# Supplementary material for: A Comparative Analysis of Erythropoietin and Carbamoylated Erythropoietin Proteome Profiles
Source: Life (Basel). 2021 Apr 19;11(4):359. doi: 10.3390/life11040359 (PMC8073529; doi:10.3390/life11040359)
Supplement: Supplementary file 1 [file life-11-00359-s001.zip]

Archive with 10 entries (10 files):
- New tables for paper/Summary statistics table.xlsx
- New tables for paper/Table S1 (Pearson correlation coefficient values ).xlsx
- New tables for paper/Table S2 (Qantification data).xlsx
- New tables for paper/Table S3 (Enrichment analysis).xlsx
- New tables for paper/Table S4(EPOvsCont).xlsx
- New tables for paper/Table S5(CEPOvsCont).xlsx
- New tables for paper/Table S6(EPOvsCt_Sig-1.3fold).xlsx
- New tables for paper/Table S7 (CEPOvsCt_Sig-1.3fold).xlsx
- New tables for paper/Table S8(EPOvsCEPO_Sig-1.3fold).xlsx
- New tables for paper/Table without data imputations.xlsx
