# Supplementary material for: A Comparative Analysis of Erythropoietin and Carbamoylated Erythropoietin Proteome Profiles
Source: Life (Basel). 2021 Apr 19;11(4):359. doi: 10.3390/life11040359 (PMC8073529; doi:10.3390/life11040359)
Supplement: Supplementary file 1 [file life-11-00359-s001.zip › New tables for paper/Summary statistics table.xlsx]

## Sheet: Summary statistics table
LFQ intensity values (log transformed)											GOBP name	GOMF name	GOCC name	KEGG brite name	Unique peptides	Mass	Peptide count	Confidence score	Sum	Mean	Median	Standard deviation	Coefficient of variation	Minimum	Maximum	Range	Valid values	Inter-quartile range	Skewness	Kurtosis	UniProt	Accession	Gene name	Description
Control				EPO treated				CEPO treated			Combined column	Combined column	Combined column	Combined column	Sum of all values.	Sum of all values divided by the number of values.	For an odd number of values the middle value is taken. For an even number of values the average of the two values in the middle is calculated.	The coefficient of variation is defined as the standard deviation divided by the mean.	Maximum minus minimum.	The number of values are counted in each row that are neither infinite nor 'NaN'.
Ctrl_01	Ctrl_02	Ctrl_03	EPO_01	EPO_02	EPO_03	EPO_04	CEPO_01	CEPO_02	CEPO_03	CEPO_04
21.2305	21.0743	21.1987	21.8558	21.7481	21.7339	21.8701	21.6785	21.678	21.3514	21.6169	adenylate cyclase-activating G protein-coupled receptor signaling pathway;cellular response to fatty acid;cellular response to glucose stimulus;cellular response to oxidative stress;CTP biosynthetic process;GTP biosynthetic process;integrin-mediated signaling pathway;negative regulation of apoptotic process;negative regulation of myeloid leukocyte differentiation;nucleoside diphosphate phosphoryl…	ATP binding;DNA binding;drug binding;enzyme binding;fatty acid binding;GDP binding;G-quadruplex DNA binding;intermediate filament binding;metal ion binding;nucleoside diphosphate kinase activity;protein histidine kinase activity;protein serine/threonine kinase activity;transcription coactivator activity	cell periphery;cytoplasm;lamellipodium;mitochondrial membrane;myelin sheath;nucleus;perinuclear region of cytoplasm;ruffle	Drug metabolism - other enzymes;Membrane trafficking;Purine metabolism;Pyrimidine metabolism	7	17386	14	967.88	237.036	21.5487	21.678	0.28244	0.013107	21.0743	21.8701	0.795855	11	0.517653	-0.589102	-1.2747	P19804	NDKB_RAT	Nme2	Nucleoside diphosphate kinase B OS=Rattus norvegicus OX=10116 GN=Nme2 PE=1 SV=1
13.1305	14.1053	14.5229	16.6622	16.9157	15.2604	16.2838	15.1429	15.6858	15.7014	16.4663	nuclear membrane organization;positive regulation of ATPase activity;protein localization to nucleus	ATPase activator activity;ATPase binding;cytoskeletal protein binding;lamin binding	integral component of membrane;nuclear envelope;nuclear inner membrane;nucleus	Chaperones and folding catalysts	2	65894	2	95.67	169.877	15.4434	15.6858	1.168	0.0756311	13.1305	16.9157	3.78524	11	1.9434	-0.681413	-0.122227	Q5PQX1;Q62741;Q62754	TOIP1_RAT	Tor1aip1	Torsin-1A-interacting protein 1 OS=Rattus norvegicus OX=10116 GN=Tor1aip1 PE=1 SV=1
15.5713	15.7784	15.8405	16.7348	16.6857	16.5059	16.409	16.3202	16.633	16.9762	16.4764	apoptotic process;cellular response to lipopolysaccharide;cholesterol homeostasis;glucose homeostasis;plasma membrane phospholipid scrambling	calcium-dependent protein binding;phospholipid scramblase activity;SH3 domain binding	integral component of membrane;mitochondrial membrane;plasma membrane		3	32424	3	164.41	179.931	16.3574	16.4764	0.443801	0.0271315	15.5713	16.9762	1.40482	11	0.845186	-0.651404	-0.619827	Q4V7A3;Q6QBQ4	PLS3_RAT	Plscr3	Phospholipid scramblase 3 OS=Rattus norvegicus OX=10116 GN=Plscr3 PE=2 SV=1
20.8171	20.7001	20.8521	21.7333	21.4398	21.3824	21.3867	21.4177	21.2053	21.1301	21.3617	cellular response to drug;cellular response to fatty acid;cellular response to glucose stimulus;CTP biosynthetic process;endocytosis;GTP biosynthetic process;hippocampus development;lactation;negative regulation of gene expression;negative regulation of myeloid leukocyte differentiation;nucleoside diphosphate phosphorylation;positive regulation of DNA binding;positive regulation of epithelial cel…	ATP binding;deoxyribonuclease activity;enzyme binding;gamma-tubulin binding;GTP binding;identical protein binding;intermediate filament binding;magnesium ion binding;nucleoside diphosphate kinase activity;ribosomal small subunit binding;RNA polymerase II regulatory region sequence-specific DNA binding;single-stranded DNA binding	centrosome;cytosol;membrane;mitochondrial outer membrane;myelin sheath;nucleus;perinuclear region of cytoplasm;ruffle membrane	Drug metabolism - other enzymes;Membrane trafficking;Purine metabolism;Pyrimidine metabolism	6	17296	13	682.16	233.426	21.2206	21.3617	0.316442	0.014912	20.7001	21.7333	1.0332	11	0.565601	-0.3578	-0.635178	Q05982	NDKA_RAT	Nme1	Nucleoside diphosphate kinase A OS=Rattus norvegicus OX=10116 GN=Nme1 PE=1 SV=1
16.4861	15.6727	15.9828	17.1611	17.497	16.931	17.2663	16.8638	17.2995	16.792	17.4147	activation of cysteine-type endopeptidase activity involved in apoptotic process;cellular response to hypoxia;neuron apoptotic process;positive regulation of apoptotic process;positive regulation of release of cytochrome c from mitochondria		integral component of membrane;mitochondrion		3	18044	3	116.34	185.367	16.8516	16.931	0.59078	0.0350579	15.6727	17.497	1.82428	11	0.813356	-1.00997	0.155303	Q4QQV3	F162A_RAT	Fam162a	Protein FAM162A OS=Rattus norvegicus OX=10116 GN=Fam162a PE=2 SV=1
15.8384	16.3192	15.4359	15.7808	15.9491	16.1266	15.443	14.752	15.1164	14.8231	14.9426	response to vasopressin	choline-phosphate cytidylyltransferase activity;phosphatidylcholine binding	endoplasmic reticulum	Choline metabolism in cancer;Glycerophospholipid metabolism;Phosphonate and phosphinate metabolism	2	42033	2	106.02	170.527	15.5025	15.443	0.54237	0.0349861	14.752	16.3192	1.56719	11	1.00646	-0.0253907	-1.39974	Q9QZC4	PCY1A_CRIGR;PCY1B_RAT	Pcyt1b	Choline-phosphate cytidylyltransferase A OS=Cricetulus griseus OX=10029 GN=PCYT1A PE=2 SV=1
18.2837	18.4779	18.4266	17.8184	18.1478	18.2583	18.2027	17.5811	17.4797	17.2293	17.2093	acute-phase response;blood coagulation;cellular response to mechanical stimulus;positive regulation of blood coagulation;response to inactivity;response to Thyroglobulin triiodothyronine;response to thyrotropin-releasing hormone;response to thyroxine	calcium ion binding;serine-type endopeptidase activity	collagen-containing extracellular matrix;extracellular space		5	71792	5	372.92	197.115	17.9195	18.1478	0.4741	0.0264572	17.2093	18.4779	1.26861	11	0.803974	-0.44246	-1.49823	P18292	THRB_RAT	F2	Prothrombin OS=Rattus norvegicus OX=10116 GN=F2 PE=1 SV=1
17.6724	17.3466	18.1665	18.8173	18.6804	18.329	18.3726	18.461	18.1205	18.4296	18.5328	calcium ion homeostasis;endoplasmic reticulum organization;ER overload response;post-embryonic development;ubiquitin-dependent ERAD pathway	calcium ion binding	endoplasmic reticulum;integral component of membrane;rough endoplasmic reticulum		7	56039	8	510.68	200.929	18.2663	18.3726	0.430784	0.0235836	17.3466	18.8173	1.47072	11	0.412363	-1.102	0.993092	Q5U2X6	CCD47_RAT	Ccdc47	Coiled-coil domain-containing protein 47 OS=Rattus norvegicus OX=10116 GN=Ccdc47 PE=2 SV=1
20.2567	20.281	20.6728	21.1392	21.1142	20.8808	21.0052	20.7213	20.7144	20.8979	20.7263	chloride transport;positive regulation of osteoblast differentiation;regulation of cell cycle;regulation of ion transmembrane transport;regulation of mitochondrial membrane potential	chloride channel activity;voltage-gated chloride channel activity	chloride channel complex;cytoplasm;extracellular exosome;mitochondrion;nuclear envelope;nuclear membrane;nucleus;perinuclear region of cytoplasm;plasma membrane	Exosome;Ion channels	12	27306	12	1015.31	228.41	20.7645	20.7263	0.292898	0.0141057	20.2567	21.1392	0.882515	11	0.332466	-0.64098	-0.186535	Q6MG61	CLIC1_RAT;CLIC1_HUMAN	Clic1	Chloride intracellular channel protein 1 OS=Rattus norvegicus OX=10116 GN=Clic1 PE=1 SV=1
16.2003	16.2573	15.8749	16.0041	16.3881	15.9721	15.8872	15.3277	14.8885	15.2643	15.1077	inner mitochondrial membrane organization;mitochondrion organization		integral component of mitochondrial inner membrane		1	21784	1	37.73	173.172	15.7429	15.8872	0.508324	0.032289	14.8885	16.3881	1.49957	11	0.936006	-0.489357	-1.22002	B0BN86	TMM11_RAT	Tmem11	Transmembrane protein 11, mitochondrial OS=Rattus norvegicus OX=10116 GN=Tmem11 PE=2 SV=1
17.8736	17.8176	18.9024	19.5345	18.9362	19.4014	19.6997	20.604	20.4667	20.5498	20.9999	positive regulation of RNA polymerase II transcriptional preinitiation complex assembly;protein catabolic process	ATP binding;proteasome-activating ATPase activity	cytoplasm;nucleus;P-body;perinuclear region of cytoplasm;proteasome accessory complex;proteasome regulatory particle, base subcomplex	Epstein-Barr virus infection;Proteasome	13	49415	13	829.01	214.786	19.526	19.5345	1.08162	0.0553938	17.8176	20.9999	3.18235	11	1.64738	-0.345897	-0.925358	P97638;Q63569	PRS6A_RAT	Psmc3	26S proteasome regulatory subunit 6A OS=Rattus norvegicus OX=10116 GN=Psmc3 PE=1 SV=1
15.4176	15.7532	16.7241	16.908	16.5549	16.78	16.6263	16.5317	16.4038	16.6222	16.7401	cell volume homeostasis;chemical synaptic transmission;chloride ion homeostasis;chloride transmembrane transport;ion transport;potassium ion homeostasis;potassium ion import across plasma membrane	potassium:chloride symporter activity;protein kinase binding	integral component of plasma membrane;lysosomal membrane;membrane;plasma membrane	Transporters	7	121712	7	389.57	181.062	16.4602	16.6222	0.459223	0.027899	15.4176	16.908	1.49047	11	0.336344	-1.65819	1.99473	B4DF69;B4DR04;B4DZ82;B7ZAV0;F5H066;F5H0S9;F5H3C0;O60632;O75893;Q13953;Q96LD5;Q9UP95	S12A4_HUMAN	SLC12A4	Solute carrier family 12 member 4 OS=Homo sapiens OX=9606 GN=SLC12A4 PE=1 SV=2
19.472	18.8754	19.4372	19.8113	19.3834	19.6496	19.3503	20.085	19.6284	19.9285	20.5877	cellular response to lithium ion;response to herbicide;response to nicotine;response to zinc ion;xenobiotic metabolic process	drug binding;glutathione binding;glutathione transferase activity	cytoplasm;mitochondrion	Chemical carcinogenesis;Drug metabolism - cytochrome P450;Drug metabolism - other enzymes;Fluid shear stress and atherosclerosis;Glutathione metabolism;Hepatocellular carcinoma;Metabolism of xenobiotics by cytochrome P450;Pathways in cancer;Platinum drug resistance;Transporters	3	25550	8	744.08	216.209	19.6553	19.6284	0.448342	0.0228102	18.8754	20.5877	1.71229	11	0.545038	0.507763	1.20297	P14942	GSTA4_RAT	Gsta4	Glutathione S-transferase alpha-4 OS=Rattus norvegicus OX=10116 GN=Gsta4 PE=1 SV=2
15.9948	16.2322	17.0094	17.6237	17.174	17.3524	16.8366	17.5635	17.1418	17.2175	17.1483	actin cytoskeleton reorganization;calcium ion import;calcium ion transmembrane transport;calcium ion transport;calcium-dependent cell-cell adhesion via plasma membrane cell adhesion molecules;cellular calcium ion homeostasis;cellular manganese ion homeostasis;epidermis development;Golgi calcium ion homeostasis;Golgi calcium ion transport;manganese ion transport;positive regulation of I-kappaB kin…	ATP binding;calcium ion binding;calcium-transporting ATPase activity;manganese ion binding;manganese-transporting ATPase activity;proton-exporting ATPase activity, phosphorylative mechanism	Golgi apparatus;Golgi membrane;integral component of membrane;intracellular membrane-bounded organelle;plasma membrane;secretory granule;trans-Golgi network;transport vesicle		2	101519	2	175.47	187.294	17.0267	17.1483	0.506887	0.0297701	15.9948	17.6237	1.62896	11	0.515739	-1.11881	0.714093	Q64566;Q64567	AT2C1_RAT	Atp2c1	Calcium-transporting ATPase type 2C member 1 OS=Rattus norvegicus OX=10116 GN=Atp2c1 PE=2 SV=1
16.3453	16.3917	16.2409	16.1986	16.3098	16.4	16.1529	15.9444	15.6727	16.1149	16.1917	apoptotic process;multicellular organism development	netrin receptor activity	cell junction;integral component of membrane;neuron projection;plasma membrane;synapse	Axon guidance	4	104951	5	210.59	177.963	16.1784	16.1986	0.214332	0.013248	15.6727	16.4	0.72731	11	0.230394	-1.42401	2.26271	Q761X5	UNC5C_RAT	Unc5c	Netrin receptor UNC5C OS=Rattus norvegicus OX=10116 GN=Unc5c PE=1 SV=1
16.1844	16.8059	17.2103	17.735	17.5808	17.2702	17.7201	17.5794	17.6422	17.5311	17.6029	DNA double-strand break processing;error-free postreplication DNA repair;negative regulation of neuron apoptotic process;positive regulation of DNA repair;positive regulation of neuron projection development;positive regulation of proteasomal ubiquitin-dependent protein catabolic process;positive regulation of synapse assembly;postreplication repair;protein K63-linked ubiquitination	ubiquitin conjugating enzyme activity	nucleoplasm;nucleus;UBC13-MMS2 complex	DNA repair and recombination proteins	4	16399	4	206.64	190.862	17.3511	17.5794	0.474754	0.0273616	16.1844	17.735	1.55068	11	0.43185	-1.80065	3.05115	Q7M767;Q8CHN0	UB2V2_RAT	Ube2v2	Ubiquitin-conjugating enzyme E2 variant 2 OS=Rattus norvegicus OX=10116 GN=Ube2v2 PE=1 SV=3
18.8438	18.4191	18.1271	19.4678	19.2564	19.0563	19.3158	19.055	19.0396	19.0898	19.097	cytoskeleton organization;glucocorticoid catabolic process;glucocorticoid receptor signaling pathway;intracellular protein transport;membrane depolarization during action potential;negative regulation of apoptotic process;negative regulation of dendrite morphogenesis;positive regulation of transcription, DNA-templated;regulation of mitotic nuclear division;regulation of sodium ion transmembrane t…	actin binding;enzyme binding;glucocorticoid receptor binding;identical protein binding;ion channel binding;protein domain specific binding;protein heterodimerization activity;sodium channel regulator activity	cytoplasm;cytosol;glutamatergic synapse;intercalated disc;plasma membrane;presynapse;synapse	Cell cycle;DNA repair and recombination proteins;Exosome;Hepatitis C;Hippo signaling pathway;Oocyte meiosis;PI3K-Akt signaling pathway;Protein phosphatases and associated proteins;Viral carcinogenesis	7	28365	10	679.99	208.768	18.9789	19.0563	0.39094	0.0205987	18.1271	19.4678	1.34072	11	0.412525	-1.25834	1.33723	P11576;P68511;P70198	1433F_RAT	Ywhah	14-3-3 protein eta OS=Rattus norvegicus OX=10116 GN=Ywhah PE=1 SV=2
11.3583	12.2118	12.5839	13.2812	13.3299	13.2393	13.4597	14.0281	13.6124	13.7623	13.4027			integral component of membrane		2	20982	2	48.03	144.27	13.1154	13.3299	0.772976	0.0589365	11.3583	14.0281	2.66983	11	1.02849	-1.34398	1.60212	B3DMA0	P5I11_RAT	Tp53i11	Tumor protein p53-inducible protein 11 OS=Rattus norvegicus OX=10116 GN=Tp53i11 PE=1 SV=1
11.9852	11.7265	14.341	15.0698	14.8379	14.3904	14.239	14.3613	14.6823	14.9645	15.2715	cell differentiation;multicellular organism development;protein ubiquitination;spermatogenesis	metal ion binding;nucleic acid binding;transferase activity	cytosol;nucleus;plasma membrane	Ubiquitin system	1	26560	1	22.41	155.869	14.1699	14.3904	1.19272	0.0841728	11.7265	15.2715	3.54503	11	0.725502	-1.5843	1.38003	Q4G096;Q6J2U6	RN114_RAT	Rnf114	E3 ubiquitin-protein ligase RNF114 OS=Rattus norvegicus OX=10116 GN=Rnf114 PE=2 SV=1
19.4479	19.2247	18.6929	19.6546	19.7358	19.5211	19.4326	18.1894	18.3884	18.1851	18.5212	catecholamine metabolic process;cellular response to mechanical stimulus;cerebellar granule cell differentiation;neuron differentiation;positive regulation of cardiac muscle hypertrophy;positive regulation of cell growth;positive regulation of macromolecule biosynthetic process;positive regulation of NF-kappaB transcription factor activity;positive regulation of protein metabolic process;regulati…	sequence-specific DNA binding	axon;cytoplasm;cytosol;F-actin capping protein complex;nucleus;perinuclear region of cytoplasm		4	13024	4	270.64	208.994	18.9994	19.2247	0.608149	0.0320088	18.1851	19.7358	1.55068	11	1.13276	-0.234913	-1.88636	P62775;P80144;Q58HB3;Q9DCN8	MTPN_RAT	Mtpn	Myotrophin OS=Rattus norvegicus OX=10116 GN=Mtpn PE=1 SV=2
14.5831	14.4317	14.0063	15.641	15.617	15.4537	15.55	14.3762	14.1796	14.1659	14.6658	actin filament capping;actin filament organization;cardiac muscle contraction;cellular response to reactive oxygen species;in utero embryonic development;muscle contraction;muscle filament sliding;negative regulation of cell migration;negative regulation of vascular associated smooth muscle cell migration;negative regulation of vascular smooth muscle cell proliferation;positive regulation of ATPa…	actin binding;actin filament binding;disordered domain specific binding;identical protein binding;protein heterodimerization activity;protein homodimerization activity;protein N-terminus binding;structural constituent of cytoskeleton	actin cytoskeleton;actin filament;bleb;cytoplasm;cytosol;muscle thin filament tropomyosin;myofibril;protein-containing complex;ruffle membrane;stress fiber	Adrenergic signaling in cardiomyocytes;Cardiac muscle contraction;Cytoskeleton proteins;Dilated cardiomyopathy (DCM);Exosome;Hypertrophic cardiomyopathy (HCM);MicroRNAs in cancer	1	32718	5	407.16	162.67	14.7882	14.5831	0.645002	0.043616	14.0063	15.641	1.63469	11	1.37035	0.389983	-1.79234	P04692;P06469;P18342;P18343;P18344;P19354;Q53X09;Q63582;Q63608;Q63609	TPM1_RAT	Tpm1	Tropomyosin alpha-1 chain OS=Rattus norvegicus OX=10116 GN=Tpm1 PE=1 SV=3
20.1088	20.0213	20.1941	20.7799	20.9037	20.507	20.5401	20.2833	20.2178	20.5089	20.5414	adult locomotory behavior;ATP hydrolysis coupled proton transport;ATP hydrolysis coupled transmembrane transport;cardiac muscle contraction;cell communication by electrical coupling involved in cardiac conduction;cellular potassium ion homeostasis;cellular response to amyloid-beta;cellular response to mechanical stimulus;cellular response to retinoic acid;cellular response to steroid hormone stim…	ADP binding;amyloid-beta binding;ankyrin binding;ATP binding;chaperone binding;D1 dopamine receptor binding;heparan sulfate proteoglycan binding;ion antiporter activity involved in regulation of presynaptic membrane potential;metal ion binding;phosphatase activity;phosphatidylinositol 3-kinase binding;potassium ion binding;potassium:proton exchanging ATPase activity;protein domain specific bindin…	apical plasma membrane;axon;basolateral plasma membrane;calyx of Held;caveola;dendritic spine head;dendritic spine neck;endoplasmic reticulum;endosome;extracellular vesicle;Golgi apparatus;integral component of membrane;integral component of presynaptic membrane;intercalated disc;membrane;membrane raft;myelin sheath;neuronal cell body;neuronal cell body membrane;nucleus;plasma membrane;postsynaps…	Adrenergic signaling in cardiomyocytes;Aldosterone synthesis and secretion;Aldosterone-regulated sodium reabsorption;Bile secretion;cAMP signaling pathway;Carbohydrate digestion and absorption;Cardiac muscle contraction;cGMP-PKG signaling pathway;Endocrine and other factor-regulated calcium reabsorption;Exosome;Gastric acid secretion;Insulin secretion;Mineral absorption;Pancreatic secretion;Prote…	21	114293	34	3169.03	224.606	20.4188	20.507	0.278301	0.0136297	20.0213	20.9037	0.882364	11	0.347382	0.293198	-0.756635	P06685;P06687;P54708;Q16732;Q64541;Q64609;Q9Z1G6	AT1A1_RAT;AT1A3_RAT;AT1A4_RAT;AT12A_RAT;ATP4A_HUMAN	ATP1A3	Sodium/potassium-transporting ATPase subunit alpha-1 OS=Rattus norvegicus OX=10116 GN=Atp1a1 PE=1 SV=1
20.438	20.4736	21.0346	22.3539	22.3544	22.0958	22.2886	21.9967	21.8725	22.2711	22.1903			extracellular space;secretory granule	Membrane trafficking	22	77603	22	1620.38	239.369	21.7609	22.0958	0.744442	0.0342101	20.438	22.3544	1.91638	11	1.25394	-1.18571	-0.269101	A1A5N9;O35314;Q9QVG8;Q9QVH1	SCG1_RAT	Chgb	Secretogranin-1 OS=Rattus norvegicus OX=10116 GN=Chgb PE=1 SV=2
21.9989	21.63	22.2192	23.5198	23.264	23.1003	22.4546	23.1806	22.6674	22.096	23.5425	defense response to bacterium;inflammatory response;mononuclear cell migration;nucleosome assembly;nucleosome disassembly;plasminogen activation;positive regulation of binding;spermatogenesis, exchange of chromosomal proteins	DNA binding;histone binding;protein heterodimerization activity	extrinsic component of plasma membrane;nuclear nucleosome;nucleoplasm;nucleosome	Alcoholism;Chromosome and associated proteins;Exosome;Systemic lupus erythematosus;Viral carcinogenesis	6	13982	7	593.39	249.673	22.6976	22.6674	0.662184	0.0291742	21.63	23.5425	1.91255	11	1.16799	-0.160144	-1.42577	Q00715;Q00729;Q64677	H2B1_RAT;H2B1A_RAT	Hist1h2ba	Histone H2B type 1 OS=Rattus norvegicus OX=10116 PE=1 SV=2
16.3377	15.9988	16.3418	17.102	17.0212	16.4651	16.7683	16.6721	16.3073	16.5334	16.4955	glutamine metabolic process;GMP biosynthetic process;response to drug;response to L-cysteine	ATP binding;enzyme binding;GMP synthase (glutamine-hydrolyzing) activity;GMP synthase activity;pyrophosphatase activity	cytosol	Drug metabolism - other enzymes;Peptidases;Purine metabolism	7	77507	7	258.23	182.043	16.5494	16.4955	0.324181	0.0195887	15.9988	17.102	1.10327	11	0.430635	0.307873	-0.106117	Q4V7C6	GUAA_RAT	Gmps	GMP synthase [glutamine-hydrolyzing] OS=Rattus norvegicus OX=10116 GN=Gmps PE=1 SV=1
13.0256	13.5593	13.2858	13.3421	13.2718	13.4656	13.3923	12.5542	12.7653	12.9829	13.2087	mRNA methylation;tRNA methylation	mRNA (adenine-N1-)-methyltransferase activity;tRNA (adenine-N1-)-methyltransferase activity	nucleus;tRNA (m1A) methyltransferase complex	Transfer RNA biogenesis	1	31941	1	25.05	144.854	13.1685	13.2718	0.306924	0.0233074	12.5542	13.5593	1.00505	11	0.409424	-0.852016	0.0736844	Q6AY46	TRM61_RAT	Trmt61a	tRNA (adenine(58)-N(1))-methyltransferase catalytic subunit TRMT61A OS=Rattus norvegicus OX=10116 GN=Trmt61a PE=2 SV=1
14.1937	14.4525	14.4822	15.356	15.4396	15.4248	15.5359	14.8476	14.7569	14.9355	14.9852	cell cycle;negative regulation of protein binding;nucleocytoplasmic transport;positive regulation of dendritic spine development;positive regulation of muscle cell differentiation;positive regulation of neuron projection development;positive regulation of peptidyl-serine phosphorylation;positive regulation of protein acetylation;positive regulation of protein export from nucleus;positive regulati…	ATP binding;calmodulin binding;calmodulin-dependent protein kinase activity	cytoplasm;glutamatergic synapse;nucleus;postsynaptic density	Aldosterone synthesis and secretion;Calcium signaling pathway;Glioma;Oxytocin signaling pathway;Protein kinases	3	42182	3	134.42	164.41	14.9463	14.9355	0.453951	0.0303721	14.1937	15.5359	1.34224	11	0.94256	-0.197768	-1.19297	Q63084;Q63450	KCC1A_RAT	Camk1	Calcium/calmodulin-dependent protein kinase type 1 OS=Rattus norvegicus OX=10116 GN=Camk1 PE=1 SV=2
17.6385	18.1676	18.7598	18.6697	18.3074	18.966	18.2397	18.6369	18.8478	18.7176	19.3766	cytoplasmic translation;negative regulation of DNA-binding transcription factor activity;negative regulation of proteasomal ubiquitin-dependent protein catabolic process;negative regulation of protein neddylation;negative regulation of ubiquitin protein ligase activity;negative regulation of ubiquitin-dependent protein catabolic process;nuclear-transcribed mRNA catabolic process, nonsense-mediate…	5S rRNA binding;peroxisome proliferator activated receptor binding;RNA binding;rRNA binding;structural constituent of ribosome;ubiquitin ligase inhibitor activity;ubiquitin protein ligase binding	cytoplasm;cytosol;cytosolic large ribosomal subunit;cytosolic ribosome;extracellular exosome;membrane;nucleolus;nucleoplasm;polysomal ribosome;protein-containing complex;synapse	Ribosome	2	20468	2	151.22	204.328	18.5752	18.6697	0.46521	0.0250446	17.6385	19.3766	1.73813	11	0.608049	-0.415208	0.759003	P25121;P39026;P62914;Q9Y674	RL11_RAT;RL11_DROME	RPL11	60S ribosomal protein L11 OS=Rattus norvegicus OX=10116 GN=Rpl11 PE=1 SV=2
17.0456	17.2354	17.2519	18.0989	18.4221	17.8512	17.9119	17.3075	16.9227	17.2217	17.357	chaperone-mediated protein folding;cytokine-mediated signaling pathway;heart trabecula formation;muscle contraction;negative regulation of protein phosphorylation;protein peptidyl-prolyl isomerization;regulation of ryanodine-sensitive calcium-release channel activity;release of sequestered calcium ion into cytosol;response to caffeine;response to iron ion;T cell proliferation;ventricular cardiac …	enzyme binding;FK506 binding;Hsp70 protein binding;ion channel binding;peptidyl-prolyl cis-trans isomerase activity;protein homodimerization activity;transforming growth factor beta receptor binding;type I transforming growth factor beta receptor binding	axon terminus;cytoplasm;cytoplasmic side of membrane;cytosol;extrinsic component of organelle membrane;intracellular membrane-bounded organelle;ryanodine receptor complex;sarcoplasmic reticulum	Chaperones and folding catalysts	3	11972	3	266.29	192.626	17.5114	17.3075	0.48029	0.0274272	16.9227	18.4221	1.49938	11	0.690224	0.751338	-0.608678	A0JN04;P97533;Q62658	FKB1A_RAT	Fkbp1a	Peptidyl-prolyl cis-trans isomerase FKBP1A OS=Rattus norvegicus OX=10116 GN=Fkbp1a PE=1 SV=3
13.1025	14.772	15.3188	15.6842	15.6211	15.8131	15.5423	14.9657	15.534	15.3004	15.3648		RNA binding	condensed nuclear chromosome;cytoplasm;nucleolus;nucleoplasm	Ribosome biogenesis	1	31560	1	39.33	167.019	15.1835	15.3648	0.755146	0.0497346	13.1025	15.8131	2.71059	11	0.655471	-2.42238	6.58849	Q5RJM0	MK67I_RAT	Nifk	MKI67 FHA domain-interacting nucleolar phosphoprotein OS=Rattus norvegicus OX=10116 GN=Nifk PE=2 SV=1
13.718	13.7982	14.2469	14.5481	14.7518	14.7695	14.8624	14.6221	14.1667	14.7766	14.8506			cytoplasm;microtubule;spindle pole		1	35663	1	25.07	159.111	14.4646	14.6221	0.418265	0.0289164	13.718	14.8624	1.14445	11	0.609856	-0.904668	-0.626891	Q4G069	RMD1_RAT	Rmdn1	Regulator of microtubule dynamics protein 1 OS=Rattus norvegicus OX=10116 GN=Rmdn1 PE=2 SV=1
12.3259	13.3072	12.9906	14.578	14.7291	15.1755	14.5427	12.6955	13.4773	13.6923	13.6739	hepatocyte proliferation;intracellular signal transduction;negative regulation of apoptotic process;negative regulation of cysteine-type endopeptidase activity involved in apoptotic process;positive regulation of hepatic stellate cell activation;positive regulation of transcription by RNA polymerase II;positive regulation of transcription, DNA-templated;protein phosphorylation	ATP binding;cysteine-type endopeptidase inhibitor activity involved in apoptotic process;kinase activity;magnesium ion binding;protein serine/threonine kinase activity;protein serine/threonine/tyrosine kinase activity;ribosomal protein S6 kinase activity;transcription factor binding	cytoplasm;cytosol;nucleus;spindle	Insulin resistance;Long-term potentiation;MAPK signaling pathway;Messenger RNA biogenesis;mTOR signaling pathway;Neurotrophin signaling pathway;Oocyte meiosis;Progesterone-mediated oocyte maturation;Protein kinases;Thermogenesis;Yersinia infection	1	81942	1	80.1	151.188	13.7444	13.6739	0.911072	0.0662869	12.3259	15.1755	2.84961	11	1.58736	0.070323	-1.06743	P18653	KS6A1_MOUSE	Rps6ka1	Ribosomal protein S6 kinase alpha-1 OS=Mus musculus OX=10090 GN=Rps6ka1 PE=1 SV=1
11.6275	14.5795	14.7639	16.7106	17.4599	16.6076	17.4963	15.9491	15.9047	16.2515	16.3091	intracellular estrogen receptor signaling pathway;regulation of mRNA processing;regulation of transcription by RNA polymerase II	chromatin binding;RNA binding;RNA polymerase II proximal promoter sequence-specific DNA binding;sequence-specific DNA binding	nucleus		7	104960	7	331.72	173.66	15.7872	16.2515	1.66076	0.105197	11.6275	17.4963	5.86878	11	1.9467	-1.69569	3.55214	O88453	SAFB1_RAT	Safb	Scaffold attachment factor B1 OS=Rattus norvegicus OX=10116 GN=Safb PE=1 SV=2
14.0628	14.0437	14.7816	14.908	14.7857	14.3238	15.0422	15.6332	14.7728	15.0942	15.8557	microtubule anchoring;negative regulation of DNA-binding transcription factor activity;negative regulation of protein binding;negative regulation of protein homotetramerization;negative regulation of transcription, DNA-templated;peroxisome organization;peroxisome transport along microtubule;protein homooligomerization;protein import into peroxisome matrix, docking;protein import into peroxisome m…	beta-tubulin binding;microtubule binding;protein N-terminus binding;signaling receptor binding;transcription corepressor activity	fibrillar center;integral component of membrane;peroxisomal importomer complex;peroxisomal membrane;peroxisome;protein-containing complex	Membrane trafficking;Peroxisome	2	40912	2	65.81	163.304	14.8458	14.7857	0.573261	0.0386144	14.0437	15.8557	1.81204	11	0.770442	0.260956	-0.271936	Q642G4;Q9Z2Z4	PEX14_RAT	Pex14	Peroxisomal membrane protein PEX14 OS=Rattus norvegicus OX=10116 GN=Pex14 PE=1 SV=1
15.4125	15.2433	15.4826	15.4252	15.5098	15.4799	15.3917	16.0714	15.7553	15.6132	15.9826	chemotaxis;inflammatory response;positive regulation of plasminogen activation		integral component of plasma membrane		1	17301	1	26.78	171.368	15.5789	15.4826	0.257043	0.0164995	15.2433	16.0714	0.828158	11	0.342811	0.979099	0.110282	D4ACN8	PLRKT_RAT	Plgrkt	Plasminogen receptor (KT) OS=Rattus norvegicus OX=10116 GN=Plgrkt PE=1 SV=1
17.3727	17.0025	17.1475	17.7237	17.6233	17.5365	17.3642	17.3722	17.578	17.4343	17.5925	peptide metabolic process;proteolysis	metal ion binding;metalloendopeptidase activity;peptidase activity;peptide binding	mitochondrial intermembrane space	African trypanosomiasis;Peptidases;Renin-angiotensin system	6	79191	7	396.97	191.747	17.4316	17.4343	0.213732	0.0122612	17.0025	17.7237	0.721233	11	0.228357	-0.77848	0.256001	P24155;Q66HS4	THOP1_RAT	Thop1	Thimet oligopeptidase OS=Rattus norvegicus OX=10116 GN=Thop1 PE=1 SV=4
17.9902	17.865	18.2505	18.2392	18.0394	18.422	18.1262	18.5884	18.6885	18.5195	18.8351	chemical synaptic transmission	acid phosphatase activity;non-membrane spanning protein tyrosine phosphatase activity;protein tyrosine phosphatase activity;SH3 domain binding	cytoplasm;neuron projection	Adherens junction;Protein phosphatases and associated proteins;Riboflavin metabolism;Thiamine metabolism	7	18596	7	597.37	201.564	18.324	18.2505	0.310914	0.0169675	17.865	18.8351	0.97016	11	0.548975	0.175456	-1.07999	P41498;Q9R138	PPAC_RAT	Acp1	Low molecular weight phosphotyrosine protein phosphatase OS=Rattus norvegicus OX=10116 GN=Acp1 PE=1 SV=3
18.5373	18.4873	18.8389	18.9266	18.7017	18.7603	18.7185	18.94	19.1551	19.0183	19.0203	negative regulation of cold-induced thermogenesis;neuropeptide catabolic process;peptide catabolic process;positive regulation of blood pressure;proteolysis;regulation of long-term neuronal synaptic plasticity;response to hormone	aminopeptidase activity;metalloaminopeptidase activity;peptide binding;zinc ion binding	cell surface;cytoplasm;insulin-responsive compartment;integral component of membrane;intracellular membrane-bounded organelle;intracellular organelle;neuronal cell body;perinuclear region of cytoplasm;plasma membrane;vesicle	Peptidases;Renin-angiotensin system	16	117640	16	733.21	207.104	18.8277	18.8389	0.208742	0.011087	18.4873	19.1551	0.667837	11	0.316637	-0.214271	-0.748549	P97629;Q11009	LCAP_RAT	Lnpep	Leucyl-cystinyl aminopeptidase OS=Rattus norvegicus OX=10116 GN=Lnpep PE=1 SV=1
17.2879	16.9528	17.4039	17.9699	17.5311	18.0379	17.7502	17.6373	18.0449	18.2518	18.3707	homocysteine catabolic process;response to toxic substance	aminopeptidase activity;cysteine-type endopeptidase activity;cysteine-type peptidase activity	cytoplasm		5	52916	5	176.36	195.238	17.749	17.7502	0.43414	0.02446	16.9528	18.3707	1.41793	11	0.640955	-0.339245	-0.585168	P70645	BLMH_RAT	Blmh	Bleomycin hydrolase OS=Rattus norvegicus OX=10116 GN=Blmh PE=1 SV=1
14.4033	14.9067	14.9055	15.3585	15.236	15.6638	15.1581	14.1452	13.6638	13.7757	14.0709		ciliary neurotrophic factor receptor activity;cytokine binding;cytokine receptor activity;interleukin-27 receptor binding	anchored component of membrane;ciliary neurotrophic factor receptor complex;CNTFR-CLCF1 complex;external side of plasma membrane;receptor complex	Cytokine receptors;Cytokine-cytokine receptor interaction;Glycosylphosphatidylinositol (GPI)-anchored proteins;Jak-STAT signaling pathway	2	41310	2	82.6	161.288	14.6625	14.9055	0.681811	0.0465003	13.6638	15.6638	1.99996	11	1.16508	-0.145012	-1.42891	Q08406	CNTFR_RAT	Cntfr	Ciliary neurotrophic factor receptor subunit alpha OS=Rattus norvegicus OX=10116 GN=Cntfr PE=2 SV=2
12.7401	14.2899	14.7497	15.0265	15.0259	14.9367	14.9185	14.8571	14.9577	15.1327	14.7911	adenosine 5'-(hexahydrogen pentaphosphate) catabolic process;diadenosine hexaphosphate catabolic process;diadenosine pentaphosphate catabolic process;diphosphoinositol polyphosphate catabolic process;diphosphoinositol polyphosphate metabolic process;phosphatidylinositol metabolic process	bis(5'-adenosyl)-hexaphosphatase activity;bis(5'-adenosyl)-pentaphosphatase activity;diphosphoinositol-polyphosphate diphosphatase activity;endopolyphosphatase activity;inositol diphosphate tetrakisphosphate diphosphatase activity;inositol-1,5-bisdiphosphate-2,3,4,6-tetrakisphosphate 1-diphosphatase activity;inositol-1,5-bisdiphosphate-2,3,4,6-tetrakisphosphate 5-diphosphatase activity;inositol-1…	cytoplasm;cytosol;nucleus	Enzymes with EC numbers	2	19255	2	102.27	161.426	14.6751	14.9185	0.678837	0.0462578	12.7401	15.1327	2.39263	11	0.276251	-2.75705	8.03267	Q566C7;Q99MY2	NUDT3_RAT;NUDT4_RAT	Nudt3;Nudt4	Diphosphoinositol polyphosphate phosphohydrolase 1 OS=Rattus norvegicus OX=10116 GN=Nudt3 PE=1 SV=1
15.6266	16.6333	16.6469	13.9197	15.3724	13.5948	14.2739	12.7095	13.5928	12.0491	13.294		calcium ion binding;calcium-dependent protein binding;ion transmembrane transporter activity;protein homodimerization activity;S100 protein binding;tropomyosin binding;zinc ion binding	cytosol;extrinsic component of cytoplasmic side of plasma membrane;nuclear envelope;perinuclear region of cytoplasm;ruffle		3	10085	3	165.91	157.713	14.3376	13.9197	1.53615	0.107141	12.0491	16.6469	4.5978	11	2.33255	0.314675	-0.992592	P05964;Q9R2B7	S10A6_RAT	S100a6	Protein S100-A6 OS=Rattus norvegicus OX=10116 GN=S100a6 PE=1 SV=3
15.4811	16.1117	16.2223	16.9161	16.9586	16.3688	16.7266	16.4342	16.8689	17.4263	17.5643	actin cytoskeleton organization;caveola assembly;caveolin-mediated endocytosis;cell projection morphogenesis;cytoskeleton organization;modulation of chemical synaptic transmission;negative regulation of endocytosis;plasma membrane tubulation;protein localization to endosome	cytoskeletal protein binding;identical protein binding;phosphatidic acid binding;phospholipid binding	caveola;cell-cell junction;cytoplasm;cytoplasmic vesicle membrane;cytoskeleton;cytosol;early endosome;extrinsic component of membrane;glutamatergic synapse;nuclear speck;plasma membrane;recycling endosome membrane;ruffle membrane	Membrane trafficking	7	56285	7	324.35	183.079	16.6435	16.7266	0.601888	0.0361635	15.4811	17.5643	2.0832	11	0.736252	-0.281342	0.104204	Q9QY17;Q9QY18;Q9QY19;Q9QY20	PACN2_RAT	Pacsin2	Protein kinase C and casein kinase substrate in neurons 2 protein OS=Rattus norvegicus OX=10116 GN=Pacsin2 PE=1 SV=2
15.4954	15.5901	15.9956	16.44	17.0363	16.6257	16.5077	15.4942	16.1726	15.2912	16.0387	bone mineralization;cellular response to hypoxia;cellular response to platelet-derived growth factor stimulus;cellular response to UV;cellular response to vitamin D;cerebellum development;endothelial cell differentiation;estrous cycle;heart development;learning;liver development;long-term synaptic potentiation;lung development;negative regulation of angiogenesis;negative regulation of cell migrat…	chondroitin sulfate binding;chondroitin sulfate proteoglycan binding;growth factor activity;heparan sulfate binding;heparin binding;protein kinase binding;protein phosphatase inhibitor activity;vascular endothelial growth factor binding	basement membrane;cell surface;endoplasmic reticulum;extracellular region;extracellular space;membrane;neuromuscular junction;perinuclear region of cytoplasm;postsynapse;presynapse;protein-containing complex	Glycosaminoglycan binding proteins	1	19500	1	63.83	176.687	16.0625	16.0387	0.555526	0.0345853	15.2912	17.0363	1.74513	11	1.01228	0.224524	-0.94975	P21246;Q5U0B0;Q6ICQ5;Q9UCC6	PTN_HUMAN	PTN	Pleiotrophin OS=Homo sapiens OX=9606 GN=PTN PE=1 SV=1
20.7006	20.7836	20.9665	21.0501	20.9423	21.0676	20.8508	21.3285	21.5277	21.3592	21.6069	cellular response to fatty acid;cholesterol biosynthetic process;farnesyl diphosphate biosynthetic process;geranyl diphosphate biosynthetic process;isoprenoid biosynthetic process;male gonad development;positive regulation of cell growth involved in cardiac muscle cell development;positive regulation of cholesterol biosynthetic process;response to cholesterol;response to drug;response to peptide …	dimethylallyltranstransferase activity;geranyltranstransferase activity;metal ion binding	cytoplasm;mitochondrial matrix;peroxisome	Human T-cell leukemia virus 1 infection;Influenza A;Prenyltransferases;Terpenoid backbone biosynthesis	9	41146	9	738.18	232.184	21.1076	21.0501	0.304417	0.0144221	20.7006	21.6069	0.906334	11	0.508408	0.430385	-1.09944	P05369;Q6GT82	FPPS_RAT	Fdps	Farnesyl pyrophosphate synthase OS=Rattus norvegicus OX=10116 GN=Fdps PE=2 SV=2
17.8518	17.9388	18.7514	19.6218	19.8361	19.1968	19.6623	19.5067	20.422	20.7398	19.8919	formation of cytoplasmic translation initiation complex;IRES-dependent viral translational initiation;negative regulation of ERK1 and ERK2 cascade;translation reinitiation;viral translational termination-reinitiation	mRNA binding;receptor tyrosine kinase binding;translation initiation factor activity	cytosol;eukaryotic 43S preinitiation complex;eukaryotic 48S preinitiation complex;eukaryotic translation initiation factor 3 complex;eukaryotic translation initiation factor 3 complex, eIF3e;eukaryotic translation initiation factor 3 complex, eIF3m;microtubule;multi-eIF complex;nucleolus;nucleus;postsynaptic density	RNA transport;Translation factors	18	163496	19	1035.24	213.419	19.4018	19.6218	0.916237	0.0472244	17.8518	20.7398	2.88799	11	1.14044	-0.548422	-0.284925	Q1JU68	EIF3A_RAT	Eif3a	Eukaryotic translation initiation factor 3 subunit A OS=Rattus norvegicus OX=10116 GN=Eif3a PE=2 SV=2
21.4746	21.4006	22.3216	22.7579	22.1849	22.0943	22.5035	23.1854	22.3911	22.7939	22.0626	ATP biosynthetic process;carbohydrate metabolic process;flagellated sperm motility;lactate biosynthetic process from pyruvate;lactate oxidation;pyruvate metabolic process	L-lactate dehydrogenase activity	cilium;cytoplasm;motile cilium	Central carbon metabolism in cancer;Cysteine and methionine metabolism;Exosome;Glucagon signaling pathway;Glycolysis / Gluconeogenesis;HIF-1 signaling pathway;Propanoate metabolism;Pyruvate metabolism	21	36712	21	1958.14	245.171	22.2882	22.3216	0.537423	0.0241124	21.4006	23.1854	1.78478	11	0.695288	-0.22971	-0.150999	P00342	LDHA_RAT;LDHA_PIG;LDHA_XENLA;LDHC_MOUSE	Ldhc	L-lactate dehydrogenase A chain OS=Rattus norvegicus OX=10116 GN=Ldha PE=1 SV=1
17.5358	16.0261	16.9814	17.3126	16.585	18.2012	17.1283	18.0084	18.7537	17.9081	18.7624	cotranslational protein targeting to membrane;endoplasmic reticulum organization;posttranslational protein targeting to endoplasmic reticulum membrane;pronephric nephron development;protein targeting to ER;response to interferon-gamma;SRP-dependent cotranslational protein targeting to membrane;SRP-dependent cotranslational protein targeting to membrane, translocation	protein transmembrane transporter activity;ribosome binding;signal sequence binding;transmembrane transporter activity	cytosol;endoplasmic reticulum;endoplasmic reticulum membrane;integral component of endoplasmic reticulum membrane;integral component of membrane;membrane;phagocytic vesicle membrane;rough endoplasmic reticulum;Sec61 translocon complex	Phagosome;Protein export;Protein processing in endoplasmic reticulum;Secretion system;Vibrio cholerae infection	4	52687	4	145.11	193.203	17.5639	17.5358	0.865458	0.0492748	16.0261	18.7624	2.73625	11	1.21977	-0.203229	-0.588309	P38378;P57726;P61621;Q505I3	S61A1_RAT	SEC61A1	Protein transport protein Sec61 subunit alpha isoform 1 OS=Rattus norvegicus OX=10116 GN=Sec61a1 PE=2 SV=2
14.655	14.4233	14.6211	16.3419	16.8547	15.8948	15.9514	14.3144	13.8595	14.5477	14.7196	mitotic cell cycle;mRNA cis splicing, via spliceosome;regulation of alternative mRNA splicing, via spliceosome;response to vitamin E	pre-mRNA binding;protein kinase C binding;RNA binding	cytoplasm;interchromatin granule;nuclear speck;spliceosomal complex	Herpes simplex virus 1 infection;Spliceosome	3	25461	3	194.49	166.183	15.1076	14.655	0.973047	0.0644079	13.8595	16.8547	2.99527	11	1.52802	0.676139	-0.937477	Q6PDU1	SRSF2_RAT	Srsf2	Serine/arginine-rich splicing factor 2 OS=Rattus norvegicus OX=10116 GN=Srsf2 PE=1 SV=3
15.2925	15.5066	15.4927	17.2995	17.6744	17.0358	17.5767	17.2193	17.1594	17.23	17.4163	mRNA processing;mRNA transport;nuclear-transcribed mRNA catabolic process, nonsense-mediated decay;regulation of alternative mRNA splicing, via spliceosome;regulation of translation;RNA splicing	mRNA binding	catalytic step 2 spliceosome;cytoplasm;dendrite;exon-exon junction complex;neuronal cell body;nuclear speck;nucleus	Messenger RNA biogenesis;mRNA surveillance pathway;RNA transport;Spliceosome	4	19934	4	235.4	184.903	16.8094	17.2193	0.905328	0.0538585	15.2925	17.6744	2.38189	11	1.90971	-1.0453	-0.79412	Q27W01	RBM8A_RAT	Rbm8a	RNA-binding protein 8A OS=Rattus norvegicus OX=10116 GN=Rbm8a PE=1 SV=1
16.617	17.06	17.6322	17.9275	17.8978	17.8626	17.7076	17.2386	17.545	17.5367	17.5435	cell differentiation;muscle organ development;negative regulation of translation;positive regulation of gene silencing by miRNA;positive regulation of translation;regulation of mRNA stability	mRNA 3'-UTR binding;mRNA binding;protein heterodimerization activity;protein homodimerization activity;RNA strand annealing activity;translation regulator activity	axon;cytoplasm;cytoplasmic ribonucleoprotein granule;dendritic spine;neuronal cell body;nucleus;polysome;postsynaptic density;ribonucleoprotein granule	Messenger RNA biogenesis;RNA transport	8	64307	9	491.4	192.568	17.5062	17.545	0.397442	0.0227029	16.617	17.9275	1.31058	11	0.624001	-1.20867	1.29395	Q5XI81	FXR1_RAT	Fxr1	Fragile X mental retardation syndrome-related protein 1 OS=Rattus norvegicus OX=10116 GN=Fxr1 PE=1 SV=1
14.8672	14.9223	15.1797	15.1475	15.2003	15.2467	14.8952	14.579	14.3919	14.3286	14.4332	cell differentiation;cell division;microtubule-based movement;mitotic spindle assembly;mitotic spindle organization;nervous system development	ATP binding;ATPase activity;microtubule binding;microtubule motor activity;protein kinase binding	centrosome;cytoplasm;kinesin complex;microtubule;nucleus;spindle pole		2	80484	2	95.69	163.192	14.8356	14.8952	0.348046	0.0234602	14.3286	15.2467	0.918067	11	0.746478	-0.31814	-1.60349	Q5BJW1;Q9WV63	KIF2A_RAT	Kif2a	Kinesin-like protein KIF2A OS=Rattus norvegicus OX=10116 GN=Kif2a PE=1 SV=2
14.9138	15.6622	15.8088	16.7016	16.9221	16.6919	16.6386	16.2586	16.2325	16.1052	16.6479	negative regulation of appetite;positive regulation of MAPK cascade	growth factor activity;metal ion binding	extracellular space;nucleoplasm		3	18980	3	211.09	178.583	16.2348	16.2586	0.592011	0.0364654	14.9138	16.9221	2.00832	11	0.883074	-1.12781	1.14115	Q6IUR5	NENF_RAT	Nenf	Neudesin OS=Rattus norvegicus OX=10116 GN=Nenf PE=2 SV=1
18.2211	18.6163	19.2247	19.3179	19.3896	19.2498	19.3382	18.9225	19.2023	19.2073	19.285	cholesterol metabolic process;lipid transport	RNA binding	cytoplasm;high-density lipoprotein particle;nucleus		28	142066	29	1649.62	209.975	19.0886	19.2247	0.36314	0.0190239	18.2211	19.3896	1.16846	11	0.395319	-1.76236	2.52365	Q9Z1A6	VIGLN_RAT	Hdlbp	Vigilin OS=Rattus norvegicus OX=10116 GN=Hdlbp PE=1 SV=1
17.2345	17.7281	18.002	18.0134	18.0807	18.3068	18.347	18.0013	18.1962	18.3664	18.0625	neurotransmitter transport;regulation of insulin secretion	protein domain specific binding	cell junction;cytoplasm;cytosol;Golgi membrane;intracellular membrane-bounded organelle;secretory granule membrane;synaptic vesicle membrane	Type I diabetes mellitus	1	55180	1	37.12	198.339	18.0308	18.0625	0.323636	0.017949	17.2345	18.3664	1.13188	11	0.305502	-1.57805	3.18221	A8K7U1;B3FTQ2;P78506;Q05084;Q13824;Q96HG3	ICA69_HUMAN	ICA1	Islet cell autoantigen 1 OS=Homo sapiens OX=9606 GN=ICA1 PE=1 SV=2
16.7638	17.0366	18.9163	20.1195	19.9244	20.0145	20.2068	20.6996	20.8534	21.0108	20.7468	modification-dependent protein catabolic process;protein localization;protein neddylation;regulation of proteolysis;regulation of transcription by RNA polymerase II;response to organic cyclic compound	protein tag;ubiquitin protein ligase binding	cytoplasm;cytosol;nucleoplasm;nucleus	Ubiquitin system	2	8967	2	189.69	216.293	19.663	20.1195	1.48457	0.0755008	16.7638	21.0108	4.24701	11	1.83054	-1.34698	0.608862	Q71UE8	NEDD8_RAT	Nedd8	NEDD8 OS=Rattus norvegicus OX=10116 GN=Nedd8 PE=1 SV=1
14.5415	16.2395	16.2422	17.1074	16.9391	16.5546	16.8211	16.1279	16.0266	16.2837	16.6006	cytoplasmic translation;maturation of SSU-rRNA;nuclear-transcribed mRNA catabolic process, nonsense-mediated decay;ribosomal small subunit assembly;ribosomal small subunit biogenesis;ribosome biogenesis;rRNA processing;SRP-dependent cotranslational protein targeting to membrane;translation;translational initiation	RNA binding;structural constituent of ribosome	cytoplasmic side of rough endoplasmic reticulum membrane;cytosol;cytosolic small ribosomal subunit;extracellular exosome;nucleoplasm;polysomal ribosome;small ribosomal subunit	Ribosome	2	7893	2	103.45	179.484	16.3167	16.2837	0.684698	0.0419629	14.5415	17.1074	2.56597	11	0.69319	-1.79992	4.63909	P25112;P62859	RS28_RAT	RPS28	40S ribosomal protein S28 OS=Rattus norvegicus OX=10116 GN=Rps28 PE=1 SV=1
15.0529	15.2594	15.2906	16.124	16.3122	15.7508	16.2501	15.4042	15.4003	15.5441	15.6981			cytoplasm;perinuclear region of cytoplasm		3	24034	3	163.1	172.087	15.6442	15.5441	0.425166	0.0271771	15.0529	16.3122	1.25934	11	0.833421	0.468919	-1.05991	Q6PCT3	TPD54_RAT	Tpd52l2	Tumor protein D54 OS=Rattus norvegicus OX=10116 GN=Tpd52l2 PE=1 SV=1
16.4654	17.0165	17.2571	17.2384	17.1612	17.1362	17.252	17.1518	17.3523	17.3748	17.4272	Arp2/3 complex-mediated actin nucleation;associative learning;asymmetric cell division;cellular response to interferon-gamma;cellular response to trichostatin A;cilium assembly;cytosolic transport;establishment or maintenance of cell polarity;meiotic chromosome movement towards spindle pole;meiotic cytokinesis;positive regulation of dendritic spine morphogenesis;positive regulation of double-stra…	actin filament binding;ATP binding;cytoskeletal protein binding;structural constituent of cytoskeleton	actin cap;Arp2/3 protein complex;cytoplasm;cytosol;invadopodium;lamellipodium;nucleus;podosome core;postsynapse;postsynaptic density;site of double-strand break	Cytoskeleton proteins;Exosome;Membrane trafficking;Tight junction;Yersinia infection	8	44990	8	396.64	188.833	17.1666	17.2384	0.261109	0.0152102	16.4654	17.4272	0.961761	11	0.216076	-2.15164	5.69866	Q5M7U6	ARP2_RAT	Actr2	Actin-related protein 2 OS=Rattus norvegicus OX=10116 GN=Actr2 PE=2 SV=1
16.3682	16.639	16.8092	16.8511	16.9713	16.9339	16.8299	16.8067	16.819	16.8894	16.7318	autophagosome assembly;autophagy;autophagy of mitochondrion;mitochondrial fragmentation involved in apoptotic process;negative regulation of phagocytosis;protein transport;protein ubiquitination;regulation of cilium assembly	Atg12 transferase activity;Atg8 ligase activity;enzyme binding	cytoplasmic ubiquitin ligase complex;cytosol	Autophagy - animal;Autophagy - other;Kaposi sarcoma-associated herpesvirus infection;Membrane trafficking;Mitochondrial biogenesis;Ubiquitin system	2	36256	2	144.2	184.65	16.7863	16.819	0.165611	0.00986585	16.3682	16.9713	0.603165	11	0.157516	-1.76036	3.8357	Q6AZ50;Q9ESH2	ATG3_RAT	Atg3	Ubiquitin-like-conjugating enzyme ATG3 OS=Rattus norvegicus OX=10116 GN=Atg3 PE=2 SV=1
17.8527	18.4799	18.6603	18.9022	19.0404	18.6712	18.9487	18.4587	18.5904	18.7589	18.9916	2-oxoglutarate metabolic process;isocitrate metabolic process;NADH metabolic process;negative regulation of growth;tricarboxylic acid cycle	ATP binding;isocitrate dehydrogenase (NAD+) activity;magnesium ion binding;NAD binding	mitochondrion;nucleolus;nucleoplasm	Citrate cycle (TCA cycle)	7	43157	7	548.09	205.355	18.6687	18.6712	0.336941	0.0180485	17.8527	19.0404	1.1877	11	0.468824	-1.40293	2.74052	P70404	IDHG1_MOUSE;IDH3G_HUMAN	Idh3g	Isocitrate dehydrogenase [NAD] subunit gamma 1, mitochondrial OS=Mus musculus OX=10090 GN=Idh3g PE=1 SV=1
19.3836	19.2034	19.04	19.7677	19.9153	19.8324	19.6296	20.188	20.1979	20.1076	20.5202	actin filament organization;muscle contraction;regulation of ATPase activity	actin filament binding;identical protein binding;metal ion binding;protein heterodimerization activity;protein homodimerization activity;structural constituent of cytoskeleton	actin cytoskeleton;actin filament;cortical cytoskeleton;cytoplasm;muscle thin filament tropomyosin;podosome	Adrenergic signaling in cardiomyocytes;Cardiac muscle contraction;Cytoskeleton proteins;Dilated cardiomyopathy (DCM);Hypertrophic cardiomyopathy (HCM)	4	28549	7	514.93	217.786	19.7987	19.8324	0.455355	0.0229992	19.04	20.5202	1.48024	11	0.80435	-0.252114	-0.686556	P02560;P06395;P09495;P58775	TPM4_RAT;TPM2_RAT	Tpm2;Tpm4	Tropomyosin alpha-4 chain OS=Rattus norvegicus OX=10116 GN=Tpm4 PE=1 SV=3
15.1532	15.5673	15.4984	14.6642	14.9943	14.8085	15.3396	16.1675	16.2209	16.6644	16.3666	protein targeting to ER;signal peptide processing	peptidase activity	integral component of membrane;organelle membrane;signal peptidase complex	Protein export	1	20205	1	20.04	171.445	15.5859	15.4984	0.67631	0.0433924	14.6642	16.6644	2.00027	11	1.22661	0.247577	-1.31876	Q568Z4	SPCS3_RAT	Spcs3	Signal peptidase complex subunit 3 OS=Rattus norvegicus OX=10116 GN=Spcs3 PE=2 SV=1
15.7058	16.0534	16.6717	17.7528	17.7354	17.8712	18.0209	17.6053	18.0222	17.7769	18.2681	epithelial cell differentiation involved in prostate gland development;mesenchymal cell differentiation;negative regulation of apoptotic process;regulation of proteolysis;skeletal muscle tissue regeneration;spermatogenesis	urokinase plasminogen activator receptor activity	anchored component of membrane;extracellular region;plasma membrane	CD molecules;Complement and coagulation cascades;Glycosylphosphatidylinositol (GPI)-anchored proteins;Proteoglycans in cancer	1	37383	1	98.13	191.484	17.4076	17.7528	0.859234	0.0493597	15.7058	18.2681	2.56227	11	1.34918	-1.24784	0.195222	O35771;P49616;P51573;Q7TN35	UPAR_RAT	Plaur	Urokinase plasminogen activator surface receptor OS=Rattus norvegicus OX=10116 GN=Plaur PE=2 SV=2
15.8818	15.9235	15.7092	18.0226	18.4905	17.757	18.5014	17.9996	17.9516	18.4487	18.2265	actin cytoskeleton reorganization;actin filament polymerization;brain development;cell motility;focal adhesion assembly;intracellular protein transport;lamellipodium organization;modification of postsynaptic actin cytoskeleton;neuron projection morphogenesis;positive regulation of actin filament polymerization;receptor-mediated endocytosis;regulation of axon extension	Arp2/3 complex binding;proline-rich region binding	cell junction;clathrin-coated pit;cortical cytoskeleton;dendritic spine;focal adhesion;glutamatergic synapse;lamellipodium;plasma membrane;podosome;postsynaptic actin cytoskeleton;ruffle	Bacterial invasion of epithelial cells;Cytoskeleton proteins;Membrane trafficking;Proteoglycans in cancer;Tight junction	5	57078	5	423.47	192.912	17.5375	17.9996	1.11803	0.0637508	15.7092	18.5014	2.79221	11	2.52519	-1.02459	-0.856646	D3ZRB0;Q66HL2	SRC8_RAT	Cttn	Src substrate cortactin OS=Rattus norvegicus OX=10116 GN=Cttn PE=1 SV=1
15.2557	14.7885	15.0194	16.4532	17.2369	16.663	16.3653	15.5633	15.7819	15.945	15.9935	angiotensin-activated signaling pathway;epithelial fluid transport;mRNA polyadenylation;one-carbon metabolic process;positive regulation of sodium ion transport;protein export from nucleus;regulation of anion transport;regulation of cardiac conduction;regulation of ion transmembrane transporter activity;regulation of mRNA 3'-end processing;response to calcium ion;S-adenosylmethionine cycle	identical protein binding;RNA binding	apical plasma membrane;cytoplasm;cytosol;endoplasmic reticulum membrane;extracellular exosome	Cysteine and methionine metabolism;Exosome;Protein phosphatases and associated proteins	7	54802	8	391.89	175.066	15.9151	15.945	0.738487	0.0464017	14.7885	17.2369	2.44838	11	1.19746	0.150164	-0.499192	O43865	SAHH2_RAT	AHCYL1	S-adenosylhomocysteine hydrolase-like protein 1 OS=Rattus norvegicus OX=10116 GN=Ahcyl1 PE=1 SV=2
13.7726	14.2932	14.7841	15.2473	15.1406	15.0798	15.3397	14.7413	14.9759	15.0608	15.1615	dUMP biosynthetic process;dUTP catabolic process;liver development;protein homotrimerization;regulation of protein heterodimerization activity;response to organic cyclic compound	dUTP diphosphatase activity;magnesium ion binding;peroxisome proliferator activated receptor binding;pyrimidine deoxyribonucleotide binding;receptor inhibitor activity	cytoplasm;cytosol;nucleoplasm;nucleus	DNA repair and recombination proteins;Drug metabolism - other enzymes;Pyrimidine metabolism	3	22274	3	148.15	163.597	14.8724	15.0608	0.466237	0.031349	13.7726	15.3397	1.56714	11	0.420202	-1.58335	2.27049	P70583	DUT_RAT	Dut	Deoxyuridine 5'-triphosphate nucleotidohydrolase OS=Rattus norvegicus OX=10116 GN=Dut PE=2 SV=3
21.1114	20.9681	21.4796	21.523	21.1875	21.6841	21.2568	21.5091	21.5396	21.4992	21.5057	actin filament bundle assembly;cell migration;cell motility;cell-cell junction assembly;cellular response to cell-matrix adhesion;establishment of apical/basal cell polarity;establishment or maintenance of cell polarity;liver development;microspike assembly;positive regulation of extracellular matrix disassembly;positive regulation of filopodium assembly;positive regulation of lamellipodium assem…	actin binding;actin filament binding;protein binding, bridging	cell projection membrane;cell-cell junction;cytoplasm;cytosol;dendrite;filopodium;growth cone;invadopodium;lamellipodium;microspike;microvillus;plasma membrane;podosome;ruffle;stress fiber	Cytoskeleton proteins;Membrane trafficking	14	55198	14	1341.41	235.264	21.3876	21.4992	0.220997	0.0103329	20.9681	21.6841	0.715992	11	0.335463	-0.764826	-0.482482	B5DEI1;P85845	FSCN1_RAT	Fscn1	Fascin OS=Rattus norvegicus OX=10116 GN=Fscn1 PE=1 SV=2
13.3385	13.5915	13.6753	15.2616	15.4959	15.4038	15.3423	16.0159	16.05	15.6141	16.1595	activation of innate immune response;heart development;innate immune response;negative regulation of cyclin-dependent protein serine/threonine kinase activity;negative regulation of transcription by RNA polymerase II;negative regulation of transcription, DNA-templated;positive regulation of signal transduction by p53 class mediator	7SK snRNA binding;cyclin-dependent protein serine/threonine kinase inhibitor activity;snRNA binding	cytoplasm;nucleoplasm;nucleus	Transcription machinery	1	40521	1	48.35	165.948	15.0862	15.4038	1.04253	0.0691046	13.3385	16.1595	2.8211	11	2.34065	-0.893349	-0.854026	Q5M9G1	HEXI1_RAT	Hexim1	Protein HEXIM1 OS=Rattus norvegicus OX=10116 GN=Hexim1 PE=1 SV=1
20.0308	20.6789	21.1574	20.8797	20.7865	20.8986	20.9606	21.3078	21.3397	21.3418	21.432	cellular response to epidermal growth factor stimulus;cellular response to potassium ion;cellular response to sodium arsenite;cellular response to thapsigargin;cellular response to tunicamycin;import into nucleus;lung development;male gonad development;mRNA processing;mRNA transport;nuclear export;positive regulation of action potential;positive regulation of gene expression;RNA metabolic process…	annealing helicase activity;miRNA binding;mRNA 3'-UTR binding;mRNA binding;RNA binding;RNA strand annealing activity;sequence-specific mRNA binding;single-stranded DNA binding;single-stranded RNA binding;transcription factor binding	cytoplasm;cytosol;nucleoplasm;nucleoplasmic periphery of the nuclear pore complex;nucleus;ribonucleoprotein complex;spliceosomal complex	Messenger RNA biogenesis;Spliceosome	9	34362	10	782.88	230.814	20.9831	20.9606	0.406136	0.0193554	20.0308	21.432	1.40114	11	0.553207	-1.23963	2.01837	P04256	ROA1_RAT	Hnrnpa1	Heterogeneous nuclear ribonucleoprotein A1 OS=Rattus norvegicus OX=10116 GN=Hnrnpa1 PE=1 SV=3
18.5017	17.8403	18.5784	18.6915	17.7669	19.4168	18.0129	20.0234	19.5192	18.5154	20.1455	cellular response to glucose starvation;circadian regulation of gene expression;intrinsic apoptotic signaling pathway by p53 class mediator;negative regulation of transcription, DNA-templated;positive regulation of anoikis;positive regulation of cell cycle arrest;respiratory electron transport chain;ribosome biogenesis	E-box binding;sequence-specific DNA binding;transcription corepressor activity;transcription factor binding	cytoplasm;NLS-dependent protein nuclear import complex;nucleolus;nucleus	Chromosome and associated proteins;DNA repair and recombination proteins	19	153046	19	1069.99	207.012	18.8193	18.5784	0.839017	0.0445829	17.7669	20.1455	2.37863	11	1.50631	0.399552	-1.15006	O35821	MBB1A_RAT	Mybbp1a	Myb-binding protein 1A OS=Rattus norvegicus OX=10116 GN=Mybbp1a PE=1 SV=2
17.5554	17.6768	18.3308	18.9169	18.8491	18.9177	18.6338	17.7261	18.8404	18.4507	19.2982	cellular response to peptide hormone stimulus;nucleosome assembly;positive regulation of neural precursor cell proliferation;positive regulation of neurogenesis;Schwann cell proliferation	kinase binding	cytoplasm;melanosome;neuron projection;nucleus	Chromosome and associated proteins	6	45571	7	290.53	203.196	18.4724	18.6338	0.58588	0.0317166	17.5554	19.2982	1.74282	11	1.19077	-0.514065	-1.05348	Q9Z2G8	NP1L1_RAT	Nap1l1	Nucleosome assembly protein 1-like 1 OS=Rattus norvegicus OX=10116 GN=Nap1l1 PE=1 SV=1
18.3558	18.404	18.4109	18.8778	18.709	18.9873	18.8042	18.2038	17.9576	17.912	18.1293	axon guidance;dendrite self-avoidance;homophilic cell adhesion via plasma membrane adhesion molecules;long-term synaptic potentiation;positive regulation of cellular protein localization;positive regulation of cytosolic calcium ion concentration;positive regulation of ERK1 and ERK2 cascade;positive regulation of fibroblast growth factor receptor signaling pathway;positive regulation of long-term …	cell adhesion molecule binding;cell-cell adhesion mediator activity;fibroblast growth factor receptor binding;ion channel binding;type 1 fibroblast growth factor receptor binding	axon;cell;cell surface;dendrite;GABA-ergic synapse;glutamatergic synapse;inhibitory synapse;integral component of membrane;integral component of postsynaptic density membrane;integral component of presynaptic active zone membrane;plasma membrane;postsynaptic density;postsynaptic membrane;presynaptic membrane;Schaffer collateral - CA1 synapse;synaptic membrane	Cell adhesion molecules	1	44246	1	83.7	202.752	18.432	18.404	0.369927	0.0200698	17.912	18.9873	1.07525	11	0.674887	0.109273	-1.28319	P97546;P97547;Q6IRE8	NPTN_RAT	Nptn	Neuroplastin OS=Rattus norvegicus OX=10116 GN=Nptn PE=1 SV=2
13.8469	13.8561	14.2451	16.0956	16.1793	15.7575	15.3818	14.1607	13.5638	13.9131	14.1687	ER-associated misfolded protein catabolic process;negative regulation of RIG-I signaling pathway;negative regulation of type I interferon production;proteasome-mediated ubiquitin-dependent protein catabolic process;retrograde protein transport, ER to cytosol;ubiquitin-dependent protein catabolic process	ATPase binding;K48-linked polyubiquitin modification-dependent protein binding;protein-containing complex binding;signaling receptor binding	cytosol;nucleus;UFD1-NPL4 complex;VCP-NPL4-UFD1 AAA ATPase complex	Protein processing in endoplasmic reticulum	3	34748	4	165.98	161.168	14.6517	14.1687	0.991143	0.0676471	13.5638	16.1793	2.61549	11	1.90138	0.665692	-1.4633	Q9ES53	UFD1_RAT	Ufd1l	Ubiquitin recognition factor in ER-associated degradation protein 1 OS=Rattus norvegicus OX=10116 GN=Ufd1 PE=1 SV=1
18.8202	19.128	19.0999	19.3102	19.2626	18.9674	19.1799	19.8051	19.4409	19.3208	19.4814	cellular response to leukemia inhibitory factor;liver regeneration;maturation of SSU-rRNA from tricistronic rRNA transcript (SSU-rRNA, 5.8S rRNA, LSU-rRNA);nuclear-transcribed mRNA catabolic process, nonsense-mediated decay;ribosomal small subunit biogenesis;rRNA processing;SRP-dependent cotranslational protein targeting to membrane;translation;translational initiation	RNA binding;structural constituent of ribosome	cytosol;cytosolic small ribosomal subunit;extracellular exosome;focal adhesion;membrane;nucleoplasm;small ribosomal subunit	Ribosome	4	16549	5	274.5	211.816	19.256	19.2626	0.267107	0.0138713	18.8202	19.8051	0.984905	11	0.341053	0.452653	0.824887	P17008;P62250	RS16_RAT	RPS16	40S ribosomal protein S16 OS=Rattus norvegicus OX=10116 GN=Rps16 PE=1 SV=2
18.6832	18.1381	19.2204	19.2	18.7103	19.0502	18.4092	19.2906	19.2815	19.3469	19.3606	catecholamine catabolic process;neurotransmitter catabolic process;phenylethylamine metabolic process;serotonin metabolic process	flavin adenine dinucleotide binding;primary amine oxidase activity;serotonin binding	integral component of membrane;mitochondrial outer membrane		6	60097	6	414.91	208.691	18.9719	19.2	0.421034	0.0221925	18.1381	19.3606	1.22259	11	0.607353	-0.980379	-0.292997	P21396;Q63817	AOFA_RAT;AOFA_HUMAN	Maoa	Amine oxidase [flavin-containing] A OS=Rattus norvegicus OX=10116 GN=Maoa PE=1 SV=1
14.0732	14.5249	13.9304	14.4688	14.7243	15.0713	14.6444	9.10519	8.53407	8.2904	8.54129	regulation of microtubule-based process			Cytoskeleton proteins	1	34057	1	27.12	135.908	12.3553	14.0732	2.98446	0.241553	8.2904	15.0713	6.78088	11	6.10309	-0.638263	-1.90255	Q4QQR9	MEMO1_RAT	Memo1	Protein MEMO1 OS=Rattus norvegicus OX=10116 GN=Memo1 PE=1 SV=1
17.6131	17.7051	17.9461	18.5268	18.0707	18.6401	18.1118	18.0796	18.4604	18.2993	19.3043	protein ubiquitination;SCF-dependent proteasomal ubiquitin-dependent protein catabolic process		Cul7-RING ubiquitin ligase complex;cytosol;SCF ubiquitin ligase complex	Cell cycle;Chromosome and associated proteins;Circadian rhythm;Human immunodeficiency virus 1 infection;Oocyte meiosis;Pathways in cancer;Protein processing in endoplasmic reticulum;TGF-beta signaling pathway;Ubiquitin mediated proteolysis;Ubiquitin system;Wnt signaling pathway	6	18831	6	428.33	200.757	18.2507	18.1118	0.475618	0.0260603	17.6131	19.3043	1.69119	11	0.580706	0.904023	1.30684	Q6PEC4	SKP1_RAT	Skp1	S-phase kinase-associated protein 1 OS=Rattus norvegicus OX=10116 GN=Skp1 PE=1 SV=3
14.6793	15.4545	16.2164	17.5099	17.8834	17.1698	17.2115	16.6092	15.9241	16.2694	16.7829	antigen processing and presentation of exogenous peptide antigen via MHC class II;apoptotic process;ciliary basal body-plasma membrane docking;endoplasmic reticulum to Golgi vesicle-mediated transport;G2/M transition of mitotic cell cycle;intraciliary retrograde transport;intraciliary transport involved in cilium assembly;macroautophagy;motile cilium assembly;negative regulation of nitric oxide b…	dynein intermediate chain binding;dynein light intermediate chain binding;enzyme binding;enzyme inhibitor activity;motor activity;nitric-oxide synthase regulator activity;protein C-terminus binding;protein domain specific binding;protein heterodimerization activity;protein homodimerization activity;scaffold protein binding	axon cytoplasm;centrosome;ciliary tip;cilium;COP9 signalosome;cytoplasm;cytoplasmic dynein complex;cytoskeleton;cytosol;dynein complex;ficolin-1-rich granule membrane;kinetochore;membrane;microtubule;mitochondrion;mitotic spindle;nucleus;plasma membrane;secretory granule;tertiary granule membrane	Cytoskeleton proteins;Vasopressin-regulated water reabsorption	1	10530	2	122.79	181.71	16.5191	16.6092	0.940725	0.0569476	14.6793	17.8834	3.20408	11	1.28739	-0.521253	-0.0180676	P63170;Q15701	DYL1_RAT	DYNLL1	Dynein light chain 1, cytoplasmic OS=Rattus norvegicus OX=10116 GN=Dynll1 PE=1 SV=1
15.952	15.9564	15.9142	16.0906	16.2599	16.1516	15.8902	15.4812	15.4501	15.4219	15.1993	tRNA aminoacylation for protein translation;tyrosyl-tRNA aminoacylation	ATP binding;tRNA binding;tyrosine-tRNA ligase activity	aminoacyl-tRNA synthetase multienzyme complex;methionyl glutamyl tRNA synthetase complex	Amino acid related enzymes;Aminoacyl-tRNA biosynthesis;Mitochondrial biogenesis;Transfer RNA biogenesis	5	59420	5	181.34	173.767	15.797	15.9142	0.34872	0.022075	15.1993	16.2599	1.06066	11	0.640441	-0.462352	-1.15989	Q4KM49	SYYC_RAT	Yars	Tyrosine--tRNA ligase, cytoplasmic OS=Rattus norvegicus OX=10116 GN=Yars PE=2 SV=3
15.2316	15.9718	15.5497	17.0426	17.3329	16.7297	17.0828	15.3196	15.7459	15.2266	17.0792	mRNA export from nucleus;regulation of translation	DNA binding;RNA binding	cytoplasmic ribonucleoprotein granule;nuclear speck;transcription export complex	Messenger RNA biogenesis	3	23647	3	121.86	178.312	16.2102	15.9718	0.846566	0.0522242	15.2266	17.3329	2.10624	11	1.75961	0.0917563	-2.0201	Q498U4	SARNP_RAT	Sarnp	SAP domain-containing ribonucleoprotein OS=Rattus norvegicus OX=10116 GN=Sarnp PE=1 SV=3
12.0206	12.1432	12.5221	12.991	13.4753	13.4734	13.4225	9.27538	9.68803	11.9778	10.5859					1	257937	1	20.46	131.575	11.9614	12.1432	1.49662	0.125121	9.27538	13.4753	4.19987	11	2.83655	-0.817067	-0.563631	Q27YE5	L_MOBVC	L	RNA-directed RNA polymerase L OS=Mobala mammarenavirus (isolate Rat/Central African Republic/Acar 3080/1983) OX=55097 GN=L PE=3 SV=1
16.7321	16.883	17.941	18.3644	18.0963	17.8659	18.0114	18.2198	18.1174	18.4231	18.067	aging;anatomical structure formation involved in morphogenesis;axon guidance;branching involved in labyrinthine layer morphogenesis;cell differentiation;cell-cell signaling;cellular response to ionizing radiation;cytokine-mediated signaling pathway;entry of bacterium into host cell;epidermal growth factor receptor signaling pathway;ERBB2 signaling pathway;Fc-epsilon receptor signaling pathway;Fc-…	1-phosphatidylinositol-3-kinase activity;enzyme binding;ephrin receptor binding;epidermal growth factor receptor binding;identical protein binding;insulin receptor substrate binding;neurotrophin TRKA receptor binding;phosphatidylinositol-4,5-bisphosphate 3-kinase activity;phosphoprotein binding;phosphotyrosine residue binding;protein domain specific binding;protein kinase binding;protein phosphat…	cell-cell junction;COP9 signalosome;cytoplasm;cytosol;endosome;extracellular exosome;Golgi apparatus;Grb2-EGFR complex;nucleolus;nucleoplasm;nucleus;plasma membrane;protein-containing complex;vesicle membrane	Acute myeloid leukemia;Alcoholism;B cell receptor signaling pathway;Breast cancer;Chemokine signaling pathway;Choline metabolism in cancer;Chronic myeloid leukemia;Colorectal cancer;EGFR tyrosine kinase inhibitor resistance;Endocrine resistance;Endometrial cancer;ErbB signaling pathway;Estrogen signaling pathway;Fc epsilon RI signaling pathway;Focal adhesion;FoxO signaling pathway;Gap junction;Ga…	5	25304	5	263.59	196.721	17.8838	18.067	0.558218	0.0312137	16.7321	18.4231	1.69102	11	0.353878	-1.54121	1.34613	P29354;P62993;Q14450;Q63057;Q63059	GRB2_HUMAN	GRB2	Growth factor receptor-bound protein 2 OS=Homo sapiens OX=9606 GN=GRB2 PE=1 SV=1
24.893	24.9082	24.7115	25.4036	25.5614	25.0664	25.3262	24.1713	24.0985	24.2379	24.2698	cell junction assembly;cellular response to interferon-gamma;ephrin receptor signaling pathway;Fc-gamma receptor signaling pathway involved in phagocytosis;membrane organization;platelet aggregation;response to calcium ion;response to mechanical stimulus;retina homeostasis;sarcomere organization;synaptic vesicle endocytosis	ATP binding;identical protein binding;profilin binding;structural constituent of cytoskeleton;structural constituent of postsynaptic actin cytoskeleton;ubiquitin protein ligase binding	actin cytoskeleton;actin filament;blood microparticle;calyx of Held;costamere;cytoskeleton;cytosol;dense body;extracellular exosome;extracellular space;filamentous actin;focal adhesion;membrane;myelin sheath;myofibril;nucleus;phagocytic vesicle;plasma membrane;postsynaptic actin cytoskeleton;presynaptic actin cytoskeleton;Schaffer collateral - CA1 synapse	Adherens junction;Apoptosis;Arrhythmogenic right ventricular cardiomyopathy (ARVC);Bacterial invasion of epithelial cells;Chromosome and associated proteins;Cytoskeleton proteins;Dilated cardiomyopathy (DCM);Exosome;Fluid shear stress and atherosclerosis;Focal adhesion;Hepatocellular carcinoma;Hippo signaling pathway;Hypertrophic cardiomyopathy (HCM);Influenza A;Leukocyte transendothelial migrati…	3	42108	27	3016.16	272.648	24.7862	24.893	0.529387	0.0213582	24.0985	25.5614	1.4629	11	1.08826	0.0191189	-1.53799	P02571;P14104;P63259;P99022	ACTG_RAT	ACTG1	Actin, cytoplasmic 2 OS=Rattus norvegicus OX=10116 GN=Actg1 PE=1 SV=1
23.3061	23.3213	23.1245	23.8167	23.9744	23.4795	23.7393	22.5844	22.5115	22.651	22.6828	ATP-dependent chromatin remodeling;axonogenesis;cell junction assembly;cell motility;cellular response to cytochalasin B;cellular response to electrical stimulus;circadian rhythm;ephrin receptor signaling pathway;Fc-gamma receptor signaling pathway involved in phagocytosis;membrane organization;negative regulation of cyclin-dependent protein kinase activity;negative regulation of protein binding;…	ATP binding;identical protein binding;kinesin binding;nitric-oxide synthase binding;protein kinase binding;structural constituent of cytoskeleton;structural constituent of postsynaptic actin cytoskeleton;Tat protein binding;tau protein binding	actin cytoskeleton;axon;blood microparticle;calyx of Held;cortical cytoskeleton;cytoplasm;cytoplasmic ribonucleoprotein granule;cytoskeleton;cytosol;dense body;extracellular exosome;extracellular space;focal adhesion;glutamatergic synapse;membrane;membrane raft;myelin sheath;NuA4 histone acetyltransferase complex;nuclear chromatin;nucleoplasm;nucleus;plasma membrane;podosome;postsynaptic actin cy…	Adherens junction;Apoptosis;Arrhythmogenic right ventricular cardiomyopathy (ARVC);Bacterial invasion of epithelial cells;Chromosome and associated proteins;Cytoskeleton proteins;Dilated cardiomyopathy (DCM);Exosome;Fluid shear stress and atherosclerosis;Focal adhesion;Gastric acid secretion;Hepatocellular carcinoma;Hippo signaling pathway;Hypertrophic cardiomyopathy (HCM);Influenza A;Leukocyte t…	1	42052	26	2910.86	255.191	23.1992	23.3061	0.529387	0.0228192	22.5115	23.9744	1.4629	11	1.08826	0.0191189	-1.53799	P02570;P60711;P70514;P99021;Q11211;Q64316	ACTB_RAT;ACTB_SIGHI	ACTB	Actin, cytoplasmic 1 OS=Rattus norvegicus OX=10116 GN=Actb PE=1 SV=1
17.6249	17.2253	17.3342	19.0789	17.3993	18.0423	19.1966	19.138	18.3985	19.169	19.3891	actin cytoskeleton organization;barbed-end actin filament capping;cell morphogenesis;cytoskeleton organization;negative regulation of filopodium assembly;regulation of cell morphogenesis;regulation of lamellipodium assembly	actin binding;actin filament binding	actin filament;dendritic spine;F-actin capping protein complex;neuronal cell body;sarcomere;WASH complex	Cytoskeleton proteins;Endocytosis;Exosome;Membrane trafficking	7	30952	7	484.35	201.996	18.3633	18.3985	0.862602	0.0469743	17.2253	19.3891	2.1638	11	1.7697	-0.168024	-1.9801	Q5XI32	CAPZB_RAT	Capzb	F-actin-capping protein subunit beta OS=Rattus norvegicus OX=10116 GN=Capzb PE=1 SV=1
15.7248	15.6121	15.8099	16.7576	16.808	16.4654	16.5765	15.8001	15.5763	15.5144	15.9352	formation of cytoplasmic translation initiation complex	translation initiation factor activity	cytosol;eukaryotic 43S preinitiation complex;eukaryotic 48S preinitiation complex;eukaryotic translation initiation factor 3 complex	Ribosome biogenesis;RNA transport;Translation factors	5	29284	5	320.24	176.58	16.0528	15.8099	0.496678	0.0309403	15.5144	16.808	1.29361	11	0.964319	0.576367	-1.54895	A0JPM9	EIF3J_RAT	Eif3j	Eukaryotic translation initiation factor 3 subunit J OS=Rattus norvegicus OX=10116 GN=Eif3j PE=1 SV=1
12.0986	10.4299	11.3304	12.7591	11.2573	9.80436	10.648	14.1696	14.4881	14.2365	14.7324	cell cycle;DNA replication initiation	ATP binding;DNA binding;helicase activity	nucleus		2	57790	2	59.04	135.954	12.3595	12.0986	1.80678	0.146186	9.80436	14.7324	4.92807	11	3.58853	0.0888842	-1.70516	Q62724	MCM6_RAT	Mcm6	DNA replication licensing factor MCM6 (Fragment) OS=Rattus norvegicus OX=10116 GN=Mcm6 PE=1 SV=2
13.2946	12.4246	13.3518	13.8384	13.3851	14.1993	13.2819	12.8259	13.985	14.2866	14.5672	acyl-CoA metabolic process;fatty acid catabolic process;negative regulation of CD4 biosynthetic process;peroxisome organization	acyl-CoA hydrolase activity;carboxylic ester hydrolase activity;choloyl-CoA hydrolase activity;medium-chain acyl-CoA hydrolase activity;palmitoyl-CoA hydrolase activity	peroxisomal matrix		1	36322	1	90.48	149.44	13.5855	13.3851	0.652054	0.0479964	12.4246	14.5672	2.14257	11	0.917411	-0.209052	-0.60577	Q8VHK0	ACOT8_RAT	Acot8	Acyl-coenzyme A thioesterase 8 OS=Rattus norvegicus OX=10116 GN=Acot8 PE=1 SV=1
15.2608	15.3387	14.802	14.8617	14.7502	15.3362	14.8274	10.828	12.3043	11.1187	12.2302	glutathione metabolic process;L-phenylalanine catabolic process;tyrosine catabolic process	glutathione transferase activity;maleylacetoacetate isomerase activity	mitochondrion	Tyrosine metabolism	1	24174	1	23.62	151.658	13.7871	14.802	1.77967	0.129082	10.828	15.3387	4.51068	11	3.03054	-0.801988	-1.26487	B0BNI1;P57113	MAAI_RAT	Gstz1	Maleylacetoacetate isomerase OS=Rattus norvegicus OX=10116 GN=Gstz1 PE=1 SV=2
16.6518	17.5548	18.0681	18.5227	18.4911	18.2539	18.4249	18.0942	18.0966	18.1591	18.3119	cellular response to hydrogen peroxide;cellular response to UV;epithelial cell differentiation;estrous cycle;heart development;leading strand elongation;liver regeneration;mismatch repair;positive regulation of deoxyribonuclease activity;positive regulation of DNA repair;positive regulation of DNA replication;response to cadmium ion;response to dexamethasone;response to estradiol;response to L-gl…	chromatin binding;damaged DNA binding;dinucleotide insertion or deletion binding;DNA polymerase binding;DNA polymerase processivity factor activity;estrogen receptor binding;histone acetyltransferase binding;identical protein binding;MutLalpha complex binding;purine-specific mismatch base pair DNA N-glycosylase activity;receptor tyrosine kinase binding	centrosome;chromatin;nuclear body;nuclear replication fork;nucleus;PCNA complex;PCNA-p21 complex	Base excision repair;Cell cycle;DNA repair and recombination proteins;DNA replication;DNA replication proteins;Hepatitis B;Mismatch repair;Nucleotide excision repair;Tight junction	5	29072	5	315.8	198.629	18.0572	18.1591	0.537077	0.0297431	16.6518	18.5227	1.87086	11	0.35673	-2.08658	4.80317	P04961	PCNA_RAT	Pcna	Proliferating cell nuclear antigen OS=Rattus norvegicus OX=10116 GN=Pcna PE=1 SV=1
15.4983	14.2569	15.2697	15.8232	16.2256	15.362	16.7709	16.2441	16.4401	17.1364	17.2918	positive regulation of apoptotic process;protein import into mitochondrial outer membrane;protein insertion into mitochondrial membrane	protein transmembrane transporter activity	integral component of membrane;mitochondrial outer membrane translocase complex;mitochondrion	Mitochondrial biogenesis;Transporters	3	15481	3	254.39	176.319	16.029	16.2256	0.900624	0.0561871	14.2569	17.2918	3.03496	11	1.40886	-0.433442	-0.0269362	Q75Q41	TOM22_RAT	Tomm22	Mitochondrial import receptor subunit TOM22 homolog OS=Rattus norvegicus OX=10116 GN=Tomm22 PE=1 SV=1
20.1652	19.9063	19.9323	20.5175	20.625	20.3401	20.2621	19.691	19.7021	19.7809	20.0213	2-oxoglutarate metabolic process;female gonad development;glutathione metabolic process;glyoxylate cycle;isocitrate metabolic process;NADP metabolic process;regulation of phospholipid biosynthetic process;regulation of phospholipid catabolic process;response to organic cyclic compound;response to oxidative stress;response to steroid hormone;tricarboxylic acid cycle	isocitrate dehydrogenase (NADP+) activity;magnesium ion binding;NAD binding;NADP binding;protein homodimerization activity;signaling receptor binding	cytosol;mitochondrion;peroxisome	Citrate cycle (TCA cycle);Glutathione metabolism;Peroxisome	17	47047	18	1021.79	220.944	20.0858	20.0213	0.321751	0.0160188	19.691	20.625	0.93401	11	0.559238	0.380099	-1.07558	P41562;P80300	IDHC_RAT	Idh1	Isocitrate dehydrogenase [NADP] cytoplasmic OS=Rattus norvegicus OX=10116 GN=Idh1 PE=1 SV=1
14.9753	16.0254	16.6677	17.0721	17.1305	16.861	17.0247	16.3109	16.6195	16.4188	16.914	anterograde axonal transport;cellular response to DNA damage stimulus;cellular response to hydroxyurea;cellular response to monosodium glutamate;cellular response to potassium ion;cellular response to UV;central nervous system development;detection of mechanical stimulus involved in sensory perception;gene silencing by RNA;glutamate receptor signaling pathway;mRNA processing;mRNA transport;negati…	chromatin binding;dynein complex binding;G-quadruplex RNA binding;methylated histone binding;microtubule binding;miRNA binding;mRNA 3'-UTR binding;mRNA 5'-UTR binding;mRNA binding;poly(G) binding;poly(U) RNA binding;protein domain specific binding;protein heterodimerization activity;protein homodimerization activity;protein kinase binding;protein phosphatase binding;RNA 7-methylguanosine cap bind…	axon;axon cytoplasm;axon terminus;cell body;cell junction;chromocenter;chromosome;chromosome, centromeric region;cytoplasm;cytoplasmic ribonucleoprotein granule;cytoplasmic stress granule;cytosol;dendrite;dendritic filopodium;dendritic spine;dendritic spine head;dendritic spine neck;extrinsic component of plasma membrane;filopodium tip;glial cell projection;glutamatergic synapse;growth cone;growt…	Messenger RNA biogenesis;RNA transport	4	67025	6	313.75	182.02	16.5473	16.6677	0.62547	0.037799	14.9753	17.1305	2.15521	11	0.713858	-1.75209	3.56612	P70568;Q80WE1	FMR1_RAT;FMR1_HUMAN	Fmr1	Synaptic functional regulator FMR1 OS=Rattus norvegicus OX=10116 GN=Fmr1 PE=1 SV=2
14.5972	15.1693	15.3243	15.8477	15.8744	15.4955	15.7768	15.3559	15.2753	15.1811	15.6052	cell adhesion		cell junction;integral component of membrane;plasma membrane		2	26286	2	93.03	169.503	15.4093	15.3559	0.372368	0.0241651	14.5972	15.8744	1.27726	11	0.595611	-0.762308	1.03	Q8R1R5;Q9JJL7	C99L2_RAT	Cd99l2	CD99 antigen-like protein 2 OS=Rattus norvegicus OX=10116 GN=Cd99l2 PE=2 SV=1
17.6734	17.7328	17.4086	17.9929	18.0123	17.7632	18.048	17.7095	18.3157	18.0127	17.7039	epithelial cell differentiation;exocytosis;Notch signaling pathway	calcium ion binding;calcium-dependent phospholipid binding;calcium-dependent protein binding;chondroitin sulfate binding;heparin binding;identical protein binding	cytoplasm;cytosol;nucleus;plasma membrane		8	36168	9	606.55	196.373	17.8521	17.7632	0.248524	0.0139213	17.4086	18.3157	0.907097	11	0.308855	0.132812	0.170545	P55260	ANXA4_RAT	Anxa4	Annexin A4 OS=Rattus norvegicus OX=10116 GN=Anxa4 PE=1 SV=3
8.57812	8.9201	10.3144	16.1432	17.1832	16.5933	17.2705	16.5012	17.2781	17.5811	17.3995	amyloid precursor protein catabolic process;amyloid-beta metabolic process;calcium ion transport;intracellular signal transduction;membrane protein ectodomain proteolysis;Notch receptor processing;Notch signaling pathway;positive regulation of catalytic activity;protein processing;response to hypoxia	aspartic endopeptidase activity, intramembrane cleaving;endopeptidase activity	apical plasma membrane;cell cortex;centrosome;endoplasmic reticulum membrane;Golgi membrane;integral component of plasma membrane;integral component of presynaptic membrane;kinetochore;neuronal cell body;nuclear inner membrane;nucleus;perinuclear region of cytoplasm;Z disc	Alzheimer disease;Neurotrophin signaling pathway;Notch signaling pathway;Peptidases	1	50588	1	20.59	163.763	14.8875	16.5933	3.65585	0.245564	8.57812	17.5811	9.00302	11	6.96373	-1.18437	-0.581602	O08947;O35546;O88777	PSN2_RAT	Psen2	Presenilin-2 OS=Rattus norvegicus OX=10116 GN=Psen2 PE=1 SV=2
18.2391	18.484	18.8153	19.1519	19.3272	18.955	19.1455	18.9529	19.0898	19.0393	19.1176	cell differentiation;regulation of cell proliferation	DNA-binding transcription repressor activity, RNA polymerase II-specific;double-stranded DNA binding;purine-rich negative regulatory element binding;RNA binding;RNA polymerase II regulatory region sequence-specific DNA binding;sequence-specific DNA binding	nucleus;postsynaptic density		5	15370	5	391.77	208.318	18.938	19.0393	0.318732	0.0168303	18.2391	19.3272	1.0881	11	0.33017	-1.3159	1.33618	P86252	PURA_RAT	Pura	Transcriptional activator protein Pur-alpha (Fragments) OS=Rattus norvegicus OX=10116 GN=Pura PE=1 SV=1
15.0924	15.1015	14.8098	15.7679	16.0865	15.7175	16.2383	16.5027	16.0134	15.9787	16.2542	negative regulation of phagocytosis;positive regulation of neuron projection development;protein to membrane docking;protein transport;regulation of Wnt signaling pathway	phosphatidylinositol-3,5-bisphosphate binding;phosphatidylinositol-3-phosphate binding;phosphatidylinositol-4-phosphate binding;phosphatidylinositol-5-phosphate binding	clathrin-coated vesicle;early endosome;early phagosome;endosome membrane	Endocytosis	5	18808	5	225.87	173.563	15.7785	15.9787	0.54988	0.03485	14.8098	16.5027	1.69293	11	1.1368	-0.666893	-0.764158	Q5U211	SNX3_RAT	Snx3	Sorting nexin-3 OS=Rattus norvegicus OX=10116 GN=Snx3 PE=1 SV=1
17.0335	17.6057	18.3074	18.6032	18.6754	18.1948	18.9956	18.3803	18.5023	18.9641	18.9359	associative learning;axon guidance;memory;modification of synaptic structure;negative regulation of synapse organization;positive regulation of protein localization to plasma membrane	heme binding;steroid binding	cell body;integral component of membrane;neuron projection;neuronal cell body;postsynaptic density;smooth endoplasmic reticulum membrane;synapse	Exosome	4	21699	5	260.86	202.198	18.3816	18.5023	0.602756	0.0327912	17.0335	18.9956	1.96208	11	0.741117	-1.27632	1.42808	O70606;P70580;Q549C4	PGRC1_RAT	Pgrmc1	Membrane-associated progesterone receptor component 1 OS=Rattus norvegicus OX=10116 GN=Pgrmc1 PE=1 SV=3
15.0136	14.819	14.379	15.3554	15.533	14.7971	15.332	15.54	15.5984	15.178	15.2624		ATP binding;ATPase activity	mitochondrion	Chaperones and folding catalysts;Longevity regulating pathway - multiple species	1	76054	1	28.81	166.808	15.1643	15.2624	0.378607	0.024967	14.379	15.5984	1.2194	11	0.713935	-0.857971	0.200051	Q9WTT2	CLPB_RAT	Clpb	Caseinolytic peptidase B protein homolog OS=Rattus norvegicus OX=10116 GN=Clpb PE=2 SV=1
14.2903	16.2326	18.0074	19.6887	19.8905	19.6769	20.053	19.7024	19.8304	19.975	19.9004	protein folding;protein stabilization;regulation of cell cycle	chaperone binding;heat shock protein binding;mitogen-activated protein kinase kinase kinase binding;protein C-terminus binding;protein kinase B binding;protein kinase binding;unfolded protein binding	cytoplasm;protein-containing complex;ruffle membrane	Chaperones and folding catalysts;Glycosaminoglycan binding proteins;Mitochondrial biogenesis;PI3K-Akt signaling pathway	1	44995	1	125.63	207.248	18.8407	19.7024	1.9059	0.101159	14.2903	20.053	5.76274	11	1.893	-1.83867	2.56252	Q63692;Q8CH95	CDC37_RAT	Cdc37	Hsp90 co-chaperone Cdc37 OS=Rattus norvegicus OX=10116 GN=Cdc37 PE=1 SV=2
12.834	14.1137	14.443	15.8386	15.5302	15.2122	15.2727	15.6556	15.2387	14.8137	15.0448	cell cycle;cellular response to tumor cell;keratinocyte differentiation;negative regulation of cell division;negative regulation of transcription by RNA polymerase II;platelet-derived growth factor receptor signaling pathway;positive regulation of apoptotic process;protein import into nucleus;regulation of cell proliferation;response to calcium ion;response to drug;response to estradiol;response …	enzyme inhibitor activity;ubiquitin protein ligase binding	cytoplasm;mitochondrial intermembrane space;nucleus	NOD-like receptor signaling pathway	1	44616	1	33.81	163.997	14.9088	15.2122	0.855758	0.0573994	12.834	15.8386	3.00462	11	1.08718	-1.55288	2.74747	Q5M7W1	TXNIP_RAT	Txnip	Thioredoxin-interacting protein OS=Rattus norvegicus OX=10116 GN=Txnip PE=2 SV=1
16.7183	16.5809	16.3334	17.2267	16.7833	17.2736	16.7952	16.1945	16.9421	16.6884	17.1221	angiogenesis;cellular response to leukemia inhibitory factor;establishment of Golgi localization;Golgi reassembly;intrinsic apoptotic signaling pathway in response to hydrogen peroxide;negative regulation of apoptotic process;negative regulation of blood vessel endothelial cell proliferation involved in sprouting angiogenesis;negative regulation of cell migration involved in sprouting angiogenesi…	protein homodimerization activity;protein kinase binding;protein N-terminus binding	cytosol;Golgi apparatus;Golgi membrane;plasma membrane	Exosome	4	24340	4	171.32	184.659	16.7871	16.7833	0.343543	0.0204646	16.1945	17.2736	1.07903	11	0.541222	-0.211756	-0.558791	Q6NX65	PDC10_RAT	Pdcd10	Programmed cell death protein 10 OS=Rattus norvegicus OX=10116 GN=Pdcd10 PE=2 SV=1
12.4209	12.6583	12.4381	12.3622	11.1103	11.7184	12.17	16.1797	16.3994	16.2441	16.9207					1	256235	1	24.43	150.622	13.6929	12.4381	2.22167	0.16225	11.1103	16.9207	5.8104	11	4.07413	0.551518	-1.77924	Q6GWS2	L_LASSJ	L	RNA-directed RNA polymerase L OS=Lassa virus (strain Mouse/Sierra Leone/Josiah/1976) OX=11622 GN=L PE=3 SV=1
16.1476	17.0634	16.1802	15.6536	16.6076	16.3847	16.2897	13.8458	14.3807	14.5135	15.7605	glutathione metabolic process;hydrogen peroxide catabolic process;protein homotetramerization;response to corticosterone;response to drug;response to molecule of fungal origin;response to organic cyclic compound;response to organic substance;response to oxidative stress;response to selenium ion	glutathione peroxidase activity;selenium binding	extracellular space	Arachidonic acid metabolism;Glutathione metabolism;Thyroid hormone synthesis	1	25637	1	21.74	172.827	15.7116	16.1476	1.02572	0.0652845	13.8458	17.0634	3.21763	11	1.8712	-0.758617	-0.572295	P23764;Q6P6H2	GPX3_RAT	Gpx3	Glutathione peroxidase 3 OS=Rattus norvegicus OX=10116 GN=Gpx3 PE=2 SV=2
18.5953	19.2216	19.2478	19.6795	19.6944	19.5992	19.7191	19.1774	19.0812	19.1133	19.2077	carnitine metabolic process, CoA-linked;fatty acid beta-oxidation using acyl-CoA dehydrogenase;long-chain fatty acid catabolic process;positive regulation of cold-induced thermogenesis;protein homotetramerization	fatty-acyl-CoA binding;flavin adenine dinucleotide binding;long-chain-acyl-CoA dehydrogenase activity;palmitoyl-CoA oxidase activity	mitochondrial matrix;mitochondrial membrane;mitochondrion	Fatty acid degradation;PPAR signaling pathway	11	48242	11	757.4	212.337	19.3033	19.2216	0.342992	0.0177686	18.5953	19.7191	1.12382	11	0.566158	-0.501258	0.289556	P15650	ACADL_RAT	Acadl	Long-chain specific acyl-CoA dehydrogenase, mitochondrial OS=Rattus norvegicus OX=10116 GN=Acadl PE=1 SV=1
14.0019	14.2746	14.2629	14.7364	14.4766	14.5386	14.4962	15.1634	15.1725	15.0394	14.3042	mRNA polyadenylation;mRNA processing;RNA splicing;termination of RNA polymerase II transcription;transcription by RNA polymerase II	mRNA binding;protein domain specific binding;RNA polymerase binding;RNA polymerase II complex binding	cytoplasm;mRNA cleavage factor complex;nuclear matrix;spliceosomal complex	Spliceosome;Transcription machinery	1	139874	1	27.55	160.467	14.5879	14.4962	0.39368	0.0269868	14.0019	15.1725	1.17064	11	0.764791	0.389479	-1.0066	Q63623	SCAF8_RAT	Scaf8	Protein SCAF8 OS=Rattus norvegicus OX=10116 GN=Scaf8 PE=1 SV=1
14.536	14.4131	15.2738	15.441	15.387	15.3732	15.4955	15.5019	15.4475	15.428	15.5187	circadian regulation of gene expression;negative regulation of epithelial cell proliferation;negative regulation of transcription, DNA-templated;positive regulation of apoptotic signaling pathway;positive regulation of branching involved in ureteric bud morphogenesis;positive regulation of MAP kinase activity;positive regulation of transcription, DNA-templated;regulation of circadian rhythm;regul…	identical protein binding;JUN kinase activity;transcription coactivator activity	chromatin;cytosol;nucleus;plasma membrane;protein-containing complex	Neurotrophin signaling pathway	2	85802	2	89.62	167.816	15.256	15.428	0.393384	0.0257856	14.4131	15.5187	1.10561	11	0.221713	-1.81303	1.87436	Q66HP3;Q9ES73;Q9JHZ6;Q9QX92	MAGD1_RAT	Maged1	Melanoma-associated antigen D1 OS=Rattus norvegicus OX=10116 GN=Maged1 PE=1 SV=3
17.154	16.8484	16.5659	17.5295	17.6654	17.0236	17.201	15.5502	15.5856	15.7397	16.0729	cellular calcium ion homeostasis;COPII-coated vesicle budding;endoplasmic reticulum organization;endoplasmic reticulum unfolded protein response;IRE1-mediated unfolded protein response;modulation by virus of host morphology or physiology;positive regulation of viral genome replication	beta-tubulin binding;enzyme binding;FFAT motif binding;microtubule binding;protein heterodimerization activity;protein homodimerization activity	endoplasmic reticulum;endoplasmic reticulum membrane;Golgi apparatus;Golgi membrane;integral component of membrane	Cholesterol metabolism;Membrane trafficking;Transporters	1	27127	2	149.62	182.936	16.6306	16.8484	0.777718	0.0467644	15.5502	17.6654	2.11524	11	1.46131	-0.272353	-1.51637	Q9Z269	VAPB_RAT	Vapb	Vesicle-associated membrane protein-associated protein B OS=Rattus norvegicus OX=10116 GN=Vapb PE=1 SV=3
16.7461	17.525	18.2045	18.2492	18.3858	18.3889	18.4197	18.0185	18.0736	18.0273	18.1609	phospholipid transport	fatty-acyl-CoA binding;phosphatidylcholine binding;phosphatidylcholine transporter activity;phosphatidylinositol binding;phosphatidylinositol transporter activity;phospholipid binding;stearic acid binding	cytoplasm		4	32115	7	402.86	198.2	18.0181	18.1609	0.490582	0.0272271	16.7461	18.4197	1.67356	11	0.36726	-2.0608	4.5208	P16446	PIPNA_RAT	Pitpna	Phosphatidylinositol transfer protein alpha isoform OS=Rattus norvegicus OX=10116 GN=Pitpna PE=1 SV=2
15.7113	16.3635	16.5266	16.6668	16.5589	16.4633	16.6129	16.3515	16.4243	16.3828	16.6544	activation of GTPase activity;formation of translation preinitiation complex;regulation of translational initiation	eukaryotic initiation factor eIF2 binding;GTP binding;translation initiation factor activity	cytosol;plasma membrane	RNA transport;Translation factors	3	49380	3	141.51	180.716	16.4287	16.4633	0.263868	0.0160613	15.7113	16.6668	0.955488	11	0.249424	-2.23297	6.13041	Q07205	IF5_RAT	Eif5	Eukaryotic translation initiation factor 5 OS=Rattus norvegicus OX=10116 GN=Eif5 PE=1 SV=1
15.5571	15.7632	15.8961	15.7939	15.6713	15.8026	15.6915	15.2648	15.0515	15.3307	15.4529	cellular response to nerve growth factor stimulus;circadian regulation of gene expression;Golgi organization;microtubule nucleation;non-motile cilium assembly;peptidyl-serine phosphorylation;peptidyl-threonine phosphorylation;positive regulation of canonical Wnt signaling pathway;positive regulation of non-canonical Wnt signaling pathway;positive regulation of proteasomal ubiquitin-dependent prot…	ATP binding;kinase activity;peptide binding;protein kinase activity;protein serine/threonine kinase activity;tau-protein kinase activity	centrosome;cytoplasm;cytosol;Golgi apparatus;neuron projection;nucleoplasm;nucleus;perinuclear region of cytoplasm;plasma membrane;spindle;spindle microtubule	Chromosome and associated proteins;Circadian rhythm;Gap junction;Hedgehog signaling pathway;Hippo signaling pathway;Protein kinases	1	47571	1	29.94	171.276	15.5705	15.6713	0.265699	0.0170642	15.0515	15.8961	0.844524	11	0.46317	-0.753664	-0.374544	Q06486;Q99KK4	KC1D_RAT	Csnk1d	Casein kinase I isoform delta OS=Rattus norvegicus OX=10116 GN=Csnk1d PE=1 SV=2
14.8782	14.5507	14.7037	16.6332	16.8217	16.3988	16.0177	15.8824	14.9581	15.1051	15.2695	modulation of excitatory postsynaptic potential;positive regulation of synaptic vesicle endocytosis;regulation of synaptic vesicle endocytosis;synaptic vesicle uncoating	beta-1 adrenergic receptor binding;GTPase binding;identical protein binding;ion channel binding;lipid binding;phosphatase binding;protein C-terminus binding;SH3 domain binding	cell junction;cell projection;cytosol;early endosome membrane;glutamatergic synapse;hippocampal mossy fiber to CA3 synapse;membrane;podosome;postsynaptic density, intracellular component;presynapse;Schaffer collateral - CA1 synapse;synapse	Endocytosis;Membrane trafficking	2	41694	2	65.5	171.219	15.5654	15.2695	0.814286	0.0523139	14.5507	16.8217	2.27097	11	1.52054	0.350335	-1.51932	O35964	SH3G1_RAT	Sh3gl1	Endophilin-A2 OS=Rattus norvegicus OX=10116 GN=Sh3gl1 PE=1 SV=1
12.1416	12.9105	12.9287	13.7201	13.5758	13.3237	12.9543	13.029	13.4713	12.9774	13.3295	G protein-coupled receptor signaling pathway;regulation of neurotransmitter levels;regulation of Rho protein signal transduction;Rho protein signal transduction	G protein-coupled receptor binding;GTPase activator activity;Rho guanyl-nucleotide exchange factor activity	cytoplasm;membrane	Human cytomegalovirus infection;Membrane trafficking;Parathyroid hormone synthesis, secretion and action;Pathways in cancer;Vascular smooth muscle contraction	1	169456	1	35.46	144.362	13.1238	13.029	0.432485	0.0329542	12.1416	13.7201	1.57855	11	0.542631	-0.922673	1.71246	Q9ES67	ARHGB_RAT	Arhgef11	Rho guanine nucleotide exchange factor 11 OS=Rattus norvegicus OX=10116 GN=Arhgef11 PE=1 SV=1
16.9852	16.9082	15.9919	16.1609	16.6102	16.2431	16.3803	14.8454	14.7489	14.433	14.5694	box H/ACA snoRNA 3'-end processing;enzyme-directed rRNA pseudouridine synthesis;mRNA pseudouridine synthesis;positive regulation of cell proliferation;rRNA pseudouridine synthesis;snoRNA guided rRNA pseudouridine synthesis;snRNA pseudouridine synthesis;telomere maintenance via telomerase	pseudouridine synthase activity;RNA binding	box H/ACA snoRNP complex;Cajal body;nucleolus;nucleoplasm;telomerase holoenzyme complex	DNA replication proteins;Ribosome biogenesis;Ribosome biogenesis in eukaryotes	2	57036	2	47.62	173.877	15.807	16.1609	0.968919	0.061297	14.433	16.9852	2.55218	11	1.86133	-0.369666	-1.67204	P40615;Q499M9	DKC1_RAT	Dkc1	H/ACA ribonucleoprotein complex subunit DKC1 OS=Rattus norvegicus OX=10116 GN=Dkc1 PE=1 SV=4
15.3218	15.0909	14.7849	17.2542	17.4644	17.0172	17.7724	17.2214	17.7344	17.5941	17.5248	actin filament network formation;Arp2/3 complex-mediated actin nucleation;cell migration;lamellipodium organization;maintenance of cell polarity;microtubule organizing center localization;orbitofrontal cortex development;smooth muscle cell migration	actin filament binding;structural constituent of cytoskeleton	Arp2/3 protein complex;cytoplasm;endosome;growth cone;lamellipodium;neuron projection;nucleus;site of double-strand break	Bacterial invasion of epithelial cells;Cytoskeleton proteins;Endocytosis;Fc gamma R-mediated phagocytosis;Membrane trafficking;Regulation of actin cytoskeleton;Salmonella infection	2	16367	2	124.93	184.781	16.7982	17.2542	1.14078	0.0679108	14.7849	17.7724	2.98753	11	2.27237	-1.09055	-0.669892	Q4KLF8	ARPC5_RAT	Arpc5	Actin-related protein 2/3 complex subunit 5 OS=Rattus norvegicus OX=10116 GN=Arpc5 PE=1 SV=3
9.9921	11.424	11.4897	11.3726	11.8514	11.6209	11.0995	11.0295	10.1044	9.78389	9.63682	glutathione metabolic process	5-oxoprolinase (ATP-hydrolyzing) activity;ATP binding	cytosol	Glutathione metabolism	2	139002	2	44.62	119.405	10.855	11.0995	0.812617	0.0748611	9.63682	11.8514	2.21461	11	1.49759	-0.470266	-1.61738	P97608;Q5U3Z8	OPLA_RAT	Oplah	5-oxoprolinase OS=Rattus norvegicus OX=10116 GN=Oplah PE=1 SV=2
21.3928	21.3841	21.3717	21.2122	21.6892	21.4783	21.4836	21.1646	21.122	21.2169	21.0193	aging;chaperone-mediated protein folding;clathrin-dependent endocytosis;synaptic vesicle endocytosis	apolipoprotein binding;calcium ion binding;carbohydrate binding;ionotropic glutamate receptor binding;unfolded protein binding	axon;cytoplasm;dendrite cytoplasm;dendritic spine;endoplasmic reticulum;endoplasmic reticulum membrane;endoplasmic reticulum quality control compartment;glutamatergic synapse;integral component of lumenal side of endoplasmic reticulum membrane;integral component of membrane;integral component of postsynaptic membrane;integral component of presynaptic active zone membrane;melanosome;membrane;mitoc…	Antigen processing and presentation;Chaperones and folding catalysts;Human T-cell leukemia virus 1 infection;Lectins;Membrane trafficking;Phagosome;Protein processing in endoplasmic reticulum;Thyroid hormone synthesis	10	67612	10	678.09	234.535	21.3213	21.3717	0.193943	0.00909618	21.0193	21.6892	0.669821	11	0.313688	0.283067	-0.225821	P35564	CALX_RAT;CALX_MOUSE;CALX_HUMAN	Canx	Calnexin OS=Rattus norvegicus OX=10116 GN=Canx PE=1 SV=1
14.0746	14.0125	14.946	15.0633	15.1639	14.9789	14.6969	14.3629	14.6744	14.7277	15.0629	N-acetylneuraminate metabolic process	N-acylneuraminate cytidylyltransferase activity	nucleus		4	48726	4	211.04	161.764	14.7058	14.7277	0.39948	0.0271648	14.0125	15.1639	1.15144	11	0.700047	-0.773836	-0.644581	P69060	NEUA_RAT	Cmas	N-acylneuraminate cytidylyltransferase OS=Rattus norvegicus OX=10116 GN=Cmas PE=2 SV=1
15.3361	15.2167	14.7534	15.9133	16.2183	15.6873	15.8323	14.3941	14.8334	14.5417	15.007	fatty acid beta-oxidation;phenylacetate catabolic process;response to drug;response to nutrient;response to steroid hormone	acetyl-CoA C-acyltransferase activity;palmitoyl-CoA oxidase activity	cytosol;peroxisome	alpha-Linolenic acid metabolism;Biosynthesis of unsaturated fatty acids;Fatty acid degradation;Peroxisome;PPAR signaling pathway;Valine, leucine and isoleucine degradation	4	44319	4	91.92	167.734	15.2485	15.2167	0.602499	0.039512	14.3941	16.2183	1.82428	11	1.07887	0.171137	-1.23233	P07871;P21775;Q4G049;Q5FVR9	THIKA_RAT;THIKB_RAT	Acaa1a;Acaa1b	3-ketoacyl-CoA thiolase A, peroxisomal OS=Rattus norvegicus OX=10116 GN=Acaa1a PE=1 SV=2
21.9593	21.1196	22.4725	22.4263	21.8043	22.8231	21.655	22.764	22.9431	22.3688	23.0775	activation of cysteine-type endopeptidase activity involved in apoptotic process;apoptotic mitochondrial changes;B cell activation;B cell cytokine production;B cell proliferation;cellular response to heat;cellular response to interleukin-7;'de novo' protein folding;interaction with symbiont;isotype switching to IgG isotypes;mitochondrion organization;MyD88-dependent toll-like receptor signaling p…	apolipoprotein A-I binding;apolipoprotein binding;ATP binding;chaperone binding;double-stranded RNA binding;enzyme binding;high-density lipoprotein particle binding;hydrolase activity;insulin binding;lipopolysaccharide binding;modification-dependent protein binding;p53 binding;protease binding;protein heterodimerization activity;protein-containing complex binding;ubiquitin protein ligase binding;…	cell surface;clathrin-coated pit;coated vesicle;cytoplasm;cytosol;early endosome;extracellular exosome;extracellular space;Golgi apparatus;intracellular membrane-bounded organelle;lipopolysaccharide receptor complex;membrane;membrane raft;mitochondrial crista;mitochondrial inner membrane;mitochondrial matrix;mitochondrion;myelin sheath;peroxisomal matrix;plasma membrane;protein-containing complex…	Chaperones and folding catalysts;Exosome;Legionellosis;Messenger RNA biogenesis;Mitochondrial biogenesis;RNA degradation;Tuberculosis;Type I diabetes mellitus	23	61088	25	2806.11	245.413	22.3103	22.4263	0.610522	0.027365	21.1196	23.0775	1.95791	11	1.01878	-0.646232	-0.347238	P19226;P19227;P63039;P97602	CH60_RAT	Hspd1	60 kDa heat shock protein, mitochondrial OS=Rattus norvegicus OX=10116 GN=Hspd1 PE=1 SV=1
16.2927	16.7509	17.0354	16.882	16.9537	16.9993	16.9624	15.5594	15.3202	15.6009	16.1759	cytoplasmic translation	structural constituent of ribosome	cytosolic large ribosomal subunit	Ribosome	1	12317	1	88.49	180.533	16.4121	16.7509	0.656685	0.0400123	15.3202	17.0354	1.71521	11	1.3615	-0.67214	-1.31192	P39032;Q6PDV5	RL36_RAT	Rpl36	60S ribosomal protein L36 OS=Rattus norvegicus OX=10116 GN=Rpl36 PE=1 SV=2
19.8502	19.9305	20.0096	19.3118	19.236	19.3056	19.4008	19.8204	19.8017	19.5511	19.6802	mRNA splicing, via spliceosome;negative regulation of mRNA modification	deaminase binding;enzyme inhibitor activity;mRNA binding;N6-methyladenosine-containing RNA binding;protein domain specific binding;ribonucleoprotein complex binding;RNA binding	nucleoplasmic periphery of the nuclear pore complex;nucleus;spliceosomal complex		10	32894	10	830.02	215.898	19.6271	19.6802	0.27775	0.0141514	19.236	20.0096	0.7736	11	0.53833	-0.163653	-1.66233	D4ACR0;G3V9R8;Q4V8K6	HNRPC_RAT	Hnrnpc	Heterogeneous nuclear ribonucleoprotein C OS=Rattus norvegicus OX=10116 GN=Hnrnpc PE=1 SV=2
13.0947	13.6577	13.0661	14.9706	15.083	14.4594	14.8338	12.8774	13.3695	12.0452	14.0728	response to cadmium ion	electron transfer activity;enzyme binding;heme binding;metal ion binding	cytosol;endoplasmic reticulum;endoplasmic reticulum membrane;integral component of membrane;intracellular membrane-bounded organelle;organelle membrane	Energy metabolism	1	15346	1	21.36	151.53	13.7755	13.6577	0.98791	0.0717152	12.0452	15.083	3.03775	11	1.76768	-0.148484	-0.980758	O35768;P00173	CYB5_RAT	Cyb5a	Cytochrome b5 OS=Rattus norvegicus OX=10116 GN=Cyb5a PE=1 SV=2
13.2493	13.2489	13.4366	13.8077	13.9519	13.6421	13.6624	12.8138	10.7003	10.1337	13.1339	adenylate cyclase-inhibiting G protein-coupled acetylcholine receptor signaling pathway;chemical synaptic transmission;dopamine transport;G protein-coupled receptor signaling pathway, coupled to cyclic nucleotide second messenger;gastric acid secretion;regulation of phosphatidylinositol dephosphorylation;transmission of nerve impulse	G protein-coupled acetylcholine receptor activity;G protein-coupled receptor activity;G protein-coupled serotonin receptor activity;neurotransmitter receptor activity	cell junction;dendrite;integral component of plasma membrane;postsynaptic membrane	Calcium signaling pathway;Cholinergic synapse;G protein-coupled receptors;Neuroactive ligand-receptor interaction;Regulation of actin cytoskeleton	1	61010	1	24.44	141.781	12.8891	13.2493	1.27067	0.0985846	10.1337	13.9519	3.8182	11	0.848639	-1.68418	1.69785	P08911	ACM5_RAT	Chrm5	Muscarinic acetylcholine receptor M5 OS=Rattus norvegicus OX=10116 GN=Chrm5 PE=1 SV=1
11.2838	10.9624	11.0202	12.601	12.2283	12.0372	11.6525	10.3528	12.0326	11.6073	12.0502	apoptotic nuclear changes;brain development;cell proliferation;endoplasmic reticulum unfolded protein response;mitotic G2 DNA damage checkpoint;mitotic G2/M transition checkpoint;negative regulation of cellular protein catabolic process;negative regulation of MAP kinase activity;negative regulation of NF-kappaB transcription factor activity;negative regulation of protein kinase activity by regula…	protein-containing complex binding;ubiquitin-like protein ligase binding	centrosome;cytoplasm;nucleus		1	57351	1	25.26	127.828	11.6207	11.6525	0.661372	0.056913	10.3528	12.601	2.24824	11	1.03	-0.503331	-0.268473	Q9JLH7	CK5P3_RAT	Cdk5rap3	CDK5 regulatory subunit-associated protein 3 OS=Rattus norvegicus OX=10116 GN=Cdk5rap3 PE=1 SV=1
15.6989	15.8325	15.8493	16.0906	16.2047	16.1495	16.1929	15.5465	15.9643	15.5908	16.0676	calcium ion transmembrane transport;calcium ion transmembrane transport via high voltage-gated calcium channel;calcium ion transport;calcium ion transport into cytosol;positive regulation of high voltage-gated calcium channel activity;positive regulation of voltage-gated calcium channel activity;regulation of membrane repolarization during action potential	metal ion binding;voltage-gated calcium channel activity	anchored component of postsynaptic membrane;anchored component of presynaptic active zone membrane;glutamatergic synapse;L-type voltage-gated calcium channel complex;voltage-gated calcium channel complex		4	124885	4	223.5	175.188	15.9261	15.9643	0.238768	0.0149922	15.5465	16.2047	0.658233	11	0.450605	-0.416543	-1.29457	P54290	CA2D1_RAT	Cacna2d1	Voltage-dependent calcium channel subunit alpha-2/delta-1 OS=Rattus norvegicus OX=10116 GN=Cacna2d1 PE=1 SV=1
15.7113	14.8275	15.2896	18.0792	17.1505	17.3989	17.8624	17.9045	17.7704	17.7962	18.417	innate immune response;regulation of phosphorylation	phosphatase inhibitor activity;protein phosphatase regulator activity;protein serine/threonine phosphatase inhibitor activity	cytoplasm	Protein phosphatases and associated proteins	2	16061	2	126.28	188.207	17.1098	17.7704	1.23763	0.0723349	14.8275	18.417	3.58956	11	2.19324	-1.02795	-0.503739	Q8K3F3	PP14B_RAT	Ppp1r14b	Protein phosphatase 1 regulatory subunit 14B OS=Rattus norvegicus OX=10116 GN=Ppp1r14b PE=2 SV=1
16.4713	16.855	16.7602	17.2836	17.2409	16.85	17.1873	16.6319	16.708	16.8003	16.9637	iron ion homeostasis	tricarboxylate secondary active transmembrane transporter activity	integral component of membrane;mitochondrial membrane;mitochondrion	Mitochondrial biogenesis;Transporters	4	35696	6	454.36	185.752	16.8866	16.85	0.259722	0.0153804	16.4713	17.2836	0.812292	11	0.479294	0.266424	-0.777942	Q9JHY2	SFXN3_RAT	Sfxn3	Sideroflexin-3 OS=Rattus norvegicus OX=10116 GN=Sfxn3 PE=2 SV=1
14.2476	13.4186	13.0101	14.7286	14.0901	13.8006	14.5901	12.5927	12.84	12.7243	13.4161	box C/D snoRNP assembly;chromatin remodeling;epithelial cell differentiation;establishment of protein localization to chromatin;negative regulation of cysteine-type endopeptidase activity involved in apoptotic signaling pathway;negative regulation of histone H3-K9 dimethylation;negative regulation of histone H3-K9 trimethylation;negative regulation of histone H4-K16 acetylation;positive regulatio…	ATPase binding;histone binding;phosphoprotein binding;protein kinase binding;RNA polymerase I CORE element sequence-specific DNA binding	cytoplasm;nucleolus;pre-snoRNP complex;R2TP complex		1	32569	2	79.03	149.459	13.5872	13.4186	0.756684	0.0556911	12.5927	14.7286	2.13586	11	1.4076	0.19071	-1.41429	Q4V7F5	PIHD1_RAT	Pih1d1	PIH1 domain-containing protein 1 OS=Rattus norvegicus OX=10116 GN=Pih1d1 PE=1 SV=1
18.1896	18.854	18.8134	19.207	19.1129	19.0781	19.076	18.2427	18.2268	18.009	18.3033	cell adhesion;glomerular filtration;positive regulation of cell migration;vascular wound healing		external side of plasma membrane;extracellular space;integral component of membrane;nucleus;perikaryon	CD molecules;Cell adhesion molecules;Exosome	9	72252	9	656.28	205.113	18.6466	18.8134	0.452269	0.0242548	18.009	19.207	1.19795	11	0.851301	-0.11183	-1.98622	Q6IRH8;Q9EPF2;Q9ESS8	MUC18_RAT	Mcam	Cell surface glycoprotein MUC18 OS=Rattus norvegicus OX=10116 GN=Mcam PE=1 SV=2
18.8263	18.9397	18.9003	19.0347	19.2441	18.9915	19.0215	18.7343	18.9217	18.867	18.635	proteasomal protein catabolic process;proteasomal ubiquitin-independent protein catabolic process;proteasome-mediated ubiquitin-dependent protein catabolic process	endopeptidase activity;threonine-type endopeptidase activity	cytoplasm;cytosol;nucleus;P-body;proteasome core complex;proteasome core complex, alpha-subunit complex	Peptidases;Proteasome	6	29764	6	299.33	208.116	18.9197	18.9217	0.161772	0.00855047	18.635	19.2441	0.609119	11	0.195204	0.194202	0.978908	P21670	PSA4_RAT	Psma4	Proteasome subunit alpha type-4 OS=Rattus norvegicus OX=10116 GN=Psma4 PE=1 SV=1
19.0576	19.3814	19.5093	19.8034	19.7944	19.7267	19.9444	19.6628	19.9435	19.8244	19.7916	[2Fe-2S] cluster assembly;cell redox homeostasis;cellular iron ion homeostasis;negative regulation of cardiac muscle hypertrophy;protein maturation by iron-sulfur cluster transfer;regulation of the force of heart contraction	electron transfer activity;glutathione disulfide oxidoreductase activity;identical protein binding;iron-sulfur cluster binding;metal ion binding;protein disulfide oxidoreductase activity;protein kinase C binding	cell cortex;cytosol;dendrite;nucleus;Z disc		9	38111	9	702.95	216.44	19.6763	19.7916	0.266267	0.0135324	19.0576	19.9444	0.886812	11	0.315075	-1.42551	1.89692	Q5RK11;Q9JLZ1	GLRX3_RAT	Glrx3	Glutaredoxin-3 OS=Rattus norvegicus OX=10116 GN=Glrx3 PE=1 SV=2
17.2314	16.9175	18.0025	17.731	17.4692	18.0991	17.2212	18.5425	18.1341	17.912	18.3712	development of secondary female sexual characteristics;negative regulation of transcription by RNA polymerase II;positive regulation of transcription by RNA polymerase II	DNA-binding transcription activator activity, RNA polymerase II-specific;DNA-binding transcription repressor activity, RNA polymerase II-specific;metal ion binding;RNA polymerase II regulatory region sequence-specific DNA binding	nucleus	Transcription	6	82414	6	408.93	195.632	17.7847	17.912	0.517774	0.0291135	16.9175	18.5425	1.62499	11	0.902708	-0.272035	-0.990216	Q4G048;Q5EIC4	I2BPL_RAT	Irf2bpl	Interferon regulatory factor 2-binding protein-like OS=Rattus norvegicus OX=10116 GN=Irf2bpl PE=1 SV=1
17.3233	17.1	19.779	20.1705	18.6158	19.8715	18.784	20.7181	20.7055	20.3743	20.8258	cell division;establishment of localization in cell;mitotic cell cycle checkpoint;mitotic sister chromatid segregation	protein N-terminus binding	condensed chromosome kinetochore;cytoplasm;cytosol;dendrite;intracellular membrane-bounded organelle;neuron projection;nuclear body;nucleus	Membrane trafficking	2	30295	3	313.96	214.268	19.4789	19.8715	1.33836	0.0687081	17.1	20.8258	3.72579	11	2.08969	-0.873275	-0.554191	Q546Y5;Q8VIL3	ZWINT_RAT	Zwint	ZW10 interactor OS=Rattus norvegicus OX=10116 GN=Zwint PE=1 SV=1
19.8282	19.7288	20.3624	20.3777	19.8467	20.4438	20.2404	19.9239	20.3613	20.4399	20.8112	carnitine biosynthetic process;carnitine metabolic process;cellular aldehyde metabolic process;neurotransmitter biosynthetic process;oxidation-reduction process	3-chloroallyl aldehyde dehydrogenase activity;4-trimethylammoniobutyraldehyde dehydrogenase activity;aldehyde dehydrogenase (NAD) activity;amine binding;aminobutyraldehyde dehydrogenase activity;glyceraldehyde-3-phosphate dehydrogenase (NAD+) (non-phosphorylating) activity;NAD binding;oxidoreductase activity, acting on the aldehyde or oxo group of donors, NAD or NADP as acceptor;protein homodimer…	cytosol;mitochondrion	Arginine and proline metabolism;Ascorbate and aldarate metabolism;beta-Alanine metabolism;Fatty acid degradation;Glycerolipid metabolism;Glycolysis / Gluconeogenesis;Histidine metabolism;Lysine degradation;Pyruvate metabolism;Tryptophan metabolism;Valine, leucine and isoleucine degradation	12	54530	12	962.05	222.364	20.2149	20.3613	0.336896	0.0166657	19.7288	20.8112	1.08246	11	0.593142	-0.00394127	-0.791685	Q9JLJ2	AL9A1_RAT;AL9A1_MOUSE;AL9A1_HUMAN	Aldh9a1	4-trimethylaminobutyraldehyde dehydrogenase OS=Rattus norvegicus OX=10116 GN=Aldh9a1 PE=1 SV=1
11.5494	8.93779	7.51808	15.2225	15.5588	14.4052	15.3576	15.1019	14.2171	15.6864	15.163	aging;cellular response to catecholamine stimulus;cellular response to chemokine;cellular response to epidermal growth factor stimulus;cellular response to glucose stimulus;cellular response to organic cyclic compound;cellular response to phorbol 13-acetate 12-myristate;cellular response to rapamycin;desensitization of G protein-coupled receptor signaling pathway;follicle-stimulating hormone sign…	ATP binding;beta-adrenergic receptor kinase activity;delta-type opioid receptor binding;G protein-coupled receptor binding;G protein-coupled receptor kinase activity;kappa-type opioid receptor binding;scaffold protein binding;ubiquitin protein ligase binding	apical plasma membrane;axon;basolateral plasma membrane;caveola;cytoplasm;cytosol;dendritic shaft;dendritic spine;membrane raft;mitochondrion;nucleus;synapse	Chemokine signaling pathway;Endocytosis;Exosome;Glutamatergic synapse;Hedgehog signaling pathway;Morphine addiction;Olfactory transduction;Protein kinases	1	80475	1	107.27	148.718	13.5198	15.1019	2.87227	0.212449	7.51808	15.6864	8.16834	11	3.80814	-1.44841	0.75429	P26817	ARBK1_RAT	Adrbk1	Beta-adrenergic receptor kinase 1 OS=Rattus norvegicus OX=10116 GN=Grk2 PE=1 SV=1
15.6272	16.3417	16.8202	17.4926	17.5424	17.0006	17.2086	16.654	16.8616	17.1863	17.0403	aging;brain development;calcium ion export;calcium ion export across plasma membrane;calcium ion transmembrane transport;calcium ion transport;cellular calcium ion homeostasis;cellular response to corticosterone stimulus;cellular response to epinephrine stimulus;cellular response to vitamin D;flagellated sperm motility;hippocampus development;negative regulation of adenylate cyclase-activating ad…	ATP binding;calcium ion binding;calcium-transporting ATPase activity;calcium-transporting ATPase activity involved in regulation of presynaptic cytosolic calcium ion concentration;calmodulin binding;glutamate receptor binding;metal ion binding;nitric-oxide synthase binding;nitric-oxide synthase inhibitor activity;PDZ domain binding;protein C-terminus binding;protein kinase binding;protein phospha…	apical part of cell;apical plasma membrane;basolateral plasma membrane;cell junction;cytoplasm;cytoplasmic side of plasma membrane;dendrite;dendrite membrane;dendritic spine membrane;GABA-ergic synapse;glutamatergic synapse;integral component of plasma membrane;integral component of postsynaptic density membrane;integral component of postsynaptic membrane;integral component of presynaptic active …	Adrenergic signaling in cardiomyocytes;Aldosterone synthesis and secretion;Calcium signaling pathway;cAMP signaling pathway;cGMP-PKG signaling pathway;Endocrine and other factor-regulated calcium reabsorption;Mineral absorption;Pancreatic secretion;Salivary secretion	6	135577	6	197.95	185.776	16.8887	17.0006	0.544927	0.0322658	15.6272	17.5424	1.91514	11	0.554577	-1.22409	1.98611	P11505;P11506;Q01489;Q63127;Q63442;Q63443;Q63444;Q63445;Q64542;Q64543;Q64544;Q64545;Q64568;Q9R1L7	AT2B1_RAT;AT2B1_HUMAN;AT2B3_RAT;AT2B2_RAT;AT2B4_RAT	Atp2b1;Atp2b2;Atp2b3;Atp2b4	Plasma membrane calcium-transporting ATPase 1 OS=Rattus norvegicus OX=10116 GN=Atp2b1 PE=1 SV=3
13.5124	11.2732	15.2918	14.7837	14.3186	12.4782	12.4269	15.7859	15.5004	14.8067	15.8098	cellular response to leukemia inhibitory factor;positive regulation of transcription, DNA-templated;regulation of transcription, DNA-templated;transcription by RNA polymerase II	DNA binding;DNA-binding transcription factor activity;protein heterodimerization activity;protein-containing complex binding;repressing transcription factor binding;RNA polymerase II distal enhancer sequence-specific DNA binding;sequence-specific DNA binding	CCAAT-binding factor complex;nucleoplasm;nucleus;protein-DNA complex;RNA polymerase II transcription factor complex;transcription factor complex	Antigen processing and presentation;Human T-cell leukemia virus 1 infection;Transcription factors;Tuberculosis	1	22944	1	111.93	155.988	14.1807	14.7837	1.54453	0.108918	11.2732	15.8098	4.53662	11	3.02222	-0.749933	-0.685938	P22569;P63140;Q5FVT0	NFYB_RAT	Nfyb	Nuclear transcription factor Y subunit beta OS=Rattus norvegicus OX=10116 GN=Nfyb PE=1 SV=1
17.5477	16.7933	18.0759	18.3222	18.1739	18.4856	17.3127	19.0362	18.0982	18.3514	18.7836	activation of phospholipase D activity;Golgi organization;Golgi vesicle transport;intracellular protein transport;protein localization to Golgi apparatus;retrograde transport, endosome to Golgi;toxin metabolic process;vesicle-mediated transport	enzyme activator activity;GTP binding;GTPase activity;metal ion binding;protein domain specific binding	cytoplasm;cytosol;Golgi apparatus;Golgi membrane;trans-Golgi network	GTP-binding proteins;Membrane trafficking	5	20513	6	379.63	198.981	18.0892	18.1739	0.651306	0.0360053	16.7933	19.0362	2.2429	11	0.93788	-0.674584	0.253539	P41276;P61212	ARL1_RAT	Arl1	ADP-ribosylation factor-like protein 1 OS=Rattus norvegicus OX=10116 GN=Arl1 PE=1 SV=1
16.3351	16.6978	17.2705	16.982	16.7892	17.0486	16.4287	17.4092	17.209	17.2941	17.257	G protein-coupled receptor signaling pathway;inositol trisphosphate metabolic process;intracellular signal transduction;phosphatidylinositol catabolic process;phosphatidylinositol-mediated signaling;post-Golgi vesicle-mediated transport;regulation of G protein-coupled receptor signaling pathway	calcium ion binding;calmodulin binding;phosphatidylinositol phospholipase C activity;phospholipase C activity	cytosol;sarcolemma		8	140161	8	408.39	186.721	16.9747	17.0486	0.365614	0.0215388	16.3351	17.4092	1.07414	11	0.572685	-0.689355	-0.817948	Q62887;Q99JE6;Q9QW29	PLCB3_RAT	Plcb3	1-phosphatidylinositol 4,5-bisphosphate phosphodiesterase beta-3 OS=Rattus norvegicus OX=10116 GN=Plcb3 PE=1 SV=2
18.6375	18.5909	19.3816	19.2596	18.5922	19.4355	18.5048	20.208	19.5032	19.587	19.9881	cellular response to nerve growth factor stimulus;mRNA polyadenylation;pre-mRNA cleavage required for polyadenylation	mRNA binding;RNA binding	cleavage body;mRNA cleavage and polyadenylation specificity factor complex;nuclear body;nucleoplasm	Messenger RNA biogenesis;mRNA surveillance pathway	7	61416	8	566.3	211.688	19.2444	19.3816	0.590713	0.0306953	18.5048	20.208	1.70324	11	0.994879	0.111792	-1.17589	A2AEJ9;A2AEK0;Q6A016;Q8BHH7;Q8BIQ5;Q8C3W7;Q8C7E9;Q8K1Y6;Q8R2Y1;Q9EPU3;Q9ERC2	CSTF2_MOUSE;CSTFT_MOUSE	Cstf2;Cstf2t	Cleavage stimulation factor subunit 2 OS=Mus musculus OX=10090 GN=Cstf2 PE=1 SV=2
19.384	19.6982	18.6643	19.5827	18.8338	19.7922	19.3885	19.4612	19.7475	20.0408	20.2944	proteasome-mediated ubiquitin-dependent protein catabolic process;regulation of protein catabolic process	enzyme regulator activity	nucleus;proteasome accessory complex;proteasome regulatory particle, base subcomplex;proteasome storage granule	Epstein-Barr virus infection;Proteasome	24	100922	24	1371.94	214.888	19.5352	19.5827	0.476687	0.0244014	18.6643	20.2944	1.63017	11	0.408209	-0.468364	0.176396	Q4FZT9	PSMD2_RAT	Psmd2	26S proteasome non-ATPase regulatory subunit 2 OS=Rattus norvegicus OX=10116 GN=Psmd2 PE=1 SV=1
18.7247	18.4024	18.6105	18.6455	18.0589	19.0808	18.0054	19.0196	19.4573	19.2241	20.1261	cellular response to drug;histone dephosphorylation;intrinsic apoptotic signaling pathway;negative regulation of cell-cell adhesion mediated by cadherin;negative regulation of peptidyl-serine phosphorylation;negative regulation of protein kinase activity;negative regulation of protein kinase activity by regulation of protein phosphorylation;negative regulation of protein transport;negative regula…	calmodulin-dependent protein phosphatase activity;magnesium-dependent protein serine/threonine phosphatase activity;metal ion binding;phosphoprotein phosphatase activity;protein serine/threonine phosphatase activity;protein tyrosine/serine/threonine phosphatase activity	cytosol;perinuclear region of cytoplasm;protein-containing complex	Protein phosphatases and associated proteins	6	49477	6	430.73	207.355	18.8505	18.7247	0.622379	0.0330166	18.0054	20.1261	2.12068	11	0.82165	0.585328	0.421204	Q9WVR7	PPM1F_RAT	Ppm1f	Protein phosphatase 1F OS=Rattus norvegicus OX=10116 GN=Ppm1f PE=2 SV=1
17.9678	17.3221	17.3885	18.5186	18.2634	17.6882	18.4271	17.6093	17.2518	17.1414	17.3362	negative regulation of activation of membrane attack complex;negative regulation of apoptotic process;negative regulation of complement-dependent cytotoxicity;positive regulation of T cell proliferation;regulation of complement activation	complement binding	anchored component of membrane;cell surface;compact myelin;extracellular space;plasma membrane;sarcolemma	CD molecules;Complement and coagulation cascades;Exosome;Glycosylphosphatidylinositol (GPI)-anchored proteins;Hematopoietic cell lineage	1	14465	1	94.4	194.914	17.7195	17.6093	0.497719	0.0280888	17.1414	18.5186	1.37724	11	0.941366	0.58346	-1.27475	P27274	CD59_RAT	Cd59	CD59 glycoprotein OS=Rattus norvegicus OX=10116 GN=Cd59 PE=1 SV=2
17.8718	17.7774	17.9889	18.5264	18.0214	17.9795	18.8812	18.5118	18.3197	18.8912	18.2572	carbohydrate metabolic process	carbohydrate binding	endoplasmic reticulum;endoplasmic reticulum membrane;integral component of membrane		3	32569	3	217.97	201.027	18.2751	18.2572	0.388902	0.0212804	17.7774	18.8912	1.11378	11	0.546947	0.480205	-1.0215	Q5FVQ4	MLEC_RAT	Mlec	Malectin OS=Rattus norvegicus OX=10116 GN=Mlec PE=2 SV=1
16.895	17.3205	17.0889	17.6327	17.6742	17.1114	17.5579	16.9727	16.9299	17.1606	17.3696	apoptotic process;mRNA processing;RNA splicing	DNA binding;RNA binding	nucleus		5	60382	5	386.36	189.714	17.2467	17.1606	0.282647	0.0163885	16.895	17.6742	0.779232	11	0.585142	0.352844	-1.37277	Q9WV25	PUF60_RAT	Puf60	Poly(U)-binding-splicing factor PUF60 OS=Rattus norvegicus OX=10116 GN=Puf60 PE=2 SV=2
18.5163	18.7171	18.7212	19.049	18.8208	18.7546	18.9056	18.8658	18.8551	18.827	18.8228	malate metabolic process;pyruvate metabolic process;response to hormone	malate dehydrogenase (decarboxylating) (NAD+) activity;malate dehydrogenase (decarboxylating) (NADP+) activity;malic enzyme activity;manganese ion binding;NAD binding;NADP binding;oxaloacetate decarboxylase activity	cytosol;mitochondrion		15	64589	16	1062.86	206.855	18.805	18.8228	0.133255	0.00708614	18.5163	19.049	0.532749	11	0.144602	-0.493676	2.07469	P13697	MAOX_RAT	Me1	NADP-dependent malic enzyme OS=Rattus norvegicus OX=10116 GN=Me1 PE=1 SV=2
20.5293	20.629	21.0691	21.0842	21.0197	21.1473	21.2475	20.7154	20.9277	21.0711	21.4086	cellular response to antibiotic;cellular response to calcium ion;cellular response to cAMP;cellular response to drug;cellular response to gamma radiation;cellular response to glucose starvation;cellular response to heat;cellular response to interleukin-4;cellular response to manganese ion;cellular response to nerve growth factor stimulus;cellular response to unfolded protein;cerebellar Purkinje c…	ATP binding;ATPase activity;ATPase activity, coupled;heat shock protein binding;misfolded protein binding;protein binding involved in protein folding;protein domain specific binding;ribosome binding;ubiquitin protein ligase binding;unfolded protein binding	cell surface;COP9 signalosome;cytoplasm;cytosol;endoplasmic reticulum;endoplasmic reticulum chaperone complex;endoplasmic reticulum lumen;endoplasmic reticulum-Golgi intermediate compartment;integral component of endoplasmic reticulum membrane;membrane;midbody;mitochondrion;myelin sheath;nucleus;plasma membrane;smooth endoplasmic reticulum	Antigen processing and presentation;Chaperones and folding catalysts;Exosome;Membrane trafficking;Prion diseases;Protein export;Protein processing in endoplasmic reticulum;Thyroid hormone synthesis	25	72473	28	2724.9	230.849	20.9863	21.0691	0.266577	0.0127025	20.5293	21.4086	0.879328	11	0.431864	-0.397615	-0.440226	P06761	BIP_RAT;BIP_MESAU	Hspa5	Endoplasmic reticulum chaperone BiP OS=Rattus norvegicus OX=10116 GN=Hspa5 PE=1 SV=1
21.9403	21.4357	22.5206	22.7536	22.3772	22.3578	22.2811	22.7159	22.3264	22.3989	23.1401	ATP metabolic process;ATP synthesis coupled proton transport;liver development;receptor-mediated endocytosis;response to 3,3',5-triiodo-L-thyronine;response to curcumin;response to manganese ion	ADP binding;ATP binding;ATPase activity;calcium ion binding;lipoprotein particle receptor activity;proton-transporting ATP synthase activity, rotational mechanism	membrane raft;mitochondrial inner membrane;mitochondrial proton-transporting ATP synthase complex;mitochondrial proton-transporting ATP synthase complex, catalytic core F(1);mitochondrion;proton-transporting ATP synthase complex, catalytic core F(1)	Alzheimer disease;Huntington disease;Oxidative phosphorylation;Parkinson disease;Thermogenesis	30	56318	31	2459.24	246.248	22.3861	22.3772	0.44137	0.0197162	21.4357	23.1401	1.70438	11	0.434805	-0.614115	1.67449	P10719;Q499W0	ATPB_RAT	Atp5b	ATP synthase subunit beta, mitochondrial OS=Rattus norvegicus OX=10116 GN=Atp5f1b PE=1 SV=2
12.2325	11.403	10.7019	11.3776	14.1995	12.1562	16.0146	16.3721	16.235	16.479	16.5932	cytoplasmic translation	metal ion binding	cytosol;nucleus		1	48669	1	27.43	153.765	13.9786	14.1995	2.42092	0.173188	10.7019	16.5932	5.89124	11	4.96914	-0.121311	-2.10046	Q6U6G5	ZC3HF_RAT	Zc3h15	Zinc finger CCCH domain-containing protein 15 OS=Rattus norvegicus OX=10116 GN=Zc3h15 PE=1 SV=1
16.2754	16.7685	16.4422	16.2259	16.159	16.78	16.1481	12.643	12.3748	11.7364	15.0252	ERAD pathway;Notch signaling pathway;protein secretion;triglyceride metabolic process		endoplasmic reticulum;Hrd1p ubiquitin ligase ERAD-L complex;integral component of membrane		4	89140	4	217.69	166.579	15.1435	16.159	1.92456	0.127088	11.7364	16.78	5.04362	11	3.79928	-1.04191	-0.763038	Q80Z70	SE1L1_RAT	Sel1l	Protein sel-1 homolog 1 OS=Rattus norvegicus OX=10116 GN=Sel1l PE=1 SV=2
16.3237	16.6366	16.4359	16.6651	15.9897	16.5316	16.5389	16.785	16.7998	17.1527	17.3091	cellular response to DNA damage stimulus;DNA repair;negative regulation of double-strand break repair;negative regulation of histone H2A K63-linked ubiquitination;regulation of embryonic development;ubiquitin-dependent protein catabolic process	ubiquitin-protein transferase activity;zinc ion binding	nuclear speck;nucleoplasm	Ubiquitin mediated proteolysis;Ubiquitin system	10	225783	10	524.18	183.168	16.6517	16.6366	0.366449	0.0220068	15.9897	17.3091	1.31941	11	0.36389	0.191604	0.477334	F1LP64;F1LP79;Q497C1;Q5I0I0	TRIPC_RAT	Trip12	E3 ubiquitin-protein ligase TRIP12 OS=Rattus norvegicus OX=10116 GN=Trip12 PE=1 SV=1
18.9141	19.348	19.329	19.5701	19.6737	19.2384	19.2684	18.4827	18.2707	18.2371	18.5515	positive regulation of transcription initiation from RNA polymerase II promoter;protein homooligomerization;SMAD protein signal transduction	activating transcription factor binding;DNA helicase activity;DNA-binding transcription activator activity, RNA polymerase II-specific;identical protein binding;sequence-specific double-stranded DNA binding;single-stranded DNA binding;transcription coactivator activity	nucleolus;nucleus;transcription factor complex		4	14432	4	251.26	208.884	18.9894	19.2384	0.522092	0.0274939	18.2371	19.6737	1.43655	11	0.865234	-0.320375	-1.54491	Q5M805;Q63396	TCP4_RAT	Sub1	Activated RNA polymerase II transcriptional coactivator p15 OS=Rattus norvegicus OX=10116 GN=Sub1 PE=1 SV=3
18.4654	17.0529	19.7646	19.6843	18.3832	20.1923	18.6353	19.8423	18.8219	19.6385	20.0099	cellular response to electrical stimulus;cellular response to interleukin-1;cellular response to virus;liver development;muscle atrophy;proteasomal protein catabolic process;proteasomal ubiquitin-independent protein catabolic process;proteasome-mediated ubiquitin-dependent protein catabolic process;response to alkaloid;response to benzene;response to drug;spleen development;thymus development	endopeptidase activity;proteasome binding;threonine-type endopeptidase activity	cytoplasm;cytosol;nucleus;proteasome complex;proteasome core complex;proteasome core complex, beta-subunit complex;spermatoproteasome complex	Peptidases;Proteasome	3	23424	3	159.72	210.49	19.1355	19.6385	0.950346	0.0496641	17.0529	20.1923	3.1394	11	1.3769	-1.0213	0.732724	P28077	PSB9_RAT	Psmb9	Proteasome subunit beta type-9 OS=Rattus norvegicus OX=10116 GN=Psmb9 PE=1 SV=2
19.8361	20.6714	21.1425	21.2265	21.289	21.0947	21.2308	21.0206	21.0554	20.975	21.0985	cell redox homeostasis;cellular response to nonylphenol;cellular response to transforming growth factor beta stimulus;cellular response to vitamin D;circadian rhythm;positive regulation of protein folding;protein folding;response to benzene;response to endoplasmic reticulum stress;response to ethanol;response to genistein;response to hyperoxia;response to hypoxia;response to ischemia;response to …	MHC class I protein binding;peptidase activity;protein disulfide isomerase activity;protein-disulfide reductase (glutathione) activity	acrosomal vesicle;apical plasma membrane;cell surface;cytoplasm;endoplasmic reticulum;endoplasmic reticulum lumen;extracellular region;extracellular space;melanosome;MHC class I peptide loading complex;mitochondrial intermembrane space;mitochondrion;nucleus;plasma membrane;smooth endoplasmic reticulum;TAP complex	Antigen processing and presentation;Chaperones and folding catalysts;Epstein-Barr virus infection;Exosome;Herpes simplex virus 1 infection;Human cytomegalovirus infection;Human immunodeficiency virus 1 infection;Membrane trafficking;Protein processing in endoplasmic reticulum	20	57044	20	1335.29	230.641	20.9673	21.0947	0.410132	0.0195605	19.8361	21.289	1.45293	11	0.251535	-2.46955	6.63336	P11598	PDIA3_RAT	Pdia3	Protein disulfide-isomerase A3 OS=Rattus norvegicus OX=10116 GN=Pdia3 PE=1 SV=2
15.365	15.0877	15.2193	16.2467	16.2408	15.7618	15.8615	15.2625	15.0739	14.769	15.4516			endoplasmic reticulum tubular network;integral component of membrane	Exosome	2	21645	2	81.5	170.34	15.4854	15.365	0.484244	0.0312709	14.769	16.2467	1.47768	11	0.773847	0.446065	-0.79222	B2RZ37	REEP5_RAT	Reep5	Receptor expression-enhancing protein 5 OS=Rattus norvegicus OX=10116 GN=Reep5 PE=1 SV=1
13.9924	13.2913	12.8715	14.6229	14.4697	14.3335	13.8173	13.634	14.3945	13.6488	14.0346	activation of GTPase activity;cell division;cell migration;central nervous system neuron axonogenesis;centrosome duplication;centrosome localization;cerebral cortex development;cerebral cortex radially oriented cell migration;chromosome segregation;establishment of chromosome localization;establishment of mitotic spindle orientation;inner cell mass cell proliferation;insulin receptor signaling pa…	alpha-tubulin binding;beta-tubulin binding;identical protein binding;microtubule binding;oligopeptidase activity;protein domain specific binding;protein-containing complex binding	axon;axon cytoplasm;axon hillock;cell body;cell leading edge;central region of growth cone;centrosome;cleavage furrow;condensed chromosome kinetochore;cytoplasm;cytosol;kinesin complex;kinetochore;microtubule;neurofilament cytoskeleton;nuclear envelope;spindle;spindle pole centrosome;synapse;synaptic vesicle	Chromosome and associated proteins	3	38570	4	140.42	153.11	13.9191	13.9924	0.535842	0.0384968	12.8715	14.6229	1.75144	11	0.76055	-0.592094	-0.185966	Q642F3;Q6IRI4;Q78PB6;Q9ES39	NDEL1_RAT;NDE1_RAT	Nde1;Ndel1	Nuclear distribution protein nudE-like 1 OS=Rattus norvegicus OX=10116 GN=Ndel1 PE=1 SV=1
20.193	20.3827	20.9468	22.1379	22.1553	21.8066	21.9508	22.2279	22.3914	20.9785	22.6614	activation of adenylate cyclase activity;calcium-mediated signaling;detection of calcium ion;establishment of protein localization to membrane;establishment of protein localization to mitochondrial membrane;G2/M transition of mitotic cell cycle;negative regulation of ryanodine-sensitive calcium-release channel activity;positive regulation by host of symbiont cAMP-mediated signal transduction;posi…	adenylate cyclase activator activity;adenylate cyclase binding;calcium channel inhibitor activity;calcium channel regulator activity;calcium ion binding;calcium-dependent protein binding;disordered domain specific binding;ion channel binding;nitric-oxide synthase binding;nitric-oxide synthase regulator activity;N-terminal myristoylation domain binding;phosphatidylinositol 3-kinase binding;protein…	calcium channel complex;catalytic complex;centrosome;cytoplasm;cytosol;growth cone;mitochondrion;myelin sheath;neuron projection;nucleoplasm;nucleus;plasma membrane;sarcomere;spindle microtubule;spindle pole;voltage-gated potassium channel complex	Adrenergic signaling in cardiomyocytes;Alcoholism;Aldosterone synthesis and secretion;Alzheimer disease;Amphetamine addiction;Apelin signaling pathway;Calcium signaling pathway;cAMP signaling pathway;Cellular senescence;cGMP-PKG signaling pathway;Chromosome and associated proteins;Circadian entrainment;C-type lectin receptor signaling pathway;Dopaminergic synapse;Estrogen signaling pathway;Exosom…	10	16827	13	1039	237.832	21.6211	21.9508	0.847354	0.039191	20.193	22.6614	2.46838	11	1.28108	-0.651899	-1.06798	P0DP29	CALM1_RAT	Calm1	Calmodulin-1 OS=Rattus norvegicus OX=10116 GN=Calm1 PE=1 SV=1
18.4954	18.8673	18.5225	19.1988	18.9955	19.1886	18.809	18.7772	19.0652	18.6789	19.1576	brain development;lipid catabolic process;positive regulation of macroautophagy;spermatogenesis	1-alkyl-2-acetylglycerophosphocholine esterase activity;platelet-activating factor acetyltransferase activity;protein heterodimerization activity;protein homodimerization activity	cytoplasm;cytosol;fibrillar center;plasma membrane	Ether lipid metabolism	3	25736	3	270.53	207.756	18.8869	18.8673	0.255551	0.0135306	18.4954	19.1988	0.703398	11	0.478786	-0.25357	-1.26657	O35264	PA1B2_RAT	Pafah1b2	Platelet-activating factor acetylhydrolase IB subunit beta OS=Rattus norvegicus OX=10116 GN=Pafah1b2 PE=1 SV=1
7.79015	10.0665	10.9831	13.174	13.2033	12.9931	13.3392	12.7254	12.9871	12.2764	12.9545	post-chaperonin tubulin folding pathway;tubulin complex assembly	beta-tubulin binding	cytoplasm;microtubule	Cytoskeleton proteins;Exosome	1	12793	1	41.33	132.493	12.0448	12.9545	1.74835	0.145154	7.79015	13.3392	5.54903	11	2.19093	-1.78439	2.75974	Q6PEC1	TBCA_RAT	Tbca	Tubulin-specific chaperone A OS=Rattus norvegicus OX=10116 GN=Tbca PE=1 SV=1
18.5928	18.1551	18.9709	19.2473	19.2282	19.1789	19.1464	18.4544	19.4368	19.2657	19.5567					20	92280	21	1313.82	209.233	19.0212	19.1789	0.437169	0.0229832	18.1551	19.5567	1.40153	11	0.672974	-0.94244	-0.0486255	Q75WE7	VWA5A_RAT	Vwa5a	von Willebrand factor A domain-containing protein 5A OS=Rattus norvegicus OX=10116 GN=Vwa5a PE=2 SV=1
17.3548	17.0171	17.3302	17.4719	17.1554	17.8341	16.6906	17.4027	17.8374	17.4047	17.794	nuclear export;protein transport	GTP binding;GTPase activity	Cajal body;cytosol;endoplasmic reticulum	Ribosome biogenesis;Ribosome biogenesis in eukaryotes	2	75098	2	78.12	191.293	17.3903	17.4027	0.354361	0.0203769	16.6906	17.8374	1.14681	11	0.638584	-0.451757	0.105607	Q5BJT6	LSG1_RAT	Lsg1	Large subunit GTPase 1 homolog OS=Rattus norvegicus OX=10116 GN=Lsg1 PE=2 SV=1
11.3019	13.379	13.7118	13.7754	14.2954	14.0405	14.5061	14.4779	14.537	14.3315	14.4219	gene silencing by RNA;mRNA cis splicing, via spliceosome;mRNA splicing, via spliceosome;mRNA transport;nuclear-transcribed mRNA catabolic process, nonsense-mediated decay;positive regulation of RNA export from nucleus;regulation of translation;RNA splicing;snRNA export from nucleus	mRNA binding;RNA 7-methylguanosine cap binding;RNA cap binding;snRNA binding	cytoplasm;nuclear cap binding complex;nucleus	Messenger RNA biogenesis;mRNA surveillance pathway;RNA transport;Spliceosome	1	18177	1	57.34	152.778	13.8889	14.2954	0.938777	0.0675916	11.3019	14.537	3.23514	11	0.766085	-2.42784	6.56219	B1WC40	NCBP2_RAT	Ncbp2	Nuclear cap-binding protein subunit 2 OS=Rattus norvegicus OX=10116 GN=Ncbp2 PE=1 SV=1
23.8014	23.9881	24.1403	24.2236	23.8891	24.2083	24.0457	24.309	24.1713	23.9513	24.2365	negative regulation of phosphoprotein phosphatase activity;protein peptidyl-prolyl isomerization;protein refolding;regulation of viral genome replication	cyclosporin A binding;peptidyl-prolyl cis-trans isomerase activity;unfolded protein binding	cytosol;extracellular region;nucleus	Chaperones and folding catalysts;Exosome;Necroptosis	14	18091	14	1002.56	264.965	24.0877	24.1403	0.162967	0.00676557	23.8014	24.309	0.507639	11	0.272276	-0.445068	-0.990422	P10111;P18303;Q5BK98	PPIA_RAT	Ppia	Peptidyl-prolyl cis-trans isomerase A OS=Rattus norvegicus OX=10116 GN=Ppia PE=1 SV=2
20.4768	19.4695	19.4955	20.5005	20.3465	20.0869	19.8762	19.5511	19.9493	19.6005	19.9059	cytoplasmic sequestering of protein;negative regulation of G protein-coupled receptor signaling pathway;negative regulation of protein dephosphorylation;negative regulation of transcription, DNA-templated;positive regulation of catalytic activity;protein heterooligomerization;protein targeting	histone deacetylase binding;identical protein binding;phosphoserine residue binding;protein C-terminus binding;protein domain specific binding;protein-containing complex binding	cytoplasm;cytosol;melanosome;nucleus;perinuclear region of cytoplasm;protein-containing complex;transcriptional repressor complex	Cell cycle;DNA repair and recombination proteins;Exosome;Hepatitis B;Hepatitis C;Hippo signaling pathway;Oocyte meiosis;PI3K-Akt signaling pathway;Viral carcinogenesis	7	28151	10	1025.7	219.259	19.9326	19.9059	0.384625	0.0192963	19.4695	20.5005	1.03101	11	0.795387	0.308737	-1.33924	P35213	1433B_RAT	Ywhab	14-3-3 protein beta/alpha OS=Rattus norvegicus OX=10116 GN=Ywhab PE=1 SV=3
14.6081	14.2076	13.72	14.2768	14.6071	13.8229	14.4905	13.6686	12.8952	13.9515	12.4994		DNA binding;histone binding;methylated histone binding;NAD binding;NADP binding;oxidoreductase activity	cytosol;Golgi apparatus;nuclear speck;nucleosome		3	61010	3	74.3	152.748	13.8861	13.9515	0.681928	0.0491086	12.4994	14.6081	2.10861	11	0.821927	-0.998266	0.389514	Q5RKH0	GLYR1_RAT	Glyr1	Putative oxidoreductase GLYR1 OS=Rattus norvegicus OX=10116 GN=Glyr1 PE=1 SV=1
18.6569	19.4007	19.0744	20.0154	19.8984	19.3324	19.9662	19.3024	19.6561	19.4635	19.6468	cellular response to insulin stimulus;ciliary basal body-plasma membrane docking;G2/M transition of mitotic cell cycle;membrane organization;negative regulation of protein kinase activity;positive regulation of protein insertion into mitochondrial membrane involved in apoptotic signaling pathway;protein targeting;regulation of G2/M transition of mitotic cell cycle;regulation of neuron differentia…	actin binding;enzyme regulator activity;identical protein binding;insulin-like growth factor receptor binding;protein domain specific binding;protein kinase C binding;protein kinase C inhibitor activity;receptor tyrosine kinase binding;RNA binding	cytoplasm;cytosol;extracellular exosome;focal adhesion;membrane;mitochondrion;myelin sheath;presynapse;synapse;vesicle	Cell cycle;DNA repair and recombination proteins;Exosome;Hepatitis C;Hippo signaling pathway;Oocyte meiosis;PI3K-Akt signaling pathway;Protein phosphatases and associated proteins;Viral carcinogenesis	4	28456	8	719.68	214.413	19.4921	19.4635	0.407098	0.0208852	18.6569	20.0154	1.35853	11	0.596016	-0.619847	0.326677	A0JPM0;O70457;P35214;P61983;Q9UDP2;Q9UN99	1433G_RAT	YWHAG	14-3-3 protein gamma OS=Rattus norvegicus OX=10116 GN=Ywhag PE=1 SV=2
12.8711	12.6927	12.7883	13.9832	14.2563	14.5082	14.0839	6.49043	7.04346	7.06308	6.44655	ATP hydrolysis coupled cation transmembrane transport;ATP metabolic process;ATP synthesis coupled proton transport	proton transmembrane transporter activity	mitochondrial proton-transporting ATP synthase complex;mitochondrial proton-transporting ATP synthase complex, coupling factor F(o)	Oxidative phosphorylation;Thermogenesis	1	11426	1	30.17	122.227	11.1116	12.7883	3.50673	0.315593	6.44655	14.5082	8.06165	11	7.0404	-0.565569	-1.8961	G3V9A9;Q6PDU7	ATP5L_RAT	Atp5l	ATP synthase subunit g, mitochondrial OS=Rattus norvegicus OX=10116 GN=Atp5mg PE=1 SV=2
19.3891	19.4026	19.3568	19.7338	19.8281	19.7755	19.9104	19.3732	19.1513	19.0728	19.2512	ATP biosynthetic process;ATP metabolic process;ATP synthesis coupled proton transport;cellular response to nitric oxide;oxidative phosphorylation	proton-transporting ATP synthase activity, rotational mechanism	mitochondrial envelope;mitochondrial inner membrane;mitochondrial proton-transporting ATP synthase complex;mitochondrial proton-transporting ATP synthase complex, catalytic core F(1);proton-transporting ATP synthase complex, catalytic core F(1)		8	30229	8	510.65	214.245	19.4768	19.3891	0.287233	0.0147474	19.0728	19.9104	0.837555	11	0.524254	0.27154	-1.37217	P35435	ATPG_RAT	Atp5c1	ATP synthase subunit gamma, mitochondrial OS=Rattus norvegicus OX=10116 GN=Atp5f1c PE=1 SV=2
14.6555	15.0198	14.881	14.9834	15.2686	15.2724	15.2517	14.5603	15.0905	14.4343	14.4227		serine-type endopeptidase inhibitor activity	extracellular space		1	165038	1	47.59	163.84	14.8946	14.9834	0.327978	0.02202	14.4227	15.2724	0.849714	11	0.691342	-0.317268	-1.50182	P14046;Q4G042;Q63266;Q6LDP2;Q6LDR8	A1I3_RAT	A1i3	Alpha-1-inhibitor 3 OS=Rattus norvegicus OX=10116 GN=A1i3 PE=1 SV=1
16.139	15.8154	17.1662	16.9521	16.5403	17.4874	16.4072	17.4434	17.5062	17.0299	18.333	cell proliferation;negative regulation of nucleic acid-templated transcription;negative regulation of transcription by RNA polymerase II;negative regulation of transcription, DNA-templated;neuron differentiation;protein deneddylation;protein phosphorylation;skeletal muscle cell differentiation	transcription corepressor activity	COP9 signalosome;cytoplasm;nucleus	Ubiquitin system	3	51849	4	270.99	186.82	16.9837	17.0299	0.721283	0.0424693	15.8154	18.333	2.51761	11	1.08024	0.115641	-0.0885321	P61203;Q6P731	CSN2_RAT	Cops2	COP9 signalosome complex subunit 2 OS=Rattus norvegicus OX=10116 GN=Cops2 PE=1 SV=1
16.1067	15.7673	15.7137	15.5918	16.0169	15.85	15.7693	11.6486	11.5979	11.9859	14.7554	cell cycle;insulin receptor signaling pathway;insulin-like growth factor receptor signaling pathway	insulin receptor substrate binding	cytosol;plasma membrane;protein-containing complex		3	123854	3	114.04	160.804	14.6185	15.7137	1.88072	0.128653	11.5979	16.1067	4.50874	11	3.86407	-1.08077	-0.855867	Q5XFW6	WDR6_RAT	Wdr6	WD repeat-containing protein 6 OS=Rattus norvegicus OX=10116 GN=Wdr6 PE=1 SV=2
19.6893	19.2667	20.141	20.2133	20.0933	20.0035	19.8705	20.0281	20.0558	20.2514	20.7276	apoptotic signaling pathway;biomineral tissue development;calcium ion import;growth plate cartilage chondrocyte differentiation;mitochondrial calcium ion homeostasis;negative regulation of sequestering of calcium ion;neural crest cell migration;plasma membrane repair;protein homooligomerization;regulation of muscle contraction;secretion	actin filament binding;calcium channel activity;calcium ion binding;calcium-dependent phospholipid binding;calcium-dependent protein binding;cholesterol binding;chondroitin sulfate binding;enzyme binding;GTP binding;heparin binding;ligand-gated ion channel activity;phosphatidylserine binding;protein homodimerization activity;protein-containing complex binding;signaling receptor activity	apical plasma membrane;cytoplasm;focal adhesion;intercalated disc;melanosome;membrane;mitochondrion;nucleus;protein-containing complex;sarcolemma		21	76106	24	1419.45	220.341	20.031	20.0558	0.362085	0.0180763	19.2667	20.7276	1.46089	11	0.3428	-0.344737	2.17498	P48037	ANXA6_RAT	Anxa6	Annexin A6 OS=Rattus norvegicus OX=10116 GN=Anxa6 PE=1 SV=2
14.0299	14.8325	15.8309	16.4519	16.2966	16.3533	16.3338	15.2491	15.5186	15.83	15.8789	nitrate assimilation;response to nutrient;sulfur compound metabolic process	heme binding;molybdenum ion binding;molybdopterin cofactor binding;sulfite oxidase activity	cytosol;mitochondrial intermembrane space;mitochondrion	Sulfur metabolism	2	61167	2	133.43	172.605	15.6914	15.8309	0.747857	0.0476603	14.0299	16.4519	2.42198	11	1.08469	-1.19315	1.12963	Q07116;Q6P6W0	SUOX_RAT	Suox	Sulfite oxidase, mitochondrial OS=Rattus norvegicus OX=10116 GN=Suox PE=1 SV=2
17.3478	17.8533	18.3341	18.8415	18.4371	17.8143	17.8134	16.7949	16.2602	16.3207	16.3507					2	26381	2	97.63	192.168	17.4698	17.8134	0.919472	0.052632	16.2602	18.8415	2.58128	11	1.98343	-0.114631	-1.42631	Q3T127	U2AF4_BOVIN	U2AF1L4	Splicing factor U2AF 26 kDa subunit OS=Bos taurus OX=9913 GN=U2AF1L4 PE=2 SV=1
17.4219	18.7708	18.5324	18.6143	18.4648	18.7327	18.3299	15.4468	15.2098	16.304	15.7762	apoptotic process;brain development;female pregnancy;intrinsic apoptotic signaling pathway in response to oxidative stress;memory;microtubule cytoskeleton organization;microtubule-based process;neuron differentiation;neuron projection development;positive regulation of axon extension;positive regulation of long-term synaptic depression;positive regulation of microtubule polymerization;response to…	chaperone binding;enzyme binding;heat shock protein binding;Hsp90 protein binding;microtubule binding;protein kinase binding;protein phosphatase 2A binding;protein-containing complex binding	axon;axonal growth cone;cytoplasm;cytoplasmic side of plasma membrane;cytosol;dendrite;growth cone;main axon;microtubule;microtubule cytoskeleton;neuron projection;plasma membrane;tubulin complex		6	78801	6	304.93	191.604	17.4185	18.3299	1.44421	0.0829123	15.2098	18.7708	3.56105	11	2.83813	-0.589038	-1.65787	P19332;Q63567;Q63677;Q9QW06	TAU_RAT	Mapt	Microtubule-associated protein tau OS=Rattus norvegicus OX=10116 GN=Mapt PE=1 SV=3
14.6883	14.4819	14.1702	15.458	16.0461	15.4977	15.6362	12.4299	10.5568	11.7552	12.9921	alanyl-tRNA aminoacylation;regulation of translational fidelity	alanine-tRNA ligase activity;ATP binding;metal ion binding;nucleic acid binding;Ser-tRNA(Ala) hydrolase activity	cytoplasm	Transfer RNA biogenesis	3	45464	3	155.79	153.712	13.9739	14.4819	1.79823	0.128686	10.5568	16.0461	5.48931	11	3.06784	-0.728191	-0.592849	Q5XI97	AASD1_RAT	Aarsd1	Alanyl-tRNA editing protein Aarsd1 OS=Rattus norvegicus OX=10116 GN=Aarsd1 PE=1 SV=1
15.8516	15.5805	15.6092	16.9376	17.3674	16.7586	16.8027	15.7989	15.6659	15.6748	15.8358					1	51651	1	79.95	177.883	16.1712	15.8358	0.654373	0.0404654	15.5805	17.3674	1.78697	11	1.13681	0.811232	-1.10633	P17697	CLUS_BOVIN	CLU	Clusterin OS=Bos taurus OX=9913 GN=CLU PE=1 SV=1
20.0307	20.7235	21.6366	21.7267	21.4844	21.9287	21.264	21.2763	21.4376	21.4988	21.6105	actin filament polymerization;actin filament reorganization;actin filament severing;actin nucleation;actin polymerization or depolymerization;aging;amyloid fibril formation;apoptotic process;barbed-end actin filament capping;cellular response to cadmium ion;cellular response to interferon-gamma;cilium assembly;hepatocyte apoptotic process;negative regulation of viral entry into host cell;oligoden…	actin binding;actin filament binding;calcium ion binding;myosin II binding	actin cap;actin cytoskeleton;cytosol;extracellular region;extracellular space;focal adhesion;lamellipodium;myelin sheath;nucleus;perinuclear region of cytoplasm;phagocytic vesicle;plasma membrane;podosome;protein-containing complex;ruffle;sarcoplasm	Cytoskeleton proteins;Exosome;Fc gamma R-mediated phagocytosis;Regulation of actin cytoskeleton;Viral carcinogenesis	20	86413	20	1796.7	234.618	21.3289	21.4844	0.530615	0.0248778	20.0307	21.9287	1.89801	11	0.372528	-1.69334	3.10834	Q68FP1	GELS_RAT	Gsn	Gelsolin OS=Rattus norvegicus OX=10116 GN=Gsn PE=1 SV=1
19.8311	19.1258	21.0768	20.7418	19.3945	20.9365	19.9374	21.4285	21.1767	20.9966	20.9346	cell differentiation;messenger ribonucleoprotein complex assembly;mRNA alternative polyadenylation;mRNA polyadenylation;mRNA processing;positive regulation of mRNA cleavage;positive regulation of mRNA polyadenylation;positive regulation of pro-B cell differentiation;positive regulation of stem cell differentiation;posttranscriptional regulation of gene expression;pre-mRNA cleavage required for po…	AU-rich element binding;chromatin binding;histone deacetylase binding;hydrolase activity;identical protein binding;mRNA binding;protein homodimerization activity	centrosome;cytoplasm;mRNA cleavage and polyadenylation specificity factor complex;mRNA cleavage factor complex;nucleus;paraspeckles	Messenger RNA biogenesis;mRNA surveillance pathway	5	26281	5	315.36	225.58	20.5073	20.9346	0.788101	0.0384303	19.1258	21.4285	2.30269	11	1.24568	-0.737966	-1.0091	Q4KM65	CPSF5_RAT	Nudt21	Cleavage and polyadenylation specificity factor subunit 5 OS=Rattus norvegicus OX=10116 GN=Nudt21 PE=2 SV=1
17.0262	13.898	15.4142	16.032	16.9141	15.9363	16.839	16.5244	17.0438	18.3756	17.952	activation of MAPK activity;activation of protein kinase activity;cellular response to growth factor stimulus;ERK5 cascade;heart development;MAPK cascade;negative regulation of cell migration involved in sprouting angiogenesis;negative regulation of chemokine (C-X-C motif) ligand 2 production;negative regulation of cysteine-type endopeptidase activity involved in apoptotic process;negative regula…	ATP binding;MAP kinase activity;MAP kinase kinase activity;metal ion binding;protein kinase activity;protein serine/threonine kinase activity;protein tyrosine kinase activity	cytoplasm;cytosol;membrane;nucleus;spindle	Fluid shear stress and atherosclerosis;Gap junction;MAPK signaling pathway;Neurotrophin signaling pathway;Oxytocin signaling pathway;Protein kinases	1	50565	1	108.31	181.956	16.5414	16.839	1.22283	0.0739253	13.898	18.3756	4.47762	11	1.10752	-0.732617	1.25028	Q62862;Q62863;Q62864	MP2K5_RAT	Map2k5	Dual specificity mitogen-activated protein kinase kinase 5 OS=Rattus norvegicus OX=10116 GN=Map2k5 PE=1 SV=1
12.8166	12.831	12.5681	15.3087	14.5999	14.6086	13.8246	10.6022	12.0485	12.7585	13.4833	fatty acid metabolic process;protein depalmitoylation	carboxylic ester hydrolase activity;palmitoyl-(protein) hydrolase activity	cytoplasm;Golgi stack	Glycerophospholipid metabolism	1	25133	1	46.62	145.45	13.2227	12.831	1.33444	0.10092	10.6022	15.3087	4.70653	11	2.03185	-0.28474	0.209814	Q9QYL8	LYPA2_RAT	Lypla2	Acyl-protein thioesterase 2 OS=Rattus norvegicus OX=10116 GN=Lypla2 PE=1 SV=1
15.5071	15.1823	14.089	15.5796	15.5785	15.3121	15.436	15.7814	15.5994	16.9181	16.8837	autophagosome maturation;cilium assembly;exocytosis;protein transport;regulation of synaptic vesicle cycle;synaptic vesicle fusion to presynaptic active zone membrane;synaptic vesicle priming;vesicle fusion	SNAP receptor activity;syntaxin binding	autophagosome;autophagosome membrane;ciliary pocket membrane;cytoplasmic vesicle;Golgi membrane;plasma membrane;SNARE complex;terminal bouton		1	29053	1	88.04	171.867	15.6243	15.5785	0.773856	0.049529	14.089	16.9181	2.82911	11	0.469248	0.111603	1.41751	Q9Z2P6	SNP29_RAT	Snap29	Synaptosomal-associated protein 29 OS=Rattus norvegicus OX=10116 GN=Snap29 PE=1 SV=1
19.6142	19.4742	19.2488	18.7726	19.0149	19.0775	18.9655	19.5496	19.6484	19.6455	19.5912	peptide metabolic process;protein processing;Wnt signaling pathway	metallocarboxypeptidase activity;zinc ion binding	extracellular space	Peptidases	11	74004	11	500.84	212.602	19.3275	19.4742	0.321274	0.0166226	18.7726	19.6484	0.875809	11	0.599318	-0.529768	-1.39924	O54858;O54859	CBPZ_RAT	Cpz	Carboxypeptidase Z OS=Rattus norvegicus OX=10116 GN=Cpz PE=2 SV=1
20.9118	20.5744	20.5417	20.3813	20.1567	20.7433	20.199	21.0541	20.9757	21.207	21.4078	fatty acid beta-oxidation using acyl-CoA dehydrogenase	electron transfer activity;flavin adenine dinucleotide binding;oxidoreductase activity	mitochondrial matrix;mitochondrion	Exosome	7	35272	7	579.11	228.153	20.7412	20.7433	0.409398	0.0197384	20.1567	21.4078	1.25109	11	0.672789	0.0492553	-1.03234	P13803;Q5M7W0	ETFA_RAT	Etfa	Electron transfer flavoprotein subunit alpha, mitochondrial OS=Rattus norvegicus OX=10116 GN=Etfa PE=1 SV=4
9.88326	10.9227	10.7066	12.6344	13.3775	12.5988	12.3799	9.80607	10.9419	12.467	12.6185	neural fold bending		nucleus		1	117675	1	22.54	128.337	11.667	12.3799	1.2422	0.106471	9.80607	13.3775	3.57146	11	1.91196	-0.340685	-1.45418	Q9ESV1	LUZP1_RAT	Luzp1	Leucine zipper protein 1 OS=Rattus norvegicus OX=10116 GN=Luzp1 PE=1 SV=1
11.7034	13.3806	13.0701	13.2064	12.5204	13.9515	12.8162	10.037	8.25677	6.86692	10.0396	intrinsic apoptotic signaling pathway in response to oxidative stress;negative regulation of protein kinase activity;positive regulation of canonical Wnt signaling pathway;regulation of Wnt signaling pathway	protein kinase A binding;protein kinase inhibitor activity	cytoplasm;nucleus		1	15718	1	46.31	125.849	11.4408	12.5204	2.32285	0.203032	6.86692	13.9515	7.08454	11	3.16935	-0.942537	-0.238556	Q5PPI3	GSKIP_RAT	Gskip	GSK3B-interacting protein OS=Rattus norvegicus OX=10116 GN=Gskip PE=1 SV=1
15.8119	15.6935	15.6731	16.3864	16.4561	16.147	16.1114	15.9426	15.7851	15.6258	15.9091	mitochondrial ATP synthesis coupled proton transport;mitochondrial electron transport, cytochrome c to oxygen;response to hormone;response to peptide hormone	cytochrome-c oxidase activity;metal ion binding	mitochondrial respiratory chain complex IV	Alzheimer disease;Cardiac muscle contraction;Huntington disease;Non-alcoholic fatty liver disease (NAFLD);Oxidative phosphorylation;Parkinson disease;Thermogenesis	2	14191	2	98.92	175.542	15.9584	15.9091	0.283928	0.0177918	15.6258	16.4561	0.83029	11	0.453528	0.667264	-0.728542	P12075	COX5B_RAT	Cox5b	Cytochrome c oxidase subunit 5B, mitochondrial OS=Rattus norvegicus OX=10116 GN=Cox5b PE=1 SV=2
15.7622	15.8997	16.0605	16.1956	16.0827	16.1729	16.4548	15.9683	15.926	15.8463	16.2421	cellular response to heat;cellular response to unfolded protein;chaperone cofactor-dependent protein refolding;endoplasmic reticulum unfolded protein response;protein refolding;response to unfolded protein;ubiquitin-dependent ERAD pathway	ATP binding;ATPase activity;ATPase activity, coupled;heat shock protein binding;misfolded protein binding;protein binding involved in protein folding;unfolded protein binding	cytoplasm;endoplasmic reticulum chaperone complex;endoplasmic reticulum lumen;membrane;nucleus	Chaperones and folding catalysts	2	51820	2	99.83	176.611	16.0556	16.0605	0.201711	0.0125633	15.7622	16.4548	0.692644	11	0.295898	0.49859	-0.0192545	O35162;Q6IRE1	HSP13_RAT	Hspa13	Heat shock 70 kDa protein 13 OS=Rattus norvegicus OX=10116 GN=Hspa13 PE=1 SV=2
12.5804	12.8729	13.1901	12.5639	12.8134	12.5477	12.1551	10.5444	12.5128	11.6109	12.3189	protein stabilization;protein transport within extracellular region;vitamin transport	vitamin E binding	blood microparticle;extracellular exosome;extracellular region;extracellular space		1	70963	1	23.39	135.71	12.3373	12.5477	0.721253	0.0584611	10.5444	13.1901	2.64571	11	0.658297	-1.70393	3.47877	A8K3E1;P43652;Q32MR3;Q4W5C5	AFAM_HUMAN	AFM	Afamin OS=Homo sapiens OX=9606 GN=AFM PE=1 SV=1
14.5352	14.6011	14.7072	14.7423	14.6343	14.2997	14.4959	15.3444	15.1524	15.5487	15.5233	astrocyte development;axon development;axon ensheathment;cell maturation;central nervous system myelination;chemical synaptic transmission;glial cell differentiation;inflammatory response;integrin-mediated signaling pathway;long-chain fatty acid biosynthetic process;myelination;neuron projection development;positive regulation of gene expression;substantia nigra development	identical protein binding;structural constituent of myelin sheath;structural molecule activity	integral component of membrane;integral component of plasma membrane;myelin sheath;plasma membrane	Exosome	1	30855	1	25.54	163.584	14.8713	14.7072	0.44048	0.0296195	14.2997	15.5487	1.24903	11	0.809132	0.570239	-1.26175	P04400;P06905;P60203;Q561K5	MYPR_RAT	PLP1	Myelin proteolipid protein OS=Rattus norvegicus OX=10116 GN=Plp1 PE=1 SV=2
19.8398	19.0641	19.2564	19.2808	19.0842	19.1014	18.7158	19.3191	19.4021	19.4106	19.5366			cytoplasm	Translation	17	51653	18	1423.08	212.011	19.2737	19.2808	0.291214	0.0151094	18.7158	19.8398	1.12403	11	0.326448	0.0472818	1.1636	P29315;Q6IRS9	RINI_RAT	Rnh1	Ribonuclease inhibitor OS=Rattus norvegicus OX=10116 GN=Rnh1 PE=1 SV=2
17.3486	17.116	17.252	17.6666	17.7872	17.719	17.7213	17.6279	17.7681	17.7795	17.8372	cell division;protein localization to microtubule;protein localization to microtubule plus-end;regulation of microtubule polymerization or depolymerization;spindle assembly	microtubule binding;microtubule plus-end binding	cytoplasmic microtubule;microtubule;microtubule organizing center;microtubule plus-end;spindle midzone	Chromosome and associated proteins;Cytoskeleton proteins	3	37193	3	167.32	193.623	17.6021	17.719	0.245843	0.0139667	17.116	17.8372	0.721195	11	0.430939	-1.16007	-0.0824235	Q3B8Q0	MARE2_RAT	Mapre2	Microtubule-associated protein RP/EB family member 2 OS=Rattus norvegicus OX=10116 GN=Mapre2 PE=1 SV=1
17.8385	18.1248	18.0213	18.3765	18.1978	18.2734	18.2524	18.3731	18.3382	18.1061	18.5456	aging;cellular response to hypoxia;negative regulation of cardiac muscle cell apoptotic process;protein methylation;response to ethanol;S-adenosylhomocysteine metabolic process;S-adenosylmethionine metabolic process	protein-L-isoaspartate (D-aspartate) O-methyltransferase activity;S-adenosylmethionine-dependent methyltransferase activity	basolateral plasma membrane;brush border membrane;cytoplasm;cytosol;extracellular space;neuron projection;perikaryon	Enzymes with EC numbers	4	24683	4	300.93	200.448	18.2225	18.2524	0.19476	0.0106879	17.8385	18.5456	0.70709	11	0.26704	-0.41073	0.397819	P22062;Q5M7V6	PIMT_RAT	Pcmt1	Protein-L-isoaspartate(D-aspartate) O-methyltransferase OS=Rattus norvegicus OX=10116 GN=Pcmt1 PE=1 SV=2
18.8371	20.2542	20.5338	19.6006	20.8089	20.4681	20.7196	19.3533	19.2133	19.0915	19.2056	cell redox homeostasis;hydrogen peroxide catabolic process;negative regulation of neuron apoptotic process;response to oxidative stress	thioredoxin peroxidase activity	cytosol	Exosome	9	21941	9	473.41	218.086	19.826	19.6006	0.735752	0.0371105	18.8371	20.8089	1.97187	11	1.32815	0.126371	-1.90516	P35704;Q6PDV3	PRDX2_RAT	Prdx2	Peroxiredoxin-2 OS=Rattus norvegicus OX=10116 GN=Prdx2 PE=1 SV=3
21.5694	22.2087	22.9535	23.5575	23.2055	23.7574	22.8914	23.2744	24.0332	23.4126	23.9643	cellular response to cAMP;cellular response to Thyroid stimulating hormone;cytoplasmic translation;positive regulation of translation;translational elongation	protein kinase activator activity;ribonucleoprotein complex binding;structural constituent of ribosome	cytosolic large ribosomal subunit	Ribosome	3	11605	3	429.56	254.828	23.1662	23.2744	0.745155	0.0321657	21.5694	24.0332	2.46381	11	0.865942	-1.04464	0.86961	P19944	RLA1_RAT	Rplp1	60S acidic ribosomal protein P1 OS=Rattus norvegicus OX=10116 GN=Rplp1 PE=3 SV=1
15.2538	16.8667	16.5257	17.7637	17.9462	17.5736	18.0548	17.3892	17.4757	17.7968	17.7833		calcium ion binding	endoplasmic reticulum;endoplasmic reticulum lumen;nucleolus		5	37410	5	400.56	190.429	17.3118	17.5736	0.822744	0.0475251	15.2538	18.0548	2.80099	11	0.930149	-1.81941	3.42646	Q62703;Q6P6X5	RCN2_RAT	Rcn2	Reticulocalbin-2 OS=Rattus norvegicus OX=10116 GN=Rcn2 PE=1 SV=2
19.4644	19.3535	19.0065	19.9613	19.9546	20.093	19.8542	19.7246	19.6916	19.7041	20.247	actin filament organization;brain development	actin filament binding	actin filament;brush border;cytoplasm	Adrenergic signaling in cardiomyocytes;Cardiac muscle contraction;Cytoskeleton proteins;Dilated cardiomyopathy (DCM);Hypertrophic cardiomyopathy (HCM);Pathways in cancer;Thyroid cancer	4	29217	9	659.43	217.055	19.7323	19.7246	0.354432	0.0179621	19.0065	20.247	1.24044	11	0.496897	-0.680104	0.429845	Q63599;Q63600;Q63601;Q63610	TPM3_RAT	Tpm3	Tropomyosin alpha-3 chain OS=Rattus norvegicus OX=10116 GN=Tpm3 PE=1 SV=2
11.8643	11.2859	13.3271	13.6181	11.9344	11.1744	11.772	13.329	14.0609	13.8609	13.0854	aging;cell projection organization;establishment of cell polarity;establishment of protein localization;negative regulation of axonogenesis;negative regulation of cell proliferation;negative regulation of cell size;negative regulation of epithelial cell proliferation;negative regulation of epithelial to mesenchymal transition;negative regulation of fibroblast proliferation;negative regulation of …	GTPase activator activity;phosphatase binding;protein heterodimerization activity;protein N-terminus binding	caveola;cell projection;cytoplasm;cytoskeleton;cytosol;dendrite;glutamatergic synapse;growth cone;intracellular membrane-bounded organelle;membrane raft;neuron projection;neuronal cell body;nucleus;perinuclear region of cytoplasm;protein-containing complex;TSC1-TSC2 complex	AMPK signaling pathway;Autophagy - animal;Cellular senescence;Choline metabolism in cancer;Herpes simplex virus 1 infection;Human cytomegalovirus infection;Human papillomavirus infection;Insulin signaling pathway;Longevity regulating pathway;mTOR signaling pathway;p53 signaling pathway;Phospholipase D signaling pathway;PI3K-Akt signaling pathway;Protein phosphatases and associated proteins;Thermo…	2	203489	2	54.54	139.312	12.6648	13.0854	1.06953	0.0844494	11.1744	14.0609	2.88652	11	1.84603	-0.158717	-1.78912	P49816	TSC2_RAT	Tsc2	Tuberin OS=Rattus norvegicus OX=10116 GN=Tsc2 PE=1 SV=1
19.8776	19.7558	19.3878	20.1036	20.2933	19.9132	20.256	20.3447	20.1654	19.8642	19.9921	negative regulation of ion transmembrane transport;negative regulation of transcription, DNA-templated;protein targeting;signal transduction;small GTPase mediated signal transduction	14-3-3 protein binding;identical protein binding;ion channel binding;protein C-terminus binding;protein domain specific binding;protein N-terminus binding	cytoplasm;cytosol;protein-containing complex;synapse	Cell cycle;DNA repair and recombination proteins;Exosome;Hepatitis B;Hepatitis C;Hippo signaling pathway;Oocyte meiosis;PI3K-Akt signaling pathway;Viral carcinogenesis	8	28046	11	961.42	219.954	19.9958	19.9921	0.279947	0.0140003	19.3878	20.3447	0.956896	11	0.391762	-0.838322	0.868984	P35216;P68254;Q3TW69;Q3UJN5;Q5SP76;Q5U423;Q66JR6	1433T_MOUSE	Ywhaq	14-3-3 protein theta OS=Mus musculus OX=10090 GN=Ywhaq PE=1 SV=1
17.8596	18.783	18.9748	19.3139	19.4384	19.3053	19.2105	17.3141	17.3367	18.5211	17.794	acrosome assembly;actin cytoskeleton organization;adult locomotory behavior;ameboidal-type cell migration;auditory receptor cell development;brain development;brain morphogenesis;cell migration;cerebral cortex development;cerebral cortex neuron differentiation;chemical synaptic transmission;cochlea development;corpus callosum morphogenesis;cortical microtubule organization;establishment of centro…	dynein complex binding;dynein intermediate chain binding;microtubule binding;microtubule plus-end binding;phosphoprotein binding;platelet-activating factor acetyltransferase activity;protein homodimerization activity;protein-containing complex binding	astral microtubule;axon;axon cytoplasm;cell cortex;cell leading edge;central region of growth cone;centrosome;cytoplasm;cytoplasmic microtubule;cytosol;growth cone;kinesin complex;kinetochore;microtubule associated complex;microtubule cytoskeleton;motile cilium;neuron projection;neuronal cell body;nuclear envelope;nuclear membrane;perinuclear region of cytoplasm;stereocilium;vesicle	Chromosome and associated proteins;Ether lipid metabolism;Exosome	14	47210	14	788.05	203.851	18.5319	18.783	0.816041	0.0440343	17.3141	19.4384	2.12429	11	1.51123	-0.476641	-1.51961	O35592;P43035;P63004;P81692;Q9R2A6	LIS1_RAT	Pafah1b1	Platelet-activating factor acetylhydrolase IB subunit alpha OS=Rattus norvegicus OX=10116 GN=Pafah1b1 PE=1 SV=2
18.6006	17.8591	18.245	18.621	18.6402	18.341	18.5119	18.4307	18.4019	18.4863	18.523	cGMP-mediated signaling;modulation of chemical synaptic transmission;negative regulation of cAMP-dependent protein kinase activity;protein heterooligomerization;regulation of protein kinase activity	3',5'-cyclic-GMP phosphodiesterase activity;beta-2 adrenergic receptor binding;cAMP binding;cAMP-dependent protein kinase inhibitor activity;cAMP-dependent protein kinase regulator activity;protein domain specific binding;protein homodimerization activity;protein kinase A catalytic subunit binding;small molecule binding;ubiquitin protein ligase binding	cAMP-dependent protein kinase complex;centrosome;cytoplasm;cytosol;glutamatergic synapse;nucleotide-activated protein kinase complex;perinuclear region of cytoplasm;plasma membrane;plasma membrane raft;protein-containing complex;synapse;T-tubule		8	45794	11	905.54	202.661	18.4237	18.4863	0.222879	0.0120974	17.8591	18.6402	0.781139	11	0.259548	-1.77729	3.82437	P12367	KAP2_RAT;KAP2_MOUSE	Prkar2a	cAMP-dependent protein kinase type II-alpha regulatory subunit OS=Rattus norvegicus OX=10116 GN=Prkar2a PE=1 SV=4
14.1424	13.6319	14.2933	15.1234	14.8977	14.6134	14.7491	14.3305	14.4363	14.4407	14.6335	cell proliferation;ribosome biogenesis	dioxygenase activity;metal ion binding	nucleolus	Chromosome and associated proteins;Ribosome biogenesis	2	53638	2	52.92	159.292	14.4811	14.4407	0.399518	0.0275889	13.6319	15.1234	1.49148	11	0.455872	-0.573149	1.16758	Q8CFC1	RIOX2_RAT	Riox2	Ribosomal oxygenase 2 OS=Rattus norvegicus OX=10116 GN=Riox2 PE=2 SV=1
16.5984	16.6745	16.5843	16.8486	16.9453	16.842	16.7898	16.6683	16.8434	16.483	16.5391	phosphatidylinositol biosynthetic process	1-phosphatidylinositol-4-phosphate 5-kinase activity;1-phosphatidylinositol-5-phosphate 4-kinase activity;ATP binding	endoplasmic reticulum;membrane	Inositol phosphate metabolism;Phosphatidylinositol signaling system;Regulation of actin cytoskeleton	3	47190	3	131.61	183.817	16.7106	16.6745	0.151054	0.00903943	16.483	16.9453	0.462303	11	0.259111	0.00932719	-1.34505	O88370	PI42C_RAT	Pip4k2c	Phosphatidylinositol 5-phosphate 4-kinase type-2 gamma OS=Rattus norvegicus OX=10116 GN=Pip4k2c PE=1 SV=1
18.4185	18.8595	18.9858	19.4275	19.5655	19.3665	19.4664	18.361	18.9525	18.9242	18.8625	axon guidance;microtubule cytoskeleton organization;negative regulation of actin filament binding;negative regulation of neuron projection development;neuron development	filamin binding;hydrolase activity, acting on carbon-nitrogen (but not peptide) bonds	centrosome;cytoplasm;cytosol;midbody;nucleus;spindle		12	62499	17	1205.41	209.19	19.0173	18.9525	0.405528	0.0213242	18.361	19.5655	1.20451	11	0.568056	-0.254798	-0.847808	P70546;Q62950	DPYL1_RAT	Crmp1	Dihydropyrimidinase-related protein 1 OS=Rattus norvegicus OX=10116 GN=Crmp1 PE=1 SV=1
17.9981	17.816	18.1631	17.7182	17.8066	17.763	17.5825	17.3801	17.5632	17.6887	17.292	aging;cellular iron ion homeostasis;liver development;lung development;plasma membrane copper ion transport;response to copper ion;response to nutrient	copper ion binding;ferroxidase activity;oxidoreductase activity, oxidizing metal ions	anchored component of plasma membrane;extracellular space		7	121562	7	352.39	194.772	17.7065	17.7182	0.251683	0.0142142	17.292	18.1631	0.87112	11	0.252773	0.0890982	0.0589996	P13635;Q64719	CERU_RAT	Cp	Ceruloplasmin OS=Rattus norvegicus OX=10116 GN=Cp PE=1 SV=3
20.5481	20.7227	20.9949	21.0499	20.4126	21.1236	20.4057	21.897	21.4996	21.5464	21.6181	cell differentiation;negative regulation of catalytic activity;positive regulation of RNA polymerase II transcriptional preinitiation complex assembly;positive regulation of transcription, DNA-templated;protein ubiquitination;SCF complex assembly	TBP-class protein binding	cullin-RING ubiquitin ligase complex;cytoplasm;cytosol;Golgi apparatus;nucleoplasm;nucleus;ubiquitin ligase complex	Exosome;Ubiquitin system	25	137985	25	1662.6	231.819	21.0744	21.0499	0.516806	0.0245229	20.4057	21.897	1.49127	11	0.998354	0.106817	-1.31062	P97536	CAND1_RAT	Cand1	Cullin-associated NEDD8-dissociated protein 1 OS=Rattus norvegicus OX=10116 GN=Cand1 PE=1 SV=1
16.8834	16.6895	17.0394	17.1013	17.1942	16.9849	16.8542	16.8578	17.1757	17.2677	17.2256	actin cytoskeleton reorganization;cell cycle;cell division;exocytosis;membrane raft localization;neural tube closure;positive regulation of filopodium assembly;Ras protein signal transduction;regulation of exocytosis	ATPase binding;Edg-2 lysophosphatidic acid receptor binding;GDP binding;GTP binding;GTPase activity;myosin binding;protein tyrosine kinase activity;ubiquitin protein ligase binding	cell surface;cleavage furrow;cytoplasmic vesicle membrane;cytosol;endocytic vesicle;Flemming body;myelin sheath;plasma membrane	Colorectal cancer;GTP-binding proteins;Membrane trafficking;Pancreatic cancer;Pathways in cancer;Phospholipase D signaling pathway;Rap1 signaling pathway;Ras signaling pathway	2	23709	6	315.84	187.274	17.0249	17.0394	0.186503	0.0109547	16.6895	17.2677	0.578176	11	0.336409	-0.36035	-0.96118	P05810;P63322	RALA_RAT	Rala	Ras-related protein Ral-A OS=Rattus norvegicus OX=10116 GN=Rala PE=1 SV=1
16.6142	16.9271	17.3824	18.3493	18.4079	18.13	18.2344	18.1212	18.5376	18.461	18.6525	cell division;cell migration;negative regulation of microtubule polymerization;positive regulation of microtubule plus-end binding;positive regulation of microtubule polymerization;protein localization to microtubule;protein localization to microtubule plus-end;regulation of microtubule polymerization or depolymerization;spindle assembly	identical protein binding;microtubule binding;microtubule plus-end binding;protein kinase binding	cell projection membrane;centrosome;cortical microtubule cytoskeleton;cytoplasmic microtubule;focal adhesion;Golgi apparatus;microtubule;microtubule organizing center;microtubule plus-end;spindle midzone	Chromosome and associated proteins;Cytoskeleton proteins	6	30156	6	465.87	197.818	17.9834	18.2344	0.689365	0.0383333	16.6142	18.6525	2.03835	11	1.07859	-1.20772	0.129683	Q66HR2	MARE1_RAT	Mapre1	Microtubule-associated protein RP/EB family member 1 OS=Rattus norvegicus OX=10116 GN=Mapre1 PE=1 SV=3
16.3585	17.0482	16.4127	16.1858	16.211	16.9422	16.5588	10.179	11.2159	11.8702	15.3985	endocytic recycling;protein transport		cytosol;EARP complex;perinuclear region of cytoplasm;recycling endosome	Membrane trafficking	1	111973	1	27.2	164.381	14.9437	16.211	2.54149	0.170071	10.179	17.0482	6.86912	11	4.68858	-1.17222	-0.41495	F1LSG8	VPS50_RAT	Vps50	Syndetin OS=Rattus norvegicus OX=10116 GN=Vps50 PE=1 SV=1
20.7376	20.5885	20.9211	20.8755	20.7757	20.7343	20.7867	20.8783	21.0312	21.0073	20.99	apoptotic process;cell cycle;cellular response to growth factor stimulus;gastrulation;negative regulation of cell growth;negative regulation of phagocytosis;negative regulation of translation;negative regulation of Wnt signaling pathway;osteoblast differentiation;positive regulation of apoptotic process;positive regulation of cell migration;positive regulation of gastrulation;positive regulation …	enzyme binding;protein kinase C binding;protein tyrosine kinase inhibitor activity;receptor tyrosine kinase binding;ribosome binding;SH2 domain binding	cytoplasm;cytosol;cytosolic small ribosomal subunit;dendrite;membrane;midbody;neuronal cell body;nucleus;perikaryon;perinuclear region of cytoplasm;phagocytic cup;small ribosomal subunit	Exosome;Measles;Messenger RNA biogenesis	16	35511	17	1053.57	229.326	20.8478	20.8755	0.136953	0.00656917	20.5885	21.0312	0.442739	11	0.25234	-0.34835	-0.468908	P63245	RACK1_RAT	Rack1	Receptor of activated protein C kinase 1 OS=Rattus norvegicus OX=10116 GN=Rack1 PE=1 SV=3
18.7959	18.7926	18.6553	19.0153	19.1359	18.9456	19.0246	17.4041	17.5983	17.8327	18.2458			mitochondrion		5	28497	6	284.94	203.446	18.4951	18.7926	0.621675	0.033613	17.4041	19.1359	1.73178	11	1.18259	-0.826457	-0.928218	P56571;Q68FS5	ES1_RAT	0	ES1 protein homolog, mitochondrial OS=Rattus norvegicus OX=10116 PE=1 SV=2
17.169	16.833	16.9881	18.0104	18.2306	17.8308	17.637	16.8837	16.8212	17.0381	16.8695	autophagosome assembly;autophagy of mitochondrion;cellular response to nitrogen starvation;positive regulation of protein binding	microtubule binding;protein domain specific binding;tubulin binding	autophagosome membrane;axon;cytoplasm;cytoplasmic vesicle;cytosol;dendrite;endomembrane system;microtubule;microtubule associated complex;neuronal cell body	Cytoskeleton proteins;Ferroptosis;Membrane trafficking;Mitochondrial biogenesis	1	16441	3	138.73	190.311	17.301	17.0381	0.524883	0.0303383	16.8212	18.2306	1.40949	11	0.961233	0.785787	-1.09384	Q62625;Q6XVN7	MLP3B_RAT	Map1lc3b	Microtubule-associated proteins 1A/1B light chain 3B OS=Rattus norvegicus OX=10116 GN=Map1lc3b PE=1 SV=3
16.4147	16.2833	15.8976	17.1521	17.259	16.8746	17.1064	16.7269	16.991	16.8539	17.0844	dopaminergic neuron differentiation;neuron projection development;response to unfolded protein	growth factor activity;lipid binding	endoplasmic reticulum;extracellular space;perinuclear region of cytoplasm;sarcoplasmic reticulum lumen		2	20831	2	129.5	184.644	16.7858	16.8746	0.422764	0.0251858	15.8976	17.259	1.36139	11	0.691793	-1.05888	0.388302	P0C5H9	MANF_RAT	Manf	Mesencephalic astrocyte-derived neurotrophic factor OS=Rattus norvegicus OX=10116 GN=Manf PE=1 SV=1
17.1058	17.1256	18.412	17.3418	16.6041	18.0302	17.2001	18.7809	18.8762	18.0449	18.9281	fatty acid biosynthetic process;protein heterooligomerization;protein phosphorylation;regulation of catalytic activity;regulation of protein serine/threonine kinase activity	ADP binding;AMP binding;ATP binding;protein kinase binding	nucleoplasm;nucleotide-activated protein kinase complex;protein-containing complex	Adipocytokine signaling pathway;AMPK signaling pathway;Apelin signaling pathway;Circadian rhythm;FoxO signaling pathway;Glucagon signaling pathway;Hypertrophic cardiomyopathy (HCM);Insulin resistance;Insulin signaling pathway;Longevity regulating pathway;Longevity regulating pathway - multiple species;Non-alcoholic fatty liver disease (NAFLD);Oxytocin signaling pathway;Thermogenesis;Tight junction	2	37534	2	261.72	196.45	17.8591	18.0302	0.823339	0.046102	16.6041	18.9281	2.32401	11	1.65526	0.00324962	-1.55506	P80385;Q4QQW6	AAKG1_RAT	Prkag1	5'-AMP-activated protein kinase subunit gamma-1 OS=Rattus norvegicus OX=10116 GN=Prkag1 PE=1 SV=3
20.2635	20.0591	20.4445	20.9921	20.7792	20.7988	20.8702	20.4181	20.4857	20.4753	20.7537	amyloid-beta clearance by transcytosis;astral microtubule organization;cellular response to acidic pH;ciliary basal body-plasma membrane docking;constitutive secretory pathway;establishment of protein localization to membrane;establishment of protein localization to organelle;establishment of vesicle localization;exocytosis;exosomal secretion;insulin secretion involved in cellular response to glu…	GDP binding;GTP binding;GTPase activity;microtubule binding;myosin V binding;syntaxin binding	anchored component of synaptic vesicle membrane;axon;cell junction;centrosome;cleavage furrow;cytoplasm;cytoplasmic vesicle;cytoplasmic vesicle membrane;cytosol;endosome;extracellular exosome;glutamatergic synapse;Golgi apparatus;intracellular membrane-bounded organelle;kinetochore microtubule;membrane;microtubule organizing center;mitochondrion;multivesicular body;perinuclear region of cytoplasm…	AMPK signaling pathway;Endocrine and other factor-regulated calcium reabsorption;Endocytosis;Exosome;GTP-binding proteins;Influenza A;Membrane trafficking;Pancreatic secretion;Vasopressin-regulated water reabsorption	11	24588	11	875.77	226.34	20.5764	20.4857	0.284195	0.0138117	20.0591	20.9921	0.933075	11	0.380713	-0.292664	-0.660035	O35509;P24410;P62494;Q9ET14;Q9JLX1	RB11B_RAT;RB11A_RAT	RAB11A	Ras-related protein Rab-11B OS=Rattus norvegicus OX=10116 GN=Rab11b PE=1 SV=4
16.1881	16.8029	16.1924	16.4079	16.5484	16.4779	16.2243	15.4094	16.2381	15.3934	14.7915	autophagy;central nervous system development;colon epithelial cell migration;positive regulation of neuron projection development;regulation of epithelial cell migration;response to estrogen;response to methylmercury;response to nutrient;response to pH	arylsulfatase activity;metal ion binding;N-acetylgalactosamine-4-sulfatase activity;sulfuric ester hydrolase activity	cell surface;Golgi apparatus;lysosome;mitochondrion;rough endoplasmic reticulum	Glycosaminoglycan degradation;Lysosome	3	59549	3	138.44	176.674	16.0613	16.2243	0.604621	0.0376445	14.7915	16.8029	2.01143	11	1.06857	-1.08985	0.477178	P50430;Q32KK1	ARSB_RAT	Arsb	Arylsulfatase B OS=Rattus norvegicus OX=10116 GN=Arsb PE=2 SV=2
18.9559	18.7749	18.8494	19.5185	19.7546	19.1803	19.467	18.5114	18.2272	18.3276	18.438	proteasome-mediated ubiquitin-dependent protein catabolic process;regulation of protein catabolic process	enzyme regulator activity	nucleus;proteasome accessory complex;proteasome regulatory particle, base subcomplex;proteasome storage granule	Epstein-Barr virus infection;Proteasome	19	106707	19	1058.05	208.005	18.9095	18.8494	0.517494	0.0273669	18.2272	19.7546	1.5274	11	1.02905	0.297358	-1.21209	O88761	PSMD1_RAT	Psmd1	26S proteasome non-ATPase regulatory subunit 1 OS=Rattus norvegicus OX=10116 GN=Psmd1 PE=1 SV=1
15.2321	16.136	15.4293	14.8109	15.1991	16.0073	14.8596	14.6754	12.9772	11.8872	10.9243	apoptotic process;autophagosome assembly;autophagy;autophagy of mitochondrion;cellular response to nitrogen starvation;chaperone-mediated autophagy;C-terminal protein lipidation;immune system process;negative regulation of apoptotic process;regulation of cilium assembly;response to fluoride;response to iron(II) ion		Atg12-Atg5-Atg16 complex;axon;axoneme;phagophore assembly site membrane;protein-containing complex		1	32662	1	20.44	158.138	14.3762	14.8596	1.69871	0.118161	10.9243	16.136	5.21167	11	2.45202	-1.17011	0.307022	Q3MQ06	ATG5_RAT	Atg5	Autophagy protein 5 OS=Rattus norvegicus OX=10116 GN=Atg5 PE=2 SV=1
13.2128	13.2271	13.3701	14.862	15.28	14.8725	15.3539	14.9889	14.8994	15.2954	15.4836	apoptotic process;mRNA processing;positive regulation of apoptotic process;RNA splicing;somatic diversification of immunoglobulins	enzyme binding	nucleoplasm;nucleus;Prp19 complex;spliceosomal complex	Spliceosome	3	65363	3	114.4	160.846	14.6223	14.8994	0.894174	0.0611513	13.2128	15.4836	2.2708	11	1.92534	-0.984835	-0.881099	Q4V8K2	CTBL1_RAT	Ctnnbl1	Beta-catenin-like protein 1 OS=Rattus norvegicus OX=10116 GN=Ctnnbl1 PE=1 SV=1
16.7229	16.5622	16.561	16.7416	16.8961	16.5937	16.7679	16.4067	16.3744	16.17	16.5017	acetylcholine receptor signaling pathway;activation of GTPase activity;activation of MAPK activity;anterior/posterior pattern specification;B cell apoptotic process;blood vessel development;cell chemotaxis;cellular response to interleukin-7;cellular response to transforming growth factor beta stimulus;cerebellar neuron development;cerebral cortex development;cranial skeletal system development;de…	identical protein binding;phosphotyrosine residue binding	cytoplasm;cytosol;extrinsic component of postsynaptic membrane;neuromuscular junction;nucleoplasm;protein-containing complex	Bacterial invasion of epithelial cells;Chemokine signaling pathway;Chronic myeloid leukemia;ErbB signaling pathway;Fc gamma R-mediated phagocytosis;Focal adhesion;Human cytomegalovirus infection;Human immunodeficiency virus 1 infection;Insulin signaling pathway;MAPK signaling pathway;MicroRNAs in cancer;Neurotrophin signaling pathway;Pathways in cancer;Rap1 signaling pathway;Regulation of actin c…	3	33958	3	242.89	182.298	16.5726	16.5622	0.207022	0.0124919	16.17	16.8961	0.726137	11	0.334925	-0.391286	0.0589791	Q5U2U2	CRKL_RAT	Crkl	Crk-like protein OS=Rattus norvegicus OX=10116 GN=Crkl PE=1 SV=1
14.8894	14.7453	14.5065	15.5572	15.1664	15.0637	14.3501	15.5723	14.4456	15.0087	15.732	double-strand break repair via homologous recombination;positive regulation of transcription, DNA-templated	nuclear receptor transcription coactivator activity	nucleus;Swi5-Sfr1 complex		2	29053	2	109.78	165.037	15.0034	15.0087	0.474973	0.0316577	14.3501	15.732	1.38192	11	1.05069	0.173004	-1.19137	Q6TXG9	SFR1_RAT	Sfr1	Swi5-dependent recombination DNA repair protein 1 homolog OS=Rattus norvegicus OX=10116 GN=Sfr1 PE=2 SV=1
7.35971	7.89803	8.22108	9.56467	9.82948	7.83162	8.1265	14.1193	13.9651	13.68	14.1016	cell adhesion		integral component of membrane		1	147640	1	22.21	114.697	10.427	9.56467	2.89889	0.278017	7.35971	14.1193	6.75962	11	6.0671	0.463527	-1.92357	Q4ZFW2;Q4ZG21;Q53R09;Q53RX1;Q53SG3;Q584P3;Q8WYK1;Q96MS7	CNTP5_HUMAN	CNTNAP5	Contactin-associated protein-like 5 OS=Homo sapiens OX=9606 GN=CNTNAP5 PE=2 SV=1
18.6391	18.6764	18.6906	18.8847	18.7396	18.7784	18.7548	18.7709	18.8993	18.7222	18.8269	aldehyde catabolic process;D-glucuronate catabolic process;L-ascorbic acid biosynthetic process	1,5-anhydro-D-fructose reductase activity;alcohol dehydrogenase (NADP+) activity;alditol:NADP+ 1-oxidoreductase activity;L-glucuronate reductase activity;oxidoreductase activity	apical plasma membrane;cytosol;Golgi apparatus;nucleoplasm;synapse	Enzymes with EC numbers;Exosome;Glycerolipid metabolism;Glycolysis / Gluconeogenesis;Pentose and glucuronate interconversions	11	36711	11	568.99	206.383	18.7621	18.7548	0.0825494	0.0043998	18.6391	18.8993	0.26022	11	0.136328	0.386269	-0.573426	P51635;Q5U1Y4	AK1A1_RAT;AKCL2_RAT	Akr1a1;Akr1e2	Alcohol dehydrogenase [NADP(+)] OS=Rattus norvegicus OX=10116 GN=Akr1a1 PE=1 SV=2
15.024	14.7556	14.7401	15.5308	15.7763	15.5283	15.5247	14.9469	15.2412	15.5445	15.1372	negative regulation of axon extension;negative regulation of axon regeneration;negative regulation of collateral sprouting;negative regulation of dendritic spine development;negative regulation of neuron projection development;regulation of postsynaptic density assembly;regulation of presynapse assembly;synaptic membrane adhesion	chondroitin sulfate binding;heparan sulfate proteoglycan binding;heparin binding;protein tyrosine phosphatase activity	axon;cell junction;glutamatergic synapse;integral component of postsynaptic density membrane;integral component of presynaptic membrane;integral component of synaptic vesicle membrane;perikaryon	Protein phosphatases and associated proteins	1	212995	1	40.1	167.75	15.25	15.2412	0.354338	0.0232353	14.7401	15.7763	1.03616	11	0.583816	-0.160268	-1.36778	Q07808;Q3KRE9;Q64605;Q64621;Q64675	PTPRS_RAT	Ptprs	Receptor-type tyrosine-protein phosphatase S OS=Rattus norvegicus OX=10116 GN=Ptprs PE=1 SV=2
19.151	19.5441	19.6661	19.6806	19.4997	19.7406	19.4466	19.5763	19.922	19.7181	19.8532	cellular response to interleukin-4;ribosomal large subunit assembly;translation	5S rRNA binding;structural constituent of ribosome	cytosolic large ribosomal subunit;nucleolus;ribosome;synapse	Ribosome	6	46392	6	319.3	215.798	19.618	19.6661	0.211585	0.0107852	19.151	19.922	0.770994	11	0.240927	-0.835289	1.37747	P21531	RL3_RAT	Rpl3	60S ribosomal protein L3 OS=Rattus norvegicus OX=10116 GN=Rpl3 PE=1 SV=3
19.1369	17.9824	18.5543	19.5295	19.1952	18.9233	18.5853	19.2791	18.6709	18.6688	18.8112	proteasomal protein catabolic process;proteasomal ubiquitin-independent protein catabolic process;proteasome-mediated ubiquitin-dependent protein catabolic process	endopeptidase activity;threonine-type endopeptidase activity	cytoplasm;nucleus;proteasome core complex;proteasome core complex, beta-subunit complex		7	29349	7	554.36	207.337	18.8488	18.8112	0.427694	0.0226907	17.9824	19.5295	1.54706	11	0.609955	-0.382437	0.480039	P28071;P34067;P97719	PSB4_RAT	Psmb4	Proteasome subunit beta type-4 OS=Rattus norvegicus OX=10116 GN=Psmb4 PE=1 SV=2
18.916	19.2832	19.4459	19.6784	19.9046	19.6371	19.7965	19.0988	18.8536	19.436	19.2872	cell redox homeostasis;oxidation-reduction process		cytoplasm;nucleus;proteasome complex		7	32628	7	558.7	213.337	19.3943	19.436	0.346194	0.0178503	18.8536	19.9046	1.05098	11	0.579603	-0.178172	-0.979779	Q920J4	TXNL1_RAT	Txnl1	Thioredoxin-like protein 1 OS=Rattus norvegicus OX=10116 GN=Txnl1 PE=1 SV=3
17.7137	18.0347	17.8292	17.361	17.328	17.4644	17.4409	17.8187	17.8834	17.6562	18.039	proteasomal protein catabolic process;proteasomal ubiquitin-independent protein catabolic process;proteasome-mediated ubiquitin-dependent protein catabolic process;regulation of endopeptidase activity	endopeptidase activity;threonine-type endopeptidase activity;ubiquitin protein ligase binding	cytoplasm;nucleus;proteasome core complex;proteasome core complex, alpha-subunit complex;synapse	Peptidases;Proteasome	7	28629	7	475.14	194.569	17.6881	17.7137	0.25843	0.0146104	17.328	18.039	0.711008	11	0.442495	-0.0756692	-1.44403	P18422	PSA3_RAT	Psma3	Proteasome subunit alpha type-3 OS=Rattus norvegicus OX=10116 GN=Psma3 PE=1 SV=3
16.3425	16.9382	16.1271	16.1437	16.5604	16.4256	16.6094	15.2548	15.2626	15.0402	15.4786	aging;anterior/posterior pattern specification;embryonic limb morphogenesis;embryonic skeletal system morphogenesis;negative regulation of transcription by RNA polymerase II;negative regulation of transcription, DNA-templated;neural crest cell migration;neural tube closure;positive regulation of epithelial to mesenchymal transition;positive regulation of transcription by RNA polymerase II;positiv…	DNA-binding transcription activator activity, RNA polymerase II-specific;DNA-binding transcription factor activity;protein heterodimerization activity;protein homodimerization activity;RNA polymerase II regulatory region sequence-specific DNA binding;sequence-specific DNA binding	Golgi apparatus;nuclear body;nucleus;transcription factor complex	Transcription factors	2	29849	2	53.26	176.183	16.0166	16.1437	0.64732	0.0404155	15.0402	16.9382	1.89809	11	1.2978	-0.315262	-1.42559	Q62782;Q63087	PHX2A_RAT;ALX1_RAT	Alx1;Phox2a	Paired mesoderm homeobox protein 2A OS=Rattus norvegicus OX=10116 GN=Phox2a PE=2 SV=1
17.326	16.9938	17.6279	17.8223	17.1386	17.8482	17.0315	17.6047	17.8261	17.4108	18.3423	negative regulation of protein refolding;negative regulation of protein ubiquitination;negative regulation of ubiquitin-protein transferase activity;neuron death;regulation of inclusion body assembly	chaperone binding;ubiquitin protein ligase binding	inclusion body;perinuclear region of cytoplasm	Chaperones and folding catalysts	3	51569	4	233.68	192.972	17.5429	17.6047	0.411415	0.0234519	16.9938	18.3423	1.34852	11	0.687508	0.362834	-0.210496	Q5QJC9	BAG5_RAT	Bag5	BAG family molecular chaperone regulator 5 OS=Rattus norvegicus OX=10116 GN=Bag5 PE=1 SV=1
16.9586	16.9061	17.3954	18.2195	17.876	17.8736	17.6803	17.5061	17.8453	17.6352	17.4375	in utero embryonic development;liver development;lung alveolus development;mannose metabolic process;mitochondrion organization;N-glycan processing;positive regulation of neurogenesis;protein deglycosylation;protein glycosylation;respiratory gaseous exchange;retina morphogenesis in camera-type eye;vacuole organization	alpha-mannosidase activity;carbohydrate binding;hydrolase activity, hydrolyzing N-glycosyl compounds;mannosyl-oligosaccharide 1,3-1,6-alpha-mannosidase activity;metal ion binding	cis-Golgi network;extracellular space;Golgi medial cisterna;Golgi membrane;integral component of membrane	N-Glycan biosynthesis	7	131786	7	356.38	193.334	17.5758	17.6352	0.395762	0.0225175	16.9061	18.2195	1.31345	11	0.47827	-0.400419	-0.125017	G3V7Y9;P28494	MA2A1_RAT	Man2a1	Alpha-mannosidase 2 OS=Rattus norvegicus OX=10116 GN=Man2a1 PE=1 SV=2
17.6751	16.6982	19.2796	18.7669	17.7624	19.2803	18.4771	19.3372	19.1311	19.5069	20.3935	bone resorption;central nervous system development;nervous system development;peptide catabolic process;proteolysis	endopeptidase activity;metal ion binding;peptidase activity;peptide binding;serine-type endopeptidase activity;serine-type peptidase activity;tripeptidyl-peptidase activity	lysosome;melanosome	Chaperones and folding catalysts;Exosome;Lysosome;Peptidases	2	61750	2	181.5	206.308	18.7553	19.1311	1.03638	0.0552578	16.6982	20.3935	3.69534	11	1.57479	-0.615558	0.291727	Q9EQV6	TPP1_RAT	Tpp1	Tripeptidyl-peptidase 1 OS=Rattus norvegicus OX=10116 GN=Tpp1 PE=1 SV=1
16.0048	15.4682	15.8219	15.9583	15.7605	15.8425	15.8852	16.2698	16.44	16.1722	16.3825	negative regulation of inflammatory response;negative regulation of interferon-gamma biosynthetic process;negative regulation of interleukin-2 biosynthetic process;negative regulation of T cell proliferation;positive regulation of bone mineralization;positive regulation of interferon-gamma biosynthetic process;positive regulation of interleukin-2 secretion;positive regulation of osteoblast differ…	identical protein binding;signaling receptor binding	external side of plasma membrane;integral component of membrane	CD molecules;Cell adhesion molecules (CAMs)	4	34566	4	182.36	176.006	16.0005	15.9583	0.292226	0.0182635	15.4682	16.44	0.971801	11	0.447934	-0.052557	-0.392049	Q7TPB4	CD276_RAT	Cd276	CD276 antigen OS=Rattus norvegicus OX=10116 GN=Cd276 PE=2 SV=1
17.1299	18.2052	18.8457	18.5336	18.5971	18.857	18.6203	18.2675	18.4937	18.321	18.595	autophagic cell death;cell communication;cellular response to starvation;decidualization;male gonad development;multicellular organism aging;nerve development;proteolysis;proteolysis involved in cellular protein catabolic process;response to glucocorticoid;response to glucose;response to gonadotropin;response to odorant;response to organic cyclic compound;Sertoli cell differentiation;spermatogene…	aminopeptidase activity;cysteine-type endopeptidase activity;kininogen binding;peptide binding;protein-containing complex binding	cytoplasm;external side of plasma membrane;extracellular space;lysosome;microvillus;neuron projection;perikaryon;vacuole	Antigen processing and presentation;Apoptosis;Autophagy - animal;Chaperones and folding catalysts;Fluid shear stress and atherosclerosis;Glycosylphosphatidylinositol (GPI)-anchored proteins;Lysosome;Peptidases;Phagosome;Proteoglycans in cancer;Rheumatoid arthritis	7	38206	7	332.13	202.466	18.406	18.5336	0.472666	0.02568	17.1299	18.857	1.72712	11	0.352802	-2.18349	5.88977	P07154;Q9QV07	CATL1_RAT	Ctsl	Cathepsin L1 OS=Rattus norvegicus OX=10116 GN=Ctsl PE=1 SV=2
14.091	12.9526	15.5212	14.7871	13.6827	15.3624	14.8739	14.8841	15.233	15.1173	16.1133	cell proliferation;cell surface receptor signaling pathway;glucose metabolic process;hypoxia-inducible factor-1alpha signaling pathway;intrinsic apoptotic signaling pathway in response to oxidative stress;peptidyl-serine phosphorylation;protein phosphorylation;regulation of glucose metabolic process	ATP binding;protein heterodimerization activity;protein homodimerization activity;protein serine/threonine kinase activity;protein-containing complex binding;pyruvate dehydrogenase (acetyl-transferring) kinase activity	mitochondrial matrix;mitochondrion;pyruvate dehydrogenase complex		2	49392	2	75.57	162.619	14.7835	14.8841	0.895724	0.0605894	12.9526	16.1133	3.16075	11	1.27142	-0.80392	0.539904	Q63065	PDK1_RAT	Pdk1	[Pyruvate dehydrogenase (acetyl-transferring)] kinase isozyme 1, mitochondrial OS=Rattus norvegicus OX=10116 GN=Pdk1 PE=1 SV=1
17.4406	17.153	17.241	17.7187	17.6729	17.5631	17.5806	16.4203	16.1175	16.345	16.3724	anterograde axonal transport;intracellular protein transport;positive regulation of dendrite morphogenesis;positive regulation of early endosome to late endosome transport;positive regulation of receptor-mediated endocytosis;Rab protein signal transduction;regulation of axon extension;regulation of exocytosis	GDP binding;GTP binding;GTPase activity	axon cytoplasm;cleavage furrow;cytoplasmic side of early endosome membrane;cytoplasmic side of plasma membrane;cytoplasmic vesicle membrane;early endosome;endoplasmic reticulum membrane;Golgi cisterna membrane;neuron projection;synapse;trans-Golgi network	Exosome;GTP-binding proteins;Membrane trafficking	5	24547	6	382.41	187.625	17.0568	17.241	0.616563	0.0361475	16.1175	17.7187	1.60126	11	1.20825	-0.473047	-1.73234	Q6AXT5	RAB21_RAT	Rab21	Ras-related protein Rab-21 OS=Rattus norvegicus OX=10116 GN=Rab21 PE=2 SV=1
16.6395	16.2613	16.7242	17.0552	17.3355	16.8855	17.1352	16.9684	17.4308	17.0393	17.2345	protein deglycosylation;protein maturation	hydrolase activity;N4-(beta-N-acetylglucosaminyl)-L-asparaginase activity;peptidase activity;protein self-association	cytoplasm;endoplasmic reticulum;extracellular space;lysosome	Lysosome;Other glycan degradation	2	37657	2	112.18	186.709	16.9736	17.0393	0.336768	0.0198407	16.2613	17.4308	1.16947	11	0.51022	-0.797021	0.679728	P30919;Q4G065	ASPG_RAT	Aga	N(4)-(Beta-N-acetylglucosaminyl)-L-asparaginase OS=Rattus norvegicus OX=10116 GN=Aga PE=1 SV=2
14.3983	14.5251	14.4305	15.1152	14.9452	14.8024	14.9469	14.2119	14.1256	14.0699	14.4034	endoplasmic reticulum to Golgi vesicle-mediated transport;Golgi organization;Golgi vesicle docking;intracellular protein transport;intra-Golgi vesicle-mediated transport;membrane fusion;transcytosis;vesicle fusion with Golgi apparatus	protein transporter activity	cytosol;endoplasmic reticulum;ER to Golgi transport vesicle membrane;fibrillar center;Golgi membrane;Golgi stack;perinuclear region of cytoplasm		4	108122	5	163.05	159.974	14.5431	14.4305	0.357867	0.0246073	14.0699	15.1152	1.04532	11	0.733303	0.301701	-1.28395	P41542	USO1_RAT	Uso1	General vesicular transport factor p115 OS=Rattus norvegicus OX=10116 GN=Uso1 PE=1 SV=1
10.8329	10.8277	12.3418	9.32806	10.4667	10.9887	13.3115	10.1645	10.0531	9.85506	9.11862	cell division;DNA biosynthetic process;DNA ligation involved in DNA repair;DNA recombination;DNA repair;lagging strand elongation;Okazaki fragment processing involved in mitotic DNA replication	ATP binding;DNA binding;DNA ligase (ATP) activity;DNA ligase activity;metal ion binding	cytoplasm;mitochondrion;nucleus		1	103159	1	31.83	117.289	10.6626	10.4667	1.24395	0.116665	9.11862	13.3115	4.19289	11	1.13365	1.04283	0.938621	Q9JHY8	DNLI1_RAT	Lig1	DNA ligase 1 OS=Rattus norvegicus OX=10116 GN=Lig1 PE=1 SV=1
12.7862	13.6349	13.9508	15.1383	14.6395	15.4501	14.6772	12.885	13.7247	13.5855	14.5551	cellular response to hormone stimulus;collagen fibril organization;collagen metabolic process;hydroxylysine biosynthetic process;peptidyl-lysine hydroxylation;response to hypoxia	ferrous iron binding;L-ascorbic acid binding;peptide binding;procollagen-lysine 5-dioxygenase activity	rough endoplasmic reticulum membrane		1	84130	1	76.37	155.027	14.0934	13.9508	0.870533	0.0617689	12.7862	15.4501	2.66392	11	1.09168	-0.0334259	-0.9703	Q63321	PLOD1_RAT	Plod1	Procollagen-lysine,2-oxoglutarate 5-dioxygenase 1 OS=Rattus norvegicus OX=10116 GN=Plod1 PE=1 SV=1
16.6405	17.3658	17.3587	16.8982	17.2369	17.9153	17.5729	14.1236	14.2694	14.6174	14.6139	ceramide biosynthetic process;fatty acid biosynthetic process;positive regulation of apoptotic process	sphingolipid delta-4 desaturase activity	endoplasmic reticulum membrane;integral component of membrane;mitochondrion	Lipid biosynthesis proteins;Sphingolipid metabolism;Sphingolipid signaling pathway	1	38144	1	20.56	178.612	16.2375	16.8982	1.4943	0.0920277	14.1236	17.9153	3.79174	11	2.75189	-0.52381	-1.8012	Q564G4;Q5XIF5;Q91XI6	DEGS1_RAT	Degs1	Sphingolipid delta(4)-desaturase DES1 OS=Rattus norvegicus OX=10116 GN=Degs1 PE=2 SV=1
16.0863	16.5243	15.5415	15.8602	15.8219	16.3899	15.6465	15.1079	14.4291	14.3181	14.1859	dephosphorylation;nucleotide metabolic process	hydrolase activity;magnesium ion binding;nucleotide binding	cytoplasm	Nicotinate and nicotinamide metabolism;Purine metabolism;Pyrimidine metabolism	4	34799	4	129.65	169.912	15.4465	15.6465	0.826693	0.0535198	14.1859	16.5243	2.33845	11	1.65725	-0.442588	-1.18696	F8WG43;Q6AYP7	5NT3B_RAT	Nt5c3b	7-methylguanosine phosphate-specific 5'-nucleotidase OS=Rattus norvegicus OX=10116 GN=Nt5c3b PE=2 SV=2
17.4913	17.0161	18.1454	17.5032	17.195	17.5923	17.4082	17.9846	18.348	18.3195	18.7171	calcium ion transport into cytosol;cellular response to cAMP;G protein-coupled receptor signaling pathway;positive regulation of cytosolic calcium ion concentration;protein heterooligomerization;protein homooligomerization;release of sequestered calcium ion into cytosol	calcium ion binding;calcium ion transmembrane transporter activity;calcium-release channel activity;inositol 1,3,4,5 tetrakisphosphate binding;inositol 1,4,5 trisphosphate binding;inositol 1,4,5-trisphosphate-sensitive calcium-release channel activity;inositol hexakisphosphate binding;phosphatidylinositol binding	apical part of cell;brush border;cytoplasm;cytoplasmic vesicle membrane;dendrite;endoplasmic reticulum;endoplasmic reticulum membrane;integral component of endoplasmic reticulum membrane;myelin sheath;neuronal cell body;nuclear envelope;nuclear outer membrane;perinuclear region of cytoplasm;plasma membrane;presynapse;sarcoplasmic reticulum;secretory granule membrane	Aldosterone synthesis and secretion;Alzheimer disease;Apelin signaling pathway;Apoptosis;Calcium signaling pathway;Cellular senescence;cGMP-PKG signaling pathway;Cholinergic synapse;Circadian entrainment;Cortisol synthesis and secretion;C-type lectin receptor signaling pathway;Cushing syndrome;Dopaminergic synapse;Estrogen signaling pathway;Gap junction;Gastric acid secretion;Glucagon signaling p…	10	307000	10	395.31	195.721	17.7928	17.5923	0.540793	0.0303939	17.0161	18.7171	1.70095	11	0.911257	0.277443	-1.06081	Q63269	ITPR3_RAT	Itpr3	Inositol 1,4,5-trisphosphate receptor type 3 OS=Rattus norvegicus OX=10116 GN=Itpr3 PE=1 SV=1
18.9462	18.6523	18.8378	19.5463	19.6954	18.9822	18.9532	18.867	18.4639	18.6066	18.4727	endocytosis;regulation of neuronal synaptic plasticity;regulation of opioid receptor signaling pathway;response to amyloid-beta	protein domain specific binding;protein-containing complex binding;SNARE binding;syntaxin-1 binding	cell junction;excitatory synapse;integral component of synaptic vesicle membrane;intracellular organelle;neuron projection;neuron projection terminus;neuron spine;presynaptic active zone;protein-containing complex;synaptic vesicle;synaptic vesicle membrane;terminal bouton		5	33574	5	319.84	208.024	18.9113	18.867	0.398223	0.0210575	18.4639	19.6954	1.23149	11	0.375648	1.00399	0.432731	P07825;Q499R3	SYPH_RAT;SYPH_HUMAN	Syp	Synaptophysin OS=Rattus norvegicus OX=10116 GN=Syp PE=1 SV=1
15.5534	14.9813	15.2379	15.7441	15.7823	15.3889	15.3563	14.7061	14.5064	15.0242	14.7396	establishment of protein localization to endoplasmic reticulum membrane;excitatory postsynaptic potential;lipid droplet organization;positive regulation of autophagosome assembly;positive regulation of endoplasmic reticulum tubular network organization;positive regulation of glutamate neurotransmitter secretion in response to membrane depolarization;positive regulation of GTPase activity;positive…	GTPase activator activity;protein heterodimerization activity;Rab GTPase binding	cytoplasm;endoplasmic reticulum tubular network;excitatory synapse;postsynapse;protein-containing complex		2	87558	2	49.37	167.02	15.1837	15.2379	0.428292	0.0282074	14.5064	15.7823	1.27588	11	0.813757	-0.100414	-1.15872	P69735	RB3GP_RAT	Rab3gap1	Rab3 GTPase-activating protein catalytic subunit (Fragments) OS=Rattus norvegicus OX=10116 GN=Rab3gap1 PE=1 SV=2
15.5172	15.2048	15.8299	15.7571	15.0394	16.4867	15.5277	16.4296	16.6583	16.4261	17.2657	antigen processing and presentation;cellular response to nerve growth factor stimulus;endocytic recycling;endosomal transport;intracellular protein transport;mitotic cytokinesis;neuron projection development;plasma membrane to endosome transport;protein localization to endosome;Rab protein signal transduction	GDP binding;GTP binding;GTPase activity;phosphatidylinositol-4,5-bisphosphate binding	anchored component of synaptic vesicle membrane;cell projection membrane;clathrin-coated endocytic vesicle;clathrin-coated pit;endosome membrane;Golgi membrane;intercellular bridge;melanosome;plasma membrane	Endocytosis;Exosome;GTP-binding proteins;Membrane trafficking	2	23296	4	249.94	176.143	16.013	15.8299	0.688167	0.0429756	15.0394	17.2657	2.22632	11	0.969521	0.290361	-0.739763	Q5U316	RAB35_RAT	Rab35	Ras-related protein Rab-35 OS=Rattus norvegicus OX=10116 GN=Rab35 PE=1 SV=1
13.954	14.5794	13.8901	13.0951	14.0158	14.1077	13.9127	10.6008	12.2992	11.6313	11.7337	axon regeneration;brain development;cellular response to estradiol stimulus;cellular response to oxidative stress;cerebral cortex development;hippocampus development;intermediate filament bundle assembly;neuron projection development;ovarian follicle atresia;response to acrylamide;response to cocaine;response to sodium arsenite;spinal cord development	protein binding, bridging;protein heterodimerization activity;structural constituent of cytoskeleton;toxic substance binding	axon;cytoplasm;intermediate filament;neurofilament;nucleus;perikaryon		1	115593	4	276.5	143.82	13.0745	13.8901	1.30234	0.0996087	10.6008	14.5794	3.97856	11	2.28215	-0.767138	-0.727428	O35482;P16884;Q540Z7;Q63368	NFH_RAT	Nefh	Neurofilament heavy polypeptide OS=Rattus norvegicus OX=10116 GN=Nefh PE=1 SV=4
15.6237	16.1494	15.6855	16.1315	16.1862	16.5536	15.772	14.4269	14.3688	14.0399	14.3744	cellular localization;forebrain development;negative regulation of phosphatase activity	actin filament binding;actin-dependent ATPase activity;ATP binding;calcium-dependent protein binding;calmodulin binding;microfilament motor activity;protein domain specific binding	apical dendrite;axolemma;basolateral plasma membrane;brush border;cytoplasmic vesicle;myelin sheath;myosin complex;neuronal cell body;plasma membrane raft;smooth endoplasmic reticulum	Chromosome and associated proteins;Cytoskeleton proteins;Exosome;Membrane trafficking;Protein phosphatases and associated proteins	6	116820	8	314.65	169.312	15.392	15.6855	0.907019	0.058928	14.0399	16.5536	2.5137	11	1.77502	-0.408777	-1.65946	Q5PQU2;Q63357	MYO1D_RAT	Myo1d	Unconventional myosin-Id OS=Rattus norvegicus OX=10116 GN=Myo1d PE=1 SV=3
18.0757	18.1013	18.317	17.4453	17.4639	17.6179	17.7184	17.3101	17.4812	17.5747	17.8147	fatty acid beta-oxidation using acyl-CoA dehydrogenase	electron transfer activity;nucleotide binding	cytosol;mitochondrial matrix	Energy metabolism	13	27898	13	747.13	194.92	17.72	17.6179	0.321698	0.0181545	17.3101	18.317	1.00687	11	0.611864	0.696901	-0.636178	Q68FU3	ETFB_RAT	Etfb	Electron transfer flavoprotein subunit beta OS=Rattus norvegicus OX=10116 GN=Etfb PE=1 SV=3
16.5884	16.4282	15.9356	16.8717	16.7836	16.5728	16.9331	16.0065	16.1607	16.1927	16.3002	aerobic respiration;respiratory electron transport chain;succinate metabolic process;tricarboxylic acid cycle	2 iron, 2 sulfur cluster binding;3 iron, 4 sulfur cluster binding;4 iron, 4 sulfur cluster binding;electron transfer activity;metal ion binding;succinate dehydrogenase (ubiquinone) activity;ubiquinone binding	mitochondrial inner membrane;mitochondrial membrane;mitochondrial respiratory chain complex II, succinate dehydrogenase complex (ubiquinone);nucleoplasm;plasma membrane	Alzheimer disease;Citrate cycle (TCA cycle);Huntington disease;Non-alcoholic fatty liver disease (NAFLD);Oxidative phosphorylation;Parkinson disease;Thermogenesis	3	32607	3	152.66	180.773	16.434	16.4282	0.344676	0.0209734	15.9356	16.9331	0.997532	11	0.622869	0.0555932	-1.3214	B0BMZ2;P21913;Q0QEZ3	SDHB_RAT	Sdhb	Succinate dehydrogenase [ubiquinone] iron-sulfur subunit, mitochondrial OS=Rattus norvegicus OX=10116 GN=Sdhb PE=2 SV=2
17.2205	17.5769	17.7906	17.9113	18.0873	17.7052	18.1534	17.5929	17.6723	18.0092	17.5966	aging;angiogenesis;apoptotic process;cell adhesion;central nervous system neuron axonogenesis;establishment of protein localization;intracellular signal transduction;learning or memory;negative regulation of glial cell apoptotic process;negative regulation of heart contraction;negative regulation of translation;peptidyl-serine phosphorylation;peptidyl-threonine phosphorylation;positive regulation…	ATP binding;calcium-dependent protein kinase C activity;protein kinase C activity;protein serine/threonine kinase activity;zinc ion binding	cytoplasm;cytosol;membrane raft;mitochondrial membrane;mitochondrion;neuron projection;nucleus;perinuclear region of cytoplasm;plasma membrane;protein-containing complex		2	77883	3	155.84	195.316	17.756	17.7052	0.271593	0.0152958	17.2205	18.1534	0.932928	11	0.416319	-0.300752	0.0916285	P05696	KPCA_RAT	Prkca	Protein kinase C alpha type OS=Rattus norvegicus OX=10116 GN=Prkca PE=1 SV=3
16.9713	16.5226	17.3302	18.0989	16.8655	18.2873	17.0048	18.0714	17.0205	17.6221	18.5027	nicotinamide nucleotide metabolic process;protein homotetramerization	metal ion binding;NADHX epimerase activity;NADPHX epimerase activity;nucleotide binding;protein homodimerization activity	cell body;cilium;cytosol;extracellular space;mitochondrion;nucleoplasm		4	31213	5	164.81	192.297	17.4816	17.3302	0.668065	0.0382154	16.5226	18.5027	1.98014	11	1.12757	0.234695	-1.46955	B0BNM1	NNRE_RAT	Apoa1bp	NAD(P)H-hydrate epimerase OS=Rattus norvegicus OX=10116 GN=Naxe PE=2 SV=1
20.0376	20.2378	19.7797	20.3871	20.1722	20.159	19.8598	18.9864	18.9174	18.7859	19.0236	intrinsic apoptotic signaling pathway by p53 class mediator;purine ribonucleotide catabolic process;regulation of transcription, DNA-templated	hydrolase activity;nucleotide binding	cytoplasm;histone deacetylase complex	Exosome	6	13882	6	644.07	216.347	19.6679	19.8598	0.611913	0.0311123	18.7859	20.3871	1.60125	11	1.1858	-0.442559	-1.77826	B5DEM9;P16436;P62959	HINT1_RAT	Hint1	Histidine triad nucleotide-binding protein 1 OS=Rattus norvegicus OX=10116 GN=Hint1 PE=1 SV=5
16.6991	17.2582	16.9623	16.2905	16.5548	16.5295	16.5456	16.6787	16.533	16.4897	16.5381	aging;negative regulation of blood pressure;protein processing;proteolysis;retina development in camera-type eye	aminopeptidase activity;cobalt ion binding;copper ion binding;metalloaminopeptidase activity;peptide binding;zinc ion binding	external side of plasma membrane;extracellular region;extracellular space;Golgi apparatus;neuron projection;plasma membrane;secretory granule	Peptidases	5	73372	6	203.07	183.08	16.6436	16.5456	0.261893	0.0157353	16.2905	17.2582	0.967712	11	0.16959	1.43859	2.44764	O09175;P97530	AMPB_RAT	Rnpep	Aminopeptidase B OS=Rattus norvegicus OX=10116 GN=Rnpep PE=1 SV=2
18.4089	18.337	18.4885	18.6036	18.5757	18.578	18.5044	18.2724	18.2493	18.3664	18.3911	cerebellum development;glutamate catabolic process;glutamine metabolic process;long-term memory;positive regulation of insulin secretion;response to aluminum ion;tricarboxylic acid metabolic process	ATP binding;enzyme binding;glutamate dehydrogenase (NAD+) activity;glutamate dehydrogenase [NAD(P)+] activity;GTP binding	mitochondrial matrix;mitochondrion	Alanine, aspartate and glutamate metabolism;Arginine biosynthesis;D-Glutamine and D-glutamate metabolism;Exosome;Necroptosis;Nitrogen metabolism;Proximal tubule bicarbonate reclamation	12	61719	13	623.27	202.775	18.4341	18.4089	0.124168	0.00673575	18.2493	18.6036	0.354292	11	0.238768	-0.0428386	-1.34957	P10860;Q66HI8;Q6LC16	DHE3_RAT	Glud1	Glutamate dehydrogenase 1, mitochondrial OS=Rattus norvegicus OX=10116 GN=Glud1 PE=1 SV=2
12.0924	11.9627	11.4561	13.232	12.3585	11.9844	11.9669	4.5171	4.55533	3.4375	4.69644	nicotinamide nucleotide metabolic process	ADP-dependent NAD(P)H-hydrate dehydratase activity;ATP binding;ATP-dependent NAD(P)H-hydrate dehydratase activity	mitochondrion		1	36951	1	33.74	102.259	9.29629	11.9627	3.99522	0.429765	3.4375	13.232	9.7945	11	7.53706	-0.642272	-1.85166	D4AAT7	NNRD_RAT	Carkd	ATP-dependent (S)-NAD(P)H-hydrate dehydratase OS=Rattus norvegicus OX=10116 GN=Naxd PE=3 SV=1
18.2199	18.0272	18.8455	19.0482	18.7364	18.9234	18.3965	18.6349	18.7415	18.8774	19.278	dendrite morphogenesis;lysosomal transport;lysosome localization;lysosome organization		integral component of membrane;late endosome membrane;lysosomal membrane		1	31418	1	69.26	205.729	18.7026	18.7415	0.366104	0.019575	18.0272	19.278	1.25078	11	0.52689	-0.495085	-0.0968717	Q6AYA5	T106B_RAT	Tmem106b	Transmembrane protein 106B OS=Rattus norvegicus OX=10116 GN=Tmem106b PE=1 SV=1
14.7942	14.8733	14.8532	14.9128	14.9434	15.0658	14.6494	14.8879	13.3313	12.8474	13.2589	positive regulation of IRE1-mediated unfolded protein response;positive regulation of PERK-mediated unfolded protein response;regulation of endoplasmic reticulum tubular network organization;response to endoplasmic reticulum stress		endoplasmic reticulum;endoplasmic reticulum membrane;integral component of endoplasmic reticulum membrane;melanosome;nuclear envelope	Chromosome and associated proteins;Membrane trafficking	2	28307	2	118.04	158.418	14.4016	14.8532	0.821058	0.0570116	12.8474	15.0658	2.21843	11	1.58152	-1.21429	-0.384275	Q9Z142	TMM33_RAT	Tmem33	Transmembrane protein 33 OS=Rattus norvegicus OX=10116 GN=Tmem33 PE=2 SV=1
18.0576	17.8231	18.2045	18.6761	18.5761	18.2674	18.3485	18.1186	17.6638	18.194	18.1066	actin filament depolymerization;barbed-end actin filament capping;positive regulation of cardiac muscle hypertrophy;positive regulation of neuron projection development;regulation of actin phosphorylation;regulation of lamellipodium assembly;sequestering of actin monomers	actin binding;actin filament binding;actin monomer binding;ATP binding;phosphatidylinositol-4,5-bisphosphate binding;protein tyrosine kinase activity	actin filament;cell-cell junction;cytoplasm;cytosol;filopodium;myofibril;perinuclear region of cytoplasm;ruffle membrane	Structural proteins	6	40294	6	479.58	200.036	18.1851	18.194	0.292829	0.0161027	17.6638	18.6761	1.01227	11	0.290817	-0.0435785	0.161297	Q5RJR2	TWF1_RAT	Twf1	Twinfilin-1 OS=Rattus norvegicus OX=10116 GN=Twf1 PE=1 SV=1
18.5608	18.5775	20.0303	20.1681	19.6721	20.0685	19.9768	19.7452	19.5187	19.8754	20.0288	carnitine metabolic process;cellular response to fatty acid;eating behavior;epithelial cell differentiation;fatty acid beta-oxidation;glucose metabolic process;long-chain fatty acid metabolic process;long-chain fatty acid transport;positive regulation of fatty acid beta-oxidation;protein homooligomerization;regulation of fatty acid beta-oxidation;regulation of fatty acid oxidation;regulation of i…	carnitine O-palmitoyltransferase activity;identical protein binding;palmitoleoyltransferase activity	integral component of membrane;integral component of mitochondrial outer membrane;intracellular membrane-bounded organelle;mitochondrial outer membrane;mitochondrion	Adipocytokine signaling pathway;AMPK signaling pathway;Fatty acid degradation;Glucagon signaling pathway;Insulin resistance;Mitochondrial biogenesis;PPAR signaling pathway;Thermogenesis	15	88810	15	969.15	216.222	19.6566	19.8754	0.57026	0.0290112	18.5608	20.1681	1.60723	11	0.511599	-1.46504	0.94082	P32198;P97780;Q63704;Q6IMZ4	CPT1A_RAT;CPT1B_RAT	Cpt1a;Cpt1b	Carnitine O-palmitoyltransferase 1, liver isoform OS=Rattus norvegicus OX=10116 GN=Cpt1a PE=1 SV=2
16.3366	16.1207	15.7506	16.0352	16.3742	16.014	16.3399	15.4157	15.2764	15.4437	15.5291	mRNA transport;NLS-bearing protein import into nucleus;nuclear pore organization	phospholipid binding;single-stranded DNA binding;structural constituent of nuclear pore	nuclear lamina;nuclear membrane;nuclear pore central transport channel;nuclear pore nuclear basket;nucleoplasm;plasma membrane	Messenger RNA biogenesis;RNA transport	1	34837	2	71.38	174.636	15.876	16.014	0.409169	0.0257728	15.2764	16.3742	1.09785	11	0.892887	-0.169723	-1.6724	Q68FY1	NUP35_RAT	Nup35	Nucleoporin NUP35 OS=Rattus norvegicus OX=10116 GN=Nup35 PE=1 SV=1
16.1852	15.9437	15.5814	16.4675	16.4303	16.412	16.2159	15.9591	15.7026	15.5625	15.8448	amyloid-beta clearance by transcytosis;negative regulation of amyloid-beta clearance;negative regulation of cell death;negative regulation of protein binding;negative regulation of receptor internalization;negative regulation of very-low-density lipoprotein particle clearance;regulation of receptor-mediated endocytosis	heparin binding;lipase binding;low-density lipoprotein particle receptor binding;receptor antagonist activity;very-low-density lipoprotein particle receptor binding	cell surface;cis-Golgi network;cytoplasm;endoplasmic reticulum-Golgi intermediate compartment;endosome;endosome lumen;extracellular region;Golgi apparatus;Golgi lumen;plasma membrane;rough endoplasmic reticulum;rough endoplasmic reticulum lumen;vesicle	Cholesterol metabolism	1	42006	2	84.14	176.305	16.0277	15.9591	0.336128	0.0209717	15.5625	16.4675	0.904957	11	0.709345	-0.0430462	-1.49242	Q4FZX8;Q642A1;Q64723;Q99068	AMRP_RAT	Lrpap1	Alpha-2-macroglobulin receptor-associated protein OS=Rattus norvegicus OX=10116 GN=Lrpap1 PE=1 SV=2
18.4236	18.538	18.7443	18.8685	18.8587	18.7317	18.9119	18.45	18.6214	18.7146	18.6876	endocytosis;endosome organization;intracellular protein transport;phagocytosis;positive regulation of smooth muscle cell migration;positive regulation of smooth muscle cell proliferation;Rab protein signal transduction;regulation of endocytosis;regulation of filopodium assembly;regulation of long-term neuronal synaptic plasticity;regulation of synaptic vesicle exocytosis;vesicle-mediated transport	GDP-dissociation inhibitor binding;GTP binding;GTPase activity	anchored component of synaptic vesicle membrane;axon;axon terminus;cytoplasm;cytosol;dendrite;early endosome;early endosome membrane;endocytic vesicle;endosome;melanosome;neuron projection;neuronal cell body;perinuclear region of cytoplasm;phagocytic vesicle membrane;plasma membrane;postsynaptic early endosome;protein-containing complex;recycling endosome;ruffle;somatodendritic compartment;synapt…	Amoebiasis;Amyotrophic lateral sclerosis (ALS);Endocytosis;Exosome;GTP-binding proteins;Membrane trafficking;Phagosome;Ras signaling pathway;Tuberculosis;Vasopressin-regulated water reabsorption	4	23838	5	389.96	205.55	18.6864	18.7146	0.164658	0.00881164	18.4236	18.9119	0.488297	11	0.32073	-0.327395	-0.929565	M0RC99;O88565	RAB5A_RAT	Rab5a	Ras-related protein Rab-5A OS=Rattus norvegicus OX=10116 GN=Rab5a PE=2 SV=1
15.3471	13.7687	13.2952	15.3074	15.5334	14.9618	15.1258	12.247	11.646	11.8852	12.1203	basement membrane assembly;cellular response to hormone stimulus;collagen fibril organization;collagen metabolic process;endothelial cell morphogenesis;epidermis morphogenesis;hydroxylysine biosynthetic process;in utero embryonic development;lung morphogenesis;neural tube development;peptidyl-lysine hydroxylation;protein localization;protein O-linked glycosylation;vasodilation	iron ion binding;L-ascorbic acid binding;procollagen galactosyltransferase activity;procollagen glucosyltransferase activity;procollagen-lysine 5-dioxygenase activity	collagen-containing extracellular matrix;endoplasmic reticulum;endoplasmic reticulum lumen;endoplasmic reticulum membrane;extracellular space;rough endoplasmic reticulum;trans-Golgi network	Glycosyltransferases;Lysine degradation;Other types of O-glycan biosynthesis	2	85577	2	60.82	151.238	13.7489	13.7687	1.56666	0.113948	11.646	15.5334	3.88734	11	3.18715	-0.178885	-1.97226	Q5U367;Q811A5	PLOD3_RAT	Plod3	Multifunctional procollagen lysine hydroxylase and glycosyltransferase LH3 OS=Rattus norvegicus OX=10116 GN=Plod3 PE=1 SV=1
15.5209	16.689	16.779	17.3171	17.3927	16.8499	17.1087	16.9334	17.4475	17.1696	17.2391	regulation of apoptotic process	mRNA 3'-UTR binding	cytoplasm;cytosol;nucleus;perinuclear region of cytoplasm;plasma membrane	Spliceosome	2	44841	2	127.68	186.447	16.9497	17.1087	0.537126	0.0316894	15.5209	17.4475	1.92655	11	0.538054	-2.08365	5.30714	Q6AXS5;Q8VHU3	PAIRB_RAT	Serbp1	Plasminogen activator inhibitor 1 RNA-binding protein OS=Rattus norvegicus OX=10116 GN=Serbp1 PE=1 SV=2
14.5819	15.364	15.0868	14.602	14.1046	14.2604	14.2759	14.9161	14.7034	15.0016	15.1342	actin filament organization;cell adhesion;cytokine-mediated signaling pathway;endochondral ossification;endocytosis;glucose metabolic process;immune system process;inositol phosphate metabolic process;negative regulation of cell proliferation;negative regulation of gene expression;phosphatidylinositol biosynthetic process;phosphatidylinositol dephosphorylation;post-embryonic development;response …	actin binding;inositol-1,3,4,5-tetrakisphosphate 5-phosphatase activity;phosphatidylinositol-3,4,5-trisphosphate 5-phosphatase activity;SH2 domain binding;SH3 domain binding	cytoskeleton;cytosol;filopodium;Golgi apparatus;lamellipodium;plasma membrane	B cell receptor signaling pathway;Fc gamma R-mediated phagocytosis;Inositol phosphate metabolism;Insulin signaling pathway;Membrane trafficking;Phosphatidylinositol signaling system	1	139311	1	26.76	162.031	14.7301	14.7034	0.407177	0.0276426	14.1046	15.364	1.25938	11	0.810904	-0.0991288	-1.12526	B2RTX5;O15357;Q13577;Q13578	SHIP2_HUMAN	INPPL1	Phosphatidylinositol 3,4,5-trisphosphate 5-phosphatase 2 OS=Homo sapiens OX=9606 GN=INPPL1 PE=1 SV=2
19.6669	19.5088	19.6255	19.8862	19.8771	19.8813	19.8327	19.6959	19.6246	19.6481	19.431	antimicrobial humoral immune response mediated by antimicrobial peptide;cytoplasmic translation;defense response to Gram-negative bacterium;killing of cells of other organism;liver regeneration;nuclear-transcribed mRNA catabolic process, nonsense-mediated decay;positive regulation of selenocysteine incorporation;SRP-dependent cotranslational protein targeting to membrane;translation;translational…	RNA binding;selenocysteine insertion sequence binding;structural constituent of ribosome	cytosol;cytosolic large ribosomal subunit;extracellular exosome;focal adhesion;membrane;nucleus;polysomal ribosome;postsynaptic density;ribosome	Ribosome	5	12947	5	509.1	216.678	19.698	19.6669	0.155047	0.00787121	19.431	19.8862	0.455179	11	0.252512	-0.187966	-0.94136	P04645;P62890	RL30_RAT	RPL30	60S ribosomal protein L30 OS=Rattus norvegicus OX=10116 GN=Rpl30 PE=3 SV=2
16.4327	16.9772	17.5216	17.9199	17.9443	17.7013	18.037	17.6126	17.69	17.8244	17.5397	nuclear-transcribed mRNA catabolic process, no-go decay;regulation of transcription, DNA-templated	DNA binding;RNA binding	CRD-mediated mRNA stability complex;cytosol;Golgi apparatus;plasma membrane		7	89637	8	388.29	193.201	17.5637	17.69	0.471848	0.026865	16.4327	18.037	1.60422	11	0.398336	-1.65168	2.66415	P18395	CSDE1_RAT	Csde1	Cold shock domain-containing protein E1 OS=Rattus norvegicus OX=10116 GN=Csde1 PE=2 SV=1
19.2863	18.7988	20.0922	20.5049	19.7148	20.4943	19.5474	20.7144	20.3346	20.0391	20.6564	adenosine metabolic process;AMP salvage;dATP biosynthetic process;positive regulation of cardiac muscle hypertrophy;positive regulation of T cell proliferation;purine ribonucleoside salvage;type B pancreatic cell proliferation	adenosine kinase activity;ATP binding;metal ion binding	cytoplasm;cytosol;nucleoplasm;nucleus	Purine metabolism	8	40450	8	737.19	220.183	20.0166	20.0922	0.616247	0.0307867	18.7988	20.7144	1.91553	11	0.957462	-0.76618	-0.271253	P55264;Q6JAM3;Q91VJ3	ADK_RAT;ADK_MOUSE;ADK_CRIGR;ADK_HUMAN	Adk	Adenosine kinase OS=Rattus norvegicus OX=10116 GN=Adk PE=1 SV=3
14.8379	15.0748	15.079	14.8734	14.6164	15.2959	14.6323	11.6822	12.1947	11.8432	10.7298		CD4 receptor binding	cytosol;trans-Golgi network transport vesicle	Endocytosis	1	29785	1	40.95	150.86	13.7145	14.6323	1.71245	0.124864	10.7298	15.2959	4.56618	11	3.23163	-0.767991	-1.3539	Q5XIC4	SPG21_RAT	Spg21	Maspardin OS=Rattus norvegicus OX=10116 GN=Spg21 PE=2 SV=1
15.8992	15.6101	17.2015	18.0443	16.6033	17.1455	16.6314	16.6621	17.5142	17.643	18.1653			cytoplasmic vesicle;extracellular region;transport vesicle membrane		6	53151	6	319.05	187.12	17.0109	17.1455	0.820846	0.0482541	15.6101	18.1653	2.55519	11	1.03969	-0.277547	-0.700676	P47868	SCG3_RAT	Scg3	Secretogranin-3 OS=Rattus norvegicus OX=10116 GN=Scg3 PE=1 SV=1
16.0178	16.0669	15.86	16.0552	16.0824	15.7375	16.0367	14.3502	14.759	14.2884	14.772	axonogenesis;cargo loading into vesicle;cell proliferation;clathrin coat assembly;clathrin-dependent endocytosis;dendrite morphogenesis;iron ion homeostasis;iron ion import across plasma membrane;negative regulation of gene expression;negative regulation of metalloendopeptidase activity involved in amyloid precursor protein catabolic process;positive regulation of amyloid-beta formation;positive …	1-phosphatidylinositol binding;clathrin binding;identical protein binding;phosphatidylinositol-4,5-bisphosphate binding;SH3 domain binding;SNARE binding	clathrin-coated pit;clathrin-coated vesicle;endosome;extrinsic component of presynaptic endocytic zone membrane;Golgi apparatus;intrinsic component of membrane;neurofibrillary tangle;neuron projection;neuronal cell body;nucleus;parallel fiber to Purkinje cell synapse;plasma membrane;postsynapse;postsynaptic density;postsynaptic membrane;presynaptic membrane;Schaffer collateral - CA1 synapse;synap…	Membrane trafficking	4	69470	6	257.5	170.026	15.4569	15.86	0.745634	0.0482395	14.2884	16.0824	1.79404	11	1.29617	-0.727582	-1.50573	O55011;O55012	PICAL_RAT	Picalm	Phosphatidylinositol-binding clathrin assembly protein OS=Rattus norvegicus OX=10116 GN=Picalm PE=1 SV=1
18.1863	18.3747	18.5826	17.8334	17.8457	18.1984	18.3563	18.1381	18.3587	17.9973	18.0363	mRNA transport;protein import into nucleus;protein localization to nuclear inner membrane;transcription-dependent tethering of RNA polymerase II gene DNA at nuclear periphery	structural constituent of nuclear pore	cytoplasm;nuclear envelope;nuclear membrane;nuclear pore inner ring	Messenger RNA biogenesis;RNA transport	9	156387	9	310.94	199.908	18.1734	18.1863	0.234667	0.0129126	17.8334	18.5826	0.749256	11	0.361471	0.061872	-0.64762	P37199	NU155_RAT	Nup155	Nuclear pore complex protein Nup155 OS=Rattus norvegicus OX=10116 GN=Nup155 PE=1 SV=1
17.4755	17.7684	17.6712	17.7574	18.0263	17.8234	18.162	17.2548	17.3385	17.5064	17.4033	10-formyltetrahydrofolate biosynthetic process;histidine biosynthetic process;methionine biosynthetic process;nucleotide metabolic process;one-carbon metabolic process;purine nucleobase biosynthetic process;purine nucleotide biosynthetic process;response to nitrogen dioxide;tetrahydrofolate interconversion;tetrahydrofolate metabolic process	ATP binding;formate-tetrahydrofolate ligase activity;methenyltetrahydrofolate cyclohydrolase activity;methylenetetrahydrofolate dehydrogenase (NADP+) activity;methylenetetrahydrofolate dehydrogenase [NAD(P)+] activity	cytoplasm	Exosome;One carbon pool by folate	10	101616	13	643.65	194.187	17.6534	17.6712	0.287194	0.0162685	17.2548	18.162	0.907156	11	0.420095	0.371691	-0.721936	P27653;Q62808	C1TC_RAT	Mthfd1	C-1-tetrahydrofolate synthase, cytoplasmic OS=Rattus norvegicus OX=10116 GN=Mthfd1 PE=1 SV=3
15.5314	15.2423	15.6374	15.8488	15.8091	15.9703	15.9037	15.5788	15.695	15.989	15.7151	adenosine receptor signaling pathway;adenylate cyclase-inhibiting G protein-coupled receptor signaling pathway;calcium ion transmembrane transport;calcium-mediated signaling;calcium-mediated signaling using extracellular calcium source;cell projection organization;cellular response to ATP;cytosolic calcium signaling involved in initiation of cell movement in glial-mediated radial cell migration;G…	ADP receptor activity;G protein-coupled adenosine receptor activity;G protein-coupled purinergic nucleotide receptor activity	basal plasma membrane;caveola;external side of plasma membrane;integral component of membrane;intrinsic component of membrane;plasma membrane	G protein-coupled receptors;Platelet activation	2	39592	2	70.52	172.921	15.7201	15.7151	0.220104	0.0140014	15.2423	15.989	0.746674	11	0.32491	-0.860109	0.867507	Q9EPX4	P2Y12_RAT	P2ry12	P2Y purinoceptor 12 OS=Rattus norvegicus OX=10116 GN=P2ry12 PE=1 SV=1
17.4592	17.3149	17.5143	17.6816	17.8253	17.6484	17.7858	16.6245	17.235	16.8854	16.7554	positive regulation of apoptotic process;protein import into mitochondrial matrix;protein insertion into mitochondrial membrane;protein targeting to mitochondrion	cation channel activity;porin activity;preprotein binding;protein transmembrane transporter activity	integral component of mitochondrial outer membrane;mitochondrial outer membrane;mitochondrial outer membrane translocase complex;mitochondrion;pore complex	Amyotrophic lateral sclerosis (ALS);Mitochondrial biogenesis;Transporters	4	38294	4	210.06	190.73	17.3391	17.4592	0.41986	0.0242147	16.6245	17.8253	1.20085	11	0.796253	-0.622907	-0.985926	Q75Q40	TOM40_RAT	Tomm40	Mitochondrial import receptor subunit TOM40 homolog OS=Rattus norvegicus OX=10116 GN=Tomm40 PE=1 SV=1
19.3705	20.4725	20.9311	20.8984	20.9669	20.8878	21.0056	20.7716	20.7683	20.9359	20.7707	cellular response to manganese ion;protein folding;response to hypoxia;ubiquitin-dependent ERAD pathway	ATP binding;unfolded protein binding	endoplasmic reticulum;endoplasmic reticulum lumen;melanosome;perinuclear region of cytoplasm;smooth endoplasmic reticulum	Chaperones and folding catalysts;Estrogen signaling pathway;Fluid shear stress and atherosclerosis;IL-17 signaling pathway;Pathways in cancer;PI3K-Akt signaling pathway;Prostate cancer;Protein processing in endoplasmic reticulum;Thyroid hormone synthesis	28	92998	29	1881.9	227.779	20.7072	20.8878	0.46712	0.0225583	19.3705	21.0056	1.63515	11	0.167654	-2.78273	8.2175	A6IFJ6;Q66HD0	ENPL_RAT	Hsp90b1	Endoplasmin OS=Rattus norvegicus OX=10116 GN=Hsp90b1 PE=1 SV=2
17.1966	17.1492	16.7261	17.9809	17.4232	17.191	17.8574	16.8609	16.4814	16.7365	16.7914	adult walking behavior;amyloid fibril formation;apoptotic process;axo-dendritic transport;axon extension;axonogenesis;intracellular distribution of mitochondria;intrinsic apoptotic signaling pathway in response to oxidative stress;learning or memory;memory;microtubule cytoskeleton organization;microtubule polymerization;mitochondrion transport along microtubule;negative regulation of establishmen…	apolipoprotein binding;chaperone binding;DNA binding;enzyme binding;heat shock protein binding;Hsp90 protein binding;identical protein binding;lipoprotein particle binding;microtubule binding;microtubule lateral binding;protein homodimerization activity;protein kinase binding;protein phosphatase 2A binding;protein-containing complex binding;receptor ligand activity;SH3 domain binding	axolemma;axon;axonal growth cone;axoneme;cell body;cytoplasm;cytoplasmic ribonucleoprotein granule;cytoplasmic side of plasma membrane;cytosol;dendrite;glial cell projection;growth cone;main axon;membrane raft;microtubule;microtubule cytoskeleton;neurofibrillary tangle;neuron projection;neuronal cell body;nuclear periphery;nuclear speck;nucleus;plasma membrane;postsynaptic density;somatodendritic…	Alzheimer disease;Cytoskeleton proteins;MAPK signaling pathway;Membrane trafficking;Protein phosphatases and associated proteins	1	76539	1	46.02	188.395	17.1268	17.1492	0.476777	0.0278381	16.4814	17.9809	1.49945	11	0.686682	0.666113	-0.3883	A2A5Y9;P10637;P10638;Q60684;Q60685;Q60686;Q62286;Q91WK4	TAU_MOUSE	Mapt	Microtubule-associated protein tau OS=Mus musculus OX=10090 GN=Mapt PE=1 SV=3
19.8497	20.6669	21.3044	21.6716	21.5247	21.6511	21.6633	21.7462	21.6905	21.6764	21.8118	mRNA processing;mRNA transport;RNA splicing	mRNA binding;RNA binding;RNA transmembrane transporter activity	catalytic step 2 spliceosome;cytoplasm;messenger ribonucleoprotein complex;neuron projection;nucleoplasm;nucleus;postsynaptic density;ribonucleoprotein complex;ribonucleoprotein granule	Messenger RNA biogenesis;Spliceosome	10	39856	10	882.24	235.257	21.387	21.6633	0.601675	0.0281328	19.8497	21.8118	1.96209	11	0.386089	-2.11349	4.13756	Q6URK3;Q6URK4	ROA3_RAT	Hnrnpa3	Heterogeneous nuclear ribonucleoprotein A3 OS=Rattus norvegicus OX=10116 GN=Hnrnpa3 PE=1 SV=1
13.8104	13.7898	14.0922	13.5912	13.3846	14.2109	13.2225	10.6083	10.1529	9.96309	11.4273	blood coagulation;cellular response to glucose stimulus;fibrinolysis;liver regeneration;negative regulation of fibrinolysis;negative regulation of hepatocyte proliferation;negative regulation of plasminogen activation;positive regulation of extracellular matrix constituent secretion;proteolysis;response to drug;response to heat	carboxypeptidase activity;metallocarboxypeptidase activity;zinc ion binding	extracellular space	Complement and coagulation cascades;Pancreatic secretion;Peptidases;Protein digestion and absorption	1	49195	1	55.94	138.253	12.5685	13.3846	1.67215	0.133043	9.96309	14.2109	4.24778	11	3.20215	-0.711027	-1.45642	Q3B7V3;Q5BKB8;Q9EQV9	CBPB2_RAT	Cpb2	Carboxypeptidase B2 OS=Rattus norvegicus OX=10116 GN=Cpb2 PE=2 SV=1
16.1223	16.7716	16.5336	16.6133	16.0427	16.8846	16.3254	16.3822	17.1459	16.9798	17.3089	Golgi to plasma membrane protein transport;peptidyl-L-cysteine S-palmitoylation;protein stabilization;protein targeting to membrane		Golgi stack;intrinsic component of Golgi membrane;palmitoyltransferase complex		1	15996	1	37.97	183.11	16.6464	16.6133	0.412035	0.0247522	16.0427	17.3089	1.26616	11	0.654316	0.0892262	-1.02041	Q6AYQ1	GOGA7_RAT	Golga7	Golgin subfamily A member 7 OS=Rattus norvegicus OX=10116 GN=Golga7 PE=2 SV=1
11.2792	10.8077	13.622	15.1059	14.6977	14.0331	14.6579	14.7301	14.3528	14.8876	15.7488	actin filament organization;cytoskeleton organization;neuron projection morphogenesis;plasma membrane tubulation;positive regulation of dendrite development;protein localization to membrane;protein localization to plasma membrane;regulation of postsynaptic neurotransmitter receptor internalization;synaptic vesicle endocytosis	cytoskeletal protein binding;phospholipid binding	axon terminus;cell junction;cytoplasm;cytoplasmic vesicle membrane;cytoskeleton;cytosol;glutamatergic synapse;perinuclear region of cytoplasm;plasma membrane;postsynaptic density membrane;ruffle membrane;synapse;terminal bouton	Membrane trafficking	3	50760	3	176.24	153.923	13.993	14.6579	1.5615	0.111592	10.8077	15.7488	4.94108	11	1.26563	-1.40458	1.06404	Q9Z0W5	PACN1_RAT	Pacsin1	Protein kinase C and casein kinase substrate in neurons protein 1 OS=Rattus norvegicus OX=10116 GN=Pacsin1 PE=1 SV=1
15.3158	14.9448	15.1689	15.2985	15.2433	15.3199	15.2821	15.6926	15.6433	15.5441	15.3318	COPII vesicle coating;endoplasmic reticulum to Golgi vesicle-mediated transport;protein exit from endoplasmic reticulum;protein secretion;regulation of COPII vesicle coating;regulation of transcription, DNA-templated	DNA binding;DNA-binding transcription activator activity, RNA polymerase II-specific;DNA-binding transcription factor activity;GTPase activator activity;GTPase binding;Sar guanyl-nucleotide exchange factor activity	endoplasmic reticulum exit site;Golgi membrane;integral component of endoplasmic reticulum membrane;nucleus	Membrane trafficking;Protein processing in endoplasmic reticulum	3	45899	3	84.12	168.785	15.3441	15.3158	0.214166	0.0139576	14.9448	15.6926	0.747728	11	0.300803	0.0832404	0.263172	Q9QZ99;Q9WUQ2	PREB_RAT;PREB_MOUSE	Preb	Prolactin regulatory element-binding protein OS=Rattus norvegicus OX=10116 GN=Preb PE=1 SV=2
16.2186	15.9984	16.6839	16.5845	16.6271	16.5523	16.6864	15.492	15.7452	16.0916	15.5784	potassium ion transmembrane transport;potassium ion transport	calmodulin binding;protein heterodimerization activity;small conductance calcium-activated potassium channel activity	cell body;filopodium;integral component of membrane;neuromuscular junction;neuron projection;neuronal cell body;plasma membrane	Insulin secretion;Ion channels	2	82024	2	131.65	178.258	16.2053	16.2186	0.455198	0.0280894	15.492	16.6864	1.19433	11	0.881993	-0.420724	-1.46382	P70605;Q9EQ81;Q9ERQ4	KCNN3_RAT	Kcnn3	Small conductance calcium-activated potassium channel protein 3 OS=Rattus norvegicus OX=10116 GN=Kcnn3 PE=2 SV=3
14.6705	14.1577	14.2786	15.2399	14.5133	14.6812	15.0026	12.6496	12.5001	12.0878	12.4836	activation of protein kinase activity;amyloid fibril formation;lymph node development;necroptotic process;positive regulation of necroptotic process;positive regulation of NF-kappaB transcription factor activity;positive regulation of phosphatase activity;protein autophosphorylation;protein heterooligomerization;protein homooligomerization;regulation of activated T cell proliferation;regulation o…	ATP binding;identical protein binding;protein kinase activity;protein serine/threonine kinase activity;protein-containing complex binding	cytosol;mitochondrion;plasma membrane	Cytosolic DNA-sensing pathway;Necroptosis;NOD-like receptor signaling pathway;Protein kinases;TNF signaling pathway	2	52698	2	70.91	152.265	13.8423	14.2786	1.16523	0.0841791	12.0878	15.2399	3.15208	11	2.1811	-0.475498	-1.6811	B0BMV6;Q9Z2P5	RIPK3_RAT	Ripk3	Receptor-interacting serine/threonine-protein kinase 3 OS=Rattus norvegicus OX=10116 GN=Ripk3 PE=1 SV=3
15.16	15.3459	14.8546	15.4408	15.342	15.4656	15.1192	14.2786	14.3681	14.2578	14.1878	insulin secretion involved in cellular response to glucose stimulus;lipid metabolic process;negative regulation of GTPase activity;neurotransmitter secretion	protein tyrosine phosphatase activity	cell junction;cytoplasm;endoplasmic reticulum lumen;integral component of synaptic vesicle membrane;receptor complex;secretory granule;secretory granule membrane;synaptic vesicle membrane;terminal bouton	Protein phosphatases and associated proteins;Type I diabetes mellitus	3	112592	3	96.69	163.82	14.8928	15.1192	0.520798	0.0349699	14.1878	15.4656	1.27775	11	1.06731	-0.359542	-1.88384	Q63475	PTPR2_RAT	Ptprn2	Receptor-type tyrosine-protein phosphatase N2 OS=Rattus norvegicus OX=10116 GN=Ptprn2 PE=1 SV=1
17.2898	17.4871	17.6762	17.6803	17.7819	17.4428	17.6584	17.7651	17.717	17.8444	17.8984	N-acetylneuraminate catabolic process	ATP binding;N-acetylglucosamine kinase activity		Amino sugar and nucleotide sugar metabolism	1	37458	1	81.96	194.241	17.6583	17.6803	0.18296	0.0103611	17.2898	17.8984	0.608593	11	0.294798	-0.827355	0.145001	P81799;Q32Q91	NAGK_RAT	Nagk	N-acetyl-D-glucosamine kinase OS=Rattus norvegicus OX=10116 GN=Nagk PE=1 SV=4
16.27	17.2741	17.0413	17.5609	17.1475	17.2874	16.9801	17.1289	16.8973	17.0888	16.2932	adipose tissue development;brain development;cellular ketone body metabolic process;heart development;ketone body catabolic process;ketone catabolic process;positive regulation of insulin secretion involved in cellular response to glucose stimulus;response to activity;response to drug;response to ethanol;response to hormone;response to nutrient;response to starvation	3-oxoacid CoA-transferase activity;protein homodimerization activity	mitochondrial matrix;mitochondrion;nucleoplasm	Butanoate metabolism;Synthesis and degradation of ketone bodies;Valine, leucine and isoleucine degradation	4	56624	4	217.03	186.97	16.9972	17.0888	0.395421	0.0232639	16.27	17.5609	1.29091	11	0.376745	-0.994771	0.634341	B2GV06	SCOT1_RAT	Oxct1	Succinyl-CoA:3-ketoacid coenzyme A transferase 1, mitochondrial OS=Rattus norvegicus OX=10116 GN=Oxct1 PE=1 SV=1
20.9559	20.8635	20.7677	21.1721	22.0166	21.3123	20.7638	20.835	20.276	20.5403	20.8897	antimicrobial humoral immune response mediated by antimicrobial peptide;blood coagulation, intrinsic pathway;cellular protein metabolic process;G protein-coupled receptor signaling pathway;inflammatory response;killing of cells of other organism;negative regulation of blood coagulation;negative regulation of cell adhesion;negative regulation of endopeptidase activity;negative regulation of proteo…	cysteine-type endopeptidase inhibitor activity;heparin binding;signaling receptor binding;zinc ion binding	blood microparticle;collagen-containing extracellular matrix;endoplasmic reticulum lumen;extracellular exosome;extracellular region;extracellular space;plasma membrane;platelet alpha granule lumen	African trypanosomiasis;cGMP-PKG signaling pathway;Chagas disease (American trypanosomiasis);Complement and coagulation cascades;Exosome;Inflammatory mediator regulation of TRP channels;Neuroactive ligand-receptor interaction;Pathways in cancer;Regulation of actin cytoskeleton;Sphingolipid signaling pathway	1	72996	1	73.93	230.393	20.9448	20.8635	0.450812	0.0215238	20.276	22.0166	1.74057	11	0.408304	1.21889	2.79999	A8K474;B2RCR2;C9JEX1;P01042;P01043;Q53EQ0;Q6PAU9;Q7M4P1	KNG1_HUMAN	KNG1	Kininogen-1 OS=Homo sapiens OX=9606 GN=KNG1 PE=1 SV=2
18.7174	18.6258	19.5975	19.6443	18.857	19.9403	18.7867	19.9575	19.571	19.1987	19.9352	carbohydrate metabolic process;cellular calcium ion homeostasis;cellular response to magnetism;galactose catabolic process;glucose metabolic process;glycogen biosynthetic process	magnesium ion binding;phosphoglucomutase activity	cytoplasm;cytosol;Z disc		6	61650	6	557.37	212.831	19.3483	19.571	0.525782	0.0271746	18.6258	19.9575	1.33168	11	1.14855	-0.201121	-1.81014	P38652	PGM1_RAT	Pgm1	Phosphoglucomutase-1 OS=Rattus norvegicus OX=10116 GN=Pgm1 PE=1 SV=2
19.7503	18.5867	21.1367	21.7349	20.0185	22.3148	21.0152	22.0347	22.1027	22.0065	23.1694	mitochondrial outer membrane translocase complex assembly;protein import into mitochondrial matrix;protein targeting to mitochondrion;response to 3,3',5-triiodo-L-thyronine;response to muscle activity;tRNA import into mitochondrion	mitochondrion targeting sequence binding;P-P-bond-hydrolysis-driven protein transmembrane transporter activity;unfolded protein binding	integral component of mitochondrial outer membrane;mitochondria-associated endoplasmic reticulum membrane;mitochondrial outer membrane;mitochondrial outer membrane translocase complex;mitochondrion	Mitochondrial biogenesis;Transporters	1	16445	1	76.01	233.87	21.2609	21.7349	1.33768	0.0629171	18.5867	23.1694	4.58272	11	2.08419	-0.755985	0.0967548	O08517;Q62760;Q63804;Q6AZ66	TOM20_RAT	Tomm20	Mitochondrial import receptor subunit TOM20 homolog OS=Rattus norvegicus OX=10116 GN=Tomm20 PE=1 SV=2
17.9734	17.3858	18.8572	18.7778	17.9921	19.1848	17.3507	18.5381	18.5479	18.3075	19.2126	mitochondrial membrane fission		integral component of membrane;mitochondrial outer membrane	Transporters	1	46580	1	84.33	202.128	18.3753	18.5381	0.644094	0.0350523	17.3507	19.2126	1.86186	11	0.883759	-0.394023	-0.853071	Q5EB62	S2546_RAT	Slc25a46	Solute carrier family 25 member 46 OS=Rattus norvegicus OX=10116 GN=Slc25a46 PE=1 SV=2
17.787	17.9744	18.1945	18.0695	18.148	18.0462	19.1363	18.5315	18.7187	18.417	18.2813	mRNA processing;regulation of RNA splicing;RNA splicing	single-stranded RNA binding;TBP-class protein binding;transcription factor binding	catalytic step 2 spliceosome;cytosol;nucleoplasm;nucleus	Spliceosome	4	46043	5	282.92	201.304	18.3004	18.1945	0.382531	0.0209029	17.787	19.1363	1.34928	11	0.485252	1.02121	1.05848	Q794E4	HNRPF_RAT	Hnrnpf	Heterogeneous nuclear ribonucleoprotein F OS=Rattus norvegicus OX=10116 GN=Hnrnpf PE=1 SV=3
17.2098	17.1232	17.1658	17.241	17.5067	17.1679	17.3068	15.5003	15.3099	15.6172	16.0005	activation of cysteine-type endopeptidase activity involved in apoptotic process;cellular response to aldosterone;cellular response to estradiol stimulus;cellular response to hydrogen peroxide;cellular response to nitric oxide;cellular response to oxygen-glucose deprivation;intrinsic apoptotic signaling pathway in response to endoplasmic reticulum stress;neuron apoptotic process;positive regulati…	DNA binding;FAD binding;NAD(P)H oxidase activity;protein dimerization activity	cytoplasm;cytosol;mitochondrial inner membrane;mitochondrial intermembrane space;mitochondrion;nucleus;perinuclear region of cytoplasm	Apoptosis;Necroptosis	4	66966	4	219.46	183.149	16.6499	17.1658	0.848078	0.0509358	15.3099	17.5067	2.19684	11	1.62381	-0.726191	-1.5353	Q548E3;Q9JM53	AIFM1_RAT	Aifm1	Apoptosis-inducing factor 1, mitochondrial OS=Rattus norvegicus OX=10116 GN=Aifm1 PE=1 SV=1
17.516	17.6481	17.4207	17.7348	17.6864	17.5179	17.6856	18.1392	17.6594	17.7538	17.5976	acetyl-CoA metabolic process;fatty acid beta-oxidation;negative regulation of mitochondrial outer membrane permeabilization involved in apoptotic signaling pathway	acetyl-CoA C-acetyltransferase activity;acetyl-CoA C-acyltransferase activity	mitochondrial matrix;mitochondrion	Fatty acid degradation;Fatty acid elongation;Valine, leucine and isoleucine degradation	9	42244	9	344.04	194.359	17.669	17.6594	0.186218	0.0105392	17.4207	18.1392	0.718563	11	0.216904	1.55428	4.04353	P13437	THIM_RAT	Acaa2	3-ketoacyl-CoA thiolase, mitochondrial OS=Rattus norvegicus OX=10116 GN=Acaa2 PE=2 SV=1
15.4281	15.3614	15.5774	15.6939	15.4872	15.8302	15.1307	17.3976	17.5478	15.4782	16.3962		hydrolase activity;metal ion binding;signaling receptor binding	peroxisome	Peroxisome	3	40426	3	104.32	175.329	15.939	15.5774	0.824139	0.0517059	15.1307	17.5478	2.41714	11	0.968047	1.36597	0.595999	Q6AYD9	NUD19_RAT	Nudt19	Nucleoside diphosphate-linked moiety X motif 19 OS=Rattus norvegicus OX=10116 GN=Nudt19 PE=2 SV=1
18.1453	18.3126	18.5433	18.5191	18.3798	18.2954	18.3451	18.6422	18.6208	18.8297	18.5301	brain development;inositol phosphate dephosphorylation;learning;neurotransmitter transport;phosphatidylinositol dephosphorylation;positive regulation of endosome organization;positive regulation of gliogenesis;positive regulation of receptor-mediated endocytosis;postsynaptic neurotransmitter receptor internalization;response to cytokine;response to retinoic acid;synaptic vesicle endocytosis;synap…	EH domain binding;inositol-1,4,5-trisphosphate 5-phosphatase activity;phosphatidylinositol phosphate 5-phosphatase activity;phosphatidylinositol-3-phosphatase activity;phosphatidylinositol-4,5-bisphosphate 5-phosphatase activity;phosphatidylinositol-4-phosphate phosphatase activity;protein C-terminus binding;protein-containing complex binding;RNA binding;SH3 domain binding	clathrin coat of coated pit;cytoplasm;neuron projection;parallel fiber to Purkinje cell synapse;perinuclear region of cytoplasm;postsynapse;presynapse;protein-containing complex;synaptic membrane;terminal bouton;vesicle membrane	Inositol phosphate metabolism;Membrane trafficking;Phosphatidylinositol signaling system	12	173970	12	601.61	203.163	18.4694	18.5191	0.194343	0.0105225	18.1453	18.8297	0.684458	11	0.308277	0.172421	-0.158287	O89092;Q62910;Q62911;Q810Z8	SYNJ1_RAT	Synj1	Synaptojanin-1 OS=Rattus norvegicus OX=10116 GN=Synj1 PE=1 SV=3
17.0069	17.4185	18.0222	17.8583	17.943	17.5545	17.8587	18.2716	18.1364	18.2917	18.0468	cell redox homeostasis;chaperone-mediated protein folding;positive regulation of protein folding;protein folding;response to endoplasmic reticulum stress	protein disulfide isomerase activity	cell surface;endoplasmic reticulum;endoplasmic reticulum lumen;melanosome;smooth endoplasmic reticulum	Chaperones and folding catalysts;Membrane trafficking;Protein processing in endoplasmic reticulum;Thyroid hormone synthesis	5	73017	5	247.76	196.409	17.8553	17.943	0.389357	0.0218062	17.0069	18.2917	1.28474	11	0.581951	-1.10046	0.917845	P38659;Q6P7S5	PDIA4_RAT	Pdia4	Protein disulfide-isomerase A4 OS=Rattus norvegicus OX=10116 GN=Pdia4 PE=1 SV=2
16.1777	16.0412	16.2337	16.7372	16.7382	16.3235	16.226	16.3151	16.0031	16.0973	16.58	androgen receptor signaling pathway;cell aging;cellular response to oxidative stress;cellular response to testosterone stimulus;cytoplasmic translation;positive regulation of androgen receptor activity		cytoplasm;polysome		4	27765	4	240.17	179.473	16.3157	16.2337	0.260885	0.0159898	16.0031	16.7382	0.73506	11	0.482742	0.710114	-0.752966	Q99ND9	RWDD1_RAT	Rwdd1	RWD domain-containing protein 1 OS=Rattus norvegicus OX=10116 GN=Rwdd1 PE=2 SV=1
13.7304	13.7544	14.2146	14.8951	14.722	14.5195	14.5882	14.0415	14.2368	14.1183	14.0319	brain development;cardiac muscle cell development;cardiac muscle contraction;cell aging;cell projection organization;cellular response to hypoxia;cellular response to leucine;cellular response to leucine starvation;cellular response to nutrient levels;'de novo' pyrimidine nucleobase biosynthetic process;energy reserve metabolic process;germ cell development;heart morphogenesis;heart valve morphog…	ATP binding;identical protein binding;phosphoprotein binding;protein domain specific binding;protein kinase binding;protein serine/threonine kinase activity;ribosome binding;RNA polymerase III type 1 promoter DNA binding;RNA polymerase III type 2 promoter DNA binding;RNA polymerase III type 3 promoter DNA binding;TFIIIC-class transcription factor complex binding;translation regulator activity	cytosol;dendrite;endoplasmic reticulum membrane;glutamatergic synapse;Golgi membrane;lysosome;mitochondrial outer membrane;nucleus;PML body;postsynaptic cytosol;protein-containing complex;TORC1 complex;TORC2 complex	Acute myeloid leukemia;Adipocytokine signaling pathway;AMPK signaling pathway;Apelin signaling pathway;Autophagy - animal;Autophagy - other;Breast cancer;Cellular senescence;Central carbon metabolism in cancer;Choline metabolism in cancer;Colorectal cancer;EGFR tyrosine kinase inhibitor resistance;Endocrine resistance;ErbB signaling pathway;Gastric cancer;Glioma;Hepatocellular carcinoma;Herpes si…	2	290662	2	64.98	156.853	14.2593	14.2146	0.380837	0.0267079	13.7304	14.8951	1.16467	11	0.556289	0.237789	-0.906579	P42346	MTOR_RAT	Mtor	Serine/threonine-protein kinase mTOR OS=Rattus norvegicus OX=10116 GN=Mtor PE=1 SV=1
14.0453	13.2825	13.4501	13.7329	14.0094	14.1839	13.9829	12.3846	5.89784	6.66035	7.99237	microtubule cytoskeleton organization;microtubule-based process;mitotic cell cycle;regulation of synapse organization	GTP binding;GTPase activity;protein domain specific binding;protein heterodimerization activity;structural constituent of cytoskeleton	cytoplasm;cytoplasmic microtubule;cytoplasmic ribonucleoprotein granule;membrane raft;microtubule;microtubule cytoskeleton;myelin sheath;neuromuscular junction;recycling endosome	Apoptosis;Chromosome and associated proteins;Cytoskeleton proteins;Exosome;Gap junction;Messenger RNA biogenesis;Phagosome;Tight junction	1	50788	31	2849.5	129.622	11.7838	13.4501	3.24217	0.275137	5.89784	14.1839	8.28603	11	6.01707	-1.18439	-0.465688	P02551;P05210;P05212;P68370;Q68FR8;Q6P6G6	TBA1A_RAT;TBA3_RAT	Tuba1a;Tuba3a	Tubulin alpha-1A chain OS=Rattus norvegicus OX=10116 GN=Tuba1a PE=1 SV=1
17.4535	17.3319	18.1008	17.9199	17.2467	17.7878	17.406	18.5152	18.2746	18.218	18.1653	acetylcholine transport;bicellular tight junction assembly;centrosome cycle;maintenance of protein location in nucleus;negative regulation of GTPase activity;positive regulation of cell-substrate adhesion;positive regulation of microtubule polymerization;regulation of microtubule polymerization	GTP binding;GTPase activity	centrosome;cytoplasm;cytosol;Golgi apparatus;lateral plasma membrane;mitochondrial intermembrane space;nucleus	Chromosome and associated proteins;GTP-binding proteins	5	20994	6	331.98	196.42	17.8563	17.9199	0.437678	0.0245111	17.2467	18.5152	1.2685	11	0.812023	-0.112376	-1.51814	O08697	ARL2_RAT	Arl2	ADP-ribosylation factor-like protein 2 OS=Rattus norvegicus OX=10116 GN=Arl2 PE=1 SV=1
16.8194	17.177	17.5983	17.6613	17.5581	17.3299	17.5861	17.7611	18.0744	17.9953	17.7778	phagocytosis;positive regulation of skeletal muscle acetylcholine-gated channel clustering;protein folding;protein localization to cell surface;Wnt signaling pathway	identical protein binding;low-density lipoprotein particle receptor binding	endoplasmic reticulum;plasma membrane		4	25314	4	220.57	193.339	17.5763	17.5983	0.360516	0.0205116	16.8194	18.0744	1.25506	11	0.447931	-0.782125	0.745277	Q5U2R7	MESD_RAT	Mesdc2	LRP chaperone MESD OS=Rattus norvegicus OX=10116 GN=Mesd PE=2 SV=1
14.4891	14.0331	14.4159	14.648	14.6147	14.3836	14.1978	13.5171	13.3659	13.0684	13.2476	mannose metabolic process;oligosaccharide catabolic process	alpha-mannosidase activity;carbohydrate binding;metal ion binding	endoplasmic reticulum	Membrane trafficking;Other glycan degradation	2	117152	2	86.14	153.981	13.9983	14.1978	0.588775	0.0420605	13.0684	14.648	1.57957	11	1.12318	-0.495023	-1.55264	P21139	MA2C1_RAT;MA2C1_HUMAN	Man2c1	Alpha-mannosidase 2C1 OS=Rattus norvegicus OX=10116 GN=Man2c1 PE=1 SV=1
17.9043	18.1882	18.0687	17.4549	17.7869	17.35	17.4829	17.9013	17.8325	17.7753	18.0631	aging;cell morphogenesis;cellular response to growth factor stimulus;central nervous system myelin maintenance;chaperone-mediated protein complex assembly;chaperone-mediated protein folding;endocrine pancreas development;estrous cycle;intrinsic apoptotic signaling pathway;microglial cell activation;microglial cell proliferation;negative regulation of amyloid-beta formation;negative regulation of …	misfolded protein binding;protein N-terminus binding;ubiquitin protein ligase binding	aggresome;apical dendrite;chromaffin granule;cytoplasm;cytosol;extracellular space;growth cone;mitochondrial membrane;mitochondrion;neurofibrillary tangle;neuron projection;nucleus;perinuclear endoplasmic reticulum lumen;perinuclear region of cytoplasm;spherical high-density lipoprotein particle	Chaperones and folding catalysts;Complement and coagulation cascades;Exosome	4	51970	4	281.13	195.808	17.8007	17.8325	0.271525	0.0152536	17.35	18.1882	0.838198	11	0.58021	-0.411866	-0.846362	P05371	CLUS_RAT	Clu	Clusterin OS=Rattus norvegicus OX=10116 GN=Clu PE=1 SV=2
12.5642	12.4159	12.3801	13.5804	13.4126	13.0673	12.6479	12.8577	13.2161	11.9844	12.6046	positive regulation of translation;translation;translational initiation	ATP binding;ATPase activity;ribosome binding;translation activator activity	cytosol;nuclear envelope;nucleoplasm;polysomal ribosome;ribosome	Translation factors	2	95649	2	50.19	140.731	12.7937	12.6479	0.483499	0.0377918	11.9844	13.5804	1.59597	11	0.800157	0.154734	-0.6433	Q6MG08;Q9ERQ2	ABCF1_RAT	Abcf1	ATP-binding cassette sub-family F member 1 OS=Rattus norvegicus OX=10116 GN=Abcf1 PE=1 SV=1
8.66884	10.9548	14.575	15.1734	15.5402	15.2451	15.6918	15.4393	15.2323	15.2821	15.6246	activation of MAPKK activity;amyloid precursor protein metabolic process;amyloid-beta formation;astrocyte activation involved in immune response;autophagosome assembly;blood vessel development;brain morphogenesis;Cajal-Retzius cell differentiation;cell fate specification;cell-cell adhesion;cellular response to amyloid-beta;cellular response to DNA damage stimulus;cerebral cortex cell migration;ch…	aspartic endopeptidase activity, intramembrane cleaving;beta-catenin binding;cadherin binding;calcium channel activity;endopeptidase activity;PDZ domain binding;peptidase activity	aggresome;cell cortex;cell junction;cell surface;centrosome;ciliary rootlet;cytoplasmic vesicle;dendritic shaft;endoplasmic reticulum;endoplasmic reticulum membrane;gamma-secretase complex;Golgi apparatus;Golgi membrane;growth cone;integral component of membrane;integral component of plasma membrane;integral component of presynaptic membrane;kinetochore;lysosomal membrane;membrane raft;mitochondr…	Alzheimer disease;Human papillomavirus infection;Neurotrophin signaling pathway;Notch signaling pathway;Peptidases;Wnt signaling pathway	1	53041	1	111.89	157.428	14.3116	15.2451	2.302	0.160849	8.66884	15.6918	7.02294	11	0.965197	-2.06541	3.36872	P97529;P97887	PSN1_RAT	Psen1	Presenilin-1 OS=Rattus norvegicus OX=10116 GN=Psen1 PE=1 SV=1
18.6029	18.5515	18.3825	18.6249	18.8849	18.5385	18.5783	17.3976	17.0299	17.1728	17.9585	negative regulation of apoptotic process;positive regulation of cell differentiation;regulation of translation;ribosomal large subunit export from nucleus;rRNA processing	RNA binding	cytoplasm;nucleolus		7	43971	8	455.44	199.722	18.1566	18.5385	0.658186	0.0362505	17.0299	18.8849	1.855	11	1.20525	-0.876716	-0.913391	Q6AYD3	PA2G4_RAT	Pa2g4	Proliferation-associated protein 2G4 OS=Rattus norvegicus OX=10116 GN=Pa2g4 PE=1 SV=1
17.661	17.5242	18.5259	18.9267	18.2097	18.511	18.1611	18.9314	17.8858	18.6308	18.0094	aging;animal organ regeneration;brain development;egg activation;inhibition of cysteine-type endopeptidase activity;liver development;myoblast differentiation;myoblast fusion;negative regulation of catalytic activity;negative regulation of cell cycle arrest;regulation of protein catabolic process	calcium-dependent cysteine-type endopeptidase inhibitor activity;protease binding	cytoplasm;endoplasmic reticulum;membrane;nucleus;postsynaptic density	General function prediction only	4	77551	4	298.12	200.977	18.2706	18.2097	0.477546	0.0261374	17.5242	18.9314	1.40715	11	0.744923	-0.0792329	-1.0801	A5GXY4;A5GXY5;A5GXY6;A5GXY7;A5GXY8;A5GXY9;A5GXZ7;O55151;O55152;O55153;P27321;Q5BK19;Q99MG1;Q99MG2	ICAL_RAT	Cast	Calpastatin OS=Rattus norvegicus OX=10116 GN=Cast PE=1 SV=3
15.3572	15.8248	17.4223	18.0131	17.8936	17.708	17.4209	17.2467	17.3777	17.4466	18.0269	Arp2/3 complex-mediated actin nucleation;endosomal transport;protein transport;retrograde transport, endosome to Golgi	actin binding;alpha-tubulin binding	cytosol;early endosome;early endosome membrane;recycling endosome;recycling endosome membrane;WASH complex	Endocytosis;Membrane trafficking	2	51352	2	99.07	189.738	17.2489	17.4223	0.868185	0.0503329	15.3572	18.0269	2.66969	11	0.64691	-1.56052	1.59221	B2RYF7	WASH1_RAT	Wash1	WASH complex subunit 1 OS=Rattus norvegicus OX=10116 GN=Washc1 PE=2 SV=1
14.5931	15.5904	15.5873	15.5717	15.7537	15.8122	15.8233	14.9856	14.831	14.8994	15.5128	negative regulation of transcription by RNA polymerase II	DNA-binding transcription repressor activity, RNA polymerase II-specific;RNA polymerase II proximal promoter sequence-specific DNA binding	nucleoplasm;nucleus	Exosome	1	93818	1	35.69	168.96	15.36	15.5717	0.443535	0.0288759	14.5931	15.8233	1.23018	11	0.854302	-0.643722	-1.28235	Q5FVK6	C2D1B_RAT	Cc2d1b	Coiled-coil and C2 domain-containing protein 1B OS=Rattus norvegicus OX=10116 GN=Cc2d1b PE=1 SV=2
14.819	14.2457	13.9363	15.1215	14.9779	14.4556	14.91	14.1802	13.6612	13.8508	14.0292	cell division;chromosome organization;DNA repair;meiotic cell cycle;regulation of DNA replication	ATP binding;dynein complex binding	basement membrane;chromatin;chromosome, centromeric region;meiotic cohesin complex;mitotic spindle pole;nuclear matrix		1	138761	1	29.4	158.188	14.3807	14.2457	0.50609	0.0351923	13.6612	15.1215	1.4603	11	0.973665	0.178734	-1.52045	P97690	SMC3_RAT	Smc3	Structural maintenance of chromosomes protein 3 OS=Rattus norvegicus OX=10116 GN=Smc3 PE=1 SV=1
19.1306	18.9352	18.9445	19.4587	19.1122	19.3671	19.1075	19.0182	19.2002	19.4017	19.3105	astral microtubule organization;establishment of mitotic spindle localization;establishment of protein localization;mitotic chromosome movement towards spindle pole;mitotic metaphase plate congression;mitotic spindle assembly;NLS-bearing protein import into nucleus;protein import into nucleus;Ran protein signal transduction;ribosomal protein import into nucleus	enzyme binding;Hsp90 protein binding;kinesin binding;nuclear localization sequence binding;protein domain specific binding;protein transporter activity;protein-containing complex binding;Ran GTPase binding	cytoplasm;cytoplasmic stress granule;cytosol;endoplasmic reticulum tubular network;nuclear envelope;nuclear membrane;nuclear periphery;nuclear pore;nucleoplasm;protein-containing complex	Chromosome and associated proteins;Ribosome biogenesis;RNA transport	19	98377	19	1224.22	210.986	19.1806	19.1306	0.182511	0.00951542	18.9352	19.4587	0.523479	11	0.348869	0.160083	-1.29982	P70168;Q62117;Q6GTI5	IMB1_MOUSE;IMB1_RAT	Kpnb1	Importin subunit beta-1 OS=Mus musculus OX=10090 GN=Kpnb1 PE=1 SV=2
19.4824	19.5462	19.8725	19.2828	19.1726	19.2335	19.2561	19.716	19.9328	19.804	19.8582	Golgi vesicle transport;intracellular protein transport;intra-Golgi vesicle-mediated transport;protein localization to Golgi apparatus;Rab protein signal transduction;retrograde transport, endosome to Golgi;retrograde vesicle-mediated transport, Golgi to endoplasmic reticulum	ATPase activator activity;ATPase binding;GTP binding;GTPase activity	cytosol;Golgi apparatus;Golgi membrane;membrane;presynapse		7	23689	10	579.95	215.157	19.5597	19.5462	0.290083	0.0148306	19.1726	19.9328	0.760155	11	0.602167	-0.0747129	-1.85647	Q9WVB1	RAB6A_RAT	Rab6a	Ras-related protein Rab-6A OS=Rattus norvegicus OX=10116 GN=Rab6a PE=1 SV=2
19.932	20.2301	19.848	20.1884	19.8896	20.1764	19.4869	20.2751	20.3252	20.1041	20.3439	mRNA transport;negative regulation of transcription by RNA polymerase II;protein export from nucleus;protein localization to nucleus;regulation of centrosome duplication;regulation of protein catabolic process;regulation of protein export from nucleus;response to drug;ribosomal large subunit export from nucleus;ribosomal small subunit export from nucleus	nuclear export signal receptor activity;protein domain specific binding;protein transporter activity;Ran GTPase binding;RNA binding	annulate lamellae;Cajal body;cytoplasm;cytosol;kinetochore;nuclear membrane;nucleolus;nucleus;ribonucleoprotein complex	Chromosome and associated proteins;Human T-cell leukemia virus 1 infection;Influenza A;Messenger RNA biogenesis;Ribosome biogenesis;Ribosome biogenesis in eukaryotes;RNA transport;Transfer RNA biogenesis	20	124099	20	1328.94	220.8	20.0727	20.1764	0.259845	0.0129452	19.4869	20.3439	0.857033	11	0.385529	-1.18671	1.21771	Q80U96	XPO1_RAT	Xpo1	Exportin-1 OS=Rattus norvegicus OX=10116 GN=Xpo1 PE=1 SV=1
15.8896	16.1931	15.8728	16.6193	16.878	16.1838	16.4981	16.2869	15.9984	16.1283	16.147	NLS-bearing protein import into nucleus;postsynapse to nucleus signaling pathway	nuclear import signal receptor activity;nuclear localization sequence binding;protein transporter activity	cytosol;dendrite;nuclear pore;nucleoplasm;nucleus		2	60840	2	65.91	178.695	16.245	16.1838	0.310146	0.0190918	15.8728	16.878	1.00521	11	0.499724	0.851842	0.259721	P83953;Q56R16	IMA5_RAT;IMA6_RAT	Kpna1;Kpna5	Importin subunit alpha-5 OS=Rattus norvegicus OX=10116 GN=Kpna1 PE=1 SV=1
20.2306	21.1334	21.2239	21.4724	21.5005	21.3412	21.4725	21.007	21.2101	20.7524	21.3893	cell proliferation;negative regulation of ectoderm development;negative regulation of intrinsic apoptotic signaling pathway in response to DNA damage;spermatogenesis;stem cell population maintenance	calcium ion binding;transcription factor binding	cytoplasm;cytoplasmic microtubule;cytosol;extracellular space;multivesicular body;nucleoplasm;nucleus;spindle pole		6	19564	6	423.43	232.733	21.1576	21.2239	0.38172	0.0180418	20.2306	21.5005	1.26989	11	0.465382	-1.63608	2.7692	P14701;P63029	TCTP_RAT	Tpt1	Translationally-controlled tumor protein OS=Rattus norvegicus OX=10116 GN=Tpt1 PE=1 SV=1
17.2374	17.5099	17.2999	17.8563	17.9718	18.0684	17.9945	16.9873	16.7791	17.0842	17.378	aggrephagy;apoptotic process;autophagy;cell differentiation;endosome organization;immune system process;macroautophagy;mitochondrion organization;mitophagy;negative regulation of growth of symbiont in host;negative regulation of transcription by RNA polymerase II;positive regulation of long-term synaptic potentiation;positive regulation of protein localization to plasma membrane;positive regulati…	ionotropic glutamate receptor binding;K63-linked polyubiquitin modification-dependent protein binding;protein homodimerization activity;protein kinase C binding;SH2 domain binding;ubiquitin binding;ubiquitin protein ligase binding;zinc ion binding	aggresome;amphisome;autolysosome;autophagosome;cytosol;endoplasmic reticulum;late endosome;Lewy body;mitochondrion;P-body;phagophore assembly site;PML body;sarcomere;sperm midpiece	Cellular senescence;Exosome;Fluid shear stress and atherosclerosis;Membrane trafficking;Mitochondrial biogenesis;Mitophagy - animal;Necroptosis;Osteoclast differentiation	4	48392	4	296.69	192.167	17.4697	17.378	0.445709	0.0255133	16.7791	18.0684	1.28931	11	0.887583	0.0363895	-1.38958	O08623;Q8CH59	SQSTM_RAT	Sqstm1	Sequestosome-1 OS=Rattus norvegicus OX=10116 GN=Sqstm1 PE=1 SV=1
17.1211	18.275	18.2071	18.3589	18.6737	18.6189	18.1116	16.7172	17.1295	16.9347	17.5173	nuclear-transcribed mRNA catabolic process, nonsense-mediated decay;positive regulation of cell cycle;positive regulation of cell proliferation;response to virus;SRP-dependent cotranslational protein targeting to membrane;translation;translational initiation	RNA binding;structural constituent of ribosome	cytoplasm;cytosol;cytosolic small ribosomal subunit;extracellular exosome;membrane;mitochondrion;nucleoplasm	Ribosome	7	14944	7	401.45	195.665	17.7877	18.1116	0.717259	0.0403233	16.7172	18.6737	1.9565	11	1.23779	-0.254843	-1.72051	P39027;P39031;P62244;Q3MHD9;Q8C023;Q9BV24	RS15A_HUMAN	RPS15A	40S ribosomal protein S15a OS=Homo sapiens OX=9606 GN=RPS15A PE=1 SV=2
16.7975	17.1269	17.3629	17.2132	17.3163	16.9505	17.2746	16.6983	16.4775	16.4069	16.7202	actin cytoskeleton organization;actin filament organization;bone resorption;cell motility;cell projection assembly;cell proliferation;cellular response to mechanical stimulus;chemotaxis;hepatocyte growth factor receptor signaling pathway;lamellipodium assembly;localization within membrane;mast cell chemotaxis;negative regulation of interleukin-23 production;neuron migration;neuron projection morp…	ATPase binding;GTP binding;GTPase activity;histone deacetylase binding;protein kinase binding;protein-containing complex binding;Rab GTPase binding;Rho GDP-dissociation inhibitor binding;thioesterase binding	actin filament;cytoplasm;cytoplasmic ribonucleoprotein granule;cytoplasmic vesicle;cytosol;dendritic spine;glutamatergic synapse;Golgi membrane;lamellipodium;melanosome;membrane;recycling endosome membrane;ruffle membrane;trans-Golgi network	Adherens junction;AGE-RAGE signaling pathway in diabetic complications;Amyotrophic lateral sclerosis (ALS);Axon guidance;B cell receptor signaling pathway;Bacterial invasion of epithelial cells;cAMP signaling pathway;Chemokine signaling pathway;Choline metabolism in cancer;Colorectal cancer;Epstein-Barr virus infection;Exosome;Fc epsilon RI signaling pathway;Fc gamma R-mediated phagocytosis;Fluid…	7	21835	7	319.33	186.345	16.9404	16.9505	0.34165	0.0201677	16.4069	17.3629	0.956015	11	0.576286	-0.264597	-1.4188	Q6RUV5	RAC1_RAT	Rac1	Ras-related C3 botulinum toxin substrate 1 OS=Rattus norvegicus OX=10116 GN=Rac1 PE=1 SV=1
14.9606	14.8529	15.027	15.468	15.3479	15.0958	15.4236	14.8914	15.0767	15.3045	15.5026	aging;cellular response to hydrogen peroxide;cellular response to metal ion;negative regulation of apoptotic process;negative regulation of catalytic activity;positive regulation of neuron apoptotic process;response to electrical stimulus;response to estradiol;response to ethanol;response to hydrogen sulfide;response to nitrogen compound;response to nutrient;response to organic cyclic compound;re…	electron transfer activity;identical protein binding;NAD(P)H dehydrogenase (quinone) activity;oxidoreductase activity;superoxide dismutase activity	cytoplasm;cytosol;dendrite;neuronal cell body	Fluid shear stress and atherosclerosis;Hepatocellular carcinoma;Pathways in cancer;Ubiquinone and other terpenoid-quinone biosynthesis	3	30984	3	109.12	166.951	15.1774	15.0958	0.238651	0.0157241	14.8529	15.5026	0.649689	11	0.46302	0.0736341	-1.6943	P05982;Q63478	NQO1_RAT	Nqo1	NAD(P)H dehydrogenase [quinone] 1 OS=Rattus norvegicus OX=10116 GN=Nqo1 PE=1 SV=4
19.03	18.9686	18.8469	18.9892	19.2149	18.8855	18.8825	18.0382	18.4941	18.0906	18.8417	peptide catabolic process;proteolysis;thyroid hormone generation;tissue regeneration	carboxypeptidase activity;metal ion binding;metallodipeptidase activity;protein homodimerization activity	cytoplasm;endoplasmic reticulum;extracellular space;Golgi apparatus;lysosome	Peptidases	9	52066	9	666.23	206.282	18.7529	18.8825	0.38211	0.020376	18.0382	19.2149	1.17677	11	0.49505	-1.14755	0.265063	Q6IRK9;Q9JLV0;Q9Z1Y1	CBPQ_RAT	Cpq	Carboxypeptidase Q OS=Rattus norvegicus OX=10116 GN=Cpq PE=1 SV=1
15.2011	15.2444	16.1565	15.7305	15.426	15.9668	15.5768	15.6451	15.9203	15.8458	16.3344	fatty acid beta-oxidation;fatty acid beta-oxidation using acyl-CoA dehydrogenase;medium-chain fatty acid catabolic process;protein homotetramerization;response to copper ion;response to drug;response to glucocorticoid;response to hormone;response to nutrient	acyl-CoA dehydrogenase activity;fatty-acyl-CoA binding;flavin adenine dinucleotide binding;identical protein binding;isomerase activity;medium-chain-acyl-CoA dehydrogenase activity	mitochondrial matrix;mitochondrial membrane;mitochondrion	Fatty acid degradation;PPAR signaling pathway;Valine, leucine and isoleucine degradation	3	46925	3	122.68	173.048	15.7316	15.7305	0.359385	0.0228448	15.2011	16.3344	1.13328	11	0.54088	0.0503032	-0.71533	P08503	ACADM_RAT	Acadm	Medium-chain specific acyl-CoA dehydrogenase, mitochondrial OS=Rattus norvegicus OX=10116 GN=Acadm PE=1 SV=1
16.7494	16.9756	16.9075	17.0603	17.1175	17.0181	17.1357	17.9504	17.9335	17.7395	18.165	cell division;cellular response to nerve growth factor stimulus;microtubule cytoskeleton organization;microtubule-based movement;mitotic spindle organization;positive regulation of mitotic cell cycle spindle assembly checkpoint;protein homooligomerization;regulation of centrosome cycle	ATP binding;dynein heavy chain binding;microtubule motor activity	centrosome;condensed chromosome kinetochore;cytoplasm;cytoplasmic dynein complex;kinetochore;microtubule;spindle pole	Chromosome and associated proteins;Cytoskeleton proteins;Membrane trafficking;Phagosome;Salmonella infection;Vasopressin-regulated water reabsorption	6	56985	7	342.76	190.752	17.3411	17.1175	0.500687	0.0288728	16.7494	18.165	1.41564	11	0.957943	0.626239	-1.41253	Q9QXU8	DC1L1_RAT	Dync1li1	Cytoplasmic dynein 1 light intermediate chain 1 OS=Rattus norvegicus OX=10116 GN=Dync1li1 PE=1 SV=1
17.5873	18.0488	18.5907	18.388	17.5571	18.5402	17.3013	18.891	19.1989	18.807	18.9637	response to organic substance;tetrahydrobiopterin biosynthetic process	sepiapterin reductase activity	cytoplasm	Exosome;Folate biosynthesis	3	28510	3	225.33	201.874	18.3522	18.5402	0.639948	0.0348704	17.3013	19.1989	1.89767	11	1.30367	-0.48132	-1.15449	P18297	SPRE_RAT	Spr	Sepiapterin reductase OS=Rattus norvegicus OX=10116 GN=Spr PE=1 SV=1
14.7106	15.4959	14.4851	15.6042	15.8497	15.3592	15.4556	13.8098	13.7667	14.3019	14.4453	4-hydroxyproline metabolic process;animal organ senescence;brown fat cell differentiation;cell redox homeostasis;cellular response to hypoxia;chaperone cofactor-dependent protein refolding;endoplasmic reticulum unfolded protein response;extracellular matrix organization;intrinsic apoptotic signaling pathway in response to endoplasmic reticulum stress;protein folding in endoplasmic reticulum;prote…	oxidoreductase activity, acting on a sulfur group of donors, disulfide as acceptor;protein disulfide isomerase activity;protein disulfide oxidoreductase activity	dendrite;endoplasmic reticulum membrane	Protein processing in endoplasmic reticulum	3	54839	3	116.73	163.284	14.844	14.7106	0.740503	0.0498857	13.7667	15.8497	2.08302	11	1.19394	-0.159186	-1.50362	Q8R4A1;Q8VH29;Q8VH30	ERO1A_RAT	Ero1l	ERO1-like protein alpha OS=Rattus norvegicus OX=10116 GN=Ero1a PE=1 SV=1
16.4226	16.9021	17.04	17.6609	17.5872	17.4664	17.2876	17.6263	17.1962	17.3569	17.0875	oxidation-reduction process;regulation of osteoclast differentiation	antioxidant activity	cytoplasm;extracellular region		1	25861	1	34.28	189.634	17.2394	17.2876	0.369007	0.0214048	16.4226	17.6609	1.23836	11	0.547192	-0.989308	1.09129	Q6AXX6	PXL2A_RAT	Prxl2a	Peroxiredoxin-like 2A OS=Rattus norvegicus OX=10116 GN=Prxl2a PE=1 SV=1
16.2159	16.2574	16.0509	16.0358	16.3236	15.9271	16.1678	15.8065	15.7436	15.9389	16.0684	threonyl-tRNA aminoacylation	aminoacyl-tRNA editing activity;ATP binding;protein homodimerization activity;threonine-tRNA ligase activity	cytoplasm;mitochondrial matrix	Amino acid related enzymes;Aminoacyl-tRNA biosynthesis;Transfer RNA biogenesis	7	81437	7	287.17	176.536	16.0487	16.0509	0.184488	0.0114955	15.7436	16.3236	0.579934	11	0.288729	-0.185073	-0.834763	Q5XHY5;Q68FW7	SYTC_RAT;SYTM_RAT	Tars;Tars2	Threonine--tRNA ligase, cytoplasmic OS=Rattus norvegicus OX=10116 GN=Tars PE=1 SV=1
19.0848	20.1631	19.8257	19.5275	19.1326	20.2991	18.9546	17.3962	17.2798	17.2496	17.2284	actin cytoskeleton organization;androgen receptor signaling pathway;cell division;cellular protein localization;cellular protein-containing complex localization;cellular response to mineralocorticoid stimulus;DNA metabolic process;GTP metabolic process;hippocampus development;intracellular transport of virus;microtubule cytoskeleton organization;miRNA metabolic process;mitotic cell cycle;mitotic …	androgen receptor binding;cadherin binding;chromatin binding;dynein intermediate chain binding;GDP binding;GTP binding;GTPase activity;importin-alpha family protein binding;magnesium ion binding;pre-miRNA binding;protein domain specific binding;protein heterodimerization activity;protein-containing complex binding;RNA binding;transcription coactivator activity	centriole;chromatin;cytoplasm;cytosol;extracellular exosome;host cell;male germ cell nucleus;manchette;melanosome;membrane;midbody;nuclear envelope;nuclear pore;nucleolus;nucleoplasm;nucleus;protein-containing complex;recycling endosome;RNA nuclear export complex;sperm flagellum	Chromosome and associated proteins;Exosome;GTP-binding proteins;Human T-cell leukemia virus 1 infection;Messenger RNA biogenesis;Ribosome biogenesis;Ribosome biogenesis in eukaryotes;RNA transport;Transfer RNA biogenesis	6	24579	7	411.85	206.141	18.7401	19.0848	1.2255	0.0653943	17.2284	20.2991	3.07073	11	2.54599	-0.24962	-1.74534	P17080;P28746;P28747;P62828;Q8K586;Q9CSP3;Q9CWI7;Q9CZA2;Q9UDJ5;Q9UEU9	RAN_RAT;RANT_RAT	RAN	GTP-binding nuclear protein Ran OS=Rattus norvegicus OX=10116 GN=Ran PE=1 SV=3
16.4447	17.1568	17.5551	17.663	17.6883	17.6967	17.9494	17.3122	17.948	17.9818	17.9835	proteasome assembly;transcription elongation from RNA polymerase II promoter;ubiquitin-dependent protein catabolic process	endopeptidase activator activity;protease binding;proteasome binding;ubiquitin binding	cytosol;nucleoplasm;plasma membrane;proteasome complex;proteasome regulatory particle, lid subcomplex	Epstein-Barr virus infection;Proteasome	2	42418	2	104.54	193.379	17.5799	17.6883	0.465679	0.0264892	16.4447	17.9835	1.53871	11	0.637152	-1.60194	2.80314	Q6P795;Q9JMB5	ADRM1_RAT	Adrm1	Proteasomal ubiquitin receptor ADRM1 OS=Rattus norvegicus OX=10116 GN=Adrm1 PE=1 SV=2
16.8638	16.9433	18.3736	18.1302	16.7725	18.2812	17.2451	18.2611	18.4628	18.1156	17.9117	innate immune response;intracellular signal transduction;negative regulation of I-kappaB kinase/NF-kappaB signaling;viral process	ATP binding	mitochondrial outer membrane;mitochondrion	Influenza A;NOD-like receptor signaling pathway;Pattern recognition receptors;RIG-I-like receptor signaling pathway	4	108548	4	253.61	195.361	17.7601	18.1156	0.662578	0.0373072	16.7725	18.4628	1.69029	11	1.33787	-0.5968	-1.62735	Q5FVQ8	NLRX1_RAT	Nlrx1	NLR family member X1 OS=Rattus norvegicus OX=10116 GN=Nlrx1 PE=2 SV=1
18.9401	18.8867	18.398	18.8087	19.1492	18.8582	18.7374	17.4161	18.1433	18.5289	18.563	proteasomal protein catabolic process;proteasomal ubiquitin-independent protein catabolic process;proteasome-mediated ubiquitin-dependent protein catabolic process	endopeptidase activity;threonine-type endopeptidase activity	cytoplasm;nucleus;proteasome core complex;proteasome core complex, alpha-subunit complex		7	26545	8	448.24	204.429	18.5845	18.7374	0.477854	0.0257125	17.4161	19.1492	1.7331	11	0.488657	-1.56799	2.99812	P34064	PSA5_RAT	Psma5	Proteasome subunit alpha type-5 OS=Rattus norvegicus OX=10116 GN=Psma5 PE=1 SV=1
16.2064	16.3715	16.7224	16.924	16.938	17.1298	16.757	16.6484	16.8009	16.32	17.2051	lipid metabolic process;lung development;response to organic substance	ceramidase activity;hydrolase activity, acting on carbon-nitrogen (but not peptide) bonds;N-acylsphingosine amidohydrolase activity	lysosome	Exosome;Lysosome;Peptidases;Sphingolipid metabolism;Sphingolipid signaling pathway	6	44814	6	368.59	184.023	16.7294	16.757	0.324002	0.0193672	16.2064	17.2051	0.998724	11	0.566484	-0.249363	-0.8452	Q6P7S1;Q9EQJ6	ASAH1_RAT	Asah1	Acid ceramidase OS=Rattus norvegicus OX=10116 GN=Asah1 PE=1 SV=1
19.1429	19.1034	19.1951	19.854	19.5573	19.5957	19.8434	19.7771	19.7116	19.6996	20.156	associative learning;axonogenesis;calcium ion-regulated exocytosis of neurotransmitter;chemical synaptic transmission;endosomal transport;exocytic insertion of neurotransmitter receptor to postsynaptic membrane;exocytosis;growth hormone secretion;locomotory behavior;long-term memory;long-term synaptic potentiation;neuron differentiation;neurotransmitter receptor internalization;neurotransmitter s…	calcium-dependent protein binding;ion channel binding;myosin binding;protein domain specific binding;protein N-terminus binding;SNAP receptor activity;SNARE binding;syntaxin binding;syntaxin-1 binding;voltage-gated potassium channel activity	actin cytoskeleton;anchored component of presynaptic membrane;axon;axonal growth cone;BLOC-1 complex;cell junction;cytoplasm;cytoskeleton;cytosol;endosome;extrinsic component of cytoplasmic side of plasma membrane;filopodium;glutamatergic synapse;growth cone;intracellular organelle;lamellipodium;membrane;membrane raft;myelin sheath;neuron projection;neuronal cell body;perinuclear region of cytopl…	Insulin secretion;Membrane trafficking;Synaptic vesicle cycle	17	23528	17	1074.88	215.636	19.6033	19.6996	0.332837	0.0169786	19.1034	20.156	1.05259	11	0.648321	-0.28092	-0.628602	P13795;P36974;P60881;P70557;P70558;Q8IXK3;Q96FM2;Q9BR45	SNP25_RAT	SNAP25	Synaptosomal-associated protein 25 OS=Rattus norvegicus OX=10116 GN=Snap25 PE=1 SV=1
18.0711	18.3661	18.4634	17.9601	18.1005	17.7925	17.7071	18.1982	18.6079	18.4393	18.5459	canonical glycolysis;cellular glucose homeostasis;fructose 1,6-bisphosphate metabolic process;fructose 6-phosphate metabolic process;glucose catabolic process;glycolytic process;muscle cell cellular homeostasis;protein complex oligomerization;protein homotetramerization	6-phosphofructokinase activity;AMP binding;ATP binding;carbohydrate binding;fructose-6-phosphate binding;identical protein binding;metal ion binding;monosaccharide binding;phosphofructokinase activity;protein homodimerization activity	6-phosphofructokinase complex;apical plasma membrane;nucleus;sperm principal piece	AMPK signaling pathway;Central carbon metabolism in cancer;Fructose and mannose metabolism;Galactose metabolism;Glucagon signaling pathway;Glycolysis / Gluconeogenesis;HIF-1 signaling pathway;Messenger RNA biogenesis;Pentose phosphate pathway;Protein phosphatases and associated proteins;RNA degradation	9	86361	13	766.79	200.252	18.2047	18.1982	0.305471	0.0167797	17.7071	18.6079	0.900764	11	0.503361	-0.307745	-1.16907	P47858;Q63736	PFKAM_RAT	Pfkm	ATP-dependent 6-phosphofructokinase, muscle type OS=Rattus norvegicus OX=10116 GN=Pfkm PE=1 SV=3
21.8977	21.7511	21.5585	22.2787	22.3042	22.2214	22.3529	22.2546	22.2433	22.1437	22.4041	angiogenesis;biomineral tissue development;body fluid secretion;catabolism by host of symbiont protein;collagen fibril organization;endocardial cell differentiation;fibrinolysis;growth plate cartilage development;membrane raft assembly;negative regulation by host of symbiont molecular function;negative regulation of development of symbiont involved in interaction with host;negative regulation of …	actin filament binding;bone sialoprotein binding;calcium channel activity;calcium ion binding;calcium-dependent phospholipid binding;calcium-dependent protein binding;identical protein binding;phosphatidylinositol-4,5-bisphosphate binding;phosphatidylserine binding;phospholipase A2 inhibitor activity;protease binding;Rab GTPase binding;S100 protein binding;virion binding;voltage-gated calcium cha…	basement membrane;basolateral plasma membrane;cell cortex;cell surface;cytoplasm;cytosol;early endosome;extracellular exosome;extracellular space;extrinsic component of plasma membrane;late endosome membrane;lipid droplet;lysosomal membrane;macropinosome;melanosome;membrane;membrane raft;midbody;myelin sheath adaxonal region;nucleus;PCSK9-AnxA2 complex;perinuclear region of cytoplasm;plasma membr…	Exosome;Membrane trafficking	21	38939	21	1909.1	243.41	22.1282	22.2433	0.271721	0.0122794	21.5585	22.4041	0.8456	11	0.406578	-1.25017	0.498015	Q07936	ANXA2_RAT	Anxa2	Annexin A2 OS=Rattus norvegicus OX=10116 GN=Anxa2 PE=1 SV=2
17.0223	17.0802	17.4233	17.4036	17.4192	17.1968	17.3171	17.4541	17.138	17.311	17.2474	'de novo' posttranslational protein folding;ER-associated misfolded protein catabolic process;protein folding;protein N-linked glycosylation via asparagine	UDP-glucose:glycoprotein glucosyltransferase activity;unfolded protein binding	endoplasmic reticulum;endoplasmic reticulum lumen;endoplasmic reticulum-Golgi intermediate compartment	Glycosyltransferases;Protein processing in endoplasmic reticulum	9	177061	9	416.36	190.013	17.2739	17.311	0.148988	0.00862504	17.0223	17.4541	0.431877	11	0.281231	-0.429611	-1.15884	Q9JLA3	UGGG1_RAT	Uggt1	UDP-glucose:glycoprotein glucosyltransferase 1 OS=Rattus norvegicus OX=10116 GN=Uggt1 PE=1 SV=2
18.2601	17.2466	16.9763	18.2185	18.097	17.9793	17.8314	17.8192	17.8626	17.7388	17.9092	ATP hydrolysis coupled cation transmembrane transport;ATP metabolic process;ATP synthesis coupled proton transport	proton transmembrane transporter activity	mitochondrial proton-transporting ATP synthase complex;mitochondrial proton-transporting ATP synthase complex, coupling factor F(o);mitochondrial proton-transporting ATP synthase, stator stalk;mitochondrion	Alzheimer disease;Huntington disease;Oxidative phosphorylation;Parkinson disease;Thermogenesis	3	18809	3	221.17	195.939	17.8126	17.8626	0.388716	0.0218225	16.9763	18.2601	1.28374	11	0.358152	-1.21017	1.18488	P31399	ATP5H_RAT	Atp5h	ATP synthase subunit d, mitochondrial OS=Rattus norvegicus OX=10116 GN=Atp5pd PE=1 SV=3
15.1979	15.4595	15.437	15.2522	15.3497	15.787	15.4822	13.9745	9.86409	7.38353	9.98126	endoplasmic reticulum to Golgi vesicle-mediated transport;Golgi organization;intracellular protein transport		COPI vesicle coat;COPII-coated ER to Golgi transport vesicle;endoplasmic reticulum;endoplasmic reticulum membrane;endoplasmic reticulum-Golgi intermediate compartment;endoplasmic reticulum-Golgi intermediate compartment membrane;Golgi apparatus;Golgi cisterna membrane;integral component of membrane	Membrane trafficking;Transporters	1	25722	1	22.84	149.169	13.5608	15.2522	2.98869	0.220392	7.38353	15.787	8.40346	11	5.47826	-1.30713	0.190557	Q6AY25	TMED3_RAT	Tmed3	Transmembrane emp24 domain-containing protein 3 OS=Rattus norvegicus OX=10116 GN=Tmed3 PE=1 SV=1
15.3611	15.6052	15.7334	15.9507	16.0537	15.8715	15.6199	15.6854	16.0683	15.6205	15.7376	apoptotic process;negative regulation of cell proliferation;positive regulation of aminoacyl-tRNA ligase activity;positive regulation of neuron death;positive regulation of protein ubiquitination;protein-containing complex assembly;translation;type II pneumocyte differentiation	protein-containing complex scaffold activity	aminoacyl-tRNA synthetase multienzyme complex;cytosol;nucleus	Transfer RNA biogenesis	3	35705	3	96.19	173.307	15.7552	15.7334	0.214211	0.0135962	15.3611	16.0683	0.707287	11	0.330765	-0.0441654	-0.289636	Q32PX2	AIMP2_RAT	Aimp2	Aminoacyl tRNA synthase complex-interacting multifunctional protein 2 OS=Rattus norvegicus OX=10116 GN=Aimp2 PE=2 SV=1
12.3337	13.0465	11.9682	12.1464	12.7352	12.4579	11.9443	9.66539	6.66194	5.95238	0.100214	inflammatory response;leukotriene metabolic process	aromatase activity;heme binding;iron ion binding	endoplasmic reticulum membrane;organelle membrane	Arachidonic acid metabolism;Cytochrome P450	1	62243	1	33.33	109.012	9.91019	11.9682	4.07512	0.411205	0.100214	13.0465	12.9463	11	5.79599	-1.67578	2.42476	P51871	CP4F6_RAT	Cyp4f6	Cytochrome P450 4F6 OS=Rattus norvegicus OX=10116 GN=Cyp4f6 PE=2 SV=1
16.7828	16.9516	17.3229	17.534	17.6069	17.503	17.443	17.0377	17.5194	17.1547	17.6398	COPI coating of Golgi vesicle;endoplasmic reticulum to Golgi vesicle-mediated transport;Golgi organization;intracellular protein transport;positive regulation of organelle organization	syntaxin binding	COPII-coated ER to Golgi transport vesicle;endoplasmic reticulum;endoplasmic reticulum membrane;endoplasmic reticulum-Golgi intermediate compartment;endoplasmic reticulum-Golgi intermediate compartment membrane;Golgi apparatus;Golgi membrane;integral component of membrane	Membrane trafficking;Transporters	7	27182	7	289.31	190.496	17.3178	17.443	0.291553	0.0168354	16.7828	17.6398	0.856991	11	0.496305	-0.711949	-0.874411	Q5I0E7	TMED9_RAT	Tmed9	Transmembrane emp24 domain-containing protein 9 OS=Rattus norvegicus OX=10116 GN=Tmed9 PE=1 SV=1
16.8527	16.7599	16.3757	16.7598	17.0383	16.6323	16.7199	16.0102	16.2094	15.7369	16.2795	cilium assembly;Golgi to plasma membrane transport;kidney development;mitotic cytokinesis;photoreceptor cell development;protein localization to ciliary membrane;protein transport;small GTPase mediated signal transduction	GDP binding;GTP binding;metal ion binding;microtubule binding	centrosome;cilium;cytoplasmic microtubule;Golgi apparatus;Golgi membrane;microtubule cytoskeleton;midbody;nucleus;photoreceptor connecting cilium;spindle microtubule	Chromosome and associated proteins;GTP-binding proteins	4	20615	5	246.96	181.375	16.4886	16.6323	0.398049	0.0241408	15.7369	17.0383	1.3014	11	0.550516	-0.575641	-0.494299	P37996	ARL3_RAT;ARL3_HUMAN	Arl3	ADP-ribosylation factor-like protein 3 OS=Rattus norvegicus OX=10116 GN=Arl3 PE=1 SV=2
15.5419	15.503	15.7874	15.9107	15.8308	15.726	15.9299	13.663	14.6156	14.6748	14.2835	vesicle-mediated transport	identical protein binding;proline-rich region binding;protein binding, bridging;protein C-terminus binding	cell junction;Golgi apparatus;integral component of membrane;plasma membrane;synaptic vesicle	Membrane trafficking;Transporters	1	20801	1	43.85	167.467	15.2242	15.5419	0.779701	0.0512144	13.663	15.9299	2.26691	11	1.21516	-0.972712	-0.328192	O35394	PRAF1_RAT	Rabac1	Prenylated Rab acceptor protein 1 OS=Rattus norvegicus OX=10116 GN=Rabac1 PE=1 SV=1
16.8842	16.9825	17.0905	17.3202	17.305	17.3267	17.3314	16.9453	17.2281	17.1854	17.1735	activation of protein kinase activity;axonogenesis;cell migration;cellular response to organic cyclic compound;dendrite development;dendritic spine development;dendritic spine morphogenesis;positive regulation of dendritic spine morphogenesis;positive regulation of DNA biosynthetic process;positive regulation of fibroblast migration;positive regulation of neuron apoptotic process;protein phosphor…	ATP binding;GTPase binding;MAP kinase kinase activity;metal ion binding;protein kinase activity;protein serine/threonine kinase activity;Rac GTPase binding;Rho GTPase binding;SH3 domain binding	cytoplasm;cytosol;endosome;glutamatergic synapse;postsynaptic density	Axon guidance;ErbB signaling pathway;Focal adhesion;Human immunodeficiency virus 1 infection;Protein kinases;Ras signaling pathway;Regulation of actin cytoskeleton;Renal cell carcinoma;T cell receptor signaling pathway	5	58209	6	232.79	188.773	17.1612	17.1854	0.163633	0.0095351	16.8842	17.3314	0.447153	11	0.33765	-0.573538	-1.15605	O88645;Q61036;Q8K1R5;Q8K1R6	PAK2_RAT;PAK3_MOUSE	Pak3	Serine/threonine-protein kinase PAK 2 OS=Rattus norvegicus OX=10116 GN=Pak2 PE=1 SV=1
15.059	13.7142	13.7478	14.2428	14.685	14.1045	13.7758	13.8186	13.192	13.3896	13.157	neuron migration;protein O-linked glycosylation;protein O-linked mannosylation	acetylglucosaminyltransferase activity;protein O-GlcNAc transferase activity	endoplasmic reticulum;endoplasmic reticulum membrane;integral component of membrane	Glycosyltransferases;Mannose type O-glycan biosynthesis	1	67188	1	32.04	152.886	13.8988	13.7758	0.592649	0.0426404	13.157	15.059	1.90195	11	0.853201	0.699964	0.041009	Q5NDF0	PMGT2_RAT	Pomgnt2	Protein O-linked-mannose beta-1,4-N-acetylglucosaminyltransferase 2 OS=Rattus norvegicus OX=10116 GN=Pomgnt2 PE=1 SV=1
18.5136	18.2679	18.552	18.7096	18.6199	18.6166	18.8209	18.5738	18.4432	18.5863	18.5601	apoptotic process;endocytosis;Golgi to plasma membrane transport;protein localization to ciliary membrane;protein transport;vesicle-mediated transport	growth factor activity;GTPase activator activity	early endosome;endocytic vesicle;endosome;recycling endosome	Endocytosis;Membrane trafficking	2	99766	2	112	204.264	18.5695	18.5738	0.140829	0.0075839	18.2679	18.8209	0.553059	11	0.106255	-0.469228	1.86062	O35550;P70609	RABE1_RAT	Rabep1	Rab GTPase-binding effector protein 1 OS=Rattus norvegicus OX=10116 GN=Rabep1 PE=1 SV=1
16.1689	16.5042	16.3918	16.3466	16.38	16.7059	16.4637	15.9927	15.9271	16.2687	15.9473	dendrite development;locomotory behavior	armadillo repeat domain binding;calcium-dependent protein binding;calmodulin binding;protein domain specific binding;protein phosphatase 2A binding;protein-containing complex binding	cytoplasm;dendrite;dendritic spine;membrane;neuronal cell body;postsynaptic density;postsynaptic membrane;protein-containing complex	Protein phosphatases and associated proteins	1	86629	1	24.02	179.097	16.2815	16.3466	0.249508	0.0153246	15.9271	16.7059	0.778751	11	0.471034	-0.0890954	-0.778858	P70483	STRN_RAT	Strn	Striatin OS=Rattus norvegicus OX=10116 GN=Strn PE=1 SV=1
11.5369	11.9739	11.7021	12.6142	12.6757	12.6135	12.7944	12.7226	12.7677	10.7785	12.376	respiratory electron transport chain;response to oxidative stress	4 iron, 4 sulfur cluster binding;electron transfer activity;electron-transferring-flavoprotein dehydrogenase activity;iron-sulfur cluster binding;metal ion binding;oxidoreductase activity, oxidizing metal ions with flavin as acceptor;ubiquinone binding	integral component of mitochondrial inner membrane;mitochondrial membrane		2	69010	2	45.51	134.555	12.2323	12.6135	0.655473	0.0535853	10.7785	12.7944	2.01589	11	1.02049	-1.26957	0.904329	Q6UPE1	ETFD_RAT	Etfdh	Electron transfer flavoprotein-ubiquinone oxidoreductase, mitochondrial OS=Rattus norvegicus OX=10116 GN=Etfdh PE=1 SV=1
22.3958	21.5602	21.52	21.4193	21.6907	21.5233	21.7773	21.2517	21.7629	20.7631	21.0051	alternative mRNA splicing, via spliceosome;cellular response to carcinoembryonic antigen;cellular response to lipopolysaccharide;positive regulation of protein import;positive regulation of protein localization to nucleus;regulation of mRNA stability involved in response to oxidative stress	calcium-dependent protein binding;mRNA binding;protein antigen binding;RNA binding	cell surface;cytoplasm;nuclear matrix;nucleus;post-mRNA release spliceosomal complex;ribonucleoprotein complex	Spliceosome	9	74076	9	625.4	236.669	21.5154	21.5233	0.429268	0.0199517	20.7631	22.3958	1.63261	11	0.511143	0.221184	1.24882	Q5M815;Q62826	HNRPM_RAT	Hnrnpm	Heterogeneous nuclear ribonucleoprotein M OS=Rattus norvegicus OX=10116 GN=Hnrnpm PE=1 SV=4
14.3854	13.1761	13.7849	14.9958	15.108	14.6205	14.9276	14.6208	14.1387	14.5351	14.4972	negative regulation of epidermal growth factor-activated receptor activity;protein transport to vacuole involved in ubiquitin-dependent protein catabolic process via the multivesicular body sorting pathway	protein homodimerization activity;protein N-terminus binding;structural molecule activity	cytosol;ESCRT II complex;nucleus	Endocytosis;Exosome;Membrane trafficking	2	20863	2	66.29	158.79	14.4355	14.5351	0.564841	0.0391287	13.1761	15.108	1.93185	11	0.788867	-1.14319	1.35586	P0C0A1	VPS25_RAT	Vps25	Vacuolar protein-sorting-associated protein 25 OS=Rattus norvegicus OX=10116 GN=Vps25 PE=1 SV=1
18.3847	18.527	18.7778	18.6253	18.3496	18.9944	17.8919	19.1158	19.5162	18.9597	19.7511	apoptotic process;cell differentiation;cellular calcium ion homeostasis		integral component of membrane;microtubule;mitochondrial outer membrane;nucleus;spindle pole	Membrane trafficking	2	52565	2	235.47	206.893	18.8085	18.7778	0.537154	0.0285591	17.8919	19.7511	1.85923	11	0.731045	0.20456	-0.112746	Q66H15	RMD3_RAT	Rmdn3	Regulator of microtubule dynamics protein 3 OS=Rattus norvegicus OX=10116 GN=Rmdn3 PE=1 SV=1
18.1965	18.2739	18.3593	17.9128	17.7357	18.1713	18.0279	18.4488	18.5069	18.1635	18.5561	cilium assembly;endocytic recycling;protein homooligomerization;protein transport	ATP binding;calcium ion binding;GTP binding	ciliary pocket membrane;cytoplasm;recycling endosome membrane	Endocytosis;Membrane trafficking	5	60810	12	575.15	200.353	18.2139	18.1965	0.253284	0.0139061	17.7357	18.5561	0.820461	11	0.42095	-0.464879	-0.321315	Q8R491	EHD3_RAT	Ehd3	EH domain-containing protein 3 OS=Rattus norvegicus OX=10116 GN=Ehd3 PE=1 SV=2
16.799	16.8364	16.7776	16.5057	16.2504	16.456	16.4086	17.3078	17.2631	17.0769	16.9775			endoplasmic reticulum;Golgi apparatus;integral component of membrane;plasma membrane	Membrane trafficking	1	27322	1	67.24	184.659	16.7872	16.799	0.352226	0.0209818	16.2504	17.3078	1.05736	11	0.620846	0.0354169	-1.1297	Q5M7T4	YIPF4_RAT	Yipf4	Protein YIPF4 OS=Rattus norvegicus OX=10116 GN=Yipf4 PE=2 SV=1
14.2199	13.2244	13.3921	15.5452	15.9982	15.3351	15.3525	13.7159	12.8775	14.1929	14.0055	positive regulation of transcription elongation from RNA polymerase II promoter;protein ubiquitination;ubiquitin-dependent protein catabolic process	protein-containing complex binding	elongin complex;VCB complex	DNA repair and recombination proteins;HIF-1 signaling pathway;Human immunodeficiency virus 1 infection;Pathways in cancer;Renal cell carcinoma;Ubiquitin mediated proteolysis;Ubiquitin system	2	12636	2	144.22	157.859	14.3508	14.1929	1.05051	0.0732018	12.8775	15.9982	3.1207	11	1.96041	0.244655	-1.35321	P83941;Q63182	ELOC_RAT	Tceb1	Elongin-C OS=Rattus norvegicus OX=10116 GN=Eloc PE=1 SV=1
13.8561	13.3197	13.2478	15.1029	15.4703	15.1331	14.8955	12.9845	13.5546	12.2988	13.0999	adenine metabolic process;ADP biosynthetic process;AMP metabolic process;ATP metabolic process;brain development;dATP metabolic process;liver development;oxidative phosphorylation;response to thyroid hormone	adenylate kinase activity;ATP binding	cytoplasm;cytosol;mitochondrial intermembrane space;mitochondrion;nucleus	Exosome;Purine metabolism;Thiamine metabolism	1	26648	1	28.33	152.963	13.9058	13.5546	1.06534	0.0766113	12.2988	15.4703	3.17145	11	2.00301	0.240538	-1.4048	P29410;Q6P7C6	KAD2_RAT	Ak2	Adenylate kinase 2, mitochondrial OS=Rattus norvegicus OX=10116 GN=Ak2 PE=2 SV=2
17.038	17.1727	16.3953	17.5827	17.6586	17.4707	17.2035	16.8735	16.8168	16.2821	15.5131	2-oxoglutarate metabolic process;isocitrate metabolic process;NADH metabolic process;tricarboxylic acid cycle	isocitrate dehydrogenase (NAD+) activity;magnesium ion binding;NAD binding	mitochondrial isocitrate dehydrogenase complex (NAD+)	Citrate cycle (TCA cycle)	8	42612	9	500.88	186.007	16.9097	17.038	0.64184	0.0379568	15.5131	17.6586	2.14553	11	1.07547	-0.999309	0.869399	Q68FX0	IDH3B_RAT	Idh3B	Isocitrate dehydrogenase [NAD] subunit beta, mitochondrial OS=Rattus norvegicus OX=10116 GN=Idh3B PE=2 SV=1
15.401	15.4038	15.2681	15.7084	15.7638	15.4465	15.5476	15.099	15.1593	15.0102	15.1402	aging;cardiac left ventricle morphogenesis;cell migration;cellular response to interleukin-3;cellular response to lithium ion;cellular response to organic cyclic compound;extrinsic apoptotic signaling pathway in absence of ligand;glycogen metabolic process;hypermethylation of CpG island;insulin receptor signaling pathway;negative regulation of cell growth involved in cardiac muscle cell developme…	ATP binding;protein kinase A catalytic subunit binding;protein kinase binding;protein serine/threonine kinase activity;signaling receptor binding;tau-protein kinase activity	cytoplasm;cytosol;microtubule;mitochondrion	Chemokine signaling pathway;Dopaminergic synapse;Non-alcoholic fatty liver disease (NAFLD);Protein kinases	2	51394	2	127.15	168.948	15.3589	15.401	0.248629	0.016188	15.0102	15.7638	0.75356	11	0.4074	0.298176	-0.980622	P18265	GSK3A_RAT	Gsk3a	Glycogen synthase kinase-3 alpha OS=Rattus norvegicus OX=10116 GN=Gsk3a PE=1 SV=1
17.69	17.0025	18.0575	18.1264	17.6706	17.8836	17.3897	17.9365	18.182	18.1666	18.3798	activation of GTPase activity;regulation of small GTPase mediated signal transduction	GTPase activator activity;protein heterodimerization activity			2	166915	2	167.34	196.485	17.8623	17.9365	0.400695	0.0224325	17.0025	18.3798	1.37735	11	0.495991	-1.00226	0.781441	P86410	RLGPB_RAT	Ralgapb	Ral GTPase-activating protein subunit beta OS=Rattus norvegicus OX=10116 GN=Ralgapb PE=1 SV=1
15.6434	15.3961	15.8173	16.8733	17.0115	16.4193	16.5271	16.4251	15.9933	15.7	16.5328	microtubule-based process;positive regulation of ATP-dependent microtubule motor activity, plus-end-directed	dynein intermediate chain binding;dynein light intermediate chain binding;motor activity;protein heterodimerization activity;protein homodimerization activity;scaffold protein binding	centrosome;cytoplasm;cytoplasmic dynein complex;dynein complex;glutamatergic synapse;microtubule;myosin V complex;postsynaptic density	Cytoskeleton proteins;Vasopressin-regulated water reabsorption	2	10457	3	126.71	178.339	16.2127	16.4193	0.531217	0.0327656	15.3961	17.0115	1.61547	11	0.832824	-0.0453378	-1.24889	Q78P75	DYL2_RAT	Dynll2	Dynein light chain 2, cytoplasmic OS=Rattus norvegicus OX=10116 GN=Dynll2 PE=1 SV=1
16.0083	15.8169	15.8914	16.2427	16.4876	15.7488	16.4204	15.3367	15.2736	15.4006	15.7832	cell differentiation;establishment of protein localization to plasma membrane;Golgi organization;organelle organization;response to endoplasmic reticulum stress;spermatogenesis		endoplasmic reticulum membrane;Golgi apparatus;Golgi medial cisterna;Golgi membrane		2	47419	2	144.56	174.41	15.8555	15.8169	0.415436	0.0262014	15.2736	16.4876	1.21393	11	0.842103	0.105952	-1.00005	Q9R064	GORS2_RAT	Gorasp2	Golgi reassembly-stacking protein 2 OS=Rattus norvegicus OX=10116 GN=Gorasp2 PE=1 SV=3
17.2606	16.9909	17.4329	17.1099	17.1421	17.4476	17.1545	16.6423	17.1985	17.0507	16.1925	endoplasmic reticulum to Golgi vesicle-mediated transport		COPII-coated ER to Golgi transport vesicle;endoplasmic reticulum membrane;endoplasmic reticulum-Golgi intermediate compartment;integral component of Golgi membrane	Membrane trafficking	1	28514	1	42.93	187.623	17.0566	17.1421	0.360353	0.0211269	16.1925	17.4476	1.25504	11	0.269686	-1.54197	2.7111	Q6PEC3	YIF1B_RAT	Yif1b	Protein YIF1B OS=Rattus norvegicus OX=10116 GN=Yif1b PE=2 SV=2
16.1015	16.0565	16.0936	16.473	16.5294	16.3833	16.1057	15.0214	14.891	15.286	14.973	angiotensin-activated signaling pathway;carbon dioxide transport;cellular response to fluid shear stress;kidney development;morphogenesis of an epithelium;odontogenesis of dentin-containing tooth;osteoclast differentiation;positive regulation of bone resorption;positive regulation of cellular pH reduction;positive regulation of dipeptide transmembrane transport;positive regulation of osteoclast d…	arylesterase activity;carbonate dehydratase activity;zinc ion binding	apical part of cell;axon;basolateral plasma membrane;cytoplasm;cytosol;extracellular space;microvillus;myelin sheath;plasma membrane	Bile secretion;Collecting duct acid secretion;Exosome;Gastric acid secretion;Nitrogen metabolism;Pancreatic secretion;Proximal tubule bicarbonate reclamation	2	29267	2	86.43	173.914	15.8104	16.0936	0.635685	0.0402067	14.891	16.5294	1.63838	11	1.36187	-0.504805	-1.62711	P27139	CAH2_RAT	Ca2	Carbonic anhydrase 2 OS=Rattus norvegicus OX=10116 GN=Ca2 PE=1 SV=2
15.1568	15.7857	15.9673	16.009	16.4216	15.8889	16.1163	16.0228	15.6657	15.9579	15.9846	aging;cellular response to amino acid starvation;cellular response to heat;cellular response to oxidative stress;cellular response to UV;negative regulation of guanyl-nucleotide exchange factor activity;negative regulation of translational initiation in response to stress;positive regulation of neuron death;positive regulation of type B pancreatic cell apoptotic process;protein autophosphorylatio…	ribosome binding;translation initiation factor activity	cytoplasm;cytoplasmic stress granule;eukaryotic 48S preinitiation complex;eukaryotic translation initiation factor 2 complex;eukaryotic translation initiation factor 2B complex;glial limiting end-foot;multi-eIF complex;nucleus;synapse;translation initiation ternary complex	Apoptosis;Autophagy - animal;Hepatitis C;Herpes simplex virus 1 infection;Influenza A;Measles;Non-alcoholic fatty liver disease (NAFLD);Protein processing in endoplasmic reticulum;RNA transport;Translation factors	7	36371	8	336.87	174.977	15.907	15.9673	0.313156	0.0196867	15.1568	16.4216	1.26475	11	0.23718	-1.15033	3.31826	P05199;P68101	IF2A_RAT	Eif2s1	Eukaryotic translation initiation factor 2 subunit 1 OS=Rattus norvegicus OX=10116 GN=Eif2s1 PE=1 SV=2
15.9478	17.4504	18.5001	18.7534	18.8356	18.5586	18.6756	18.716	18.5482	18.5552	18.8512	sequestering of zinc ion;zinc ion transport	cation transmembrane transporter activity	cytoplasmic vesicle;Golgi apparatus;integral component of membrane;perinuclear region of cytoplasm	Transporters	1	42089	1	38.55	201.392	18.3084	18.5586	0.871661	0.04761	15.9478	18.8512	2.90345	11	0.253311	-2.4401	5.94963	Q5BJM8	ZNT7_RAT	Slc30a7	Zinc transporter 7 OS=Rattus norvegicus OX=10116 GN=Slc30a7 PE=2 SV=2
19.1725	19.244	19.4843	19.7866	19.7803	19.6954	19.7288	19.1056	18.9124	19.3545	19.289	antigen processing and presentation of exogenous peptide antigen via MHC class II;aorta development;clathrin coat assembly;clathrin-dependent endocytosis;coronary vasculature development;ephrin receptor signaling pathway;low-density lipoprotein particle clearance;low-density lipoprotein particle receptor catabolic process;membrane organization;negative regulation of neuron death;positive regulati…	cargo receptor activity;clathrin binding;protein-containing complex binding;signal sequence binding	AP-2 adaptor complex;AP-type membrane coat adaptor complex;clathrin coat;clathrin-coated endocytic vesicle;clathrin-coated endocytic vesicle membrane;cytosol;endocytic vesicle membrane;endolysosome membrane;glutamatergic synapse;membrane;plasma membrane;postsynapse;presynapse	Endocrine and other factor-regulated calcium reabsorption;Endocytosis;Huntington disease;Membrane trafficking;Synaptic vesicle cycle	18	105398	28	1840.58	213.553	19.4139	19.3545	0.301545	0.0155324	18.9124	19.7866	0.874207	11	0.556293	-0.0973133	-1.27943	P21851;P62944	AP2B1_RAT	AP2B1	AP-2 complex subunit beta OS=Rattus norvegicus OX=10116 GN=Ap2b1 PE=1 SV=1
17.0293	17.257	17.6815	17.3919	17.4538	17.3783	17.2782	17.3396	17.5864	17.6532	17.8349	DNA replication;mRNA transport;nuclear pore complex assembly;positive regulation of mRNA splicing, via spliceosome;posttranscriptional tethering of RNA polymerase II gene DNA at nuclear periphery;protein import into nucleus;RNA export from nucleus;telomere tethering at nuclear periphery	mRNA binding;nuclear localization sequence binding;peptide binding;promoter-specific chromatin binding;RNA binding;serine-type peptidase activity;structural constituent of nuclear pore;transcription coactivator activity	kinetochore;nuclear body;nuclear inclusion body;nuclear membrane;nuclear periphery;nuclear pore;nuclear pore cytoplasmic filaments;nuclear pore nuclear basket;nuclear pore outer ring;nucleoplasm;ribonucleoprotein complex	Chromosome and associated proteins;Influenza A;Messenger RNA biogenesis;RNA transport	9	198358	9	412.01	191.884	17.444	17.3919	0.229279	0.0131437	17.0293	17.8349	0.805595	11	0.375048	0.0121656	-0.149563	D3ZMW4;P49793	NUP98_RAT	Nup98	Nuclear pore complex protein Nup98-Nup96 OS=Rattus norvegicus OX=10116 GN=Nup98 PE=1 SV=2
20.1774	20.234	21.2774	21.1744	20.5853	21.459	21.0114	21.1665	20.7021	20.9682	21.2026	acetyl-CoA metabolic process;cellular response to interleukin-4;establishment of endothelial intestinal barrier;ether lipid biosynthetic process;fatty acid biosynthetic process;lipid biosynthetic process;macromolecule metabolic process;mammary gland development;monocyte differentiation;neutrophil differentiation	(3R)-hydroxymyristoyl-[acyl-carrier-protein] dehydratase activity;[acyl-carrier-protein] S-acetyltransferase activity;[acyl-carrier-protein] S-malonyltransferase activity;3-hydroxyoctanoyl-[acyl-carrier-protein] dehydratase activity;3-oxoacyl-[acyl-carrier-protein] reductase (NADPH) activity;3-oxoacyl-[acyl-carrier-protein] synthase activity;3-oxo-glutaryl-[acp] methyl ester reductase activity;3-…	cytoplasm;cytosol;glycogen granule;Golgi apparatus;melanosome;plasma membrane	AMPK signaling pathway;Exosome;Fatty acid biosynthesis;Insulin signaling pathway;Lipid biosynthesis proteins	70	275101	74	5032.52	229.958	20.9053	21.0114	0.42585	0.0203704	20.1774	21.459	1.28164	11	0.617285	-0.701214	-0.671071	O09187;O09190;P12785;Q63577;Q64717	FAS_RAT	Fasn	Fatty acid synthase OS=Rattus norvegicus OX=10116 GN=Fasn PE=1 SV=3
16.7635	16.0416	16.7662	16.4185	15.9949	15.5824	15.7109	16.7926	16.8517	16.5358	17.2681	negative regulation of ERAD pathway;negative regulation of proteasomal ubiquitin-dependent protein catabolic process;negative regulation of protein K48-linked deubiquitination;negative regulation of protein ubiquitination;negative regulation of ubiquitin-specific protease activity	ATPase binding;K48-linked polyubiquitin modification-dependent protein binding;K6-linked polyubiquitin modification-dependent protein binding;proteasome regulatory particle binding;ubiquitin binding;ubiquitin protein ligase binding	cytoplasm;cytosol;dendrite;neuronal cell body;nucleus;VCP-NPL4-UFD1 AAA ATPase complex		4	33675	4	204.6	180.726	16.4297	16.5358	0.531313	0.0323386	15.5824	17.2681	1.68565	11	0.797691	-0.269933	-0.92488	Q499N6	UBXN1_RAT	Ubxn1	UBX domain-containing protein 1 OS=Rattus norvegicus OX=10116 GN=Ubxn1 PE=3 SV=2
14.4489	13.7877	14.0833	15.0409	14.5622	14.2989	14.3634	14.1176	13.1699	14.0216	13.9837	hippocampus development;myelination;negative regulation of guanyl-nucleotide exchange factor activity;oligodendrocyte development;ovarian follicle development;response to glucose;response to heat;response to peptide hormone;T cell receptor signaling pathway;translational initiation	guanyl-nucleotide exchange factor activity;translation initiation factor activity;translation initiation factor binding	cytoplasm;eukaryotic translation initiation factor 2B complex	Herpes simplex virus 1 infection;RNA transport;Translation factors	1	58400	1	33.32	155.878	14.1708	14.1176	0.475138	0.0335295	13.1699	15.0409	1.87105	11	0.465182	-0.364356	1.70133	Q63186	EI2BD_RAT	Eif2b4	Translation initiation factor eIF-2B subunit delta OS=Rattus norvegicus OX=10116 GN=Eif2b4 PE=2 SV=1
13.3297	12.8163	14.8461	16.0258	16.269	15.5918	15.9042	15.4584	15.4836	16.0469	16.1936	cell cycle G2/M phase transition;cellular response to lipopolysaccharide;cellular response to prostaglandin E stimulus;innate immune response;mitotic chromosome condensation;negative regulation of tumor necrosis factor production;positive regulation of histone deacetylation;protein transport;regulation of histone phosphorylation	DNA binding;double-stranded DNA binding;histone deacetylase binding;NF-kappaB binding;protein kinase A regulatory subunit binding;zinc ion binding	condensed chromosome;female pronucleus;Golgi apparatus;mitochondrion;nuclear matrix;nucleolus;nucleoplasm	Signaling proteins	2	76685	2	50.09	167.965	15.2696	15.5918	1.16524	0.0763111	12.8163	16.269	3.45274	11	1.20085	-1.47907	1.10509	Q63014	AKAP8_RAT	Akap8	A-kinase anchor protein 8 OS=Rattus norvegicus OX=10116 GN=Akap8 PE=1 SV=1
20.4062	20.2242	20.7345	20.1347	20.2899	20.4318	20.2508	19.864	20.1223	19.6189	19.898	blood coagulation, intrinsic pathway;extracellular matrix disassembly;negative regulation of complement activation, lectin pathway;platelet degranulation;regulation of small GTPase mediated signal transduction;stem cell differentiation	calcium-dependent protein binding;enzyme binding;growth factor binding;GTPase activator activity;interleukin-1 binding;interleukin-8 binding;protease binding;serine-type endopeptidase inhibitor activity;signaling receptor binding;tumor necrosis factor binding	blood microparticle;collagen-containing extracellular matrix;cytosol;extracellular exosome;extracellular region;platelet alpha granule lumen	Complement and coagulation cascades;Exosome;Membrane trafficking	9	164613	10	683.17	221.975	20.1796	20.2242	0.306699	0.0151985	19.6189	20.7345	1.11559	11	0.508183	-0.126701	0.323783	P01023;Q13677;Q59F47;Q5QTS0;Q68DN2;Q6PIY3;Q6PN97	A2MG_HUMAN	A2M	Alpha-2-macroglobulin OS=Homo sapiens OX=9606 GN=A2M PE=1 SV=3
18.2875	18.0873	18.2261	18.709	18.3275	18.7566	18.227	19.6173	18.4477	18.4222	18.446	2-oxoglutarate metabolic process;acetyl-CoA biosynthetic process from pyruvate;aging;cell redox homeostasis;dihydrolipoamide metabolic process;gastrulation;histone succinylation;lipoate metabolic process;mitochondrial electron transport, NADH to ubiquinone;proteolysis;regulation of membrane potential;sperm capacitation	dihydrolipoyl dehydrogenase activity;electron transfer activity;flavin adenine dinucleotide binding;lipoamide binding;NAD binding;pyruvate dehydrogenase (NAD+) activity	acrosomal matrix;mitochondrial matrix;mitochondrion;motile cilium;myelin sheath;nucleoplasm;nucleus;oxoglutarate dehydrogenase complex;pyruvate dehydrogenase complex	Citrate cycle (TCA cycle);Exosome;Glycine, serine and threonine metabolism;Glycolysis / Gluconeogenesis;Glyoxylate and dicarboxylate metabolism;Lysine degradation;Propanoate metabolism;Pyruvate metabolism;Tryptophan metabolism;Valine, leucine and isoleucine degradation	13	54574	13	735.25	203.554	18.5049	18.4222	0.420008	0.0226971	18.0873	19.6173	1.52994	11	0.482044	2.09183	5.15667	Q6P6R2	DLDH_RAT	Dld	Dihydrolipoyl dehydrogenase, mitochondrial OS=Rattus norvegicus OX=10116 GN=Dld PE=1 SV=1
15.0544	15.4789	15.6267	15.8326	15.7729	15.6513	15.9163	15.3265	15.406	15.4658	15.8185	cellular response to glucose stimulus;cellular response to hypoxia;excitatory postsynaptic potential;lactation;nucleoside transport;sleep;uridine transport	nucleoside transmembrane transporter activity	apical plasma membrane;basolateral plasma membrane;integral component of plasma membrane;plasma membrane;postsynapse;presynapse	Alcoholism;Transporters	3	50839	3	155.93	171.35	15.5773	15.6267	0.259272	0.0166442	15.0544	15.9163	0.861915	11	0.412518	-0.620135	-0.0216993	O54698	S29A1_RAT	Slc29a1	Equilibrative nucleoside transporter 1 OS=Rattus norvegicus OX=10116 GN=Slc29a1 PE=1 SV=3
14.6563	16.1932	16.7347	18.0217	18.1045	17.1472	17.6497	16.9172	16.9601	17.0053	17.2709	cytoplasmic translation;nuclear-transcribed mRNA catabolic process, nonsense-mediated decay;ribosomal large subunit biogenesis;rRNA processing;SRP-dependent cotranslational protein targeting to membrane;translation;translational initiation	RNA binding;structural constituent of ribosome;tRNA binding	cytosol;cytosolic large ribosomal subunit;extracellular exosome;membrane	Ribosome	1	12587	1	49.5	186.661	16.9692	17.0053	0.948323	0.055885	14.6563	18.1045	3.44821	11	0.914999	-1.41517	3.10833	P18077;Q08ES9;Q9BVN7	RL35A_HUMAN	RPL35A	60S ribosomal protein L35a OS=Homo sapiens OX=9606 GN=RPL35A PE=1 SV=2
17.9589	18.2337	18.0597	18.0613	17.9792	18.2625	18.0782	16.5701	16.7342	16.5855	17.1946	mitochondrial ATP synthesis coupled electron transport;response to oxidative stress	4 iron, 4 sulfur cluster binding;metal ion binding;NAD binding;NADH dehydrogenase activity;quinone binding;ubiquitin protein ligase binding	mitochondrial respiratory chain complex I;nucleoplasm	Alzheimer disease;Huntington disease;Non-alcoholic fatty liver disease (NAFLD);Oxidative phosphorylation;Parkinson disease;Retrograde endocannabinoid signaling;Thermogenesis	6	52927	7	324.77	193.718	17.6107	17.9792	0.690527	0.0392106	16.5701	18.2625	1.69235	11	1.34403	-0.762693	-1.43226	Q641Y2	NDUS2_RAT	Ndufs2	NADH dehydrogenase [ubiquinone] iron-sulfur protein 2, mitochondrial OS=Rattus norvegicus OX=10116 GN=Ndufs2 PE=1 SV=1
20.5207	20.4083	20.2029	21.3486	21.4724	21.1468	21.4739	21.0068	21.289	21.316	21.4033	cellular response to cAMP;cellular response to Thyroid stimulating hormone;positive regulation of translation;translational elongation	iron ion binding;ribonucleoprotein complex binding;structural constituent of ribosome	cytosolic large ribosomal subunit	Ribosome	4	11685	5	470.85	231.589	21.0535	21.289	0.460506	0.0218731	20.2029	21.4739	1.27106	11	0.882584	-0.985348	-0.619992	P02401;Q499W9	RLA2_RAT	Rplp2	60S acidic ribosomal protein P2 OS=Rattus norvegicus OX=10116 GN=Rplp2 PE=1 SV=2
16.4555	16.5077	17.0875	17.7346	17.5844	17.5975	17.4477	16.4436	16.5827	16.9011	17.1756	detection of temperature stimulus involved in sensory perception of pain;inflammatory response	heparin binding;metalloendopeptidase inhibitor activity	cytoplasm		2	25735	3	209.06	187.518	17.0471	17.0875	0.498494	0.0292422	16.4436	17.7346	1.29098	11	1.07671	0.0260543	-1.75808	Q64361	LXN_RAT	Lxn	Latexin OS=Rattus norvegicus OX=10116 GN=Lxn PE=1 SV=1
15.0572	14.3891	14.2966	15.2171	14.7407	15.5038	14.4093	13.9345	14.9616	14.8914	15.3894	fatty acid metabolic process;negative regulation of Golgi to plasma membrane protein transport;protein depalmitoylation	carboxylic ester hydrolase activity;lysophospholipase activity;palmitoyl-(protein) hydrolase activity	cytoplasm;cytosol	Choline metabolism in cancer;Glycerophospholipid metabolism	2	25034	2	66.53	162.791	14.7991	14.8914	0.494456	0.0334111	13.9345	15.5038	1.56928	11	0.828089	-0.253733	-0.86124	P70470	LYPA1_RAT	Lypla1	Acyl-protein thioesterase 1 OS=Rattus norvegicus OX=10116 GN=Lypla1 PE=1 SV=1
15.9336	16.0469	15.6598	16.1023	16.3443	15.757	15.7004	11.8387	8.14872	8.66724	9.34938	mRNA polyadenylation;pre-mRNA cleavage required for polyadenylation	RNA binding	mRNA cleavage and polyadenylation specificity factor complex	Messenger RNA biogenesis;mRNA surveillance pathway	1	60209	1	45.57	149.548	13.5953	15.7004	3.3727	0.248079	8.14872	16.3443	8.19553	11	6.69751	-0.863159	-1.29522	Q5U317	FIP1_RAT	Fip1l1	Pre-mRNA 3'-end-processing factor FIP1 OS=Rattus norvegicus OX=10116 GN=Fip1l1 PE=1 SV=1
22.3216	21.2198	22.0577	22.3008	22.8346	21.9321	22.2885	21.3574	21.1853	20.8107	20.905	positive regulation of ubiquitin-protein transferase activity;protein neddylation	cullin family protein binding;ubiquitin conjugating enzyme binding;ubiquitin-like protein binding	ubiquitin ligase complex	Ubiquitin system	2	27893	2	81.26	239.214	21.7467	21.9321	0.676353	0.0311014	20.8107	22.8346	2.0239	11	1.11553	0.0177255	-1.3897	Q5PPL2	DCNL5_RAT	Dcun1d5	DCN1-like protein 5 OS=Rattus norvegicus OX=10116 GN=Dcun1d5 PE=2 SV=1
17.24	16.7264	17.1751	17.2518	17.4161	17.1419	16.8974	17.1943	17.1737	17.1688	17.2031	apoptotic process;cell cycle;cell division;Ras protein signal transduction;regulation of exocyst assembly;regulation of exocyst localization	GTP binding;GTPase activity;protein tyrosine kinase activity	cytosol;midbody;plasma membrane	Colorectal cancer;GTP-binding proteins;Membrane trafficking;Pancreatic cancer;Pathways in cancer;Phospholipase D signaling pathway;Rap1 signaling pathway;Ras signaling pathway	2	23417	6	301.66	188.588	17.1444	17.1751	0.183998	0.0107322	16.7264	17.4161	0.689651	11	0.0981579	-1.28634	2.22115	P36860	RALB_RAT	Ralb	Ras-related protein Ral-B OS=Rattus norvegicus OX=10116 GN=Ralb PE=2 SV=1
15.7229	15.762	15.6834	16.3715	16.6478	16.0818	16.3805	15.9872	16.1104	16.2138	16.2873	Arp2/3 complex-mediated actin nucleation;cell migration	actin filament binding	Arp2/3 protein complex;cytoplasm;glutamatergic synapse	Bacterial invasion of epithelial cells;Cytoskeleton proteins;Endocytosis;Fc gamma R-mediated phagocytosis;Membrane trafficking;Regulation of actin cytoskeleton;Salmonella infection	3	17057	3	182.02	177.249	16.1135	16.1104	0.306867	0.0190441	15.6834	16.6478	0.964445	11	0.609508	0.0437957	-0.754121	A1L108;Q4KM42	ARP5L_RAT	Arpc5l	Actin-related protein 2/3 complex subunit 5-like protein OS=Rattus norvegicus OX=10116 GN=Arpc5l PE=1 SV=2
17.2969	16.6692	16.8871	17.203	17.3729	17.1239	16.7897	17.3921	17.0767	16.8149	17.5732	positive regulation of neuron projection development;spliceosomal complex assembly	nucleic acid binding;zinc ion binding	catalytic step 2 spliceosome;nuclear speck;U2 snRNP;U2-type prespliceosome	Spliceosome	3	49973	3	190.08	188.199	17.109	17.1239	0.290143	0.0169584	16.6692	17.5732	0.90402	11	0.558031	-0.0280825	-1.14621	Q6AXT8	SF3A2_RAT	Sf3a2	Splicing factor 3A subunit 2 OS=Rattus norvegicus OX=10116 GN=Sf3a2 PE=2 SV=1
20.9488	18.8452	20.1836	21.4617	20.1561	21.095	19.384	20.722	19.9346	20.1157	20.6984	fatty acid beta-oxidation	enoyl-CoA hydratase activity	mitochondrial matrix;mitochondrion	beta-Alanine metabolism;Butanoate metabolism;Fatty acid degradation;Fatty acid elongation;Lysine degradation;Propanoate metabolism;Tryptophan metabolism;Valine, leucine and isoleucine degradation	2	31895	2	211.37	223.545	20.3223	20.1836	0.767543	0.0377686	18.8452	21.4617	2.61653	11	1.01426	-0.491746	-0.0450729	P14604	ECHM_RAT	Echs1	Enoyl-CoA hydratase, mitochondrial OS=Rattus norvegicus OX=10116 GN=Echs1 PE=1 SV=1
14.9918	15.073	15.9022	15.6514	15.3813	15.6901	14.7962	16.3028	15.991	15.9496	16.1033	activated T cell proliferation;cell differentiation;cellular response to glycine;cellular response to growth factor stimulus;cellular response to L-glutamate;cellular response to peptide hormone stimulus;cellular response to platelet-derived growth factor stimulus;cellular response to transforming growth factor beta stimulus;dendrite morphogenesis;detection of mechanical stimulus involved in sens…	alpha-tubulin binding;ATP binding;CD4 receptor binding;CD8 receptor binding;disordered domain specific binding;enzyme binding;ephrin receptor binding;growth factor receptor binding;identical protein binding;ion channel binding;metal ion binding;non-membrane spanning protein tyrosine kinase activity;peptide hormone receptor binding;phosphatidylinositol 3-kinase binding;protein kinase activity;prot…	actin filament;cell body;cytosol;dendrite;endosome;extrinsic component of cytoplasmic side of plasma membrane;glial cell projection;glutamatergic synapse;intracellular membrane-bounded organelle;membrane;membrane raft;mitochondrion;nucleus;perinuclear endoplasmic reticulum;perinuclear region of cytoplasm;plasma membrane;postsynaptic density;postsynaptic density, intracellular component;Schaffer c…	Adherens junction;Axon guidance;Cholinergic synapse;Fc epsilon RI signaling pathway;Focal adhesion;Membrane trafficking;Natural killer cell mediated cytotoxicity;Osteoclast differentiation;Phospholipase D signaling pathway;Platelet activation;Prion diseases;Protein kinases;Sphingolipid signaling pathway;T cell receptor signaling pathway;Viral myocarditis	1	61177	2	99.08	171.833	15.6212	15.6901	0.496082	0.0317571	14.7962	16.3028	1.50663	11	0.917964	-0.452237	-1.07863	Q62844	FYN_RAT	Fyn	Tyrosine-protein kinase Fyn OS=Rattus norvegicus OX=10116 GN=Fyn PE=1 SV=1
19.224	19.1542	19.2045	19.0638	18.7938	19.2532	19.1524	19.2155	19.3338	19.3891	19.7501	proteolysis	dipeptidyl-peptidase activity;metallopeptidase activity;zinc ion binding	cytosol;nuclear speck;plasma membrane	Peptidases	5	83386	13	856.09	211.534	19.2304	19.2155	0.231874	0.0120577	18.7938	19.7501	0.956272	11	0.181402	0.555635	2.8641	O55096;Q32Q87	DPP3_RAT	Dpp3	Dipeptidyl peptidase 3 OS=Rattus norvegicus OX=10116 GN=Dpp3 PE=1 SV=2
14.829	15.4741	15.3757	15.3888	15.2434	15.6067	15.1329	15.2138	15.3087	15.0298	15.3998	phosphatidylethanolamine biosynthetic process	ATP binding;choline kinase activity;ethanolamine kinase activity		Choline metabolism in cancer;Glycerophospholipid metabolism	1	45414	1	28.9	168.003	15.273	15.3087	0.217586	0.0142464	14.829	15.6067	0.777683	11	0.266916	-0.651021	0.52384	O54783	CHKB_RAT	Chkb	Choline/ethanolamine kinase OS=Rattus norvegicus OX=10116 GN=Chkb PE=1 SV=3
16.3153	16.1938	16.2966	16.1621	16.2266	16.1708	16.1154	15.7504	15.917	16.1533	15.8644	CTP biosynthetic process;'de novo' CTP biosynthetic process;glutamine metabolic process;pyrimidine nucleobase biosynthetic process	ATP binding;CTP synthase activity;identical protein binding	cytoophidium;cytoplasm	Pyrimidine metabolism	5	66316	5	268.47	177.166	16.106	16.1621	0.182367	0.0113229	15.7504	16.3153	0.564863	11	0.309577	-0.94147	-0.153855	Q5U2N0;Q5U3X4	PYRG2_RAT	Ctps2	CTP synthase 2 OS=Rattus norvegicus OX=10116 GN=Ctps2 PE=1 SV=1
15.5158	15.0451	15.5755	15.9494	15.8048	15.8425	15.4651	15.5423	15.6266	15.384	15.79	cholesterol biosynthetic process;dimethylallyl diphosphate biosynthetic process;isopentenyl diphosphate biosynthetic process	hydrolase activity;isopentenyl-diphosphate delta-isomerase activity;metal ion binding	peroxisome	Terpenoid backbone biosynthesis	3	26721	3	91.5	171.541	15.5947	15.5755	0.25359	0.0162613	15.0451	15.9494	0.904292	11	0.339716	-0.760528	0.998591	O35760;Q5FVT3	IDI1_RAT;IDI1_MESAU	Idi1	Isopentenyl-diphosphate Delta-isomerase 1 OS=Rattus norvegicus OX=10116 GN=Idi1 PE=2 SV=2
15.0736	14.7674	14.9222	15.241	15.6667	15.1323	15.4132	15.3492	14.9346	15.5712	15.1168	regulation of fibroblast apoptotic process		endoplasmic reticulum membrane;integral component of membrane		2	9050	2	118.33	167.188	15.1989	15.1323	0.280562	0.0184593	14.7674	15.6667	0.899264	11	0.478585	0.24572	-0.751564	P85007	IR3IP_RAT	Ier3ip1	Immediate early response 3-interacting protein 1 OS=Rattus norvegicus OX=10116 GN=Ier3ip1 PE=3 SV=1
17.1953	16.9148	16.8894	17.5362	17.3916	17.3757	17.0889	16.5074	17.1032	16.8326	17.0331	ATP hydrolysis coupled proton transport	proton-exporting ATPase activity, phosphorylative mechanism;proton-transporting ATPase activity, rotational mechanism	apical part of cell;cytoplasm;cytoplasmic vesicle;plasma membrane;vacuolar proton-transporting V-type ATPase, V1 domain	Collecting duct acid secretion;Human papillomavirus infection;mTOR signaling pathway;Oxidative phosphorylation;Phagosome;Rheumatoid arthritis;Synaptic vesicle cycle	8	44044	8	514.84	187.868	17.0789	17.0889	0.293498	0.0171848	16.5074	17.5362	1.02877	11	0.486364	-0.2854	0.122447	Q53B80;Q5FVI6;Q6AYE4	VATC1_RAT;VATC2_RAT	Atp6v1c1;Atp6v1c2	V-type proton ATPase subunit C 1 OS=Rattus norvegicus OX=10116 GN=Atp6v1c1 PE=2 SV=1
14.386	14.008	14.1919	14.244	14.5592	14.4872	14.9651	14.3535	14.0131	13.9822	14.2889	protein folding in endoplasmic reticulum		ER membrane protein complex;integral component of membrane		1	29960	1	45.08	157.479	14.3163	14.2889	0.289041	0.0201897	13.9822	14.9651	0.982911	11	0.474042	0.992762	1.39682	Q5U2V8	EMC3_RAT	Emc3	ER membrane protein complex subunit 3 OS=Rattus norvegicus OX=10116 GN=Emc3 PE=2 SV=3
14.9303	14.1881	14.0283	15.4041	15.0306	14.7751	15.0693	14.6402	14.5744	14.3952	14.4724	cellular response to tumor necrosis factor;neuron projection development;peptidyl-serine phosphorylation;positive regulation of cell proliferation;positive regulation of neuron death;positive regulation of neuron projection development;positive regulation of NF-kappaB transcription factor activity;positive regulation of transcription by RNA polymerase II;response to drug;response to fatty acid;re…	ATP binding;IkappaB kinase activity;protein heterodimerization activity;protein homodimerization activity;protein kinase activity;protein serine/threonine kinase activity	cytosol;IkappaB kinase complex;intracellular membrane-bounded organelle;membrane raft;nucleus	Acute myeloid leukemia;Adipocytokine signaling pathway;Antifolate resistance;Apoptosis;B cell receptor signaling pathway;Chagas disease (American trypanosomiasis);Chemokine signaling pathway;Chronic myeloid leukemia;C-type lectin receptor signaling pathway;Cytosolic DNA-sensing pathway;Epstein-Barr virus infection;Fluid shear stress and atherosclerosis;FoxO signaling pathway;Hepatitis B;Hepatitis…	1	87951	1	24.87	161.508	14.6825	14.6402	0.409152	0.0278665	14.0283	15.4041	1.3758	11	0.63533	0.100758	-0.477917	Q9QY78	IKKB_RAT	Ikbkb	Inhibitor of nuclear factor kappa-B kinase subunit beta OS=Rattus norvegicus OX=10116 GN=Ikbkb PE=1 SV=1
17.7943	16.4793	19.0405	18.9143	18.253	18.2166	17.7867	17.4027	18.2775	18.9313	18.8461	cellular response to platelet-derived growth factor stimulus;negative regulation of lamellipodium morphogenesis;negative regulation of smooth muscle cell chemotaxis;protein kinase C signaling;regulation of Arp2/3 complex-mediated actin nucleation	actin binding;Arp2/3 complex binding;cytoskeletal protein binding;protein-containing complex binding	cell leading edge;cell periphery;cytosol;lamellipodium;perinuclear region of cytoplasm;stress fiber	Cytoskeleton proteins	4	54438	4	290.74	199.942	18.1766	18.253	0.781276	0.0429826	16.4793	19.0405	2.56121	11	1.12762	-0.945719	0.793621	O89046	COR1B_RAT	Coro1b	Coronin-1B OS=Rattus norvegicus OX=10116 GN=Coro1b PE=1 SV=1
17.3275	17.0056	17.1028	17.7677	17.8271	17.5503	17.75	16.8926	17.3432	17.5005	17.2637	axonogenesis;endoplasmic reticulum organization;endoplasmic reticulum tubular network membrane organization;protein homooligomerization	GTP binding;GTPase activity;identical protein binding	axon;endoplasmic reticulum;endoplasmic reticulum membrane;endoplasmic reticulum tubular network;endoplasmic reticulum tubular network membrane;Golgi apparatus;Golgi cis cisterna;Golgi membrane;integral component of membrane	Membrane trafficking	9	63677	10	557.44	191.331	17.3937	17.3432	0.316337	0.0181869	16.8926	17.8271	0.934412	11	0.647215	-0.106445	-1.14821	Q6PST4	ATLA1_RAT	Atl1	Atlastin-1 OS=Rattus norvegicus OX=10116 GN=Atl1 PE=1 SV=1
13.3447	13.7013	13.2369	12.8743	13.3662	14.2176	12.729	9.00497	9.30279	8.42883	8.51581	protein processing involved in protein targeting to mitochondrion;proteolysis	endopeptidase activity;metal ion binding;metalloendopeptidase activity	mitochondrial inner membrane;mitochondrial matrix		2	59083	2	108.98	128.722	11.702	12.8743	2.33397	0.19945	8.42883	14.2176	5.7888	11	4.36127	-0.592017	-1.7978	P20069	MPPA_RAT	Pmpca	Mitochondrial-processing peptidase subunit alpha OS=Rattus norvegicus OX=10116 GN=Pmpca PE=1 SV=1
18.4372	18.6326	18.202	18.974	18.7731	18.6882	18.8489	19.2563	19.1246	19.0152	19.2875	positive regulation of endopeptidase activity;regulation of G1/S transition of mitotic cell cycle;regulation of proteasomal protein catabolic process	endopeptidase activator activity	cytoplasm;nucleoplasm;proteasome activator complex		15	28730	15	908.61	207.24	18.84	18.8489	0.338097	0.0179457	18.202	19.2875	1.08547	11	0.492054	-0.458715	-0.345728	Q63797	PSME1_RAT	Psme1	Proteasome activator complex subunit 1 OS=Rattus norvegicus OX=10116 GN=Psme1 PE=2 SV=1
16.8734	17.1646	17.1473	16.8925	17.0003	17.1934	16.7742	17.0795	17.199	16.325	16.7446	blood coagulation;negative regulation of endopeptidase activity	heparin binding;serine-type endopeptidase inhibitor activity	extracellular space	Complement and coagulation cascades;Exosome;Glycosaminoglycan binding proteins	2	54745	2	83.66	186.394	16.9449	17.0003	0.264229	0.0155934	16.325	17.199	0.874044	11	0.390356	-1.31509	1.94554	Q5BKA6;Q64268	HEP2_RAT	Serpind1	Heparin cofactor 2 OS=Rattus norvegicus OX=10116 GN=Serpind1 PE=1 SV=1
17.1217	17.1382	17.634	17.3365	17.5745	17.2676	17.3467	16.8107	16.8006	16.1438	16.6732	acute inflammatory response to antigenic stimulus;acute-phase response;embryonic liver development;luteinization;negative regulation of endopeptidase activity;protein homotetramerization;response to carbon dioxide;response to glucocorticoid;response to nutrient;response to prostaglandin E;response to wounding	brain-derived neurotrophic factor binding;endopeptidase inhibitor activity;nerve growth factor binding;protein homodimerization activity;serine-type endopeptidase inhibitor activity	extracellular space	Complement and coagulation cascades;Exosome;Membrane trafficking	1	165107	2	110.4	187.848	17.0771	17.1382	0.438314	0.0256669	16.1438	17.634	1.49019	11	0.546127	-0.839528	0.624406	P06238;Q4FZY3	A2MG_RAT	A2m	Alpha-2-macroglobulin OS=Rattus norvegicus OX=10116 GN=A2m PE=2 SV=2
19.8353	20.0488	20.1952	20.4918	20.3551	20.3281	20.328	20.1196	20.1213	19.9327	20.1647	cellular response to DNA damage stimulus;protein modification by small protein conjugation;protein ubiquitination	ATP binding;ubiquitin activating enzyme activity	cytoplasm;cytosol;desmosome;endosome membrane;heterochromatin;lysosomal membrane;mitochondrion;nucleoplasm;nucleus;rough endoplasmic reticulum membrane	Exosome;Parkinson disease;Ubiquitin mediated proteolysis;Ubiquitin system	32	118910	33	2736.95	221.92	20.1746	20.1647	0.193936	0.00961287	19.8353	20.4918	0.656496	11	0.279291	-0.176016	-0.377627	Q5U300	UBA1_RAT	Uba1	Ubiquitin-like modifier-activating enzyme 1 OS=Rattus norvegicus OX=10116 GN=Uba1 PE=1 SV=1
19.4639	18.988	19.5048	19.3572	18.955	19.6993	18.8134	20.0144	19.4063	18.9089	20.6932	carbohydrate metabolic process;cellular response to cAMP;cellular response to tumor necrosis factor;gluconeogenesis;glycerol-3-phosphate catabolic process;glycerol-3-phosphate metabolic process;glycerolipid metabolic process;glycerophosphate shuttle;NADH metabolic process;NADH oxidation;positive regulation of glycolytic process	glycerol-3-phosphate dehydrogenase (quinone) activity;glycerol-3-phosphate dehydrogenase [NAD(P)+] activity;glycerol-3-phosphate dehydrogenase [NAD+] activity;NAD binding;protein homodimerization activity	cytosol;glycerol-3-phosphate dehydrogenase complex	Glycerophospholipid metabolism	4	38112	5	324.01	213.804	19.4368	19.4063	0.556295	0.0286208	18.8134	20.6932	1.87987	11	0.744249	1.13784	1.44526	O35077;Q5I0F4	GPDA_RAT	Gpd1	Glycerol-3-phosphate dehydrogenase [NAD(+)], cytoplasmic OS=Rattus norvegicus OX=10116 GN=Gpd1 PE=1 SV=4
18.0056	18.6704	19.1857	18.8789	18.4252	19.1893	18.632	19.0128	19.3416	19.2924	19.3602			cytoplasm;nucleus	Exosome	14	96081	14	696.71	207.994	18.9085	19.0128	0.434557	0.022982	18.0056	19.3602	1.35461	11	0.660423	-0.907618	0.147282	Q62667	MVP_RAT	Mvp	Major vault protein OS=Rattus norvegicus OX=10116 GN=Mvp PE=1 SV=4
14.2332	13.8574	13.5907	13.6049	14.289	13.8454	14.0604	13.1279	12.3424	11.7361	11.739	mRNA transport;positive regulation of GTPase activity;protein import into nucleus	Ran GTPase binding	cytoplasm;nuclear membrane;nuclear pore;nucleus	Messenger RNA biogenesis;RNA transport	1	50243	1	22.17	146.426	13.3115	13.6049	0.950826	0.0714289	11.7361	14.289	2.55297	11	1.71799	-0.883733	-0.736933	O08587;Q4QR93	NUP50_RAT	Nup50	Nuclear pore complex protein Nup50 OS=Rattus norvegicus OX=10116 GN=Nup50 PE=2 SV=2
16.6107	16.8093	16.9187	17.0321	16.9715	16.7064	16.7041	17.1562	17.1859	17.3473	17.2147	bone morphogenesis;leukocyte migration;negative regulation of protein processing;negative regulation of transforming growth factor beta receptor signaling pathway;regulation of chondrocyte differentiation	fibroblast growth factor binding;signaling receptor binding	extracellular exosome;extracellular matrix;Golgi apparatus;Golgi membrane;integral component of membrane;membrane;plasma membrane	Cell adhesion molecules (CAMs)	1	138341	8	444.14	186.657	16.9688	16.9715	0.241879	0.0142544	16.6107	17.3473	0.736549	11	0.4795	-0.00476424	-1.25364	B7Z8Y4;D3DUJ7;Q13221;Q6P9D1;Q92896	GSLG1_HUMAN	GLG1	Golgi apparatus protein 1 OS=Homo sapiens OX=9606 GN=GLG1 PE=1 SV=2
18.6731	18.8576	18.8977	18.3898	18.1944	18.3857	18.6461	18.8083	18.8479	18.9488	18.8514	translation	structural constituent of ribosome	cell body;cytoplasmic ribonucleoprotein granule;cytosolic large ribosomal subunit;dendrite	Ribosome	2	15781	2	82.35	205.501	18.6819	18.8083	0.251603	0.0134677	18.1944	18.9488	0.754389	11	0.467813	-0.927383	-0.438339	P41105	RL28_MOUSE	Rpl28	60S ribosomal protein L28 OS=Mus musculus OX=10090 GN=Rpl28 PE=1 SV=2
19.414	23.0349	18.2338	16.9002	17.7089	16.402	17.4491	18.998	16.8657	18.0342	17.0116	protein heterotetramerization	protein heterodimerization activity;structural molecule activity	keratin filament;plasma membrane	Cytoskeleton proteins;Exosome	3	65190	7	419.68	200.052	18.1866	17.7089	1.85564	0.102033	16.402	23.0349	6.63298	11	2.09778	1.99121	4.69994	A1L113;Q63115;Q6IG01;Q6IMF3	K2C1_RAT;K2C1B_RAT	Krt1;Krt77	Keratin, type II cytoskeletal 1 OS=Rattus norvegicus OX=10116 GN=Krt1 PE=2 SV=1
18.9534	18.7848	18.7814	18.7595	18.8662	18.8085	18.6485	18.9878	19.0959	20.4559	19.3062	intracellular signal transduction;lipid catabolic process;negative regulation of potassium ion transport;phototransduction	calcium ion binding;mitogen-activated protein kinase binding;phosphatidylinositol phospholipase C activity	cytoplasm	Adrenergic signaling in cardiomyocytes;African trypanosomiasis;AGE-RAGE signaling pathway in diabetic complications;Aldosterone synthesis and secretion;Alzheimer disease;Amoebiasis;Apelin signaling pathway;Calcium signaling pathway;cGMP-PKG signaling pathway;Chagas disease (American trypanosomiasis);Chemokine signaling pathway;Cholinergic synapse;Circadian entrainment;Cortisol synthesis and secre…	13	135552	13	624.14	209.448	19.0407	18.8662	0.503659	0.0264517	18.6485	20.4559	1.8074	11	0.314568	2.59966	7.39565	O88356;Q9QW07;Q9Z0G6	PLCB4_RAT	Plcb4	1-phosphatidylinositol 4,5-bisphosphate phosphodiesterase beta-4 OS=Rattus norvegicus OX=10116 GN=Plcb4 PE=1 SV=2
18.178	18.4148	18.1729	18.651	18.7444	18.854	18.6721	17.5188	17.9023	18.0235	17.9264	assembly of large subunit precursor of preribosome;gene silencing by miRNA;mature ribosome assembly;miRNA mediated inhibition of translation;positive regulation of translation;regulation of fatty acid biosynthetic process;regulation of glycolytic process;regulation of megakaryocyte differentiation;regulation of reactive oxygen species metabolic process;response to insulin;ribosomal large subunit …	ribosomal large subunit binding;ribosome binding;translation initiation factor activity	cytosol;nucleolus;preribosome, large subunit precursor	Ribosome biogenesis;Ribosome biogenesis in eukaryotes;Translation factors	1	27067	2	143.84	201.058	18.278	18.178	0.423001	0.0231426	17.5188	18.854	1.33515	11	0.745676	-0.233446	-0.885571	Q3KRD8	IF6_RAT	Eif6	Eukaryotic translation initiation factor 6 OS=Rattus norvegicus OX=10116 GN=Eif6 PE=1 SV=1
13.3734	13.3502	13.2184	13.9055	13.7628	13.8193	13.5762	10.794	10.1336	9.75643	11.4547	lysine biosynthetic process via aminoadipic acid	holo-[acyl-carrier-protein] synthase activity;magnesium ion binding	cytoplasm	Pantothenate and CoA biosynthesis	1	36021	1	36.51	137.145	12.4677	13.3502	1.59966	0.128304	9.75643	13.9055	4.14907	11	2.9688	-0.822419	-1.19476	B2RYJ4	ADPPT_RAT	Aasdhppt	L-aminoadipate-semialdehyde dehydrogenase-phosphopantetheinyl transferase OS=Rattus norvegicus OX=10116 GN=Aasdhppt PE=2 SV=1
12.829	12.6529	12.6264	12.5874	13.0984	13.0462	12.6978	11.6485	9.75568	11.215	9.59318	negative regulation of apoptotic process	protein domain specific binding	apical plasma membrane;cell cortex;clathrin-coated vesicle;intracellular membrane-bounded organelle;mitochondrion;nuclear membrane;P-body;sarcoplasmic reticulum	Messenger RNA biogenesis	3	31429	3	67.21	131.75	11.9773	12.6264	1.2729	0.106276	9.59318	13.0984	3.50521	11	1.61395	-1.21869	0.108874	Q5D1N3;Q5D1N4;Q7TSE7;Q7TSE8;Q7TSE9	HAX1_RAT	Hax1	HCLS1-associated protein X-1 OS=Rattus norvegicus OX=10116 GN=Hax1 PE=1 SV=1
20.7555	20.2727	20.3892	21.0283	20.7091	20.9763	20.8013	20.8298	20.5675	20.4099	20.4762	cell differentiation;innate immune response;mRNA processing;negative regulation of apoptotic process;negative regulation of cell proliferation in bone marrow;positive regulation of angiogenesis;positive regulation of cell proliferation;positive regulation of serotonin secretion;RNA splicing	advanced glycation end-product receptor activity;disaccharide binding;Fc-gamma receptor I complex binding;IgE binding;monosaccharide binding	cell surface;cytoplasm;extracellular space;nucleus;plasma membrane;spliceosomal complex	Exosome;Lectins	6	27241	6	434.51	227.216	20.656	20.7091	0.249817	0.0120942	20.2727	21.0283	0.755615	11	0.419897	-0.021601	-1.21856	P08699	LEG3_RAT	Lgals3	Galectin-3 OS=Rattus norvegicus OX=10116 GN=Lgals3 PE=1 SV=4
15.0874	15.3294	15.1626	15.3277	15.1149	15.0651	15.0584	15.4632	15.331	15.1711	15.5882	ATP-dependent chromatin remodeling;nucleosome disassembly		nucleoplasm;SWI/SNF complex	Chromosome and associated proteins;Hepatocellular carcinoma;Thermogenesis;Transcription machinery	1	59319	1	28.28	167.699	15.2454	15.1711	0.175487	0.0115108	15.0584	15.5882	0.529818	11	0.243649	0.743307	-0.400665	O54771;O54772	SMRD2_RAT	Smarcd2	SWI/SNF-related matrix-associated actin-dependent regulator of chromatin subfamily D member 2 OS=Rattus norvegicus OX=10116 GN=Smarcd2 PE=1 SV=3
20.2504	20.3542	21.1796	21.6125	21.7795	21.3712	21.4516	21.2694	20.8322	21.3351	21.0686	cardiac muscle cell differentiation;cellular response to lithium ion;cellular response to organic substance;cellular senescence;chaperone-mediated protein folding;cortical actin cytoskeleton organization;negative regulation of cell cycle arrest;negative regulation of intracellular steroid hormone receptor signaling pathway;negative regulation of neuron differentiation;negative regulation of retin…	androgen receptor binding;calcium ion binding;carbohydrate binding;hormone binding;integrin binding;iron ion binding;mRNA binding;peptide binding;ubiquitin protein ligase binding;unfolded protein binding	acrosomal vesicle;cell surface;collagen-containing extracellular matrix;cytoplasm;cytosol;endoplasmic reticulum;endoplasmic reticulum quality control compartment;external side of plasma membrane;extracellular space;Golgi apparatus;intracellular membrane-bounded organelle;MHC class I peptide loading complex;nuclear envelope;nucleus;perinuclear region of cytoplasm;polysome;protein-containing comple…	Antigen processing and presentation;Chagas disease (American trypanosomiasis);Chaperones and folding catalysts;Epstein-Barr virus infection;Herpes simplex virus 1 infection;Human cytomegalovirus infection;Human immunodeficiency virus 1 infection;Human T-cell leukemia virus 1 infection;Lectins;Phagosome;Protein processing in endoplasmic reticulum	16	48137	16	1009.77	232.504	21.1368	21.2694	0.484526	0.0229234	20.2504	21.7795	1.52909	11	0.619377	-0.834399	-0.0506659	P10452;P18418	CALR_RAT	Calr	Calreticulin OS=Rattus norvegicus OX=10116 GN=Calr PE=1 SV=1
16.2008	18.4347	18.8189	18.7345	19.0063	18.6109	18.8566	18.1938	18.6661	18.8034	18.9768	cell-cell adhesion via plasma-membrane adhesion molecules;negative regulation of apoptotic process;positive regulation of cell motility;positive regulation of cell proliferation;ureteric bud development	cadherin binding involved in cell-cell adhesion	bicellular tight junction;cell surface;integral component of membrane;lateral plasma membrane;plasma membrane	CD molecules;Exosome	4	35869	4	439.24	203.303	18.4821	18.7345	0.792483	0.0428785	16.2008	19.0063	2.80548	11	0.421932	-2.81981	8.5109	O55159	EPCAM_RAT	Epcam	Epithelial cell adhesion molecule OS=Rattus norvegicus OX=10116 GN=Epcam PE=1 SV=1
18.1314	18.1332	18.2856	18.7863	18.6318	18.4053	18.7644	17.9903	18.3216	18.3751	18.3014	dense core granule exocytosis;positive regulation of calcium ion-dependent exocytosis;positive regulation of exocytosis;protein transport;regulated exocytosis;synaptic vesicle exocytosis	calcium ion binding;phosphatidylinositol-4,5-bisphosphate binding	cell junction;dense core granule;extrinsic component of neuronal dense core vesicle membrane;glutamatergic synapse;presynapse	Membrane trafficking	14	147314	14	1028.55	202.126	18.3751	18.3216	0.258791	0.0140838	17.9903	18.7863	0.796011	11	0.498648	0.412764	-0.697565	Q62717	CAPS1_RAT	Cadps	Calcium-dependent secretion activator 1 OS=Rattus norvegicus OX=10116 GN=Cadps PE=1 SV=1
18.6416	19.3989	19.7719	19.9797	19.981	19.5585	19.9176	19.915	20.128	19.9502	20.3622	negative regulation of neuron apoptotic process;negative regulation of transcription, DNA-templated;nucleosome assembly	DNA binding	cytoplasm;cytosol;endoplasmic reticulum;lipid droplet;nucleoplasm;nucleus;perinuclear region of cytoplasm;protein-containing complex	Chromosome and associated proteins	4	33358	4	302.73	217.604	19.7822	19.9176	0.457893	0.0231467	18.6416	20.3622	1.72055	11	0.422487	-1.6421	3.5425	A2BE95;Q9CY82;Q9D0A9;Q9EQU5;Q9Z181	SET_MOUSE;FUC3_RAT	Set	Protein SET OS=Mus musculus OX=10090 GN=Set PE=1 SV=1
13.7877	13.5314	13.281	14.4637	14.2717	14.3966	14.8771	14.3569	14.5279	15.2154	13.3493	actin filament-based movement;regulation of Rho protein signal transduction;Rho protein signal transduction;Roundabout signaling pathway	actin binding;actin filament binding;actin-dependent ATPase activity;ADP binding;ATP binding;ATPase activity;ATP-dependent protein binding;calmodulin binding;GTPase activator activity;microfilament motor activity;zinc ion binding	actin filament;cell cortex;cytoplasm;lamellipodium;myosin complex;perinuclear region of cytoplasm;ruffle		1	226380	1	20.99	156.059	14.1872	14.3569	0.625965	0.0441219	13.281	15.2154	1.93435	11	0.996469	-0.0931153	-0.890209	Q63358	MYO9B_RAT	Myo9b	Unconventional myosin-IXb OS=Rattus norvegicus OX=10116 GN=Myo9b PE=1 SV=1
17.9146	18.0601	18.1251	18.0614	18.0997	18.0472	18.2277	17.2979	17.3561	17.5988	17.129	aging;ethanol catabolic process;ethanol oxidation;formaldehyde catabolic process	alcohol dehydrogenase (NAD) activity;alcohol dehydrogenase activity, zinc-dependent;S-(hydroxymethyl)glutathione dehydrogenase activity;zinc ion binding	cytoplasm;cytosol;nucleus	Chemical carcinogenesis;Drug metabolism - cytochrome P450;Fatty acid degradation;Glycolysis / Gluconeogenesis;Metabolism of xenobiotics by cytochrome P450;Retinol metabolism;Tyrosine metabolism	4	40348	4	232.88	195.917	17.8107	18.0472	0.390795	0.0219416	17.129	18.2277	1.09868	11	0.743576	-0.781706	-1.11797	P12711;Q5XIF8	ADHX_RAT	Adh5	Alcohol dehydrogenase class-3 OS=Rattus norvegicus OX=10116 GN=Adh5 PE=1 SV=2
18.9719	17.6283	19.7307	19.695	18.2564	19.9167	19.3694	18.7697	19.128	19.7136	20.7091	activation of innate immune response;circadian rhythm;DNA recombination;DNA repair;innate immune response;mRNA processing;negative regulation of oxidative stress-induced neuron intrinsic apoptotic signaling pathway;negative regulation of transcription, DNA-templated;regulation of circadian rhythm;RNA splicing	chromatin binding;E-box binding;identical protein binding;RNA binding;RNA polymerase II distal enhancer sequence-specific DNA binding;transcription regulatory region sequence-specific DNA binding	nuclear matrix;nuclear speck;nucleolus;nucleus;paraspeckles;RNA polymerase II transcription factor complex	Spliceosome	8	55005	8	374.87	211.889	19.2626	19.3694	0.846766	0.043959	17.6283	20.7091	3.0808	11	0.961012	-0.392245	0.437556	Q5FVM4	NONO_RAT	Nono	Non-POU domain-containing octamer-binding protein OS=Rattus norvegicus OX=10116 GN=Nono PE=1 SV=3
11.9206	12.548	12.1349	13.0234	13.0567	12.8734	12.6529	13.6759	12.4223	12.2338	13.3047			actin cytoskeleton;cytoplasm;glutamatergic synapse;postsynaptic actin cytoskeleton		1	138295	1	44.91	139.847	12.7133	12.6529	0.531465	0.0418037	11.9206	13.6759	1.75533	11	0.822925	0.278315	-0.553492	Q8JZS5;Q8K4T4	FLIP1_RAT	Filip1	Filamin-A-interacting protein 1 OS=Rattus norvegicus OX=10116 GN=Filip1 PE=1 SV=1
15.4054	15.4371	15.5575	15.7293	15.8226	15.7124	15.7197	15.1777	15.1975	15.8855	15.6696	adiponectin-activated signaling pathway;fatty acid metabolic process;fatty acid transport;lipid metabolic process;long-chain fatty acid import;long-chain fatty-acyl-CoA biosynthetic process;positive regulation of cold-induced thermogenesis;positive regulation of protein serine/threonine kinase activity;response to drug;response to nutrient;response to oleic acid;response to organic cyclic compoun…	acetate-CoA ligase activity;ATP binding;decanoate-CoA ligase activity;long-chain fatty acid-CoA ligase activity	endoplasmic reticulum;endoplasmic reticulum membrane;integral component of membrane;mitochondrial outer membrane;peroxisomal membrane;plasma membrane	Adipocytokine signaling pathway;Exosome;Fatty acid biosynthesis;Fatty acid degradation;Ferroptosis;Lipid biosynthesis proteins;Peroxisome;PPAR signaling pathway;Thermogenesis	4	79155	5	159.27	171.314	15.574	15.6696	0.24055	0.0154456	15.1777	15.8855	0.707714	11	0.323878	-0.588767	-0.847346	P18163	ACSL1_RAT	Acsl1	Long-chain-fatty-acid--CoA ligase 1 OS=Rattus norvegicus OX=10116 GN=Acsl1 PE=1 SV=1
18.1671	18.0261	18.091	18.6544	18.434	18.3803	17.6058	18.0101	17.7702	18.4207	18.006	iron ion homeostasis	ion transmembrane transporter activity	integral component of membrane;mitochondrial membrane		7	35808	9	545.01	199.565	18.1423	18.091	0.309942	0.0170839	17.6058	18.6544	1.04867	11	0.414665	-0.0755602	-0.429131	Q63965	SFXN1_RAT	Sfxn1	Sideroflexin-1 OS=Rattus norvegicus OX=10116 GN=Sfxn1 PE=2 SV=4
18.4454	18.3034	17.938	18.5615	18.9127	18.0215	18.0901	16.5707	16.4017	16.4363	16.4757	activation of MAPK activity;activation of protein kinase activity;epithelial cell proliferation involved in lung morphogenesis;ERK1 and ERK2 cascade;face development;heart development;negative regulation of gene expression;positive regulation of axonogenesis;positive regulation of cell motility;protein phosphorylation;regulation of axon regeneration;regulation of early endosome to late endosome t…	ATP binding;MAP kinase kinase activity;metal ion binding;protein serine/threonine kinase activity;protein serine/threonine/tyrosine kinase activity;protein tyrosine kinase activity;protein-containing complex scaffold activity	cell cortex;cytoplasm;cytosol;early endosome;focal adhesion;Golgi apparatus;late endosome;membrane;mitochondrion;nucleus	Acute myeloid leukemia;Apelin signaling pathway;Apoptosis;Autophagy - animal;B cell receptor signaling pathway;Bladder cancer;Breast cancer;cAMP signaling pathway;Cellular senescence;Central carbon metabolism in cancer;cGMP-PKG signaling pathway;Choline metabolism in cancer;Chronic myeloid leukemia;Colorectal cancer;Cushing syndrome;EGFR tyrosine kinase inhibitor resistance;Endocrine resistance;E…	4	44539	7	380.03	194.157	17.6506	18.0215	0.973381	0.055147	16.4017	18.9127	2.51099	11	1.9697	-0.386246	-1.76852	A0JN15;P36506	MP2K2_RAT	Map2k2	Dual specificity mitogen-activated protein kinase kinase 2 OS=Rattus norvegicus OX=10116 GN=Map2k2 PE=1 SV=1
14.8639	16.9911	17.1662	17.6416	17.7817	17.2855	17.7028	17.0386	17.2659	16.7051	17.3179			cytoplasm;cytosol;ER membrane protein complex		1	23847	1	67.31	187.76	17.0691	17.2659	0.799775	0.0468551	14.8639	17.7817	2.91779	11	0.650471	-2.37351	6.67706	Q5FVL2	EMC8_RAT	Emc8	ER membrane protein complex subunit 8 OS=Rattus norvegicus OX=10116 GN=Emc8 PE=2 SV=1
20.3655	20.0627	20.3478	20.623	20.0727	19.9793	20.1902	20.8162	20.5969	20.7169	21.2586	epithelial cell differentiation			Membrane trafficking	13	22550	14	1202.51	225.03	20.4573	20.3655	0.38846	0.0189889	19.9793	21.2586	1.27924	11	0.644171	0.702543	0.166056	Q5XFX0	TAGL2_RAT	Tagln2	Transgelin-2 OS=Rattus norvegicus OX=10116 GN=Tagln2 PE=1 SV=1
20.2606	20.433	20.59	20.3735	20.167	20.9927	19.9787	21.2159	21.2906	20.6621	21.5176	blastocyst development;positive regulation of RNA polymerase II transcriptional preinitiation complex assembly;protein catabolic process	ATP binding;ATPase activity;proteasome-activating ATPase activity	cytosolic proteasome complex;inclusion body;nucleus;proteasome accessory complex;proteasome regulatory particle, base subcomplex;synapse	Epstein-Barr virus infection;Proteasome	11	47493	11	691.66	227.482	20.6802	20.59	0.505343	0.0244361	19.9787	21.5176	1.53885	11	0.955366	0.379182	-1.13701	Q63570	PRS6B_RAT	Psmc4	26S proteasome regulatory subunit 6B OS=Rattus norvegicus OX=10116 GN=Psmc4 PE=1 SV=1
13.8838	13.8768	13.7635	14.6701	14.6541	14.5083	14.2286	13.4178	11.9595	12.566	13.4295	ATP generation from poly-ADP-D-ribose;carbohydrate metabolic process;nucleotide-sugar metabolic process;positive regulation of DNA repair;regulation of DNA repair	chromatin binding;poly(ADP-ribose) glycohydrolase activity	chromatin;cytoplasm;intracellular membrane-bounded organelle;nucleus	Enzymes with EC numbers	1	110417	1	32.25	150.958	13.7235	13.8768	0.855306	0.0623244	11.9595	14.6701	2.71062	11	1.09052	-0.941316	0.455508	Q9QYM2	PARG_RAT	Parg	Poly(ADP-ribose) glycohydrolase OS=Rattus norvegicus OX=10116 GN=Parg PE=1 SV=1
16.1484	16.1404	15.445	16.426	16.0305	16.2649	16.2745	15.6066	15.9971	15.5426	15.9066			cytoplasm	Endocytosis;Membrane trafficking	2	45110	2	103.83	175.783	15.9802	16.0305	0.323429	0.0202393	15.445	16.426	0.980977	11	0.658284	-0.518783	-0.928579	Q5PPJ9	SHLB2_RAT	Sh3glb2	Endophilin-B2 OS=Rattus norvegicus OX=10116 GN=Sh3glb2 PE=1 SV=2
18.6002	18.3211	18.8786	19.1309	18.5834	19.1496	18.8554	18.0117	18.6039	18.8057	19.054	adipose tissue development;cellular response to cholesterol;cellular response to glucose stimulus;cellular response to testosterone stimulus;fatty acid metabolic process;liver development;positive regulation of insulin secretion;response to drug;response to ethanol;response to nutrient;response to oleic acid;response to organic cyclic compound;response to organonitrogen compound;response to purin…	acetoacetate-CoA ligase activity;ATP binding;butyrate-CoA ligase activity	cytosol	Butanoate metabolism;Lipid biosynthesis proteins;Valine, leucine and isoleucine degradation	10	75562	10	542.98	205.995	18.7268	18.8057	0.349649	0.0186711	18.0117	19.1496	1.13787	11	0.470659	-0.733119	0.253482	Q9JMI1	AACS_RAT	Aacs	Acetoacetyl-CoA synthetase OS=Rattus norvegicus OX=10116 GN=Aacs PE=1 SV=1
17.2812	16.8166	16.9307	17.6154	17.443	17.2497	17.3634	17.7338	18.0076	17.4732	17.6859	calcineurin-NFAT signaling cascade;Fc-epsilon receptor signaling pathway;positive regulation of transcription by RNA polymerase II;protein dephosphorylation;Wnt signaling pathway, calcium modulating pathway	calcium ion binding;calcium-dependent protein serine/threonine phosphatase activity;calmodulin binding;cyclosporin A binding;phosphatase binding;phosphoprotein phosphatase activity;protein domain specific binding	calcineurin complex;cytosol;nucleoplasm;sarcolemma	Alzheimer disease;Amphetamine addiction;Amyotrophic lateral sclerosis (ALS);Axon guidance;B cell receptor signaling pathway;Calcium signaling pathway;Cellular senescence;cGMP-PKG signaling pathway;C-type lectin receptor signaling pathway;Glucagon signaling pathway;Glutamatergic synapse;Human cytomegalovirus infection;Human immunodeficiency virus 1 infection;Human T-cell leukemia virus 1 infection…	3	19402	3	151.09	191.601	17.4182	17.443	0.347977	0.0199777	16.8166	18.0076	1.191	11	0.436201	-0.226112	-0.0918473	P06705;P15117;P63100;Q08044	CANB1_RAT	PPP3R1	Calcineurin subunit B type 1 OS=Rattus norvegicus OX=10116 GN=Ppp3r1 PE=1 SV=2
17.326	17.6953	17.9361	17.694	17.3289	17.7707	17.6605	17.9577	18.0205	18.1075	18.0561	activation of MAPK activity;activation of protein kinase activity;cell proliferation;glucose homeostasis;Golgi inheritance;intracellular signal transduction;melanosome transport;mitotic cell cycle;negative regulation of gene expression;negative regulation of homotypic cell-cell adhesion;negative regulation of hypoxia-induced intrinsic apoptotic signaling pathway;neuron differentiation;neuron proj…	ATP binding;MAP kinase kinase activity;mitogen-activated protein kinase kinase kinase binding;protein kinase binding;protein serine/threonine kinase activity;protein serine/threonine/tyrosine kinase activity;protein tyrosine kinase activity;Ras GTPase binding	axon;cell cortex;cytoplasm;cytosol;dendrite;dendrite cytoplasm;early endosome;focal adhesion;glutamatergic synapse;Golgi apparatus;late endosome;microtubule organizing center;mitochondrion;nucleus;perikaryon;perinuclear region of cytoplasm;plasma membrane;postsynaptic density	Acute myeloid leukemia;Alcoholism;Apelin signaling pathway;Apoptosis;Autophagy - animal;B cell receptor signaling pathway;Bladder cancer;Breast cancer;cAMP signaling pathway;Cellular senescence;Central carbon metabolism in cancer;cGMP-PKG signaling pathway;Chemokine signaling pathway;Choline metabolism in cancer;Cholinergic synapse;Chronic myeloid leukemia;Colorectal cancer;Cushing syndrome;EGFR …	3	43779	6	340.04	195.553	17.7776	17.7707	0.271246	0.0152578	17.326	18.1075	0.781551	11	0.359964	-0.633769	-0.595974	Q01986;Q5EBD5	MP2K1_RAT	Map2k1	Dual specificity mitogen-activated protein kinase kinase 1 OS=Rattus norvegicus OX=10116 GN=Map2k1 PE=1 SV=2
15.8661	15.4373	16.0599	16.255	16.1135	16.35	15.938	16.0518	15.6977	15.5466	16.1689	adaptive immune response based on somatic recombination of immune receptors built from immunoglobulin superfamily domains;aging;animal organ regeneration;aortic valve morphogenesis;ATP biosynthetic process;branch elongation involved in mammary gland duct branching;cell cycle arrest;cell development;cell migration;cell-cell junction organization;cellular calcium ion homeostasis;cellular response t…	antigen binding;cytokine activity;enzyme binding;growth factor activity;protein heterodimerization activity;protein homodimerization activity;protein N-terminus binding;protein serine/threonine kinase activator activity;transforming growth factor beta receptor binding;type I transforming growth factor beta receptor binding;type II transforming growth factor beta receptor binding;type III transfor…	axon;blood microparticle;cell surface;collagen-containing extracellular matrix;cytoplasm;extracellular space;microvillus;neuronal cell body;nucleus;secretory granule	AGE-RAGE signaling pathway in diabetic complications;Amoebiasis;Cell cycle;Cellular senescence;Chagas disease (American trypanosomiasis);Chaperones and folding catalysts;Chronic myeloid leukemia;Colorectal cancer;Cytokine-cytokine receptor interaction;Cytokines and growth factors;Dilated cardiomyopathy (DCM);FoxO signaling pathway;Gastric cancer;Glycosaminoglycan binding proteins;Hepatitis B;Hepa…	2	44985	2	91.79	175.485	15.9531	16.0518	0.290937	0.018237	15.4373	16.35	0.912682	11	0.4712	-0.573203	-0.619954	P17246;Q53YM8	TGFB1_RAT	Tgfb1	Transforming growth factor beta-1 proprotein OS=Rattus norvegicus OX=10116 GN=Tgfb1 PE=1 SV=1
13.1249	13.4381	12.8534	12.2875	13.0541	13.3798	13.3526	10.6595	9.85071	9.56954	10.9718	negative regulation of defense response to virus;negative regulation of I-kappaB kinase/NF-kappaB signaling;negative regulation of interferon-beta production;negative regulation of NIK/NF-kappaB signaling;N-terminal protein myristoylation;protein dephosphorylation	magnesium ion binding;magnesium-dependent protein serine/threonine phosphatase activity;manganese ion binding;protein serine/threonine phosphatase activity	cytosol;membrane;nucleus	MAPK signaling pathway;Protein phosphatases and associated proteins	1	43489	2	103.22	132.542	12.0493	12.8534	1.49477	0.124055	9.56954	13.4381	3.8686	11	2.69318	-0.72348	-1.27378	P35815;Q546R0;Q64046	PPM1B_RAT	Ppm1b	Protein phosphatase 1B OS=Rattus norvegicus OX=10116 GN=Ppm1b PE=2 SV=1
19.1012	19.1005	18.9573	19.5038	19.6267	19.4262	19.5669	17.7154	17.7864	18.5007	18.4886	formation of cytoplasmic translation initiation complex;translational initiation	enzyme binding;translation initiation factor activity	eukaryotic 43S preinitiation complex;eukaryotic 48S preinitiation complex;eukaryotic translation initiation factor 3 complex	RNA transport;Translation factors	8	36837	9	464.42	207.774	18.8885	19.1005	0.683302	0.0361755	17.7154	19.6267	1.91138	11	1.01522	-0.748238	-0.670336	B0BNA7	EIF3I_RAT	Eif3i	Eukaryotic translation initiation factor 3 subunit I OS=Rattus norvegicus OX=10116 GN=Eif3i PE=2 SV=1
14.9371	14.2787	11.9042	15.6914	15.4163	15.1702	15.1652	14.8458	14.5694	13.8394	14.4425	cilium movement involved in cell motility;epithelial cilium movement;flagellated sperm motility;inner dynein arm assembly;microtubule-based movement;sperm axoneme assembly	ATP binding;ATP-dependent microtubule motor activity, minus-end-directed;dynein intermediate chain binding;dynein light chain binding;dynein light intermediate chain binding	axoneme;dynein complex;inner dynein arm;microtubule;sperm flagellum	Cytoskeleton proteins;Huntington disease	1	519025	1	26.55	160.26	14.5691	14.8458	1.03154	0.0708034	11.9042	15.6914	3.78727	11	0.891535	-1.87283	4.43288	Q63164	DYH1_RAT	Dnah1	Dynein heavy chain 1, axonemal OS=Rattus norvegicus OX=10116 GN=Dnah1 PE=2 SV=2
17.086	16.9732	16.8308	16.7053	16.8058	16.6884	16.656	16.267	15.9647	16.2198	16.8341	fatty acid beta-oxidation	acyl-CoA dehydrogenase activity;fatty-acyl-CoA binding;flavin adenine dinucleotide binding;long-chain-acyl-CoA dehydrogenase activity;very-long-chain-acyl-CoA dehydrogenase activity	mitochondrial inner membrane;mitochondrion	Fatty acid degradation	5	71047	5	322.71	183.031	16.6392	16.7053	0.344974	0.0207326	15.9647	17.086	1.12127	11	0.567144	-0.852197	-0.115211	P45953	ACADV_RAT	Acadvl	Very long-chain specific acyl-CoA dehydrogenase, mitochondrial OS=Rattus norvegicus OX=10116 GN=Acadvl PE=1 SV=1
18.8651	18.831	18.6917	18.6167	18.6226	18.5379	18.6822	18.8599	18.7275	18.7034	18.8181	carbohydrate metabolic process;glutathione metabolic process;methylglyoxal metabolic process;negative regulation of apoptotic process;osteoclast differentiation;regulation of transcription by RNA polymerase II	lactoylglutathione lyase activity;zinc ion binding	cytosol;nucleus;plasma membrane	Pyruvate metabolism	5	20977	5	249.28	205.956	18.7233	18.7034	0.108778	0.00580978	18.5379	18.8651	0.327274	11	0.208357	-0.114785	-1.04271	Q6P7Q4	LGUL_RAT	Glo1	Lactoylglutathione lyase OS=Rattus norvegicus OX=10116 GN=Glo1 PE=1 SV=3
16.4755	16.3969	16.7414	17.0112	17.0364	16.7369	16.735	16.4534	16.5375	16.8079	16.6627	carbohydrate catabolic process;glycolipid catabolic process;glycoside catabolic process;glycosylceramide catabolic process;oligosaccharide metabolic process	alpha-galactosidase activity;alpha-N-acetylgalactosaminidase activity;protein homodimerization activity	cytoplasm;lysosome	Glycosphingolipid biosynthesis - globo and isoglobo series;Lysosome	2	47354	3	172.66	183.595	16.6904	16.735	0.213495	0.0127915	16.3969	17.0364	0.639433	11	0.332405	0.304196	-0.780231	Q66H12	NAGAB_RAT	Naga	Alpha-N-acetylgalactosaminidase OS=Rattus norvegicus OX=10116 GN=Naga PE=2 SV=1
18.1908	17.9503	18.1391	18.4758	18.5734	18.1618	18.299	17.8264	17.7105	18.0778	18.1942		RNA binding	cytosol;nucleoplasm;postsynaptic density;ribonucleoprotein complex	Spliceosome	5	49547	10	599.43	199.599	18.1454	18.1618	0.255789	0.0140966	17.7105	18.5734	0.862921	11	0.348722	-0.0301395	-0.155916	Q6AY09	HNRH2_RAT	Hnrnph2	Heterogeneous nuclear ribonucleoprotein H2 OS=Rattus norvegicus OX=10116 GN=Hnrnph2 PE=1 SV=1
11.3324	12.6984	14.551	15.033	15.9024	15.3542	15.5489	13.3662	13.6956	14.8046	13.7895	cellular response to dexamethasone stimulus;cellular response to follicle-stimulating hormone stimulus;cellular response to luteinizing hormone stimulus;plasminogen activation;platelet-derived growth factor receptor signaling pathway;positive regulation of ovulation;proteolysis;regulation of synaptic plasticity;response to cAMP;response to fatty acid;smooth muscle cell migration;synaptic transmis…	serine-type endopeptidase activity	cytoplasm;extracellular space;glutamatergic synapse;neuronal dense core vesicle;perisynaptic space;postsynapse;synapse	Apelin signaling pathway;Complement and coagulation cascades;Fluid shear stress and atherosclerosis;Glycosaminoglycan binding proteins;Peptidases;Prostate cancer;Transcriptional misregulation in cancer	1	64915	1	29.42	156.076	14.1887	14.551	1.37213	0.0967052	11.3324	15.9024	4.57004	11	1.98804	-0.820383	0.312458	P19637	TPA_RAT	Plat	Tissue-type plasminogen activator OS=Rattus norvegicus OX=10116 GN=Plat PE=2 SV=2
18.4066	18.5843	18.4865	18.7725	18.9808	18.6019	18.642	18.4352	18.3885	18.3214	18.4856	activation of MAPK activity;intracellular protein transport;negative regulation of gene expression;negative regulation of protein secretion;positive regulation of gene expression;protein folding;protein secretion;regulation of endoplasmic reticulum stress-induced intrinsic apoptotic signaling pathway;response to endoplasmic reticulum stress	chaperone binding;protein homodimerization activity	cell surface;endoplasmic reticulum;endoplasmic reticulum lumen;melanosome;smooth endoplasmic reticulum;transport vesicle	Chaperones and folding catalysts;Membrane trafficking;Protein processing in endoplasmic reticulum	8	28614	8	498.32	204.105	18.555	18.4865	0.191683	0.0103305	18.3214	18.9808	0.659409	11	0.235424	1.13179	1.21663	P52555;P80749;Q5BKC2	ERP29_RAT	Erp29	Endoplasmic reticulum resident protein 29 OS=Rattus norvegicus OX=10116 GN=Erp29 PE=1 SV=2
16.2175	16.75	16.6636	16.8364	16.8826	16.6315	16.8595	16.838	16.1897	17.1906	16.0481	activation of protein kinase activity;apoptotic process;cellular response to tumor necrosis factor;positive regulation of apoptotic process;positive regulation of histone phosphorylation;protein autophosphorylation;protein phosphorylation;regulation of cell migration;regulation of focal adhesion assembly;signal transduction by protein phosphorylation;stress-activated protein kinase signaling casc…	ATP binding;protein homodimerization activity;protein kinase activity;protein serine/threonine kinase activity	cell leading edge;cytoplasm;perinuclear region of cytoplasm	Oocyte meiosis;Protein kinases	7	138545	7	304.79	183.108	16.6461	16.75	0.350996	0.0210857	16.0481	17.1906	1.14253	11	0.642031	-0.532432	-0.53128	O08815	SLK_RAT	Slk	STE20-like serine/threonine-protein kinase OS=Rattus norvegicus OX=10116 GN=Slk PE=1 SV=1
15.3508	15.2626	15.3761	15.9402	15.9062	15.5943	15.9423	15.498	15.8019	16.0358	15.6134	nuclear migration	protein N-terminus binding	cell cortex;centrosome;cytoplasmic dynein complex;dynactin complex;kinetochore;sarcomere;spindle pole	Chromosome and associated proteins;Cytoskeleton proteins;Huntington disease;Vasopressin-regulated water reabsorption	2	53910	2	121.99	172.322	15.6656	15.6134	0.273245	0.0174423	15.2626	16.0358	0.773155	11	0.564042	-0.102023	-1.59977	Q9QUR2;Q9QXP8	DCTN4_RAT	Dctn4	Dynactin subunit 4 OS=Rattus norvegicus OX=10116 GN=Dctn4 PE=1 SV=1
20.3948	20.5163	20.3786	20.2292	20.2517	20.1113	20.1574	19.7405	19.6476	19.5841	19.6595	actin cytoskeleton reorganization;actin filament bundle assembly;actin filament bundle distribution;actin filament-based movement;angiogenesis;blood vessel endothelial cell migration;cell-cell adhesion;cellular response to mechanical stimulus;cellular response to platelet-derived growth factor stimulus;cytokinetic process;follicle-stimulating hormone signaling pathway;membrane protein ectodomain …	actin filament binding;ATP binding;ATPase activity;calmodulin binding;follicle-stimulating hormone receptor binding;G-protein alpha-subunit binding;identical protein binding;integrin binding;microfilament motor activity;protein homodimerization activity;protein kinase binding;protein membrane anchor;scaffold protein binding;sodium:potassium-exchanging ATPase activity	actin cytoskeleton;actin filament;actomyosin contractile ring;apical plasma membrane;brush border;cell leading edge;cleavage furrow;cytoplasm;cytosol;lamellipodium;lateral plasma membrane;mitochondrion;myosin complex;nucleus;plasma membrane;protein-containing complex;ruffle;stress fiber		38	227566	53	4577.32	220.671	20.061	20.1574	0.340341	0.0169653	19.5841	20.5163	0.932247	11	0.719086	-0.311308	-1.63527	Q62812	MYH9_RAT	Myh9	Myosin-9 OS=Rattus norvegicus OX=10116 GN=Myh9 PE=1 SV=3
15.3655	14.794	15.1972	15.2	15.4925	15.4613	15.4055	15.0969	15.151	16.063	15.2623	negative regulation of skeletal muscle tissue development;positive regulation of cell cycle process;protein deubiquitination;regulation of cellular response to hypoxia;regulation of protein stability;response to endoplasmic reticulum stress;ubiquitin-dependent ERAD pathway	metal ion binding;thiol-dependent ubiquitin-specific protease activity	endoplasmic reticulum membrane;integral component of membrane	Peptidases;Ubiquitin system	2	152033	2	103.24	168.489	15.3172	15.2623	0.316059	0.0206342	14.794	16.063	1.26904	11	0.310356	1.01432	2.98608	Q6J1Y9	UBP19_RAT	Usp19	Ubiquitin carboxyl-terminal hydrolase 19 OS=Rattus norvegicus OX=10116 GN=Usp19 PE=1 SV=1
21.8872	21.6759	21.7831	22.1232	21.8867	21.7371	21.8982	21.8103	21.6325	21.9712	21.7582	actin filament fragmentation;cell projection organization;cellular response to epidermal growth factor stimulus;cellular response to ether;cellular response to hydrogen peroxide;cellular response to insulin-like growth factor stimulus;cellular response to interleukin-1;cellular response to interleukin-6;cellular response to tumor necrosis factor;cytoskeleton organization;establishment of cell pol…	actin binding;actin filament binding;phosphatidylinositol bisphosphate binding;protein phosphatase binding;signaling receptor binding	cell leading edge;cell-cell junction;cofilin-actin rod;cortical actin cytoskeleton;cytoplasm;dendritic spine;filopodium;glutamatergic synapse;growth cone;lamellipodium;lamellipodium membrane;mitochondrial membrane;neuron projection;neuronal cell body;nuclear matrix;ruffle membrane;synaptic membrane	Axon guidance;Cytoskeleton proteins;Exosome;Fc gamma R-mediated phagocytosis;Human immunodeficiency virus 1 infection;Membrane trafficking;Pertussis;Regulation of actin cytoskeleton	9	18749	9	747.98	240.164	21.8331	21.8103	0.140025	0.00641343	21.6325	22.1232	0.490698	11	0.161083	0.63509	0.524912	P45592	COF1_RAT	Cfl1	Cofilin-1 OS=Rattus norvegicus OX=10116 GN=Cfl1 PE=1 SV=3
13.9732	14.2523	13.4346	13.8093	14.2162	14.1698	13.9158	11.3104	11.0267	11.1139	11.5488	ADP biosynthetic process;AMP metabolic process;ATP metabolic process;brain development;GTP metabolic process;liver development;nucleoside diphosphate phosphorylation;nucleoside triphosphate biosynthetic process;response to drug	adenylate kinase activity;ATP binding;GTP binding;nucleoside diphosphate kinase activity;nucleoside triphosphate adenylate kinase activity	mitochondrial matrix	Exosome;Purine metabolism;Thiamine metabolism	1	25301	1	21.22	142.771	12.9792	13.8093	1.39474	0.107459	11.0267	14.2523	3.22559	11	2.8594	-0.603314	-1.84977	Q9WUS0	KAD4_RAT	Ak4	Adenylate kinase 4, mitochondrial OS=Rattus norvegicus OX=10116 GN=Ak4 PE=2 SV=1
17.1552	17.501	17.3514	17.4868	17.8676	17.5246	17.5703	17.3907	16.9025	16.8883	17.0852	3'-UTR-mediated mRNA stabilization;mRNA splicing, via spliceosome;mRNA stabilization;multicellular organism development;negative regulation of gene silencing by miRNA;positive regulation of translation;protein homooligomerization;regulation of mRNA stability;regulation of stem cell population maintenance	AU-rich element binding;double-stranded RNA binding;miRNA binding;mRNA 3'-UTR AU-rich region binding;mRNA 3'-UTR binding;mRNA binding;protein homodimerization activity;protein kinase binding;RNA binding	cytoplasm;cytoplasmic stress granule;cytosol;glutamatergic synapse;membrane;nucleoplasm;nucleus;postsynapse;ribonucleoprotein complex	AMPK signaling pathway;IL-17 signaling pathway;Messenger RNA biogenesis;Spliceosome	4	36317	4	188.95	190.723	17.3385	17.3907	0.301685	0.0173997	16.8883	17.8676	0.979288	11	0.439421	-0.0974845	-0.490414	B4DVB8;Q15717;Q53XN6;Q9BTT1	ELAV1_RAT;ELAV1_HUMAN	ELAVL1	ELAV-like protein 1 OS=Rattus norvegicus OX=10116 GN=Elavl1 PE=1 SV=1
10.1053	8.92216	9.53931	10.5658	9.67471	9.63625	9.82744	14.9811	14.6401	14.4423	13.5338	granulosa cell differentiation;luteinization;ovarian follicle development;proteolysis	calcium-dependent cysteine-type endopeptidase activity	cell surface;cytoplasm		1	74045	1	31.09	125.868	11.4426	10.1053	2.40096	0.209827	8.92216	14.9811	6.05898	11	4.80605	0.631715	-1.70662	Q8R4C0	CAN5_RAT	Capn5	Calpain-5 OS=Rattus norvegicus OX=10116 GN=Capn5 PE=1 SV=1
17.0682	17.2261	17.4419	17.1122	17.062	16.9655	17.0529	17.2821	17.2826	16.8582	17.1145	hyaluronan metabolic process	serine-type endopeptidase inhibitor activity	extracellular region		1	99378	1	49.53	188.466	17.1333	17.1122	0.163915	0.00956705	16.8582	17.4419	0.583679	11	0.229218	0.28035	0.0832938	Q63416	ITIH3_RAT	Itih3	Inter-alpha-trypsin inhibitor heavy chain H3 OS=Rattus norvegicus OX=10116 GN=Itih3 PE=2 SV=1
23.5165	23.46	23.2087	24.0411	24.1529	23.8531	23.8138	22.5629	22.7959	23.0343	23.1731	animal organ regeneration;ATP biosynthetic process;carbohydrate metabolic process;cellular response to epinephrine stimulus;cellular response to insulin stimulus;glucose metabolic process;glycolytic process;liver development;positive regulation of sprouting angiogenesis;programmed cell death;protein homotetramerization;pyruvate biosynthetic process;response to ATP;response to cAMP;response to glu…	ADP binding;ATP binding;identical protein binding;kinase activity;magnesium ion binding;potassium ion binding;pyruvate kinase activity;thyroid hormone binding	cytoplasm;cytosol;nucleus;pyruvate kinase complex	Central carbon metabolism in cancer;Exosome;Glucagon signaling pathway;Glycolysis / Gluconeogenesis;Human papillomavirus infection;Insulin signaling pathway;Maturity onset diabetes of the young;Membrane trafficking;Non-alcoholic fatty liver disease (NAFLD);Purine metabolism;Pyruvate metabolism;Type II diabetes mellitus;Viral carcinogenesis	31	58294	34	3116.24	257.612	23.4193	23.46	0.515251	0.0220011	22.5629	24.1529	1.58997	11	0.818771	-0.154034	-1.0056	P04763;P11980;P11981;P12928;Q64618	KPYM_RAT;KPYR_RAT	Pklr;Pkm	Pyruvate kinase PKM OS=Rattus norvegicus OX=10116 GN=Pkm PE=1 SV=3
16.964	16.8649	16.7584	17.5671	17.373	16.995	17.5481	16.9355	16.4689	16.4345	16.7639	autophagic cell death;establishment of protein localization to organelle;Golgi to lysosome transport;granzyme-mediated apoptotic signaling pathway;positive regulation of natural killer cell degranulation;protein stabilization;regulation of organelle transport along microtubule	enzyme binding;protein domain specific binding	alveolar lamellar body;autolysosome;cytolytic granule;cytoplasmic vesicle;cytosol;dendrite;endosome membrane;external side of plasma membrane;integral component of synaptic vesicle membrane;lysosomal membrane;melanosome;multivesicular body;neuronal cell body;perinuclear region of cytoplasm;phagolysosome membrane;plasma membrane;sarcolemma;vacuole	Autophagy - animal;CD molecules;Exosome;Lysosome;Membrane trafficking;Phagosome;Tuberculosis	2	44397	2	189.91	186.673	16.9703	16.9355	0.386134	0.0227535	16.4345	17.5671	1.13253	11	0.614563	0.363792	-0.751681	P14562;P97620	LAMP1_RAT	Lamp1	Lysosome-associated membrane glycoprotein 1 OS=Rattus norvegicus OX=10116 GN=Lamp1 PE=1 SV=1
17.5059	16.1708	16.3319	17.1882	17.319	16.7339	16.5146	17.1256	16.5683	16.9058	16.9713	aging;bone remodeling;cell growth involved in cardiac muscle cell development;cellular response to amyloid-beta;cellular response to dopamine;cellular response to erythropoietin;cellular response to hydrogen peroxide;cellular response to interleukin-3;cellular response to iron(II) ion;cellular response to lithium ion;cellular response to mechanical stimulus;circadian rhythm;epithelial to mesenchy…	ATP binding;integrin binding;ionotropic glutamate receptor binding;kinase activity;protein kinase activity;protein kinase binding;protein serine/threonine kinase activity;tau protein binding;tau-protein kinase activity;transcription factor binding	axon;beta-catenin destruction complex;cytoplasm;cytosol;dendrite;dendritic spine;glutamatergic synapse;membrane;membrane raft;microtubule;mitochondrion;nucleus;plasma membrane;protein-containing complex;Schaffer collateral - CA1 synapse	Alzheimer disease;Axon guidance;B cell receptor signaling pathway;Basal cell carcinoma;Breast cancer;Cell cycle;Chemokine signaling pathway;Chromosome and associated proteins;Colorectal cancer;Cushing syndrome;Dopaminergic synapse;EGFR tyrosine kinase inhibitor resistance;Endometrial cancer;ErbB signaling pathway;Focal adhesion;Gastric cancer;Hedgehog signaling pathway;Hepatitis C;Hepatocellular …	3	47226	3	95.31	185.335	16.8487	16.9058	0.42349	0.0251349	16.1708	17.5059	1.33509	11	0.673601	-0.0965009	-0.996247	P18266	GSK3B_RAT	Gsk3b	Glycogen synthase kinase-3 beta OS=Rattus norvegicus OX=10116 GN=Gsk3b PE=1 SV=1
14.0358	16.0532	16.6354	16.6103	16.6799	16.501	16.9692	13.5151	14.1686	14.254	16.1101	ganglioside catabolic process;oligosaccharide catabolic process;positive regulation of neuron projection development;regulation of myoblast proliferation	exo-alpha-(2->3)-sialidase activity;exo-alpha-(2->6)-sialidase activity;exo-alpha-(2->8)-sialidase activity;exo-alpha-sialidase activity	cell surface;cytoplasm;cytoplasmic vesicle;intracellular membrane-bounded organelle;lysosomal lumen;lysosomal membrane;lysosome;membrane;plasma membrane		1	45123	1	35.53	171.533	15.5939	16.1101	1.30632	0.0837711	13.5151	16.9692	3.45418	11	2.4668	-0.604364	-1.65324	Q99PW3	NEUR1_RAT	Neu1	Sialidase-1 OS=Rattus norvegicus OX=10116 GN=Neu1 PE=1 SV=1
21.6124	21.9718	22.0236	21.9809	22.2671	21.8138	21.8729	22.0905	22.0108	22.1788	22.3741	aging;apoptotic process;ATP biosynthetic process;ATP metabolic process;ATP synthesis coupled proton transport;cellular response to dexamethasone stimulus;cellular response to nitric oxide;electron transport chain;response to muscle activity;response to oxidative stress	ADP binding;ATP binding;protease binding;proton-transporting ATP synthase activity, rotational mechanism	membrane raft;mitochondrial inner membrane;mitochondrial proton-transporting ATP synthase complex;mitochondrial proton-transporting ATP synthase complex, catalytic core F(1);mitochondrion;nucleus;plasma membrane;proton-transporting ATP synthase complex, catalytic core F(1)	Alzheimer disease;Huntington disease;Oxidative phosphorylation;Parkinson disease;Thermogenesis	25	59831	26	2118.21	242.197	22.0179	22.0108	0.212316	0.0096429	21.6124	22.3741	0.761641	11	0.305927	-0.167742	0.331653	P15999;Q6P753	ATPA_RAT	Atp5a1	ATP synthase subunit alpha, mitochondrial OS=Rattus norvegicus OX=10116 GN=Atp5f1a PE=1 SV=2
16.1082	15.783	16.2418	15.7979	15.9888	16.1676	16.1178	12.2168	12.729	12.9481	15.1727		alcohol dehydrogenase (NADP+) activity;alditol:NADP+ 1-oxidoreductase activity;aldo-keto reductase (NADP) activity;oxidoreductase activity	cytosol;mitochondrion	Folate biosynthesis;Fructose and mannose metabolism;Galactose metabolism;Glycerolipid metabolism;Pentose and glucuronate interconversions	1	36327	1	34.61	165.272	15.0247	15.7979	1.57314	0.104704	12.2168	16.2418	4.02505	11	3.16974	-1.11515	-0.670474	Q5RJP0	ALD1_RAT	Akr1b7	Aldose reductase-related protein 1 OS=Rattus norvegicus OX=10116 GN=Akr1b7 PE=1 SV=1
18.5766	19.037	19.2305	18.7069	18.421	18.6733	18.5982	19.0565	19.3482	19.2775	19.5732	cell cycle;cell division;cellular response to organic cyclic compound;mRNA export from nucleus;regulation of mitotic spindle organization;transcription-dependent tethering of RNA polymerase II gene DNA at nuclear periphery	RNA binding;ubiquitin binding	cytoplasm;fibrillar center;mitotic spindle pole;nuclear envelope;nuclear pore	Chromosome and associated proteins;Influenza A;Messenger RNA biogenesis;RNA transport	3	41463	3	139.55	208.499	18.9544	19.037	0.378191	0.0199526	18.421	19.5732	1.15222	11	0.679287	0.148952	-1.34418	Q3SWS8	RAE1L_RAT	Rae1	mRNA export factor OS=Rattus norvegicus OX=10116 GN=Rae1 PE=1 SV=1
13.906	13.7667	13.8772	14.0416	14.0818	13.9331	13.981	13.2514	12.9715	13.1977	13.3454	anterior/posterior axis specification;embryonic pattern specification;endoplasmic reticulum to Golgi vesicle-mediated transport;forebrain regionalization;GPI anchor biosynthetic process;GPI anchor metabolic process;myo-inositol transport;protein transport;sensory perception of sound	nuclease activity;phosphatidylinositol deacylase activity;phosphoric ester hydrolase activity	endoplasmic reticulum;endoplasmic reticulum membrane;integral component of membrane	Glycosylphosphatidylinositol (GPI)-anchor biosynthesis	1	105229	1	26.86	150.353	13.6685	13.8772	0.396622	0.0290172	12.9715	14.0818	1.11027	11	0.729591	-0.69388	-1.24433	Q765A7	PGAP1_RAT	Pgap1	GPI inositol-deacylase OS=Rattus norvegicus OX=10116 GN=Pgap1 PE=1 SV=1
12.4366	15.7737	16.3073	18.2838	18.2364	17.4893	18.1105	17.1775	17.5181	16.8058	17.5087	actin filament organization;cytoplasmic sequestering of NF-kappaB;negative regulation of interleukin-8 secretion;negative regulation of NF-kappaB transcription factor activity;negative regulation of NIK/NF-kappaB signaling;negative regulation of RNA polymerase II regulatory region sequence-specific DNA binding;osteoblast differentiation;platelet degranulation;positive regulation of ATP biosynthet…	actin monomer binding;enzyme binding;RNA binding	cytoplasm;cytoskeleton;cytosol;extracellular region;intracellular;nucleus;platelet alpha granule lumen	Cytoskeleton proteins;Regulation of actin cytoskeleton	1	5050	1	58.4	185.648	16.8771	17.4893	1.66999	0.09895	12.4366	18.2838	5.84727	11	1.80324	-2.12943	5.2742	P01253;P01254;P62329;Q0P5V6;Q63576	TYB4_RAT	TMSB4X	Thymosin beta-4 OS=Rattus norvegicus OX=10116 GN=Tmsb4x PE=1 SV=2
13.9181	14.1234	14.3117	14.2564	14.5374	14.4282	14.2774	13.2724	13.6977	13.589	13.9174	maturation of SSU-rRNA from tricistronic rRNA transcript (SSU-rRNA, 5.8S rRNA, LSU-rRNA)	snoRNA binding	Pwp2p-containing subcomplex of 90S preribosome;small-subunit processome	Ribosome biogenesis;Ribosome biogenesis in eukaryotes	2	89628	2	56.13	154.329	14.0299	14.1234	0.389948	0.027794	13.2724	14.5374	1.26495	11	0.614009	-0.651526	-0.3306	Q5U2W5	TBL3_RAT	Tbl3	Transducin beta-like protein 3 OS=Rattus norvegicus OX=10116 GN=Tbl3 PE=2 SV=1
15.1389	14.9828	14.9431	15.0512	15.0901	14.9292	15.0426	15.1837	15.3974	15.2431	15.787	COPI coating of Golgi vesicle;endoplasmic reticulum to Golgi vesicle-mediated transport;protein transport;retrograde vesicle-mediated transport, Golgi to endoplasmic reticulum	GTPase activator activity;metal ion binding	cytosol;endoplasmic reticulum-Golgi intermediate compartment;Golgi membrane;plasma membrane;trans-Golgi network	Endocytosis;Membrane trafficking	2	56863	3	173.38	166.789	15.1626	15.0901	0.248899	0.0164152	14.9292	15.787	0.857788	11	0.260283	1.77682	3.55872	Q3MID3	ARFG2_RAT	Arfgap2	ADP-ribosylation factor GTPase-activating protein 2 OS=Rattus norvegicus OX=10116 GN=Arfgap2 PE=1 SV=1
17.3435	18.3	18.0655	18.4164	18.5342	18.4347	18.5239	17.9903	18.1228	18.1027	18.413	chromosome organization;deoxyribonucleoside triphosphate catabolic process;ITP catabolic process;nucleoside triphosphate catabolic process	dITP diphosphatase activity;identical protein binding;metal ion binding;NADH pyrophosphatase activity;nucleoside-triphosphate diphosphatase activity;nucleotide binding	cytosol	Drug metabolism - other enzymes;Purine metabolism	5	22255	5	390.93	200.247	18.2043	18.3	0.344204	0.0189079	17.3435	18.5342	1.1907	11	0.369146	-1.65309	3.4185	D3ZW55	ITPA_RAT	Itpa	Inosine triphosphate pyrophosphatase OS=Rattus norvegicus OX=10116 GN=Itpa PE=3 SV=1
14.4136	14.4478	14.0499	14.7608	14.7764	15.0283	14.6684	13.6008	14.0635	13.7835	14.2798	cellular response to leukemia inhibitory factor;glutathione metabolic process	glutathione peroxidase activity;glutathione transferase activity	cytosol;nucleoplasm;nucleus	Chemical carcinogenesis;Drug metabolism - cytochrome P450;Drug metabolism - other enzymes;Fluid shear stress and atherosclerosis;Glutathione metabolism;Hepatocellular carcinoma;Metabolism of xenobiotics by cytochrome P450;Pathways in cancer;Platinum drug resistance;Transporters	3	27731	3	119.08	157.873	14.3521	14.4136	0.445512	0.0310417	13.6008	15.0283	1.42747	11	0.710846	-0.239386	-0.825923	Q61133;Q61134;Q64472;Q91VB0	GSTT2_MOUSE;GST2_HUMAN	Gstt2	Glutathione S-transferase theta-2 OS=Mus musculus OX=10090 GN=Gstt2 PE=1 SV=4
16.4333	16.8774	16.3399	17.0099	17.1557	17.1224	16.9915	15.4571	15.2912	15.5641	16.4769	cell proliferation;maturation of 5.8S rRNA from tricistronic rRNA transcript (SSU-rRNA, 5.8S rRNA, LSU-rRNA);maturation of LSU-rRNA from tricistronic rRNA transcript (SSU-rRNA, 5.8S rRNA, LSU-rRNA);nucleolus organization;protein localization to organelle;regulation of cell cycle	ribonucleoprotein complex binding	condensed chromosome;cytosol;nucleolus;nucleoplasm;PeBoW complex;preribosome, large subunit precursor	Ribosome biogenesis	4	67904	4	224.15	180.719	16.429	16.4769	0.697214	0.0424379	15.2912	17.1557	1.86448	11	1.44577	-0.669923	-1.14686	Q3B8N8	PESC_RAT	Pes1	Pescadillo homolog OS=Rattus norvegicus OX=10116 GN=Pes1 PE=2 SV=1
15.2647	15.5659	15.5319	16.3519	16.0394	15.7202	15.8087	15.8934	15.4931	15.2634	15.5039	translation	structural constituent of ribosome	cytosolic large ribosomal subunit;endoplasmic reticulum		2	13613	2	82.55	172.436	15.676	15.5659	0.33032	0.0210717	15.2634	16.3519	1.08855	11	0.400296	0.725696	0.281506	P11250	RL34_RAT	Rpl34	60S ribosomal protein L34 OS=Rattus norvegicus OX=10116 GN=Rpl34 PE=1 SV=3
18.8358	19.1208	19.1758	19.4087	19.5321	19.4111	19.5529	18.482	18.8569	18.9512	19.2876	cilium assembly;cytoskeleton-dependent cytokinesis;neuron projection development;smoothened signaling pathway;spermatogenesis	GTP binding;GTPase activity;protein-containing complex scaffold activity	axoneme;ciliary membrane;cleavage furrow;exocyst;microtubule cytoskeleton;midbody;nucleus;perinuclear region of cytoplasm;photoreceptor connecting cilium;septin complex;septin ring;sperm annulus;spindle	Bacterial invasion of epithelial cells;Cytoskeleton proteins;Exosome;Membrane trafficking	10	41737	10	798.61	210.615	19.1468	19.1758	0.336776	0.0175891	18.482	19.5529	1.0709	11	0.554205	-0.615499	-0.283959	Q91Y81	SEPT2_RAT	Septin2	Septin-2 OS=Rattus norvegicus OX=10116 GN=Sept2 PE=1 SV=1
15.9991	15.5422	15.1313	16.4088	15.7621	15.7234	16.102	15.3079	13.8005	14.5564	13.6341	cell surface receptor signaling pathway	integrin binding	integral component of plasma membrane	CD molecules	1	29192	1	129.88	167.968	15.2698	15.5422	0.916944	0.0600495	13.6341	16.4088	2.77465	11	1.44272	-0.830598	-0.372539	Q9QZA6	CD151_RAT	Cd151	CD151 antigen OS=Rattus norvegicus OX=10116 GN=Cd151 PE=1 SV=2
18.747	18.4862	19.0414	18.6197	18.7014	18.6505	18.6058	18.6095	18.5453	18.2528	18.3316	amyloid-beta clearance;cell surface receptor signaling pathway involved in cell-cell signaling;cellular protein metabolic process;complement activation;complement activation, alternative pathway;complement activation, classical pathway;fatty acid metabolic process;G protein-coupled receptor signaling pathway;immune response;inflammatory response;neutrophil degranulation;positive regulation of act…	C5L2 anaphylatoxin chemotactic receptor binding;endopeptidase inhibitor activity;serine-type endopeptidase activity;signaling receptor binding	azurophil granule lumen;blood microparticle;endoplasmic reticulum lumen;extracellular exosome;extracellular region;extracellular space;plasma membrane;protein-containing complex;secretory granule lumen	Chagas disease (American trypanosomiasis);Complement and coagulation cascades;Exosome;Herpes simplex virus 1 infection;Kaposi sarcoma-associated herpesvirus infection;Legionellosis;Leishmaniasis;Membrane trafficking;Neuroactive ligand-receptor interaction;Pertussis;Phagosome;Staphylococcus aureus infection;Systemic lupus erythematosus;Tuberculosis;Viral carcinogenesis	3	188569	6	314.93	204.591	18.5992	18.6095	0.209353	0.011256	18.2528	19.0414	0.788551	11	0.215275	0.381045	1.41843	A7E236;P01024	CO3_HUMAN	C3	Complement C3 OS=Homo sapiens OX=9606 GN=C3 PE=1 SV=2
18.9971	19.2827	19.2998	19.4827	19.5361	19.426	19.5678	19.247	19.1702	19.1369	19.3012	gene silencing by RNA;mRNA processing;negative regulation of nuclear-transcribed mRNA catabolic process, nonsense-mediated decay;nuclear-transcribed mRNA catabolic process, nonsense-mediated decay;positive regulation of nuclear-transcribed mRNA catabolic process, deadenylation-dependent decay;positive regulation of nuclear-transcribed mRNA poly(A) tail shortening;RNA splicing	mRNA 3'-UTR binding;mRNA binding;poly(A) binding;poly(U) RNA binding;RNA binding	cytoplasm;cytoplasmic stress granule;cytosol;dendrite;messenger ribonucleoprotein complex;nucleus;ribonucleoprotein complex;spliceosomal complex;synapse	Messenger RNA biogenesis;mRNA surveillance pathway;RNA degradation;RNA transport;Spliceosome	19	70884	19	1114.48	212.447	19.3134	19.2998	0.176928	0.00916091	18.9971	19.5678	0.570715	11	0.31246	-0.145779	-0.602736	Q9EPH8	PABP1_RAT	Pabpc1	Polyadenylate-binding protein 1 OS=Rattus norvegicus OX=10116 GN=Pabpc1 PE=1 SV=1
18.0298	17.7792	18.0834	18.6488	18.7543	18.4578	18.6839	18.3271	18.3795	18.5698	18.2013	2-oxoglutarate metabolic process;histone succinylation;L-lysine catabolic process to acetyl-CoA via saccharopine;NADH metabolic process;succinyl-CoA metabolic process;tricarboxylic acid cycle	chaperone binding;dihydrolipoyllysine-residue succinyltransferase activity;heat shock protein binding	intracellular membrane-bounded organelle;mitochondrial matrix;mitochondrion;nucleus;oxoglutarate dehydrogenase complex;plasma membrane	Citrate cycle (TCA cycle);Lysine degradation;Tryptophan metabolism	5	49236	5	399.26	201.915	18.3559	18.3795	0.307698	0.0167629	17.7792	18.7543	0.975143	11	0.565386	-0.486372	-0.600532	Q01205;Q5XI35	ODO2_RAT	Dlst	Dihydrolipoyllysine-residue succinyltransferase component of 2-oxoglutarate dehydrogenase complex, mitochondrial OS=Rattus norvegicus OX=10116 GN=Dlst PE=1 SV=2
18.786	18.5453	18.4679	18.7505	18.8966	18.6044	18.4953	18.3722	18.3975	18.3835	18.379	microtubule-based movement;response to light stimulus;retrograde axonal transport;visual behavior	dynein intermediate chain binding;identical protein binding;motor activity	axon cytoplasm;centrosome;cytoplasm;cytoplasmic dynein complex;microtubule;outer dynein arm	Cytoskeleton proteins;Membrane trafficking	4	10983	4	257.55	204.078	18.5526	18.4953	0.184521	0.00994584	18.3722	18.8966	0.524326	11	0.367056	0.795075	-0.697227	O88567;P62628;Q9D812	DLRB1_RAT	Dynlrb1	Dynein light chain roadblock-type 1 OS=Rattus norvegicus OX=10116 GN=Dynlrb1 PE=1 SV=3
16.1271	16.1883	16.173	16.0053	15.9187	16.1448	15.6954	16.4884	16.5601	16.16	16.5286	adipose tissue development;animal organ regeneration;cell division;cellular response to insulin stimulus;cellular response to interleukin-4;cellular response to ionomycin;cellular response to lipopolysaccharide;cellular response to phorbol 13-acetate 12-myristate;circadian rhythm;G1/S transition of mitotic cell cycle;lens development in camera-type eye;negative regulation of cell cycle arrest;pos…	ATP binding;cyclin binding;cyclin-dependent protein serine/threonine kinase activity;protein-containing complex binding	bicellular tight junction;chromatin;cyclin D2-CDK4 complex;cytosol;nuclear membrane;nucleolus;nucleus;perinuclear region of cytoplasm;transcription factor complex	AGE-RAGE signaling pathway in diabetic complications;Bladder cancer;Breast cancer;Cell cycle;Cellular senescence;Chronic myeloid leukemia;Cushing syndrome;Endocrine resistance;Epstein-Barr virus infection;Glioma;Hepatitis C;Hepatocellular carcinoma;Human cytomegalovirus infection;Human papillomavirus infection;Human T-cell leukemia virus 1 infection;Influenza A;Kaposi sarcoma-associated herpesvir…	1	34006	1	55.09	177.99	16.1809	16.16	0.264446	0.0163431	15.6954	16.5601	0.864714	11	0.48308	-0.0821918	-0.211993	P35426	CDK4_RAT	Cdk4	Cyclin-dependent kinase 4 OS=Rattus norvegicus OX=10116 GN=Cdk4 PE=1 SV=1
15.3399	15.7005	15.9648	16.0103	16.1034	15.817	16.0242	15.6441	15.982	15.6947	16.0154	defense response to Gram-positive bacterium;defense response to virus;I-kappaB kinase/NF-kappaB signaling;innate immune response;positive regulation of I-kappaB kinase/NF-kappaB signaling;positive regulation of innate immune response;positive regulation of interleukin-6 production;positive regulation of JNK cascade;positive regulation of tumor necrosis factor production;regulation of apoptotic pr…	CARD domain binding;protein domain specific binding;protein homodimerization activity	cytoplasm	C-type lectin receptor signaling pathway;Herpes simplex virus 1 infection;NOD-like receptor signaling pathway;Tuberculosis	2	63049	3	161.35	174.296	15.8451	15.9648	0.229795	0.0145026	15.3399	16.1034	0.763424	11	0.320647	-1.07584	0.78628	F1LQK8;Q9EPY0	CARD9_RAT	Card9	Caspase recruitment domain-containing protein 9 OS=Rattus norvegicus OX=10116 GN=Card9 PE=1 SV=1
18.4198	18.4942	18.6399	18.8103	18.6042	18.6895	18.633	18.363	18.3459	18.4022	18.3667	brain development;calcium ion regulated exocytosis;calcium ion-regulated exocytosis of neurotransmitter;calcium-dependent activation of synaptic vesicle fusion;cell differentiation;cellular response to calcium ion;detection of calcium ion;fast, calcium ion-dependent exocytosis of neurotransmitter;positive regulation of calcium ion-dependent exocytosis;positive regulation of dendrite extension;pos…	calcium ion binding;calcium-dependent phospholipid binding;calcium-dependent protein binding;calmodulin binding;clathrin binding;identical protein binding;inositol 1,3,4,5 tetrakisphosphate binding;low-density lipoprotein particle receptor binding;phosphatidylinositol-4,5-bisphosphate binding;phosphatidylserine binding;phospholipid binding;protein C-terminus binding;protein heterodimerization act…	axon;cell junction;chromaffin granule membrane;cytoplasm;dense core granule;excitatory synapse;exocytic vesicle;glutamatergic synapse;Golgi apparatus;hippocampal mossy fiber to CA3 synapse;integral component of synaptic vesicle membrane;intracellular organelle;neuron projection terminus;plasma membrane;presynaptic membrane;secretory granule;synaptic vesicle;synaptic vesicle membrane;terminal bout…	Membrane trafficking;Synaptic vesicle cycle	5	47711	6	400.35	203.769	18.5244	18.4942	0.158145	0.00853711	18.3459	18.8103	0.464426	11	0.273207	0.444068	-1.10736	P21707;P29101;Q3S2E6;Q707P5	SYT1_RAT;SYT2_RAT	Syt1;Syt2	Synaptotagmin-1 OS=Rattus norvegicus OX=10116 GN=Syt1 PE=1 SV=3
16.2208	16.0308	16.0475	16.2086	16.5781	16.0517	16.3458	15.1126	14.8567	14.509	14.8792	mRNA splicing, via spliceosome;positive regulation of G1/S transition of mitotic cell cycle;protein localization to nucleus		catalytic step 2 spliceosome;Cul4-RING E3 ubiquitin ligase complex;DNA replication factor A complex;fibrillar center;nuclear membrane;nuclear speck;nucleus;Prp19 complex;U2-type catalytic step 2 spliceosome	DNA repair and recombination proteins;Spliceosome	2	57495	2	117.86	172.841	15.7128	16.0475	0.722379	0.045974	14.509	16.5781	2.06902	11	1.34167	-0.617379	-1.38376	Q9WUC8	PLRG1_RAT	Plrg1	Pleiotropic regulator 1 OS=Rattus norvegicus OX=10116 GN=Plrg1 PE=2 SV=1
18.725	19.4923	19.7042	19.7334	20.0072	19.5171	19.8151	19.5529	19.4913	19.5404	19.6834	circadian rhythm;CRD-mediated mRNA stabilization;mRNA processing;negative regulation of mRNA modification;positive regulation of translation;RNA splicing	mRNA 3'-UTR binding;mRNA 5'-UTR binding;mRNA binding;RNA binding	CRD-mediated mRNA stability complex;cytoplasm;endoplasmic reticulum;histone pre-mRNA 3'end processing complex;membrane;neuronal cell body;nucleoplasm;nucleus;proximal dendrite;ribonucleoprotein complex;spliceosomal complex	Spliceosome	11	59845	11	698.05	215.262	19.5693	19.5529	0.322338	0.0164716	18.725	20.0072	1.28223	11	0.241039	-1.80908	5.17115	Q7TP47	HNRPQ_RAT	Syncrip	Heterogeneous nuclear ribonucleoprotein Q OS=Rattus norvegicus OX=10116 GN=Syncrip PE=2 SV=1
11.568	11.8155	13.39	13.4858	13.5127	13.1712	13.1663	10.4476	13.9153	14.1014	14.4694	maturation of SSU-rRNA from tricistronic rRNA transcript (SSU-rRNA, 5.8S rRNA, LSU-rRNA)		nucleolus;small-subunit processome	Ribosome biogenesis	1	80759	1	35.36	143.043	13.0039	13.39	1.22009	0.0938248	10.4476	14.4694	4.02182	11	2.09979	-1.0638	0.45374	Q66H99	NOL10_RAT	Nol10	Nucleolar protein 10 OS=Rattus norvegicus OX=10116 GN=Nol10 PE=2 SV=1
13.8439	14.0909	14.337	13.7753	14.0175	14.335	14.3549	12.193	10.5866	10.8484	11.7933	negative regulation of I-kappaB kinase/NF-kappaB signaling;negative regulation of NIK/NF-kappaB signaling;N-terminal protein myristoylation;positive regulation of canonical Wnt signaling pathway;protein dephosphorylation	ion channel binding;magnesium ion binding;magnesium-dependent protein serine/threonine phosphatase activity;manganese ion binding;protein C-terminus binding;protein serine/threonine phosphatase activity;R-SMAD binding	cytosol;membrane;neuron projection;nucleus	MAPK signaling pathway;Protein phosphatases and associated proteins	1	42960	2	98.11	144.176	13.1069	13.8439	1.46219	0.111559	10.5866	14.3549	3.76834	11	2.54176	-0.879439	-0.992158	P20650	PPM1A_RAT	Ppm1a	Protein phosphatase 1A OS=Rattus norvegicus OX=10116 GN=Ppm1a PE=1 SV=1
14.7001	14.0782	14.2286	15.5106	14.817	14.5276	15.0515	14.7484	14.4541	14.4816	14.2446	cell adhesion;integrin-mediated signaling pathway;regulation of cell shape;skeletal muscle tissue development	cell adhesion molecule binding;integrin binding;laminin binding;metal ion binding;protein heterodimerization activity	cell surface;integrin complex	Arrhythmogenic right ventricular cardiomyopathy (ARVC);Cell adhesion molecules;Dilated cardiomyopathy (DCM);ECM-receptor interaction;Exosome;Focal adhesion;Human papillomavirus infection;Hypertrophic cardiomyopathy (HCM);PI3K-Akt signaling pathway;Regulation of actin cytoskeleton	1	125371	1	31.57	160.842	14.622	14.5276	0.410362	0.0280646	14.0782	15.5106	1.43241	11	0.572442	0.896413	0.954658	Q5HZX9;Q63026;Q63027;Q63258	ITA7_RAT	Itga7	Integrin alpha-7 OS=Rattus norvegicus OX=10116 GN=Itga7 PE=1 SV=2
15.8873	15.7509	15.7965	16.4062	16.6702	16.263	16.0191	15.8532	15.4723	15.4859	15.4271	actin filament bundle assembly;barbed-end actin filament capping;positive regulation of vasoconstriction;response to drug	actin filament binding;calmodulin binding;protein kinase C binding;spectrin binding;structural molecule activity	cytoplasm;cytoskeleton;plasma membrane raft;postsynaptic density	Cytoskeleton proteins	3	79097	3	159.92	175.032	15.912	15.8532	0.4009	0.0251949	15.4271	16.6702	1.24311	11	0.777081	0.604797	-0.391067	Q62847	ADDG_RAT	Add3	Gamma-adducin OS=Rattus norvegicus OX=10116 GN=Add3 PE=1 SV=2
18.383	18.0782	19.0242	19.4035	18.9862	19.1929	18.6412	19.1587	19.3695	19.3755	18.9862	carnitine transmembrane transport	transmembrane transporter activity	integral component of membrane;mitochondrial inner membrane		7	33474	7	348.76	208.599	18.9636	19.0242	0.429909	0.0226703	18.0782	19.4035	1.32528	11	0.728355	-1.04835	0.322943	P97521	MCAT_RAT	Slc25a20	Mitochondrial carnitine/acylcarnitine carrier protein OS=Rattus norvegicus OX=10116 GN=Slc25a20 PE=1 SV=1
16.9604	17.7833	17.7062	17.9012	18.0593	17.7236	17.9835	17.6309	17.4702	17.7955	17.3089	proteolysis	endopeptidase activity;oligopeptidase activity;peptide binding;serine-type endopeptidase activity;serine-type exopeptidase activity	cytoplasm;cytosol	Peptidases;Renin-angiotensin system	13	81659	14	768.15	194.323	17.6657	17.7236	0.31801	0.0180015	16.9604	18.0593	1.09894	11	0.431042	-1.11626	1.26455	O70196	PPCE_RAT	Prep	Prolyl endopeptidase OS=Rattus norvegicus OX=10116 GN=Prep PE=1 SV=1
19.339	19.0258	18.988	19.1997	19.1667	19.114	18.9227	17.5482	18.5401	18.458	18.6727	carnitine metabolic process;cellular organofluorine metabolic process;cellular response to follicle-stimulating hormone stimulus;cellular response to gonadotropin stimulus;cellular response to peptide hormone stimulus;demethylation;fatty acid oxidation;flavonoid metabolic process;internal peptidyl-lysine acetylation;negative regulation of apoptotic process;negative regulation of cysteine-type end…	cytochrome-b5 reductase activity, acting on NAD(P)H;electron transfer activity;enzyme binding;flavin adenine dinucleotide binding;FMN binding;hydrolase activity;iron-cytochrome-c reductase activity;NADP binding;NADPH-hemoprotein reductase activity;nitric oxide dioxygenase activity;oxidoreductase activity	cytosol;endoplasmic reticulum membrane;integral component of membrane;intracellular membrane-bounded organelle;membrane;mitochondrion	Enzymes with EC numbers	10	77313	10	554.92	206.975	18.8159	18.988	0.504942	0.026836	17.5482	19.339	1.79079	11	0.626604	-1.72988	3.52637	P00388	NCPR_RAT	Por	NADPH--cytochrome P450 reductase OS=Rattus norvegicus OX=10116 GN=Por PE=1 SV=3
17.1985	17.1373	17.6806	17.1685	17.9367	17.7987	17.8382	17.9405	17.893	17.8716	17.3604	protein demethylation;regulation of sodium ion transport	protein C-terminal methylesterase activity;protein kinase binding;protein phosphatase 2A binding;protein phosphatase regulator activity		Peptidases	5	42688	5	260.7	193.824	17.6204	17.7987	0.332562	0.0188737	17.1373	17.9405	0.803204	11	0.694481	-0.600804	-1.6834	Q4FZT2	PPME1_RAT	Ppme1	Protein phosphatase methylesterase 1 OS=Rattus norvegicus OX=10116 GN=Ppme1 PE=1 SV=2
16.8461	16.8731	16.793	16.8446	17.0994	17.1565	16.9398	16.5303	15.6025	15.947	16.1298	negative regulation of microtubule polymerization;regulation of microtubule nucleation	catalytic activity;microtubule binding;protein C-terminus binding;signaling receptor binding;tubulin binding	cytoplasm;microtubule;microtubule cytoskeleton;mitotic spindle	Cytoskeleton proteins	6	71579	6	226.77	182.762	16.6147	16.8446	0.505146	0.0304035	15.6025	17.1565	1.55398	11	0.810024	-1.03814	-0.0345966	Q6P6T4;Q8VIM8	EMAL2_RAT	Eml2	Echinoderm microtubule-associated protein-like 2 OS=Rattus norvegicus OX=10116 GN=Eml2 PE=1 SV=1
17.8506	17.7761	17.6953	18.2684	18.3487	17.9315	18.2487	16.2272	16.6666	16.7895	16.8363	cilium assembly;cytoskeleton-dependent cytokinesis;positive regulation of exocytosis;regulation of exocytosis	GDP binding;GTP binding;GTPase activity;phosphatidylinositol binding;protein homodimerization activity;protein-containing complex scaffold activity;syntaxin binding	cleavage furrow;microtubule cytoskeleton;plasma membrane;septin complex;septin ring;stress fiber;synaptic vesicle;terminal bouton		4	43281	4	210.4	192.639	17.5127	17.7761	0.745172	0.0425505	16.2272	18.3487	2.12145	11	1.45919	-0.551035	-1.26325	Q8R2F7;Q9JJM8;Q9JJM9	SEPT5_RAT	Septin5	Septin-5 OS=Rattus norvegicus OX=10116 GN=Sept5 PE=1 SV=2
17.4797	17.8559	16.9057	17.3055	17.4513	17.2455	17.4843	12.9556	14.9735	14.6486	12.1419		alpha-tubulin binding;beta-tubulin binding	axon terminus;growth cone;neuronal cell body;presynaptic cytosol;terminal bouton		1	14495	1	66.31	176.447	16.0407	17.2455	2.02568	0.126284	12.1419	17.8559	5.71397	11	2.83111	-1.07842	-0.297419	Q5PPN9;Q63754	SYUB_RAT	Sncb	Beta-synuclein OS=Rattus norvegicus OX=10116 GN=Sncb PE=1 SV=1
15.9604	15.8849	15.8377	15.894	16.0596	15.9204	15.9375	15.3721	15.0351	14.5649	14.9427	cell division;DNA-dependent DNA replication;sister chromatid cohesion	chromatin binding	cytosol;MCM complex;nuclear chromatin;nucleoplasm;nucleus;plasma membrane		2	73645	2	79.34	171.409	15.5827	15.8849	0.515074	0.0330543	14.5649	16.0596	1.49469	11	0.902352	-1.04646	-0.375171	B1H268	MCMBP_RAT	Mcmbp	Mini-chromosome maintenance complex-binding protein OS=Rattus norvegicus OX=10116 GN=Mcmbp PE=2 SV=1
16.4141	16.2976	16.9461	16.4591	16.673	16.5889	16.4856	16.2521	16.2811	16.0201	16.0526	blood coagulation;chemotaxis;complement activation;complement activation, alternative pathway;complement activation, classical pathway;fatty acid metabolic process;inflammatory response;positive regulation of developmental growth;positive regulation of ERK1 and ERK2 cascade;positive regulation of G protein-coupled receptor signaling pathway;positive regulation of glucose transmembrane transport;p…	C5L2 anaphylatoxin chemotactic receptor binding;cofactor binding;endopeptidase inhibitor activity;lipid binding	extracellular space	Chagas disease (American trypanosomiasis);Complement and coagulation cascades;Exosome;Herpes simplex virus 1 infection;Kaposi sarcoma-associated herpesvirus infection;Legionellosis;Leishmaniasis;Membrane trafficking;Neuroactive ligand-receptor interaction;Pertussis;Phagosome;Staphylococcus aureus infection;Systemic lupus erythematosus;Tuberculosis;Viral carcinogenesis	4	187825	6	324.25	180.47	16.4064	16.4141	0.27028	0.0164741	16.0201	16.9461	0.925968	11	0.336838	0.458222	0.297282	P01026;Q9ET19;Q9QV57;Q9QV58	CO3_RAT	C3	Complement C3 OS=Rattus norvegicus OX=10116 GN=C3 PE=1 SV=3
17.5423	17.8422	18.2446	18.2809	18.4473	18.0461	18.2598	17.7155	18.2309	18.2533	18.2261	apoptotic process;cell cycle;cerebral cortex development;liver regeneration;negative regulation of cysteine-type endopeptidase activity involved in apoptotic process;positive regulation of cell growth;positive regulation of cell proliferation;positive regulation of protein catabolic process;positive regulation of Wnt signaling pathway;protein phosphorylation;regulation of chromosome separation;re…	ATP binding;protein serine/threonine kinase activity;ribonucleoprotein complex binding	chromatin;cytoplasm;nucleus;plasma membrane	Adherens junction;Measles;Mitophagy - animal;NF-kappa B signaling pathway;PD-L1 expression and PD-1 checkpoint pathway in cancer;Protein kinases;Ribosome biogenesis;Ribosome biogenesis in eukaryotes;Wnt signaling pathway	8	45159	8	459.14	199.089	18.099	18.2309	0.280087	0.0154752	17.5423	18.4473	0.904961	11	0.417542	-1.01486	0.00598108	P19139;Q5BKC1	CSK21_RAT	Csnk2a1	Casein kinase II subunit alpha OS=Rattus norvegicus OX=10116 GN=Csnk2a1 PE=1 SV=2
17.6444	18.0392	18.1809	18.2856	18.264	18.3467	18.233	18.1357	18.1694	18.1622	18.4228	mRNA modification;negative regulation of neurogenesis;protein folding;protein maturation	signaling receptor binding;unfolded protein binding	endoplasmic reticulum chaperone complex;endoplasmic reticulum lumen;extracellular space;nucleus	Chaperones and folding catalysts;Protein processing in endoplasmic reticulum	2	40755	2	154.84	199.884	18.1713	18.1809	0.203963	0.0112245	17.6444	18.4228	0.778418	11	0.149902	-1.79687	4.57984	Q6TUG0	DJB11_RAT	Dnajb11	DnaJ homolog subfamily B member 11 OS=Rattus norvegicus OX=10116 GN=Dnajb11 PE=2 SV=1
18.6481	19.0062	20.3393	20.1552	20.2695	20.1706	20.3216	20.2196	20.3298	20.3821	20.7422	alanyl-tRNA aminoacylation;cerebellar Purkinje cell layer development;negative regulation of neuron apoptotic process;neuromuscular process controlling balance;regulation of cytoplasmic translational fidelity;tRNA modification	alanine-tRNA ligase activity;amino acid binding;aminoacyl-tRNA editing activity;ATP binding;Ser-tRNA(Ala) hydrolase activity;translation regulator activity;tRNA binding;zinc ion binding	cytoplasm;cytosol	Amino acid related enzymes;Aminoacyl-tRNA biosynthesis;Transfer RNA biogenesis	17	107522	18	1135.79	220.584	20.0531	20.2695	0.631063	0.0314696	18.6481	20.7422	2.09406	11	0.184044	-1.69086	2.02506	A6IZ80;P50475;Q4G057	SYAC_RAT	Aars	Alanine--tRNA ligase, cytoplasmic OS=Rattus norvegicus OX=10116 GN=Aars PE=1 SV=3
18.7448	18.3778	18.6449	19.041	18.9595	18.8225	18.4131	17.9946	18.6291	18.5016	18.8136	cell death;neuron projection development;protein localization to endoplasmic reticulum	FFAT motif binding;identical protein binding;protein heterodimerization activity	bicellular tight junction;endoplasmic reticulum;endoplasmic reticulum membrane;integral component of membrane;membrane;nuclear membrane;plasma membrane	Cholesterol metabolism;Membrane trafficking	2	28051	3	265.84	204.942	18.6311	18.6449	0.29874	0.0160344	17.9946	19.041	1.04636	11	0.409344	-0.7697	0.74252	Q6P723;Q9Z270	VAPA_RAT	Vapa	Vesicle-associated membrane protein-associated protein A OS=Rattus norvegicus OX=10116 GN=Vapa PE=1 SV=3
19.0335	17.6281	18.6786	18.8939	18.7261	18.3884	18.6628	18.9574	19.0652	19.241	19.2376	actin cytoskeleton organization;positive regulation of actin filament bundle assembly;regulation of actin filament polymerization	actin binding	cytoplasm;cytoskeleton	Cytoskeleton proteins;Exosome;Membrane trafficking;Rap1 signaling pathway;Regulation of actin cytoskeleton;Salmonella infection	7	15334	7	498.27	206.513	18.7739	18.8939	0.460284	0.0245173	17.6281	19.241	1.61287	11	0.402369	-1.6442	3.39965	Q9EPC6;Q9JHU7	PROF2_RAT	Pfn2	Profilin-2 OS=Rattus norvegicus OX=10116 GN=Pfn2 PE=1 SV=3
18.6078	18.4641	18.2921	18.5065	18.243	18.4567	18.1272	19.123	18.7607	18.4076	18.5953	proteolysis	calcium ion binding;protein heterodimerization activity	cytoplasm;plasma membrane	Peptidases	9	28666	9	709.16	203.584	18.5076	18.4641	0.271301	0.0146589	18.1272	19.123	0.995745	11	0.315674	1.0165	1.78057	P97572;Q4V795;Q64537	CPNS1_RAT	Capns1	Calpain small subunit 1 OS=Rattus norvegicus OX=10116 GN=Capns1 PE=1 SV=3
[truncated: 1,622 more rows]
