# Supplementary material for: A Comparative Analysis of Erythropoietin and Carbamoylated Erythropoietin Proteome Profiles
Source: Life (Basel). 2021 Apr 19;11(4):359. doi: 10.3390/life11040359 (PMC8073529; doi:10.3390/life11040359)
Supplement: Supplementary file 1 [file life-11-00359-s001.zip › New tables for paper/Table S1 (Pearson correlation coefficient values ).xlsx]

## Sheet: 2020-12-13_Column correlation
Ctrl_01	Ctrl_02	Ctrl_03	Epo_01	Epo_02	Epo_03	Epo_04	CEpo_01	CEpo_02	CEpo_03	CEpo_04	Group1	Name
NaN	0.948844	0.947139	0.942248	0.943234	0.942795	0.933588	0.885642	0.890707	0.892144	0.897265	Ctrl	Ctrl_01
0.948844	NaN	0.961664	0.931844	0.938528	0.945024	0.939559	0.879377	0.879649	0.880192	0.888044	Ctrl	Ctrl_02
0.947139	0.961664	NaN	0.957472	0.949943	0.972447	0.954208	0.906793	0.912004	0.914877	0.921984	Ctrl	Ctrl_03
0.942248	0.931844	0.957472	NaN	0.977839	0.97788	0.969732	0.915664	0.913412	0.915256	0.93722	Epo	Epo_01
0.943234	0.938528	0.949943	0.977839	NaN	0.97286	0.975777	0.906889	0.908206	0.910326	0.919976	Epo	Epo_02
0.942795	0.945024	0.972447	0.97788	0.97286	NaN	0.972018	0.911728	0.915259	0.91395	0.92784	Epo	Epo_03
0.933588	0.939559	0.954208	0.969732	0.975777	0.972018	NaN	0.911021	0.908942	0.91675	0.929869	Epo	Epo_04
0.885642	0.879377	0.906793	0.915664	0.906889	0.911728	0.911021	NaN	0.944953	0.933449	0.928857	CEpo	CEpo_01
0.890707	0.879649	0.912004	0.913412	0.908206	0.915259	0.908942	0.944953	NaN	0.951965	0.951479	CEpo	CEpo_02
0.892144	0.880192	0.914877	0.915256	0.910326	0.91395	0.91675	0.933449	0.951965	NaN	0.949064	CEpo	CEpo_03
0.897265	0.888044	0.921984	0.93722	0.919976	0.92784	0.929869	0.928857	0.951479	0.949064	NaN	CEpo	CEpo_04
