# Supplementary material for: A Comparative Analysis of Erythropoietin and Carbamoylated Erythropoietin Proteome Profiles
Source: Life (Basel). 2021 Apr 19;11(4):359. doi: 10.3390/life11040359 (PMC8073529; doi:10.3390/life11040359)
Supplement: Supplementary file 1 [file life-11-00359-s001.zip › New tables for paper/Table S2 (Qantification data).xlsx]

## Sheet: Table S2 (Qantification data)
LFQ intensity values (log transformed)											GOBP name	GOMF name	GOCC name	KEGG brite name	ANOVA Significant	Unique peptides	Mass	Peptide count	Confidence score	#NAME?	ANOVA q-value	UniProt	Accession	Gene name	Description
Control				EPO treated				CEPO treated			Combined column	Combined column	Combined column	Combined column
Ctrl_01	Ctrl_02	Ctrl_03	EPO_01	EPO_02	EPO_03	EPO_04	CEPO_01	CEPO_02	CEPO_03	CEPO_04
21.2305	21.0743	21.1987	21.8558	21.7481	21.7339	21.8701	21.6785	21.678	21.3514	21.6169	adenylate cyclase-activating G protein-coupled receptor signaling pathway;cellular response to fatty acid;cellular response to glucose stimulus;cellular response to oxidative stress;CTP biosynthetic process;GTP biosynthetic process;integrin-mediated signaling pathway;negative regulation of apoptotic process;negative regulation of myeloid leukocyte differentiation;nucleoside diphosphate phosphoryl…	ATP binding;DNA binding;drug binding;enzyme binding;fatty acid binding;GDP binding;G-quadruplex DNA binding;intermediate filament binding;metal ion binding;nucleoside diphosphate kinase activity;protein histidine kinase activity;protein serine/threonine kinase activity;transcription coactivator activity	cell periphery;cytoplasm;lamellipodium;mitochondrial membrane;myelin sheath;nucleus;perinuclear region of cytoplasm;ruffle	Drug metabolism - other enzymes;Membrane trafficking;Purine metabolism;Pyrimidine metabolism	+	7	17386	14	967.88	3.57966	0.0021913	P19804	NDKB_RAT	Nme2	Nucleoside diphosphate kinase B OS=Rattus norvegicus OX=10116 GN=Nme2 PE=1 SV=1
13.1305	14.1053	14.5229	16.6622	16.9157	15.2604	16.2838	15.1429	15.6858	15.7014	16.4663	nuclear membrane organization;positive regulation of ATPase activity;protein localization to nucleus	ATPase activator activity;ATPase binding;cytoskeletal protein binding;lamin binding	integral component of membrane;nuclear envelope;nuclear inner membrane;nucleus	Chaperones and folding catalysts	+	2	65894	2	95.67	2.36367	0.012367	Q5PQX1;Q62741;Q62754	TOIP1_RAT	Tor1aip1	Torsin-1A-interacting protein 1 OS=Rattus norvegicus OX=10116 GN=Tor1aip1 PE=1 SV=1
15.5713	15.7784	15.8405	16.7348	16.6857	16.5059	16.409	16.3202	16.633	16.9762	16.4764	apoptotic process;cellular response to lipopolysaccharide;cholesterol homeostasis;glucose homeostasis;plasma membrane phospholipid scrambling	calcium-dependent protein binding;phospholipid scramblase activity;SH3 domain binding	integral component of membrane;mitochondrial membrane;plasma membrane		+	3	32424	3	164.41	3.02279	0.0042328	Q4V7A3;Q6QBQ4	PLS3_RAT	Plscr3	Phospholipid scramblase 3 OS=Rattus norvegicus OX=10116 GN=Plscr3 PE=2 SV=1
20.8171	20.7001	20.8521	21.7333	21.4398	21.3824	21.3867	21.4177	21.2053	21.1301	21.3617	cellular response to drug;cellular response to fatty acid;cellular response to glucose stimulus;CTP biosynthetic process;endocytosis;GTP biosynthetic process;hippocampus development;lactation;negative regulation of gene expression;negative regulation of myeloid leukocyte differentiation;nucleoside diphosphate phosphorylation;positive regulation of DNA binding;positive regulation of epithelial cel…	ATP binding;deoxyribonuclease activity;enzyme binding;gamma-tubulin binding;GTP binding;identical protein binding;intermediate filament binding;magnesium ion binding;nucleoside diphosphate kinase activity;ribosomal small subunit binding;RNA polymerase II regulatory region sequence-specific DNA binding;single-stranded DNA binding	centrosome;cytosol;membrane;mitochondrial outer membrane;myelin sheath;nucleus;perinuclear region of cytoplasm;ruffle membrane	Drug metabolism - other enzymes;Membrane trafficking;Purine metabolism;Pyrimidine metabolism	+	6	17296	13	682.16	3.29499	0.00289032	Q05982	NDKA_RAT	Nme1	Nucleoside diphosphate kinase A OS=Rattus norvegicus OX=10116 GN=Nme1 PE=1 SV=1
16.4861	15.6727	15.9828	17.1611	17.497	16.931	17.2663	16.8638	17.2995	16.792	17.4147	activation of cysteine-type endopeptidase activity involved in apoptotic process;cellular response to hypoxia;neuron apoptotic process;positive regulation of apoptotic process;positive regulation of release of cytochrome c from mitochondria		integral component of membrane;mitochondrion		+	3	18044	3	116.34	2.57649	0.00859636	Q4QQV3	F162A_RAT	Fam162a	Protein FAM162A OS=Rattus norvegicus OX=10116 GN=Fam162a PE=2 SV=1
15.8384	16.3192	15.4359	15.7808	15.9491	16.1266	15.443	14.752	15.1164	14.8231	14.9426	response to vasopressin	choline-phosphate cytidylyltransferase activity;phosphatidylcholine binding	endoplasmic reticulum	Choline metabolism in cancer;Glycerophospholipid metabolism;Phosphonate and phosphinate metabolism	+	2	42033	2	106.02	2.44122	0.0106755	Q9QZC4	PCY1A_CRIGR;PCY1B_RAT	Pcyt1b	Choline-phosphate cytidylyltransferase A OS=Cricetulus griseus OX=10029 GN=PCYT1A PE=2 SV=1
18.2837	18.4779	18.4266	17.8184	18.1478	18.2583	18.2027	17.5811	17.4797	17.2293	17.2093	acute-phase response;blood coagulation;cellular response to mechanical stimulus;positive regulation of blood coagulation;response to inactivity;response to Thyroglobulin triiodothyronine;response to thyrotropin-releasing hormone;response to thyroxine	calcium ion binding;serine-type endopeptidase activity	collagen-containing extracellular matrix;extracellular space		+	5	71792	5	372.92	3.89004	0.00172093	P18292	THRB_RAT	F2	Prothrombin OS=Rattus norvegicus OX=10116 GN=F2 PE=1 SV=1
17.6724	17.3466	18.1665	18.8173	18.6804	18.329	18.3726	18.461	18.1205	18.4296	18.5328	calcium ion homeostasis;endoplasmic reticulum organization;ER overload response;post-embryonic development;ubiquitin-dependent ERAD pathway	calcium ion binding	endoplasmic reticulum;integral component of membrane;rough endoplasmic reticulum		+	7	56039	8	510.68	1.935	0.0232311	Q5U2X6	CCD47_RAT	Ccdc47	Coiled-coil domain-containing protein 47 OS=Rattus norvegicus OX=10116 GN=Ccdc47 PE=2 SV=1
20.2567	20.281	20.6728	21.1392	21.1142	20.8808	21.0052	20.7213	20.7144	20.8979	20.7263	chloride transport;positive regulation of osteoblast differentiation;regulation of cell cycle;regulation of ion transmembrane transport;regulation of mitochondrial membrane potential	chloride channel activity;voltage-gated chloride channel activity	chloride channel complex;cytoplasm;extracellular exosome;mitochondrion;nuclear envelope;nuclear membrane;nucleus;perinuclear region of cytoplasm;plasma membrane	Exosome;Ion channels	+	12	27306	12	1015.31	2.76665	0.00650877	Q6MG61	CLIC1_RAT;CLIC1_HUMAN	Clic1	Chloride intracellular channel protein 1 OS=Rattus norvegicus OX=10116 GN=Clic1 PE=1 SV=1
16.2003	16.2573	15.8749	16.0041	16.3881	15.9721	15.8872	15.3277	14.8885	15.2643	15.1077	inner mitochondrial membrane organization;mitochondrion organization		integral component of mitochondrial inner membrane		+	1	21784	1	37.73	3.48173	0.00233846	B0BN86	TMM11_RAT	Tmem11	Transmembrane protein 11, mitochondrial OS=Rattus norvegicus OX=10116 GN=Tmem11 PE=2 SV=1
17.8736	17.8176	18.9024	19.5345	18.9362	19.4014	19.6997	20.604	20.4667	20.5498	20.9999	positive regulation of RNA polymerase II transcriptional preinitiation complex assembly;protein catabolic process	ATP binding;proteasome-activating ATPase activity	cytoplasm;nucleus;P-body;perinuclear region of cytoplasm;proteasome accessory complex;proteasome regulatory particle, base subcomplex	Epstein-Barr virus infection;Proteasome	+	13	49415	13	829.01	3.90306	0.00171429	P97638;Q63569	PRS6A_RAT	Psmc3	26S proteasome regulatory subunit 6A OS=Rattus norvegicus OX=10116 GN=Psmc3 PE=1 SV=1
15.4176	15.7532	16.7241	16.908	16.5549	16.78	16.6263	16.5317	16.4038	16.6222	16.7401	cell volume homeostasis;chemical synaptic transmission;chloride ion homeostasis;chloride transmembrane transport;ion transport;potassium ion homeostasis;potassium ion import across plasma membrane	potassium:chloride symporter activity;protein kinase binding	integral component of plasma membrane;lysosomal membrane;membrane;plasma membrane	Transporters		7	121712	7	389.57	1.20079	0.0900702	B4DF69;B4DR04;B4DZ82;B7ZAV0;F5H066;F5H0S9;F5H3C0;O60632;O75893;Q13953;Q96LD5;Q9UP95	S12A4_HUMAN	SLC12A4	Solute carrier family 12 member 4 OS=Homo sapiens OX=9606 GN=SLC12A4 PE=1 SV=2
19.472	18.8754	19.4372	19.8113	19.3834	19.6496	19.3503	20.085	19.6284	19.9285	20.5877	cellular response to lithium ion;response to herbicide;response to nicotine;response to zinc ion;xenobiotic metabolic process	drug binding;glutathione binding;glutathione transferase activity	cytoplasm;mitochondrion	Chemical carcinogenesis;Drug metabolism - cytochrome P450;Drug metabolism - other enzymes;Fluid shear stress and atherosclerosis;Glutathione metabolism;Hepatocellular carcinoma;Metabolism of xenobiotics by cytochrome P450;Pathways in cancer;Platinum drug resistance;Transporters		3	25550	8	744.08	1.48961	0.0525666	P14942	GSTA4_RAT	Gsta4	Glutathione S-transferase alpha-4 OS=Rattus norvegicus OX=10116 GN=Gsta4 PE=1 SV=2
15.9948	16.2322	17.0094	17.6237	17.174	17.3524	16.8366	17.5635	17.1418	17.2175	17.1483	actin cytoskeleton reorganization;calcium ion import;calcium ion transmembrane transport;calcium ion transport;calcium-dependent cell-cell adhesion via plasma membrane cell adhesion molecules;cellular calcium ion homeostasis;cellular manganese ion homeostasis;epidermis development;Golgi calcium ion homeostasis;Golgi calcium ion transport;manganese ion transport;positive regulation of I-kappaB kin…	ATP binding;calcium ion binding;calcium-transporting ATPase activity;manganese ion binding;manganese-transporting ATPase activity;proton-exporting ATPase activity, phosphorylative mechanism	Golgi apparatus;Golgi membrane;integral component of membrane;intracellular membrane-bounded organelle;plasma membrane;secretory granule;trans-Golgi network;transport vesicle		+	2	101519	2	175.47	1.62174	0.0409274	Q64566;Q64567	AT2C1_RAT	Atp2c1	Calcium-transporting ATPase type 2C member 1 OS=Rattus norvegicus OX=10116 GN=Atp2c1 PE=2 SV=1
16.3453	16.3917	16.2409	16.1986	16.3098	16.4	16.1529	15.9444	15.6727	16.1149	16.1917	apoptotic process;multicellular organism development	netrin receptor activity	cell junction;integral component of membrane;neuron projection;plasma membrane;synapse	Axon guidance		4	104951	5	210.59	1.37754	0.0644468	Q761X5	UNC5C_RAT	Unc5c	Netrin receptor UNC5C OS=Rattus norvegicus OX=10116 GN=Unc5c PE=1 SV=1
16.1844	16.8059	17.2103	17.735	17.5808	17.2702	17.7201	17.5794	17.6422	17.5311	17.6029	DNA double-strand break processing;error-free postreplication DNA repair;negative regulation of neuron apoptotic process;positive regulation of DNA repair;positive regulation of neuron projection development;positive regulation of proteasomal ubiquitin-dependent protein catabolic process;positive regulation of synapse assembly;postreplication repair;protein K63-linked ubiquitination	ubiquitin conjugating enzyme activity	nucleoplasm;nucleus;UBC13-MMS2 complex	DNA repair and recombination proteins	+	4	16399	4	206.64	2.08105	0.0184419	Q7M767;Q8CHN0	UB2V2_RAT	Ube2v2	Ubiquitin-conjugating enzyme E2 variant 2 OS=Rattus norvegicus OX=10116 GN=Ube2v2 PE=1 SV=3
18.8438	18.4191	18.1271	19.4678	19.2564	19.0563	19.3158	19.055	19.0396	19.0898	19.097	cytoskeleton organization;glucocorticoid catabolic process;glucocorticoid receptor signaling pathway;intracellular protein transport;membrane depolarization during action potential;negative regulation of apoptotic process;negative regulation of dendrite morphogenesis;positive regulation of transcription, DNA-templated;regulation of mitotic nuclear division;regulation of sodium ion transmembrane t…	actin binding;enzyme binding;glucocorticoid receptor binding;identical protein binding;ion channel binding;protein domain specific binding;protein heterodimerization activity;sodium channel regulator activity	cytoplasm;cytosol;glutamatergic synapse;intercalated disc;plasma membrane;presynapse;synapse	Cell cycle;DNA repair and recombination proteins;Exosome;Hepatitis C;Hippo signaling pathway;Oocyte meiosis;PI3K-Akt signaling pathway;Protein phosphatases and associated proteins;Viral carcinogenesis	+	7	28365	10	679.99	2.56517	0.00875177	P11576;P68511;P70198	1433F_RAT	Ywhah	14-3-3 protein eta OS=Rattus norvegicus OX=10116 GN=Ywhah PE=1 SV=2
11.3583	12.2118	12.5839	13.2812	13.3299	13.2393	13.4597	14.0281	13.6124	13.7623	13.4027			integral component of membrane		+	2	20982	2	48.03	3.0629	0.00389189	B3DMA0	P5I11_RAT	Tp53i11	Tumor protein p53-inducible protein 11 OS=Rattus norvegicus OX=10116 GN=Tp53i11 PE=1 SV=1
11.9852	11.7265	14.341	15.0698	14.8379	14.3904	14.239	14.3613	14.6823	14.9645	15.2715	cell differentiation;multicellular organism development;protein ubiquitination;spermatogenesis	metal ion binding;nucleic acid binding;transferase activity	cytosol;nucleus;plasma membrane	Ubiquitin system	+	1	26560	1	22.41	1.79856	0.0295217	Q4G096;Q6J2U6	RN114_RAT	Rnf114	E3 ubiquitin-protein ligase RNF114 OS=Rattus norvegicus OX=10116 GN=Rnf114 PE=2 SV=1
19.4479	19.2247	18.6929	19.6546	19.7358	19.5211	19.4326	18.1894	18.3884	18.1851	18.5212	catecholamine metabolic process;cellular response to mechanical stimulus;cerebellar granule cell differentiation;neuron differentiation;positive regulation of cardiac muscle hypertrophy;positive regulation of cell growth;positive regulation of macromolecule biosynthetic process;positive regulation of NF-kappaB transcription factor activity;positive regulation of protein metabolic process;regulati…	sequence-specific DNA binding	axon;cytoplasm;cytosol;F-actin capping protein complex;nucleus;perinuclear region of cytoplasm		+	4	13024	4	270.64	3.71334	0.00204167	P62775;P80144;Q58HB3;Q9DCN8	MTPN_RAT	Mtpn	Myotrophin OS=Rattus norvegicus OX=10116 GN=Mtpn PE=1 SV=2
14.5831	14.4317	14.0063	15.641	15.617	15.4537	15.55	14.3762	14.1796	14.1659	14.6658	actin filament capping;actin filament organization;cardiac muscle contraction;cellular response to reactive oxygen species;in utero embryonic development;muscle contraction;muscle filament sliding;negative regulation of cell migration;negative regulation of vascular associated smooth muscle cell migration;negative regulation of vascular smooth muscle cell proliferation;positive regulation of ATPa…	actin binding;actin filament binding;disordered domain specific binding;identical protein binding;protein heterodimerization activity;protein homodimerization activity;protein N-terminus binding;structural constituent of cytoskeleton	actin cytoskeleton;actin filament;bleb;cytoplasm;cytosol;muscle thin filament tropomyosin;myofibril;protein-containing complex;ruffle membrane;stress fiber	Adrenergic signaling in cardiomyocytes;Cardiac muscle contraction;Cytoskeleton proteins;Dilated cardiomyopathy (DCM);Exosome;Hypertrophic cardiomyopathy (HCM);MicroRNAs in cancer	+	1	32718	5	407.16	4.23585	0.00153333	P04692;P06469;P18342;P18343;P18344;P19354;Q53X09;Q63582;Q63608;Q63609	TPM1_RAT	Tpm1	Tropomyosin alpha-1 chain OS=Rattus norvegicus OX=10116 GN=Tpm1 PE=1 SV=3
20.1088	20.0213	20.1941	20.7799	20.9037	20.507	20.5401	20.2833	20.2178	20.5089	20.5414	adult locomotory behavior;ATP hydrolysis coupled proton transport;ATP hydrolysis coupled transmembrane transport;cardiac muscle contraction;cell communication by electrical coupling involved in cardiac conduction;cellular potassium ion homeostasis;cellular response to amyloid-beta;cellular response to mechanical stimulus;cellular response to retinoic acid;cellular response to steroid hormone stim…	ADP binding;amyloid-beta binding;ankyrin binding;ATP binding;chaperone binding;D1 dopamine receptor binding;heparan sulfate proteoglycan binding;ion antiporter activity involved in regulation of presynaptic membrane potential;metal ion binding;phosphatase activity;phosphatidylinositol 3-kinase binding;potassium ion binding;potassium:proton exchanging ATPase activity;protein domain specific bindin…	apical plasma membrane;axon;basolateral plasma membrane;calyx of Held;caveola;dendritic spine head;dendritic spine neck;endoplasmic reticulum;endosome;extracellular vesicle;Golgi apparatus;integral component of membrane;integral component of presynaptic membrane;intercalated disc;membrane;membrane raft;myelin sheath;neuronal cell body;neuronal cell body membrane;nucleus;plasma membrane;postsynaps…	Adrenergic signaling in cardiomyocytes;Aldosterone synthesis and secretion;Aldosterone-regulated sodium reabsorption;Bile secretion;cAMP signaling pathway;Carbohydrate digestion and absorption;Cardiac muscle contraction;cGMP-PKG signaling pathway;Endocrine and other factor-regulated calcium reabsorption;Exosome;Gastric acid secretion;Insulin secretion;Mineral absorption;Pancreatic secretion;Prote…	+	21	114293	34	3169.03	2.33055	0.0131532	P06685;P06687;P54708;Q16732;Q64541;Q64609;Q9Z1G6	AT1A1_RAT;AT1A3_RAT;AT1A4_RAT;AT12A_RAT;ATP4A_HUMAN	ATP1A3	Sodium/potassium-transporting ATPase subunit alpha-1 OS=Rattus norvegicus OX=10116 GN=Atp1a1 PE=1 SV=1
20.438	20.4736	21.0346	22.3539	22.3544	22.0958	22.2886	21.9967	21.8725	22.2711	22.1903			extracellular space;secretory granule	Membrane trafficking	+	22	77603	22	1620.38	4.7138	0.000315789	A1A5N9;O35314;Q9QVG8;Q9QVH1	SCG1_RAT	Chgb	Secretogranin-1 OS=Rattus norvegicus OX=10116 GN=Chgb PE=1 SV=2
21.9989	21.63	22.2192	23.5198	23.264	23.1003	22.4546	23.1806	22.6674	22.096	23.5425	defense response to bacterium;inflammatory response;mononuclear cell migration;nucleosome assembly;nucleosome disassembly;plasminogen activation;positive regulation of binding;spermatogenesis, exchange of chromosomal proteins	DNA binding;histone binding;protein heterodimerization activity	extrinsic component of plasma membrane;nuclear nucleosome;nucleoplasm;nucleosome	Alcoholism;Chromosome and associated proteins;Exosome;Systemic lupus erythematosus;Viral carcinogenesis		6	13982	7	593.39	1.37686	0.0644617	Q00715;Q00729;Q64677	H2B1_RAT;H2B1A_RAT	Hist1h2ba	Histone H2B type 1 OS=Rattus norvegicus OX=10116 PE=1 SV=2
16.3377	15.9988	16.3418	17.102	17.0212	16.4651	16.7683	16.6721	16.3073	16.5334	16.4955	glutamine metabolic process;GMP biosynthetic process;response to drug;response to L-cysteine	ATP binding;enzyme binding;GMP synthase (glutamine-hydrolyzing) activity;GMP synthase activity;pyrophosphatase activity	cytosol	Drug metabolism - other enzymes;Peptidases;Purine metabolism	+	7	77507	7	258.23	1.71077	0.0345302	Q4V7C6	GUAA_RAT	Gmps	GMP synthase [glutamine-hydrolyzing] OS=Rattus norvegicus OX=10116 GN=Gmps PE=1 SV=1
13.0256	13.5593	13.2858	13.3421	13.2718	13.4656	13.3923	12.5542	12.7653	12.9829	13.2087	mRNA methylation;tRNA methylation	mRNA (adenine-N1-)-methyltransferase activity;tRNA (adenine-N1-)-methyltransferase activity	nucleus;tRNA (m1A) methyltransferase complex	Transfer RNA biogenesis		1	31941	1	25.05	1.48653	0.0528011	Q6AY46	TRM61_RAT	Trmt61a	tRNA (adenine(58)-N(1))-methyltransferase catalytic subunit TRMT61A OS=Rattus norvegicus OX=10116 GN=Trmt61a PE=2 SV=1
14.1937	14.4525	14.4822	15.356	15.4396	15.4248	15.5359	14.8476	14.7569	14.9355	14.9852	cell cycle;negative regulation of protein binding;nucleocytoplasmic transport;positive regulation of dendritic spine development;positive regulation of muscle cell differentiation;positive regulation of neuron projection development;positive regulation of peptidyl-serine phosphorylation;positive regulation of protein acetylation;positive regulation of protein export from nucleus;positive regulati…	ATP binding;calmodulin binding;calmodulin-dependent protein kinase activity	cytoplasm;glutamatergic synapse;nucleus;postsynaptic density	Aldosterone synthesis and secretion;Calcium signaling pathway;Glioma;Oxytocin signaling pathway;Protein kinases	+	3	42182	3	134.42	5.30534	0	Q63084;Q63450	KCC1A_RAT	Camk1	Calcium/calmodulin-dependent protein kinase type 1 OS=Rattus norvegicus OX=10116 GN=Camk1 PE=1 SV=2
17.6385	18.1676	18.7598	18.6697	18.3074	18.966	18.2397	18.6369	18.8478	18.7176	19.3766	cytoplasmic translation;negative regulation of DNA-binding transcription factor activity;negative regulation of proteasomal ubiquitin-dependent protein catabolic process;negative regulation of protein neddylation;negative regulation of ubiquitin protein ligase activity;negative regulation of ubiquitin-dependent protein catabolic process;nuclear-transcribed mRNA catabolic process, nonsense-mediate…	5S rRNA binding;peroxisome proliferator activated receptor binding;RNA binding;rRNA binding;structural constituent of ribosome;ubiquitin ligase inhibitor activity;ubiquitin protein ligase binding	cytoplasm;cytosol;cytosolic large ribosomal subunit;cytosolic ribosome;extracellular exosome;membrane;nucleolus;nucleoplasm;polysomal ribosome;protein-containing complex;synapse	Ribosome		2	20468	2	151.22	0.879979	0.166491	P25121;P39026;P62914;Q9Y674	RL11_RAT;RL11_DROME	RPL11	60S ribosomal protein L11 OS=Rattus norvegicus OX=10116 GN=Rpl11 PE=1 SV=2
17.0456	17.2354	17.2519	18.0989	18.4221	17.8512	17.9119	17.3075	16.9227	17.2217	17.357	chaperone-mediated protein folding;cytokine-mediated signaling pathway;heart trabecula formation;muscle contraction;negative regulation of protein phosphorylation;protein peptidyl-prolyl isomerization;regulation of ryanodine-sensitive calcium-release channel activity;release of sequestered calcium ion into cytosol;response to caffeine;response to iron ion;T cell proliferation;ventricular cardiac …	enzyme binding;FK506 binding;Hsp70 protein binding;ion channel binding;peptidyl-prolyl cis-trans isomerase activity;protein homodimerization activity;transforming growth factor beta receptor binding;type I transforming growth factor beta receptor binding	axon terminus;cytoplasm;cytoplasmic side of membrane;cytosol;extrinsic component of organelle membrane;intracellular membrane-bounded organelle;ryanodine receptor complex;sarcoplasmic reticulum	Chaperones and folding catalysts	+	3	11972	3	266.29	3.33893	0.00269388	A0JN04;P97533;Q62658	FKB1A_RAT	Fkbp1a	Peptidyl-prolyl cis-trans isomerase FKBP1A OS=Rattus norvegicus OX=10116 GN=Fkbp1a PE=1 SV=3
13.1025	14.772	15.3188	15.6842	15.6211	15.8131	15.5423	14.9657	15.534	15.3004	15.3648		RNA binding	condensed nuclear chromosome;cytoplasm;nucleolus;nucleoplasm	Ribosome biogenesis		1	31560	1	39.33	1.18922	0.0921706	Q5RJM0	MK67I_RAT	Nifk	MKI67 FHA domain-interacting nucleolar phosphoprotein OS=Rattus norvegicus OX=10116 GN=Nifk PE=2 SV=1
13.718	13.7982	14.2469	14.5481	14.7518	14.7695	14.8624	14.6221	14.1667	14.7766	14.8506			cytoplasm;microtubule;spindle pole		+	1	35663	1	25.07	2.18524	0.0158782	Q4G069	RMD1_RAT	Rmdn1	Regulator of microtubule dynamics protein 1 OS=Rattus norvegicus OX=10116 GN=Rmdn1 PE=2 SV=1
12.3259	13.3072	12.9906	14.578	14.7291	15.1755	14.5427	12.6955	13.4773	13.6923	13.6739	hepatocyte proliferation;intracellular signal transduction;negative regulation of apoptotic process;negative regulation of cysteine-type endopeptidase activity involved in apoptotic process;positive regulation of hepatic stellate cell activation;positive regulation of transcription by RNA polymerase II;positive regulation of transcription, DNA-templated;protein phosphorylation	ATP binding;cysteine-type endopeptidase inhibitor activity involved in apoptotic process;kinase activity;magnesium ion binding;protein serine/threonine kinase activity;protein serine/threonine/tyrosine kinase activity;ribosomal protein S6 kinase activity;transcription factor binding	cytoplasm;cytosol;nucleus;spindle	Insulin resistance;Long-term potentiation;MAPK signaling pathway;Messenger RNA biogenesis;mTOR signaling pathway;Neurotrophin signaling pathway;Oocyte meiosis;Progesterone-mediated oocyte maturation;Protein kinases;Thermogenesis;Yersinia infection	+	1	81942	1	80.1	3.07058	0.00386957	P18653	KS6A1_MOUSE	Rps6ka1	Ribosomal protein S6 kinase alpha-1 OS=Mus musculus OX=10090 GN=Rps6ka1 PE=1 SV=1
11.6275	14.5795	14.7639	16.7106	17.4599	16.6076	17.4963	15.9491	15.9047	16.2515	16.3091	intracellular estrogen receptor signaling pathway;regulation of mRNA processing;regulation of transcription by RNA polymerase II	chromatin binding;RNA binding;RNA polymerase II proximal promoter sequence-specific DNA binding;sequence-specific DNA binding	nucleus		+	7	104960	7	331.72	2.38225	0.0118762	O88453	SAFB1_RAT	Safb	Scaffold attachment factor B1 OS=Rattus norvegicus OX=10116 GN=Safb PE=1 SV=2
14.0628	14.0437	14.7816	14.908	14.7857	14.3238	15.0422	15.6332	14.7728	15.0942	15.8557	microtubule anchoring;negative regulation of DNA-binding transcription factor activity;negative regulation of protein binding;negative regulation of protein homotetramerization;negative regulation of transcription, DNA-templated;peroxisome organization;peroxisome transport along microtubule;protein homooligomerization;protein import into peroxisome matrix, docking;protein import into peroxisome m…	beta-tubulin binding;microtubule binding;protein N-terminus binding;signaling receptor binding;transcription corepressor activity	fibrillar center;integral component of membrane;peroxisomal importomer complex;peroxisomal membrane;peroxisome;protein-containing complex	Membrane trafficking;Peroxisome		2	40912	2	65.81	1.50682	0.0510964	Q642G4;Q9Z2Z4	PEX14_RAT	Pex14	Peroxisomal membrane protein PEX14 OS=Rattus norvegicus OX=10116 GN=Pex14 PE=1 SV=1
15.4125	15.2433	15.4826	15.4252	15.5098	15.4799	15.3917	16.0714	15.7553	15.6132	15.9826	chemotaxis;inflammatory response;positive regulation of plasminogen activation		integral component of plasma membrane		+	1	17301	1	26.78	2.35544	0.0125228	D4ACN8	PLRKT_RAT	Plgrkt	Plasminogen receptor (KT) OS=Rattus norvegicus OX=10116 GN=Plgrkt PE=1 SV=1
17.3727	17.0025	17.1475	17.7237	17.6233	17.5365	17.3642	17.3722	17.578	17.4343	17.5925	peptide metabolic process;proteolysis	metal ion binding;metalloendopeptidase activity;peptidase activity;peptide binding	mitochondrial intermembrane space	African trypanosomiasis;Peptidases;Renin-angiotensin system	+	6	79191	7	396.97	1.67181	0.0372895	P24155;Q66HS4	THOP1_RAT	Thop1	Thimet oligopeptidase OS=Rattus norvegicus OX=10116 GN=Thop1 PE=1 SV=4
17.9902	17.865	18.2505	18.2392	18.0394	18.422	18.1262	18.5884	18.6885	18.5195	18.8351	chemical synaptic transmission	acid phosphatase activity;non-membrane spanning protein tyrosine phosphatase activity;protein tyrosine phosphatase activity;SH3 domain binding	cytoplasm;neuron projection	Adherens junction;Protein phosphatases and associated proteins;Riboflavin metabolism;Thiamine metabolism	+	7	18596	7	597.37	2.6068	0.00830075	P41498;Q9R138	PPAC_RAT	Acp1	Low molecular weight phosphotyrosine protein phosphatase OS=Rattus norvegicus OX=10116 GN=Acp1 PE=1 SV=3
18.5373	18.4873	18.8389	18.9266	18.7017	18.7603	18.7185	18.94	19.1551	19.0183	19.0203	negative regulation of cold-induced thermogenesis;neuropeptide catabolic process;peptide catabolic process;positive regulation of blood pressure;proteolysis;regulation of long-term neuronal synaptic plasticity;response to hormone	aminopeptidase activity;metalloaminopeptidase activity;peptide binding;zinc ion binding	cell surface;cytoplasm;insulin-responsive compartment;integral component of membrane;intracellular membrane-bounded organelle;intracellular organelle;neuronal cell body;perinuclear region of cytoplasm;plasma membrane;vesicle	Peptidases;Renin-angiotensin system	+	16	117640	16	733.21	2.12778	0.0174415	P97629;Q11009	LCAP_RAT	Lnpep	Leucyl-cystinyl aminopeptidase OS=Rattus norvegicus OX=10116 GN=Lnpep PE=1 SV=1
17.2879	16.9528	17.4039	17.9699	17.5311	18.0379	17.7502	17.6373	18.0449	18.2518	18.3707	homocysteine catabolic process;response to toxic substance	aminopeptidase activity;cysteine-type endopeptidase activity;cysteine-type peptidase activity	cytoplasm		+	5	52916	5	176.36	2.04957	0.0196868	P70645	BLMH_RAT	Blmh	Bleomycin hydrolase OS=Rattus norvegicus OX=10116 GN=Blmh PE=1 SV=1
14.4033	14.9067	14.9055	15.3585	15.236	15.6638	15.1581	14.1452	13.6638	13.7757	14.0709		ciliary neurotrophic factor receptor activity;cytokine binding;cytokine receptor activity;interleukin-27 receptor binding	anchored component of membrane;ciliary neurotrophic factor receptor complex;CNTFR-CLCF1 complex;external side of plasma membrane;receptor complex	Cytokine receptors;Cytokine-cytokine receptor interaction;Glycosylphosphatidylinositol (GPI)-anchored proteins;Jak-STAT signaling pathway	+	2	41310	2	82.6	3.95676	0.00174359	Q08406	CNTFR_RAT	Cntfr	Ciliary neurotrophic factor receptor subunit alpha OS=Rattus norvegicus OX=10116 GN=Cntfr PE=2 SV=2
12.7401	14.2899	14.7497	15.0265	15.0259	14.9367	14.9185	14.8571	14.9577	15.1327	14.7911	adenosine 5'-(hexahydrogen pentaphosphate) catabolic process;diadenosine hexaphosphate catabolic process;diadenosine pentaphosphate catabolic process;diphosphoinositol polyphosphate catabolic process;diphosphoinositol polyphosphate metabolic process;phosphatidylinositol metabolic process	bis(5'-adenosyl)-hexaphosphatase activity;bis(5'-adenosyl)-pentaphosphatase activity;diphosphoinositol-polyphosphate diphosphatase activity;endopolyphosphatase activity;inositol diphosphate tetrakisphosphate diphosphatase activity;inositol-1,5-bisdiphosphate-2,3,4,6-tetrakisphosphate 1-diphosphatase activity;inositol-1,5-bisdiphosphate-2,3,4,6-tetrakisphosphate 5-diphosphatase activity;inositol-1…	cytoplasm;cytosol;nucleus	Enzymes with EC numbers		2	19255	2	102.27	1.21216	0.0881368	Q566C7;Q99MY2	NUDT3_RAT;NUDT4_RAT	Nudt3;Nudt4	Diphosphoinositol polyphosphate phosphohydrolase 1 OS=Rattus norvegicus OX=10116 GN=Nudt3 PE=1 SV=1
15.6266	16.6333	16.6469	13.9197	15.3724	13.5948	14.2739	12.7095	13.5928	12.0491	13.294		calcium ion binding;calcium-dependent protein binding;ion transmembrane transporter activity;protein homodimerization activity;S100 protein binding;tropomyosin binding;zinc ion binding	cytosol;extrinsic component of cytoplasmic side of plasma membrane;nuclear envelope;perinuclear region of cytoplasm;ruffle		+	3	10085	3	165.91	3.13961	0.00353757	P05964;Q9R2B7	S10A6_RAT	S100a6	Protein S100-A6 OS=Rattus norvegicus OX=10116 GN=S100a6 PE=1 SV=3
15.4811	16.1117	16.2223	16.9161	16.9586	16.3688	16.7266	16.4342	16.8689	17.4263	17.5643	actin cytoskeleton organization;caveola assembly;caveolin-mediated endocytosis;cell projection morphogenesis;cytoskeleton organization;modulation of chemical synaptic transmission;negative regulation of endocytosis;plasma membrane tubulation;protein localization to endosome	cytoskeletal protein binding;identical protein binding;phosphatidic acid binding;phospholipid binding	caveola;cell-cell junction;cytoplasm;cytoplasmic vesicle membrane;cytoskeleton;cytosol;early endosome;extrinsic component of membrane;glutamatergic synapse;nuclear speck;plasma membrane;recycling endosome membrane;ruffle membrane	Membrane trafficking	+	7	56285	7	324.35	1.71159	0.0345345	Q9QY17;Q9QY18;Q9QY19;Q9QY20	PACN2_RAT	Pacsin2	Protein kinase C and casein kinase substrate in neurons 2 protein OS=Rattus norvegicus OX=10116 GN=Pacsin2 PE=1 SV=2
15.4954	15.5901	15.9956	16.44	17.0363	16.6257	16.5077	15.4942	16.1726	15.2912	16.0387	bone mineralization;cellular response to hypoxia;cellular response to platelet-derived growth factor stimulus;cellular response to UV;cellular response to vitamin D;cerebellum development;endothelial cell differentiation;estrous cycle;heart development;learning;liver development;long-term synaptic potentiation;lung development;negative regulation of angiogenesis;negative regulation of cell migrat…	chondroitin sulfate binding;chondroitin sulfate proteoglycan binding;growth factor activity;heparan sulfate binding;heparin binding;protein kinase binding;protein phosphatase inhibitor activity;vascular endothelial growth factor binding	basement membrane;cell surface;endoplasmic reticulum;extracellular region;extracellular space;membrane;neuromuscular junction;perinuclear region of cytoplasm;postsynapse;presynapse;protein-containing complex	Glycosaminoglycan binding proteins	+	1	19500	1	63.83	2.15384	0.0168374	P21246;Q5U0B0;Q6ICQ5;Q9UCC6	PTN_HUMAN	PTN	Pleiotrophin OS=Homo sapiens OX=9606 GN=PTN PE=1 SV=1
20.7006	20.7836	20.9665	21.0501	20.9423	21.0676	20.8508	21.3285	21.5277	21.3592	21.6069	cellular response to fatty acid;cholesterol biosynthetic process;farnesyl diphosphate biosynthetic process;geranyl diphosphate biosynthetic process;isoprenoid biosynthetic process;male gonad development;positive regulation of cell growth involved in cardiac muscle cell development;positive regulation of cholesterol biosynthetic process;response to cholesterol;response to drug;response to peptide …	dimethylallyltranstransferase activity;geranyltranstransferase activity;metal ion binding	cytoplasm;mitochondrial matrix;peroxisome	Human T-cell leukemia virus 1 infection;Influenza A;Prenyltransferases;Terpenoid backbone biosynthesis	+	9	41146	9	738.18	3.53303	0.00219672	P05369;Q6GT82	FPPS_RAT	Fdps	Farnesyl pyrophosphate synthase OS=Rattus norvegicus OX=10116 GN=Fdps PE=2 SV=2
17.8518	17.9388	18.7514	19.6218	19.8361	19.1968	19.6623	19.5067	20.422	20.7398	19.8919	formation of cytoplasmic translation initiation complex;IRES-dependent viral translational initiation;negative regulation of ERK1 and ERK2 cascade;translation reinitiation;viral translational termination-reinitiation	mRNA binding;receptor tyrosine kinase binding;translation initiation factor activity	cytosol;eukaryotic 43S preinitiation complex;eukaryotic 48S preinitiation complex;eukaryotic translation initiation factor 3 complex;eukaryotic translation initiation factor 3 complex, eIF3e;eukaryotic translation initiation factor 3 complex, eIF3m;microtubule;multi-eIF complex;nucleolus;nucleus;postsynaptic density	RNA transport;Translation factors	+	18	163496	19	1035.24	2.86311	0.00540385	Q1JU68	EIF3A_RAT	Eif3a	Eukaryotic translation initiation factor 3 subunit A OS=Rattus norvegicus OX=10116 GN=Eif3a PE=2 SV=2
21.4746	21.4006	22.3216	22.7579	22.1849	22.0943	22.5035	23.1854	22.3911	22.7939	22.0626	ATP biosynthetic process;carbohydrate metabolic process;flagellated sperm motility;lactate biosynthetic process from pyruvate;lactate oxidation;pyruvate metabolic process	L-lactate dehydrogenase activity	cilium;cytoplasm;motile cilium	Central carbon metabolism in cancer;Cysteine and methionine metabolism;Exosome;Glucagon signaling pathway;Glycolysis / Gluconeogenesis;HIF-1 signaling pathway;Propanoate metabolism;Pyruvate metabolism		21	36712	21	1958.14	1.12233	0.104966	P00342	LDHA_RAT;LDHA_PIG;LDHA_XENLA;LDHC_MOUSE	Ldhc	L-lactate dehydrogenase A chain OS=Rattus norvegicus OX=10116 GN=Ldha PE=1 SV=1
17.5358	16.0261	16.9814	17.3126	16.585	18.2012	17.1283	18.0084	18.7537	17.9081	18.7624	cotranslational protein targeting to membrane;endoplasmic reticulum organization;posttranslational protein targeting to endoplasmic reticulum membrane;pronephric nephron development;protein targeting to ER;response to interferon-gamma;SRP-dependent cotranslational protein targeting to membrane;SRP-dependent cotranslational protein targeting to membrane, translocation	protein transmembrane transporter activity;ribosome binding;signal sequence binding;transmembrane transporter activity	cytosol;endoplasmic reticulum;endoplasmic reticulum membrane;integral component of endoplasmic reticulum membrane;integral component of membrane;membrane;phagocytic vesicle membrane;rough endoplasmic reticulum;Sec61 translocon complex	Phagosome;Protein export;Protein processing in endoplasmic reticulum;Secretion system;Vibrio cholerae infection		4	52687	4	145.11	1.49708	0.0520344	P38378;P57726;P61621;Q505I3	S61A1_RAT	SEC61A1	Protein transport protein Sec61 subunit alpha isoform 1 OS=Rattus norvegicus OX=10116 GN=Sec61a1 PE=2 SV=2
14.655	14.4233	14.6211	16.3419	16.8547	15.8948	15.9514	14.3144	13.8595	14.5477	14.7196	mitotic cell cycle;mRNA cis splicing, via spliceosome;regulation of alternative mRNA splicing, via spliceosome;response to vitamin E	pre-mRNA binding;protein kinase C binding;RNA binding	cytoplasm;interchromatin granule;nuclear speck;spliceosomal complex	Herpes simplex virus 1 infection;Spliceosome	+	3	25461	3	194.49	3.84114	0.00188506	Q6PDU1	SRSF2_RAT	Srsf2	Serine/arginine-rich splicing factor 2 OS=Rattus norvegicus OX=10116 GN=Srsf2 PE=1 SV=3
15.2925	15.5066	15.4927	17.2995	17.6744	17.0358	17.5767	17.2193	17.1594	17.23	17.4163	mRNA processing;mRNA transport;nuclear-transcribed mRNA catabolic process, nonsense-mediated decay;regulation of alternative mRNA splicing, via spliceosome;regulation of translation;RNA splicing	mRNA binding	catalytic step 2 spliceosome;cytoplasm;dendrite;exon-exon junction complex;neuronal cell body;nuclear speck;nucleus	Messenger RNA biogenesis;mRNA surveillance pathway;RNA transport;Spliceosome	+	4	19934	4	235.4	5.66169	0	Q27W01	RBM8A_RAT	Rbm8a	RNA-binding protein 8A OS=Rattus norvegicus OX=10116 GN=Rbm8a PE=1 SV=1
16.617	17.06	17.6322	17.9275	17.8978	17.8626	17.7076	17.2386	17.545	17.5367	17.5435	cell differentiation;muscle organ development;negative regulation of translation;positive regulation of gene silencing by miRNA;positive regulation of translation;regulation of mRNA stability	mRNA 3'-UTR binding;mRNA binding;protein heterodimerization activity;protein homodimerization activity;RNA strand annealing activity;translation regulator activity	axon;cytoplasm;cytoplasmic ribonucleoprotein granule;dendritic spine;neuronal cell body;nucleus;polysome;postsynaptic density;ribonucleoprotein granule	Messenger RNA biogenesis;RNA transport	+	8	64307	9	491.4	1.63642	0.0401158	Q5XI81	FXR1_RAT	Fxr1	Fragile X mental retardation syndrome-related protein 1 OS=Rattus norvegicus OX=10116 GN=Fxr1 PE=1 SV=1
14.8672	14.9223	15.1797	15.1475	15.2003	15.2467	14.8952	14.579	14.3919	14.3286	14.4332	cell differentiation;cell division;microtubule-based movement;mitotic spindle assembly;mitotic spindle organization;nervous system development	ATP binding;ATPase activity;microtubule binding;microtubule motor activity;protein kinase binding	centrosome;cytoplasm;kinesin complex;microtubule;nucleus;spindle pole		+	2	80484	2	95.69	3.48117	0.00232061	Q5BJW1;Q9WV63	KIF2A_RAT	Kif2a	Kinesin-like protein KIF2A OS=Rattus norvegicus OX=10116 GN=Kif2a PE=1 SV=2
14.9138	15.6622	15.8088	16.7016	16.9221	16.6919	16.6386	16.2586	16.2325	16.1052	16.6479	negative regulation of appetite;positive regulation of MAPK cascade	growth factor activity;metal ion binding	extracellular space;nucleoplasm		+	3	18980	3	211.09	2.8669	0.00543689	Q6IUR5	NENF_RAT	Nenf	Neudesin OS=Rattus norvegicus OX=10116 GN=Nenf PE=2 SV=1
18.2211	18.6163	19.2247	19.3179	19.3896	19.2498	19.3382	18.9225	19.2023	19.2073	19.285	cholesterol metabolic process;lipid transport	RNA binding	cytoplasm;high-density lipoprotein particle;nucleus			28	142066	29	1649.62	1.37644	0.0644715	Q9Z1A6	VIGLN_RAT	Hdlbp	Vigilin OS=Rattus norvegicus OX=10116 GN=Hdlbp PE=1 SV=1
17.2345	17.7281	18.002	18.0134	18.0807	18.3068	18.347	18.0013	18.1962	18.3664	18.0625	neurotransmitter transport;regulation of insulin secretion	protein domain specific binding	cell junction;cytoplasm;cytosol;Golgi membrane;intracellular membrane-bounded organelle;secretory granule membrane;synaptic vesicle membrane	Type I diabetes mellitus		1	55180	1	37.12	1.42006	0.0597679	A8K7U1;B3FTQ2;P78506;Q05084;Q13824;Q96HG3	ICA69_HUMAN	ICA1	Islet cell autoantigen 1 OS=Homo sapiens OX=9606 GN=ICA1 PE=1 SV=2
16.7638	17.0366	18.9163	20.1195	19.9244	20.0145	20.2068	20.6996	20.8534	21.0108	20.7468	modification-dependent protein catabolic process;protein localization;protein neddylation;regulation of proteolysis;regulation of transcription by RNA polymerase II;response to organic cyclic compound	protein tag;ubiquitin protein ligase binding	cytoplasm;cytosol;nucleoplasm;nucleus	Ubiquitin system	+	2	8967	2	189.69	3.55379	0.0022	Q71UE8	NEDD8_RAT	Nedd8	NEDD8 OS=Rattus norvegicus OX=10116 GN=Nedd8 PE=1 SV=1
14.5415	16.2395	16.2422	17.1074	16.9391	16.5546	16.8211	16.1279	16.0266	16.2837	16.6006	cytoplasmic translation;maturation of SSU-rRNA;nuclear-transcribed mRNA catabolic process, nonsense-mediated decay;ribosomal small subunit assembly;ribosomal small subunit biogenesis;ribosome biogenesis;rRNA processing;SRP-dependent cotranslational protein targeting to membrane;translation;translational initiation	RNA binding;structural constituent of ribosome	cytoplasmic side of rough endoplasmic reticulum membrane;cytosol;cytosolic small ribosomal subunit;extracellular exosome;nucleoplasm;polysomal ribosome;small ribosomal subunit	Ribosome		2	7893	2	103.45	1.25538	0.0815621	P25112;P62859	RS28_RAT	RPS28	40S ribosomal protein S28 OS=Rattus norvegicus OX=10116 GN=Rps28 PE=1 SV=1
15.0529	15.2594	15.2906	16.124	16.3122	15.7508	16.2501	15.4042	15.4003	15.5441	15.6981			cytoplasm;perinuclear region of cytoplasm		+	3	24034	3	163.1	3.22227	0.00325926	Q6PCT3	TPD54_RAT	Tpd52l2	Tumor protein D54 OS=Rattus norvegicus OX=10116 GN=Tpd52l2 PE=1 SV=1
16.4654	17.0165	17.2571	17.2384	17.1612	17.1362	17.252	17.1518	17.3523	17.3748	17.4272	Arp2/3 complex-mediated actin nucleation;associative learning;asymmetric cell division;cellular response to interferon-gamma;cellular response to trichostatin A;cilium assembly;cytosolic transport;establishment or maintenance of cell polarity;meiotic chromosome movement towards spindle pole;meiotic cytokinesis;positive regulation of dendritic spine morphogenesis;positive regulation of double-stra…	actin filament binding;ATP binding;cytoskeletal protein binding;structural constituent of cytoskeleton	actin cap;Arp2/3 protein complex;cytoplasm;cytosol;invadopodium;lamellipodium;nucleus;podosome core;postsynapse;postsynaptic density;site of double-strand break	Cytoskeleton proteins;Exosome;Membrane trafficking;Tight junction;Yersinia infection		8	44990	8	396.64	1.00261	0.130886	Q5M7U6	ARP2_RAT	Actr2	Actin-related protein 2 OS=Rattus norvegicus OX=10116 GN=Actr2 PE=2 SV=1
16.3682	16.639	16.8092	16.8511	16.9713	16.9339	16.8299	16.8067	16.819	16.8894	16.7318	autophagosome assembly;autophagy;autophagy of mitochondrion;mitochondrial fragmentation involved in apoptotic process;negative regulation of phagocytosis;protein transport;protein ubiquitination;regulation of cilium assembly	Atg12 transferase activity;Atg8 ligase activity;enzyme binding	cytoplasmic ubiquitin ligase complex;cytosol	Autophagy - animal;Autophagy - other;Kaposi sarcoma-associated herpesvirus infection;Membrane trafficking;Mitochondrial biogenesis;Ubiquitin system		2	36256	2	144.2	1.36628	0.0657026	Q6AZ50;Q9ESH2	ATG3_RAT	Atg3	Ubiquitin-like-conjugating enzyme ATG3 OS=Rattus norvegicus OX=10116 GN=Atg3 PE=2 SV=1
17.8527	18.4799	18.6603	18.9022	19.0404	18.6712	18.9487	18.4587	18.5904	18.7589	18.9916	2-oxoglutarate metabolic process;isocitrate metabolic process;NADH metabolic process;negative regulation of growth;tricarboxylic acid cycle	ATP binding;isocitrate dehydrogenase (NAD+) activity;magnesium ion binding;NAD binding	mitochondrion;nucleolus;nucleoplasm	Citrate cycle (TCA cycle)		7	43157	7	548.09	1.13067	0.10321	P70404	IDHG1_MOUSE;IDH3G_HUMAN	Idh3g	Isocitrate dehydrogenase [NAD] subunit gamma 1, mitochondrial OS=Mus musculus OX=10090 GN=Idh3g PE=1 SV=1
19.3836	19.2034	19.04	19.7677	19.9153	19.8324	19.6296	20.188	20.1979	20.1076	20.5202	actin filament organization;muscle contraction;regulation of ATPase activity	actin filament binding;identical protein binding;metal ion binding;protein heterodimerization activity;protein homodimerization activity;structural constituent of cytoskeleton	actin cytoskeleton;actin filament;cortical cytoskeleton;cytoplasm;muscle thin filament tropomyosin;podosome	Adrenergic signaling in cardiomyocytes;Cardiac muscle contraction;Cytoskeleton proteins;Dilated cardiomyopathy (DCM);Hypertrophic cardiomyopathy (HCM)	+	4	28549	7	514.93	4.04069	0.00182857	P02560;P06395;P09495;P58775	TPM4_RAT;TPM2_RAT	Tpm2;Tpm4	Tropomyosin alpha-4 chain OS=Rattus norvegicus OX=10116 GN=Tpm4 PE=1 SV=3
15.1532	15.5673	15.4984	14.6642	14.9943	14.8085	15.3396	16.1675	16.2209	16.6644	16.3666	protein targeting to ER;signal peptide processing	peptidase activity	integral component of membrane;organelle membrane;signal peptidase complex	Protein export	+	1	20205	1	20.04	3.83503	0.00188764	Q568Z4	SPCS3_RAT	Spcs3	Signal peptidase complex subunit 3 OS=Rattus norvegicus OX=10116 GN=Spcs3 PE=2 SV=1
15.7058	16.0534	16.6717	17.7528	17.7354	17.8712	18.0209	17.6053	18.0222	17.7769	18.2681	epithelial cell differentiation involved in prostate gland development;mesenchymal cell differentiation;negative regulation of apoptotic process;regulation of proteolysis;skeletal muscle tissue regeneration;spermatogenesis	urokinase plasminogen activator receptor activity	anchored component of membrane;extracellular region;plasma membrane	CD molecules;Complement and coagulation cascades;Glycosylphosphatidylinositol (GPI)-anchored proteins;Proteoglycans in cancer	+	1	37383	1	98.13	3.90031	0.00169412	O35771;P49616;P51573;Q7TN35	UPAR_RAT	Plaur	Urokinase plasminogen activator surface receptor OS=Rattus norvegicus OX=10116 GN=Plaur PE=2 SV=2
15.8818	15.9235	15.7092	18.0226	18.4905	17.757	18.5014	17.9996	17.9516	18.4487	18.2265	actin cytoskeleton reorganization;actin filament polymerization;brain development;cell motility;focal adhesion assembly;intracellular protein transport;lamellipodium organization;modification of postsynaptic actin cytoskeleton;neuron projection morphogenesis;positive regulation of actin filament polymerization;receptor-mediated endocytosis;regulation of axon extension	Arp2/3 complex binding;proline-rich region binding	cell junction;clathrin-coated pit;cortical cytoskeleton;dendritic spine;focal adhesion;glutamatergic synapse;lamellipodium;plasma membrane;podosome;postsynaptic actin cytoskeleton;ruffle	Bacterial invasion of epithelial cells;Cytoskeleton proteins;Membrane trafficking;Proteoglycans in cancer;Tight junction	+	5	57078	5	423.47	5.31777	0	D3ZRB0;Q66HL2	SRC8_RAT	Cttn	Src substrate cortactin OS=Rattus norvegicus OX=10116 GN=Cttn PE=1 SV=1
15.2557	14.7885	15.0194	16.4532	17.2369	16.663	16.3653	15.5633	15.7819	15.945	15.9935	angiotensin-activated signaling pathway;epithelial fluid transport;mRNA polyadenylation;one-carbon metabolic process;positive regulation of sodium ion transport;protein export from nucleus;regulation of anion transport;regulation of cardiac conduction;regulation of ion transmembrane transporter activity;regulation of mRNA 3'-end processing;response to calcium ion;S-adenosylmethionine cycle	identical protein binding;RNA binding	apical plasma membrane;cytoplasm;cytosol;endoplasmic reticulum membrane;extracellular exosome	Cysteine and methionine metabolism;Exosome;Protein phosphatases and associated proteins	+	7	54802	8	391.89	3.60871	0.00201802	O43865	SAHH2_RAT	AHCYL1	S-adenosylhomocysteine hydrolase-like protein 1 OS=Rattus norvegicus OX=10116 GN=Ahcyl1 PE=1 SV=2
13.7726	14.2932	14.7841	15.2473	15.1406	15.0798	15.3397	14.7413	14.9759	15.0608	15.1615	dUMP biosynthetic process;dUTP catabolic process;liver development;protein homotrimerization;regulation of protein heterodimerization activity;response to organic cyclic compound	dUTP diphosphatase activity;magnesium ion binding;peroxisome proliferator activated receptor binding;pyrimidine deoxyribonucleotide binding;receptor inhibitor activity	cytoplasm;cytosol;nucleoplasm;nucleus	DNA repair and recombination proteins;Drug metabolism - other enzymes;Pyrimidine metabolism	+	3	22274	3	148.15	2.10295	0.0178469	P70583	DUT_RAT	Dut	Deoxyuridine 5'-triphosphate nucleotidohydrolase OS=Rattus norvegicus OX=10116 GN=Dut PE=2 SV=3
21.1114	20.9681	21.4796	21.523	21.1875	21.6841	21.2568	21.5091	21.5396	21.4992	21.5057	actin filament bundle assembly;cell migration;cell motility;cell-cell junction assembly;cellular response to cell-matrix adhesion;establishment of apical/basal cell polarity;establishment or maintenance of cell polarity;liver development;microspike assembly;positive regulation of extracellular matrix disassembly;positive regulation of filopodium assembly;positive regulation of lamellipodium assem…	actin binding;actin filament binding;protein binding, bridging	cell projection membrane;cell-cell junction;cytoplasm;cytosol;dendrite;filopodium;growth cone;invadopodium;lamellipodium;microspike;microvillus;plasma membrane;podosome;ruffle;stress fiber	Cytoskeleton proteins;Membrane trafficking		14	55198	14	1341.41	0.840546	0.180156	B5DEI1;P85845	FSCN1_RAT	Fscn1	Fascin OS=Rattus norvegicus OX=10116 GN=Fscn1 PE=1 SV=2
13.3385	13.5915	13.6753	15.2616	15.4959	15.4038	15.3423	16.0159	16.05	15.6141	16.1595	activation of innate immune response;heart development;innate immune response;negative regulation of cyclin-dependent protein serine/threonine kinase activity;negative regulation of transcription by RNA polymerase II;negative regulation of transcription, DNA-templated;positive regulation of signal transduction by p53 class mediator	7SK snRNA binding;cyclin-dependent protein serine/threonine kinase inhibitor activity;snRNA binding	cytoplasm;nucleoplasm;nucleus	Transcription machinery	+	1	40521	1	48.35	6.4744	0	Q5M9G1	HEXI1_RAT	Hexim1	Protein HEXIM1 OS=Rattus norvegicus OX=10116 GN=Hexim1 PE=1 SV=1
20.0308	20.6789	21.1574	20.8797	20.7865	20.8986	20.9606	21.3078	21.3397	21.3418	21.432	cellular response to epidermal growth factor stimulus;cellular response to potassium ion;cellular response to sodium arsenite;cellular response to thapsigargin;cellular response to tunicamycin;import into nucleus;lung development;male gonad development;mRNA processing;mRNA transport;nuclear export;positive regulation of action potential;positive regulation of gene expression;RNA metabolic process…	annealing helicase activity;miRNA binding;mRNA 3'-UTR binding;mRNA binding;RNA binding;RNA strand annealing activity;sequence-specific mRNA binding;single-stranded DNA binding;single-stranded RNA binding;transcription factor binding	cytoplasm;cytosol;nucleoplasm;nucleoplasmic periphery of the nuclear pore complex;nucleus;ribonucleoprotein complex;spliceosomal complex	Messenger RNA biogenesis;Spliceosome	+	9	34362	10	782.88	1.582	0.0444281	P04256	ROA1_RAT	Hnrnpa1	Heterogeneous nuclear ribonucleoprotein A1 OS=Rattus norvegicus OX=10116 GN=Hnrnpa1 PE=1 SV=3
18.5017	17.8403	18.5784	18.6915	17.7669	19.4168	18.0129	20.0234	19.5192	18.5154	20.1455	cellular response to glucose starvation;circadian regulation of gene expression;intrinsic apoptotic signaling pathway by p53 class mediator;negative regulation of transcription, DNA-templated;positive regulation of anoikis;positive regulation of cell cycle arrest;respiratory electron transport chain;ribosome biogenesis	E-box binding;sequence-specific DNA binding;transcription corepressor activity;transcription factor binding	cytoplasm;NLS-dependent protein nuclear import complex;nucleolus;nucleus	Chromosome and associated proteins;DNA repair and recombination proteins		19	153046	19	1069.99	1.15132	0.0990709	O35821	MBB1A_RAT	Mybbp1a	Myb-binding protein 1A OS=Rattus norvegicus OX=10116 GN=Mybbp1a PE=1 SV=2
17.5554	17.6768	18.3308	18.9169	18.8491	18.9177	18.6338	17.7261	18.8404	18.4507	19.2982	cellular response to peptide hormone stimulus;nucleosome assembly;positive regulation of neural precursor cell proliferation;positive regulation of neurogenesis;Schwann cell proliferation	kinase binding	cytoplasm;melanosome;neuron projection;nucleus	Chromosome and associated proteins		6	45571	7	290.53	1.18885	0.0920403	Q9Z2G8	NP1L1_RAT	Nap1l1	Nucleosome assembly protein 1-like 1 OS=Rattus norvegicus OX=10116 GN=Nap1l1 PE=1 SV=1
18.3558	18.404	18.4109	18.8778	18.709	18.9873	18.8042	18.2038	17.9576	17.912	18.1293	axon guidance;dendrite self-avoidance;homophilic cell adhesion via plasma membrane adhesion molecules;long-term synaptic potentiation;positive regulation of cellular protein localization;positive regulation of cytosolic calcium ion concentration;positive regulation of ERK1 and ERK2 cascade;positive regulation of fibroblast growth factor receptor signaling pathway;positive regulation of long-term …	cell adhesion molecule binding;cell-cell adhesion mediator activity;fibroblast growth factor receptor binding;ion channel binding;type 1 fibroblast growth factor receptor binding	axon;cell;cell surface;dendrite;GABA-ergic synapse;glutamatergic synapse;inhibitory synapse;integral component of membrane;integral component of postsynaptic density membrane;integral component of presynaptic active zone membrane;plasma membrane;postsynaptic density;postsynaptic membrane;presynaptic membrane;Schaffer collateral - CA1 synapse;synaptic membrane	Cell adhesion molecules	+	1	44246	1	83.7	4.53073	0.000765957	P97546;P97547;Q6IRE8	NPTN_RAT	Nptn	Neuroplastin OS=Rattus norvegicus OX=10116 GN=Nptn PE=1 SV=2
13.8469	13.8561	14.2451	16.0956	16.1793	15.7575	15.3818	14.1607	13.5638	13.9131	14.1687	ER-associated misfolded protein catabolic process;negative regulation of RIG-I signaling pathway;negative regulation of type I interferon production;proteasome-mediated ubiquitin-dependent protein catabolic process;retrograde protein transport, ER to cytosol;ubiquitin-dependent protein catabolic process	ATPase binding;K48-linked polyubiquitin modification-dependent protein binding;protein-containing complex binding;signaling receptor binding	cytosol;nucleus;UFD1-NPL4 complex;VCP-NPL4-UFD1 AAA ATPase complex	Protein processing in endoplasmic reticulum	+	3	34748	4	165.98	4.48621	0.000734694	Q9ES53	UFD1_RAT	Ufd1l	Ubiquitin recognition factor in ER-associated degradation protein 1 OS=Rattus norvegicus OX=10116 GN=Ufd1 PE=1 SV=1
18.8202	19.128	19.0999	19.3102	19.2626	18.9674	19.1799	19.8051	19.4409	19.3208	19.4814	cellular response to leukemia inhibitory factor;liver regeneration;maturation of SSU-rRNA from tricistronic rRNA transcript (SSU-rRNA, 5.8S rRNA, LSU-rRNA);nuclear-transcribed mRNA catabolic process, nonsense-mediated decay;ribosomal small subunit biogenesis;rRNA processing;SRP-dependent cotranslational protein targeting to membrane;translation;translational initiation	RNA binding;structural constituent of ribosome	cytosol;cytosolic small ribosomal subunit;extracellular exosome;focal adhesion;membrane;nucleoplasm;small ribosomal subunit	Ribosome	+	4	16549	5	274.5	1.78492	0.0305658	P17008;P62250	RS16_RAT	RPS16	40S ribosomal protein S16 OS=Rattus norvegicus OX=10116 GN=Rps16 PE=1 SV=2
18.6832	18.1381	19.2204	19.2	18.7103	19.0502	18.4092	19.2906	19.2815	19.3469	19.3606	catecholamine catabolic process;neurotransmitter catabolic process;phenylethylamine metabolic process;serotonin metabolic process	flavin adenine dinucleotide binding;primary amine oxidase activity;serotonin binding	integral component of membrane;mitochondrial outer membrane			6	60097	6	414.91	1.05367	0.118855	P21396;Q63817	AOFA_RAT;AOFA_HUMAN	Maoa	Amine oxidase [flavin-containing] A OS=Rattus norvegicus OX=10116 GN=Maoa PE=1 SV=1
14.0732	14.5249	13.9304	14.4688	14.7243	15.0713	14.6444	9.10519	8.53407	8.2904	8.54129	regulation of microtubule-based process			Cytoskeleton proteins	+	1	34057	1	27.12	8.31673	0	Q4QQR9	MEMO1_RAT	Memo1	Protein MEMO1 OS=Rattus norvegicus OX=10116 GN=Memo1 PE=1 SV=1
17.6131	17.7051	17.9461	18.5268	18.0707	18.6401	18.1118	18.0796	18.4604	18.2993	19.3043	protein ubiquitination;SCF-dependent proteasomal ubiquitin-dependent protein catabolic process		Cul7-RING ubiquitin ligase complex;cytosol;SCF ubiquitin ligase complex	Cell cycle;Chromosome and associated proteins;Circadian rhythm;Human immunodeficiency virus 1 infection;Oocyte meiosis;Pathways in cancer;Protein processing in endoplasmic reticulum;TGF-beta signaling pathway;Ubiquitin mediated proteolysis;Ubiquitin system;Wnt signaling pathway		6	18831	6	428.33	1.14692	0.0998263	Q6PEC4	SKP1_RAT	Skp1	S-phase kinase-associated protein 1 OS=Rattus norvegicus OX=10116 GN=Skp1 PE=1 SV=3
14.6793	15.4545	16.2164	17.5099	17.8834	17.1698	17.2115	16.6092	15.9241	16.2694	16.7829	antigen processing and presentation of exogenous peptide antigen via MHC class II;apoptotic process;ciliary basal body-plasma membrane docking;endoplasmic reticulum to Golgi vesicle-mediated transport;G2/M transition of mitotic cell cycle;intraciliary retrograde transport;intraciliary transport involved in cilium assembly;macroautophagy;motile cilium assembly;negative regulation of nitric oxide b…	dynein intermediate chain binding;dynein light intermediate chain binding;enzyme binding;enzyme inhibitor activity;motor activity;nitric-oxide synthase regulator activity;protein C-terminus binding;protein domain specific binding;protein heterodimerization activity;protein homodimerization activity;scaffold protein binding	axon cytoplasm;centrosome;ciliary tip;cilium;COP9 signalosome;cytoplasm;cytoplasmic dynein complex;cytoskeleton;cytosol;dynein complex;ficolin-1-rich granule membrane;kinetochore;membrane;microtubule;mitochondrion;mitotic spindle;nucleus;plasma membrane;secretory granule;tertiary granule membrane	Cytoskeleton proteins;Vasopressin-regulated water reabsorption	+	1	10530	2	122.79	2.63472	0.0081875	P63170;Q15701	DYL1_RAT	DYNLL1	Dynein light chain 1, cytoplasmic OS=Rattus norvegicus OX=10116 GN=Dynll1 PE=1 SV=1
15.952	15.9564	15.9142	16.0906	16.2599	16.1516	15.8902	15.4812	15.4501	15.4219	15.1993	tRNA aminoacylation for protein translation;tyrosyl-tRNA aminoacylation	ATP binding;tRNA binding;tyrosine-tRNA ligase activity	aminoacyl-tRNA synthetase multienzyme complex;methionyl glutamyl tRNA synthetase complex	Amino acid related enzymes;Aminoacyl-tRNA biosynthesis;Mitochondrial biogenesis;Transfer RNA biogenesis	+	5	59420	5	181.34	3.98418	0.00173684	Q4KM49	SYYC_RAT	Yars	Tyrosine--tRNA ligase, cytoplasmic OS=Rattus norvegicus OX=10116 GN=Yars PE=2 SV=3
15.2316	15.9718	15.5497	17.0426	17.3329	16.7297	17.0828	15.3196	15.7459	15.2266	17.0792	mRNA export from nucleus;regulation of translation	DNA binding;RNA binding	cytoplasmic ribonucleoprotein granule;nuclear speck;transcription export complex	Messenger RNA biogenesis	+	3	23647	3	121.86	1.72769	0.034069	Q498U4	SARNP_RAT	Sarnp	SAP domain-containing ribonucleoprotein OS=Rattus norvegicus OX=10116 GN=Sarnp PE=1 SV=3
12.0206	12.1432	12.5221	12.991	13.4753	13.4734	13.4225	9.27538	9.68803	11.9778	10.5859					+	1	257937	1	20.46	2.75144	0.00662069	Q27YE5	L_MOBVC	L	RNA-directed RNA polymerase L OS=Mobala mammarenavirus (isolate Rat/Central African Republic/Acar 3080/1983) OX=55097 GN=L PE=3 SV=1
16.7321	16.883	17.941	18.3644	18.0963	17.8659	18.0114	18.2198	18.1174	18.4231	18.067	aging;anatomical structure formation involved in morphogenesis;axon guidance;branching involved in labyrinthine layer morphogenesis;cell differentiation;cell-cell signaling;cellular response to ionizing radiation;cytokine-mediated signaling pathway;entry of bacterium into host cell;epidermal growth factor receptor signaling pathway;ERBB2 signaling pathway;Fc-epsilon receptor signaling pathway;Fc-…	1-phosphatidylinositol-3-kinase activity;enzyme binding;ephrin receptor binding;epidermal growth factor receptor binding;identical protein binding;insulin receptor substrate binding;neurotrophin TRKA receptor binding;phosphatidylinositol-4,5-bisphosphate 3-kinase activity;phosphoprotein binding;phosphotyrosine residue binding;protein domain specific binding;protein kinase binding;protein phosphat…	cell-cell junction;COP9 signalosome;cytoplasm;cytosol;endosome;extracellular exosome;Golgi apparatus;Grb2-EGFR complex;nucleolus;nucleoplasm;nucleus;plasma membrane;protein-containing complex;vesicle membrane	Acute myeloid leukemia;Alcoholism;B cell receptor signaling pathway;Breast cancer;Chemokine signaling pathway;Choline metabolism in cancer;Chronic myeloid leukemia;Colorectal cancer;EGFR tyrosine kinase inhibitor resistance;Endocrine resistance;Endometrial cancer;ErbB signaling pathway;Estrogen signaling pathway;Fc epsilon RI signaling pathway;Focal adhesion;FoxO signaling pathway;Gap junction;Ga…	+	5	25304	5	263.59	1.85052	0.0268365	P29354;P62993;Q14450;Q63057;Q63059	GRB2_HUMAN	GRB2	Growth factor receptor-bound protein 2 OS=Homo sapiens OX=9606 GN=GRB2 PE=1 SV=1
24.893	24.9082	24.7115	25.4036	25.5614	25.0664	25.3262	24.1713	24.0985	24.2379	24.2698	cell junction assembly;cellular response to interferon-gamma;ephrin receptor signaling pathway;Fc-gamma receptor signaling pathway involved in phagocytosis;membrane organization;platelet aggregation;response to calcium ion;response to mechanical stimulus;retina homeostasis;sarcomere organization;synaptic vesicle endocytosis	ATP binding;identical protein binding;profilin binding;structural constituent of cytoskeleton;structural constituent of postsynaptic actin cytoskeleton;ubiquitin protein ligase binding	actin cytoskeleton;actin filament;blood microparticle;calyx of Held;costamere;cytoskeleton;cytosol;dense body;extracellular exosome;extracellular space;filamentous actin;focal adhesion;membrane;myelin sheath;myofibril;nucleus;phagocytic vesicle;plasma membrane;postsynaptic actin cytoskeleton;presynaptic actin cytoskeleton;Schaffer collateral - CA1 synapse	Adherens junction;Apoptosis;Arrhythmogenic right ventricular cardiomyopathy (ARVC);Bacterial invasion of epithelial cells;Chromosome and associated proteins;Cytoskeleton proteins;Dilated cardiomyopathy (DCM);Exosome;Fluid shear stress and atherosclerosis;Focal adhesion;Hepatocellular carcinoma;Hippo signaling pathway;Hypertrophic cardiomyopathy (HCM);Influenza A;Leukocyte transendothelial migrati…	+	3	42108	27	3016.16	4.87481	0	P02571;P14104;P63259;P99022	ACTG_RAT	ACTG1	Actin, cytoplasmic 2 OS=Rattus norvegicus OX=10116 GN=Actg1 PE=1 SV=1
23.3061	23.3213	23.1245	23.8167	23.9744	23.4795	23.7393	22.5844	22.5115	22.651	22.6828	ATP-dependent chromatin remodeling;axonogenesis;cell junction assembly;cell motility;cellular response to cytochalasin B;cellular response to electrical stimulus;circadian rhythm;ephrin receptor signaling pathway;Fc-gamma receptor signaling pathway involved in phagocytosis;membrane organization;negative regulation of cyclin-dependent protein kinase activity;negative regulation of protein binding;…	ATP binding;identical protein binding;kinesin binding;nitric-oxide synthase binding;protein kinase binding;structural constituent of cytoskeleton;structural constituent of postsynaptic actin cytoskeleton;Tat protein binding;tau protein binding	actin cytoskeleton;axon;blood microparticle;calyx of Held;cortical cytoskeleton;cytoplasm;cytoplasmic ribonucleoprotein granule;cytoskeleton;cytosol;dense body;extracellular exosome;extracellular space;focal adhesion;glutamatergic synapse;membrane;membrane raft;myelin sheath;NuA4 histone acetyltransferase complex;nuclear chromatin;nucleoplasm;nucleus;plasma membrane;podosome;postsynaptic actin cy…	Adherens junction;Apoptosis;Arrhythmogenic right ventricular cardiomyopathy (ARVC);Bacterial invasion of epithelial cells;Chromosome and associated proteins;Cytoskeleton proteins;Dilated cardiomyopathy (DCM);Exosome;Fluid shear stress and atherosclerosis;Focal adhesion;Gastric acid secretion;Hepatocellular carcinoma;Hippo signaling pathway;Hypertrophic cardiomyopathy (HCM);Influenza A;Leukocyte t…	+	1	42052	26	2910.86	4.87481	0	P02570;P60711;P70514;P99021;Q11211;Q64316	ACTB_RAT;ACTB_SIGHI	ACTB	Actin, cytoplasmic 1 OS=Rattus norvegicus OX=10116 GN=Actb PE=1 SV=1
17.6249	17.2253	17.3342	19.0789	17.3993	18.0423	19.1966	19.138	18.3985	19.169	19.3891	actin cytoskeleton organization;barbed-end actin filament capping;cell morphogenesis;cytoskeleton organization;negative regulation of filopodium assembly;regulation of cell morphogenesis;regulation of lamellipodium assembly	actin binding;actin filament binding	actin filament;dendritic spine;F-actin capping protein complex;neuronal cell body;sarcomere;WASH complex	Cytoskeleton proteins;Endocytosis;Exosome;Membrane trafficking	+	7	30952	7	484.35	1.6578	0.0380714	Q5XI32	CAPZB_RAT	Capzb	F-actin-capping protein subunit beta OS=Rattus norvegicus OX=10116 GN=Capzb PE=1 SV=1
15.7248	15.6121	15.8099	16.7576	16.808	16.4654	16.5765	15.8001	15.5763	15.5144	15.9352	formation of cytoplasmic translation initiation complex	translation initiation factor activity	cytosol;eukaryotic 43S preinitiation complex;eukaryotic 48S preinitiation complex;eukaryotic translation initiation factor 3 complex	Ribosome biogenesis;RNA transport;Translation factors	+	5	29284	5	320.24	4.2745	0.00140351	A0JPM9	EIF3J_RAT	Eif3j	Eukaryotic translation initiation factor 3 subunit J OS=Rattus norvegicus OX=10116 GN=Eif3j PE=1 SV=1
12.0986	10.4299	11.3304	12.7591	11.2573	9.80436	10.648	14.1696	14.4881	14.2365	14.7324	cell cycle;DNA replication initiation	ATP binding;DNA binding;helicase activity	nucleus		+	2	57790	2	59.04	2.8711	0.00542439	Q62724	MCM6_RAT	Mcm6	DNA replication licensing factor MCM6 (Fragment) OS=Rattus norvegicus OX=10116 GN=Mcm6 PE=1 SV=2
13.2946	12.4246	13.3518	13.8384	13.3851	14.1993	13.2819	12.8259	13.985	14.2866	14.5672	acyl-CoA metabolic process;fatty acid catabolic process;negative regulation of CD4 biosynthetic process;peroxisome organization	acyl-CoA hydrolase activity;carboxylic ester hydrolase activity;choloyl-CoA hydrolase activity;medium-chain acyl-CoA hydrolase activity;palmitoyl-CoA hydrolase activity	peroxisomal matrix			1	36322	1	90.48	0.704338	0.239332	Q8VHK0	ACOT8_RAT	Acot8	Acyl-coenzyme A thioesterase 8 OS=Rattus norvegicus OX=10116 GN=Acot8 PE=1 SV=1
15.2608	15.3387	14.802	14.8617	14.7502	15.3362	14.8274	10.828	12.3043	11.1187	12.2302	glutathione metabolic process;L-phenylalanine catabolic process;tyrosine catabolic process	glutathione transferase activity;maleylacetoacetate isomerase activity	mitochondrion	Tyrosine metabolism	+	1	24174	1	23.62	4.71455	0.000324324	B0BNI1;P57113	MAAI_RAT	Gstz1	Maleylacetoacetate isomerase OS=Rattus norvegicus OX=10116 GN=Gstz1 PE=1 SV=2
16.6518	17.5548	18.0681	18.5227	18.4911	18.2539	18.4249	18.0942	18.0966	18.1591	18.3119	cellular response to hydrogen peroxide;cellular response to UV;epithelial cell differentiation;estrous cycle;heart development;leading strand elongation;liver regeneration;mismatch repair;positive regulation of deoxyribonuclease activity;positive regulation of DNA repair;positive regulation of DNA replication;response to cadmium ion;response to dexamethasone;response to estradiol;response to L-gl…	chromatin binding;damaged DNA binding;dinucleotide insertion or deletion binding;DNA polymerase binding;DNA polymerase processivity factor activity;estrogen receptor binding;histone acetyltransferase binding;identical protein binding;MutLalpha complex binding;purine-specific mismatch base pair DNA N-glycosylase activity;receptor tyrosine kinase binding	centrosome;chromatin;nuclear body;nuclear replication fork;nucleus;PCNA complex;PCNA-p21 complex	Base excision repair;Cell cycle;DNA repair and recombination proteins;DNA replication;DNA replication proteins;Hepatitis B;Mismatch repair;Nucleotide excision repair;Tight junction	+	5	29072	5	315.8	1.67044	0.0374253	P04961	PCNA_RAT	Pcna	Proliferating cell nuclear antigen OS=Rattus norvegicus OX=10116 GN=Pcna PE=1 SV=1
15.4983	14.2569	15.2697	15.8232	16.2256	15.362	16.7709	16.2441	16.4401	17.1364	17.2918	positive regulation of apoptotic process;protein import into mitochondrial outer membrane;protein insertion into mitochondrial membrane	protein transmembrane transporter activity	integral component of membrane;mitochondrial outer membrane translocase complex;mitochondrion	Mitochondrial biogenesis;Transporters	+	3	15481	3	254.39	1.88535	0.0253281	Q75Q41	TOM22_RAT	Tomm22	Mitochondrial import receptor subunit TOM22 homolog OS=Rattus norvegicus OX=10116 GN=Tomm22 PE=1 SV=1
20.1652	19.9063	19.9323	20.5175	20.625	20.3401	20.2621	19.691	19.7021	19.7809	20.0213	2-oxoglutarate metabolic process;female gonad development;glutathione metabolic process;glyoxylate cycle;isocitrate metabolic process;NADP metabolic process;regulation of phospholipid biosynthetic process;regulation of phospholipid catabolic process;response to organic cyclic compound;response to oxidative stress;response to steroid hormone;tricarboxylic acid cycle	isocitrate dehydrogenase (NADP+) activity;magnesium ion binding;NAD binding;NADP binding;protein homodimerization activity;signaling receptor binding	cytosol;mitochondrion;peroxisome	Citrate cycle (TCA cycle);Glutathione metabolism;Peroxisome	+	17	47047	18	1021.79	2.91539	0.0050101	P41562;P80300	IDHC_RAT	Idh1	Isocitrate dehydrogenase [NADP] cytoplasmic OS=Rattus norvegicus OX=10116 GN=Idh1 PE=1 SV=1
14.9753	16.0254	16.6677	17.0721	17.1305	16.861	17.0247	16.3109	16.6195	16.4188	16.914	anterograde axonal transport;cellular response to DNA damage stimulus;cellular response to hydroxyurea;cellular response to monosodium glutamate;cellular response to potassium ion;cellular response to UV;central nervous system development;detection of mechanical stimulus involved in sensory perception;gene silencing by RNA;glutamate receptor signaling pathway;mRNA processing;mRNA transport;negati…	chromatin binding;dynein complex binding;G-quadruplex RNA binding;methylated histone binding;microtubule binding;miRNA binding;mRNA 3'-UTR binding;mRNA 5'-UTR binding;mRNA binding;poly(G) binding;poly(U) RNA binding;protein domain specific binding;protein heterodimerization activity;protein homodimerization activity;protein kinase binding;protein phosphatase binding;RNA 7-methylguanosine cap bind…	axon;axon cytoplasm;axon terminus;cell body;cell junction;chromocenter;chromosome;chromosome, centromeric region;cytoplasm;cytoplasmic ribonucleoprotein granule;cytoplasmic stress granule;cytosol;dendrite;dendritic filopodium;dendritic spine;dendritic spine head;dendritic spine neck;extrinsic component of plasma membrane;filopodium tip;glial cell projection;glutamatergic synapse;growth cone;growt…	Messenger RNA biogenesis;RNA transport		4	67025	6	313.75	1.43695	0.0578962	P70568;Q80WE1	FMR1_RAT;FMR1_HUMAN	Fmr1	Synaptic functional regulator FMR1 OS=Rattus norvegicus OX=10116 GN=Fmr1 PE=1 SV=2
14.5972	15.1693	15.3243	15.8477	15.8744	15.4955	15.7768	15.3559	15.2753	15.1811	15.6052	cell adhesion		cell junction;integral component of membrane;plasma membrane		+	2	26286	2	93.03	1.83185	0.027806	Q8R1R5;Q9JJL7	C99L2_RAT	Cd99l2	CD99 antigen-like protein 2 OS=Rattus norvegicus OX=10116 GN=Cd99l2 PE=2 SV=1
17.6734	17.7328	17.4086	17.9929	18.0123	17.7632	18.048	17.7095	18.3157	18.0127	17.7039	epithelial cell differentiation;exocytosis;Notch signaling pathway	calcium ion binding;calcium-dependent phospholipid binding;calcium-dependent protein binding;chondroitin sulfate binding;heparin binding;identical protein binding	cytoplasm;cytosol;nucleus;plasma membrane			8	36168	9	606.55	0.913952	0.155256	P55260	ANXA4_RAT	Anxa4	Annexin A4 OS=Rattus norvegicus OX=10116 GN=Anxa4 PE=1 SV=3
8.57812	8.9201	10.3144	16.1432	17.1832	16.5933	17.2705	16.5012	17.2781	17.5811	17.3995	amyloid precursor protein catabolic process;amyloid-beta metabolic process;calcium ion transport;intracellular signal transduction;membrane protein ectodomain proteolysis;Notch receptor processing;Notch signaling pathway;positive regulation of catalytic activity;protein processing;response to hypoxia	aspartic endopeptidase activity, intramembrane cleaving;endopeptidase activity	apical plasma membrane;cell cortex;centrosome;endoplasmic reticulum membrane;Golgi membrane;integral component of plasma membrane;integral component of presynaptic membrane;kinetochore;neuronal cell body;nuclear inner membrane;nucleus;perinuclear region of cytoplasm;Z disc	Alzheimer disease;Neurotrophin signaling pathway;Notch signaling pathway;Peptidases	+	1	50588	1	20.59	6.4762	0	O08947;O35546;O88777	PSN2_RAT	Psen2	Presenilin-2 OS=Rattus norvegicus OX=10116 GN=Psen2 PE=1 SV=2
18.2391	18.484	18.8153	19.1519	19.3272	18.955	19.1455	18.9529	19.0898	19.0393	19.1176	cell differentiation;regulation of cell proliferation	DNA-binding transcription repressor activity, RNA polymerase II-specific;double-stranded DNA binding;purine-rich negative regulatory element binding;RNA binding;RNA polymerase II regulatory region sequence-specific DNA binding;sequence-specific DNA binding	nucleus;postsynaptic density		+	5	15370	5	391.77	2.41965	0.0109872	P86252	PURA_RAT	Pura	Transcriptional activator protein Pur-alpha (Fragments) OS=Rattus norvegicus OX=10116 GN=Pura PE=1 SV=1
15.0924	15.1015	14.8098	15.7679	16.0865	15.7175	16.2383	16.5027	16.0134	15.9787	16.2542	negative regulation of phagocytosis;positive regulation of neuron projection development;protein to membrane docking;protein transport;regulation of Wnt signaling pathway	phosphatidylinositol-3,5-bisphosphate binding;phosphatidylinositol-3-phosphate binding;phosphatidylinositol-4-phosphate binding;phosphatidylinositol-5-phosphate binding	clathrin-coated vesicle;early endosome;early phagosome;endosome membrane	Endocytosis	+	5	18808	5	225.87	3.42206	0.00245255	Q5U211	SNX3_RAT	Snx3	Sorting nexin-3 OS=Rattus norvegicus OX=10116 GN=Snx3 PE=1 SV=1
17.0335	17.6057	18.3074	18.6032	18.6754	18.1948	18.9956	18.3803	18.5023	18.9641	18.9359	associative learning;axon guidance;memory;modification of synaptic structure;negative regulation of synapse organization;positive regulation of protein localization to plasma membrane	heme binding;steroid binding	cell body;integral component of membrane;neuron projection;neuronal cell body;postsynaptic density;smooth endoplasmic reticulum membrane;synapse	Exosome	+	4	21699	5	260.86	1.6492	0.0390162	O70606;P70580;Q549C4	PGRC1_RAT	Pgrmc1	Membrane-associated progesterone receptor component 1 OS=Rattus norvegicus OX=10116 GN=Pgrmc1 PE=1 SV=3
15.0136	14.819	14.379	15.3554	15.533	14.7971	15.332	15.54	15.5984	15.178	15.2624		ATP binding;ATPase activity	mitochondrion	Chaperones and folding catalysts;Longevity regulating pathway - multiple species		1	76054	1	28.81	1.39683	0.0622164	Q9WTT2	CLPB_RAT	Clpb	Caseinolytic peptidase B protein homolog OS=Rattus norvegicus OX=10116 GN=Clpb PE=2 SV=1
14.2903	16.2326	18.0074	19.6887	19.8905	19.6769	20.053	19.7024	19.8304	19.975	19.9004	protein folding;protein stabilization;regulation of cell cycle	chaperone binding;heat shock protein binding;mitogen-activated protein kinase kinase kinase binding;protein C-terminus binding;protein kinase B binding;protein kinase binding;unfolded protein binding	cytoplasm;protein-containing complex;ruffle membrane	Chaperones and folding catalysts;Glycosaminoglycan binding proteins;Mitochondrial biogenesis;PI3K-Akt signaling pathway	+	1	44995	1	125.63	2.84797	0.00553991	Q63692;Q8CH95	CDC37_RAT	Cdc37	Hsp90 co-chaperone Cdc37 OS=Rattus norvegicus OX=10116 GN=Cdc37 PE=1 SV=2
12.834	14.1137	14.443	15.8386	15.5302	15.2122	15.2727	15.6556	15.2387	14.8137	15.0448	cell cycle;cellular response to tumor cell;keratinocyte differentiation;negative regulation of cell division;negative regulation of transcription by RNA polymerase II;platelet-derived growth factor receptor signaling pathway;positive regulation of apoptotic process;protein import into nucleus;regulation of cell proliferation;response to calcium ion;response to drug;response to estradiol;response …	enzyme inhibitor activity;ubiquitin protein ligase binding	cytoplasm;mitochondrial intermembrane space;nucleus	NOD-like receptor signaling pathway	+	1	44616	1	33.81	2.19366	0.0156429	Q5M7W1	TXNIP_RAT	Txnip	Thioredoxin-interacting protein OS=Rattus norvegicus OX=10116 GN=Txnip PE=2 SV=1
16.7183	16.5809	16.3334	17.2267	16.7833	17.2736	16.7952	16.1945	16.9421	16.6884	17.1221	angiogenesis;cellular response to leukemia inhibitory factor;establishment of Golgi localization;Golgi reassembly;intrinsic apoptotic signaling pathway in response to hydrogen peroxide;negative regulation of apoptotic process;negative regulation of blood vessel endothelial cell proliferation involved in sprouting angiogenesis;negative regulation of cell migration involved in sprouting angiogenesi…	protein homodimerization activity;protein kinase binding;protein N-terminus binding	cytosol;Golgi apparatus;Golgi membrane;plasma membrane	Exosome		4	24340	4	171.32	0.726812	0.227367	Q6NX65	PDC10_RAT	Pdcd10	Programmed cell death protein 10 OS=Rattus norvegicus OX=10116 GN=Pdcd10 PE=2 SV=1
12.4209	12.6583	12.4381	12.3622	11.1103	11.7184	12.17	16.1797	16.3994	16.2441	16.9207					+	1	256235	1	24.43	6.3141	0	Q6GWS2	L_LASSJ	L	RNA-directed RNA polymerase L OS=Lassa virus (strain Mouse/Sierra Leone/Josiah/1976) OX=11622 GN=L PE=3 SV=1
16.1476	17.0634	16.1802	15.6536	16.6076	16.3847	16.2897	13.8458	14.3807	14.5135	15.7605	glutathione metabolic process;hydrogen peroxide catabolic process;protein homotetramerization;response to corticosterone;response to drug;response to molecule of fungal origin;response to organic cyclic compound;response to organic substance;response to oxidative stress;response to selenium ion	glutathione peroxidase activity;selenium binding	extracellular space	Arachidonic acid metabolism;Glutathione metabolism;Thyroid hormone synthesis	+	1	25637	1	21.74	2.17337	0.0162613	P23764;Q6P6H2	GPX3_RAT	Gpx3	Glutathione peroxidase 3 OS=Rattus norvegicus OX=10116 GN=Gpx3 PE=2 SV=2
18.5953	19.2216	19.2478	19.6795	19.6944	19.5992	19.7191	19.1774	19.0812	19.1133	19.2077	carnitine metabolic process, CoA-linked;fatty acid beta-oxidation using acyl-CoA dehydrogenase;long-chain fatty acid catabolic process;positive regulation of cold-induced thermogenesis;protein homotetramerization	fatty-acyl-CoA binding;flavin adenine dinucleotide binding;long-chain-acyl-CoA dehydrogenase activity;palmitoyl-CoA oxidase activity	mitochondrial matrix;mitochondrial membrane;mitochondrion	Fatty acid degradation;PPAR signaling pathway	+	11	48242	11	757.4	2.42644	0.0108738	P15650	ACADL_RAT	Acadl	Long-chain specific acyl-CoA dehydrogenase, mitochondrial OS=Rattus norvegicus OX=10116 GN=Acadl PE=1 SV=1
14.0019	14.2746	14.2629	14.7364	14.4766	14.5386	14.4962	15.1634	15.1725	15.0394	14.3042	mRNA polyadenylation;mRNA processing;RNA splicing;termination of RNA polymerase II transcription;transcription by RNA polymerase II	mRNA binding;protein domain specific binding;RNA polymerase binding;RNA polymerase II complex binding	cytoplasm;mRNA cleavage factor complex;nuclear matrix;spliceosomal complex	Spliceosome;Transcription machinery	+	1	139874	1	27.55	1.62951	0.0405367	Q63623	SCAF8_RAT	Scaf8	Protein SCAF8 OS=Rattus norvegicus OX=10116 GN=Scaf8 PE=1 SV=1
14.536	14.4131	15.2738	15.441	15.387	15.3732	15.4955	15.5019	15.4475	15.428	15.5187	circadian regulation of gene expression;negative regulation of epithelial cell proliferation;negative regulation of transcription, DNA-templated;positive regulation of apoptotic signaling pathway;positive regulation of branching involved in ureteric bud morphogenesis;positive regulation of MAP kinase activity;positive regulation of transcription, DNA-templated;regulation of circadian rhythm;regul…	identical protein binding;JUN kinase activity;transcription coactivator activity	chromatin;cytosol;nucleus;plasma membrane;protein-containing complex	Neurotrophin signaling pathway	+	2	85802	2	89.62	2.15182	0.0168943	Q66HP3;Q9ES73;Q9JHZ6;Q9QX92	MAGD1_RAT	Maged1	Melanoma-associated antigen D1 OS=Rattus norvegicus OX=10116 GN=Maged1 PE=1 SV=3
17.154	16.8484	16.5659	17.5295	17.6654	17.0236	17.201	15.5502	15.5856	15.7397	16.0729	cellular calcium ion homeostasis;COPII-coated vesicle budding;endoplasmic reticulum organization;endoplasmic reticulum unfolded protein response;IRE1-mediated unfolded protein response;modulation by virus of host morphology or physiology;positive regulation of viral genome replication	beta-tubulin binding;enzyme binding;FFAT motif binding;microtubule binding;protein heterodimerization activity;protein homodimerization activity	endoplasmic reticulum;endoplasmic reticulum membrane;Golgi apparatus;Golgi membrane;integral component of membrane	Cholesterol metabolism;Membrane trafficking;Transporters	+	1	27127	2	149.62	4.00217	0.00180822	Q9Z269	VAPB_RAT	Vapb	Vesicle-associated membrane protein-associated protein B OS=Rattus norvegicus OX=10116 GN=Vapb PE=1 SV=3
16.7461	17.525	18.2045	18.2492	18.3858	18.3889	18.4197	18.0185	18.0736	18.0273	18.1609	phospholipid transport	fatty-acyl-CoA binding;phosphatidylcholine binding;phosphatidylcholine transporter activity;phosphatidylinositol binding;phosphatidylinositol transporter activity;phospholipid binding;stearic acid binding	cytoplasm			4	32115	7	402.86	1.36783	0.0655476	P16446	PIPNA_RAT	Pitpna	Phosphatidylinositol transfer protein alpha isoform OS=Rattus norvegicus OX=10116 GN=Pitpna PE=1 SV=2
15.7113	16.3635	16.5266	16.6668	16.5589	16.4633	16.6129	16.3515	16.4243	16.3828	16.6544	activation of GTPase activity;formation of translation preinitiation complex;regulation of translational initiation	eukaryotic initiation factor eIF2 binding;GTP binding;translation initiation factor activity	cytosol;plasma membrane	RNA transport;Translation factors		3	49380	3	141.51	0.752883	0.216575	Q07205	IF5_RAT	Eif5	Eukaryotic translation initiation factor 5 OS=Rattus norvegicus OX=10116 GN=Eif5 PE=1 SV=1
15.5571	15.7632	15.8961	15.7939	15.6713	15.8026	15.6915	15.2648	15.0515	15.3307	15.4529	cellular response to nerve growth factor stimulus;circadian regulation of gene expression;Golgi organization;microtubule nucleation;non-motile cilium assembly;peptidyl-serine phosphorylation;peptidyl-threonine phosphorylation;positive regulation of canonical Wnt signaling pathway;positive regulation of non-canonical Wnt signaling pathway;positive regulation of proteasomal ubiquitin-dependent prot…	ATP binding;kinase activity;peptide binding;protein kinase activity;protein serine/threonine kinase activity;tau-protein kinase activity	centrosome;cytoplasm;cytosol;Golgi apparatus;neuron projection;nucleoplasm;nucleus;perinuclear region of cytoplasm;plasma membrane;spindle;spindle microtubule	Chromosome and associated proteins;Circadian rhythm;Gap junction;Hedgehog signaling pathway;Hippo signaling pathway;Protein kinases	+	1	47571	1	29.94	2.61159	0.00830303	Q06486;Q99KK4	KC1D_RAT	Csnk1d	Casein kinase I isoform delta OS=Rattus norvegicus OX=10116 GN=Csnk1d PE=1 SV=2
14.8782	14.5507	14.7037	16.6332	16.8217	16.3988	16.0177	15.8824	14.9581	15.1051	15.2695	modulation of excitatory postsynaptic potential;positive regulation of synaptic vesicle endocytosis;regulation of synaptic vesicle endocytosis;synaptic vesicle uncoating	beta-1 adrenergic receptor binding;GTPase binding;identical protein binding;ion channel binding;lipid binding;phosphatase binding;protein C-terminus binding;SH3 domain binding	cell junction;cell projection;cytosol;early endosome membrane;glutamatergic synapse;hippocampal mossy fiber to CA3 synapse;membrane;podosome;postsynaptic density, intracellular component;presynapse;Schaffer collateral - CA1 synapse;synapse	Endocytosis;Membrane trafficking	+	2	41694	2	65.5	3.45284	0.00240602	O35964	SH3G1_RAT	Sh3gl1	Endophilin-A2 OS=Rattus norvegicus OX=10116 GN=Sh3gl1 PE=1 SV=1
12.1416	12.9105	12.9287	13.7201	13.5758	13.3237	12.9543	13.029	13.4713	12.9774	13.3295	G protein-coupled receptor signaling pathway;regulation of neurotransmitter levels;regulation of Rho protein signal transduction;Rho protein signal transduction	G protein-coupled receptor binding;GTPase activator activity;Rho guanyl-nucleotide exchange factor activity	cytoplasm;membrane	Human cytomegalovirus infection;Membrane trafficking;Parathyroid hormone synthesis, secretion and action;Pathways in cancer;Vascular smooth muscle contraction		1	169456	1	35.46	1.25069	0.0819365	Q9ES67	ARHGB_RAT	Arhgef11	Rho guanine nucleotide exchange factor 11 OS=Rattus norvegicus OX=10116 GN=Arhgef11 PE=1 SV=1
16.9852	16.9082	15.9919	16.1609	16.6102	16.2431	16.3803	14.8454	14.7489	14.433	14.5694	box H/ACA snoRNA 3'-end processing;enzyme-directed rRNA pseudouridine synthesis;mRNA pseudouridine synthesis;positive regulation of cell proliferation;rRNA pseudouridine synthesis;snoRNA guided rRNA pseudouridine synthesis;snRNA pseudouridine synthesis;telomere maintenance via telomerase	pseudouridine synthase activity;RNA binding	box H/ACA snoRNP complex;Cajal body;nucleolus;nucleoplasm;telomerase holoenzyme complex	DNA replication proteins;Ribosome biogenesis;Ribosome biogenesis in eukaryotes	+	2	57036	2	47.62	4.21824	0.00157377	P40615;Q499M9	DKC1_RAT	Dkc1	H/ACA ribonucleoprotein complex subunit DKC1 OS=Rattus norvegicus OX=10116 GN=Dkc1 PE=1 SV=4
15.3218	15.0909	14.7849	17.2542	17.4644	17.0172	17.7724	17.2214	17.7344	17.5941	17.5248	actin filament network formation;Arp2/3 complex-mediated actin nucleation;cell migration;lamellipodium organization;maintenance of cell polarity;microtubule organizing center localization;orbitofrontal cortex development;smooth muscle cell migration	actin filament binding;structural constituent of cytoskeleton	Arp2/3 protein complex;cytoplasm;endosome;growth cone;lamellipodium;neuron projection;nucleus;site of double-strand break	Bacterial invasion of epithelial cells;Cytoskeleton proteins;Endocytosis;Fc gamma R-mediated phagocytosis;Membrane trafficking;Regulation of actin cytoskeleton;Salmonella infection	+	2	16367	2	124.93	5.36171	0	Q4KLF8	ARPC5_RAT	Arpc5	Actin-related protein 2/3 complex subunit 5 OS=Rattus norvegicus OX=10116 GN=Arpc5 PE=1 SV=3
9.9921	11.424	11.4897	11.3726	11.8514	11.6209	11.0995	11.0295	10.1044	9.78389	9.63682	glutathione metabolic process	5-oxoprolinase (ATP-hydrolyzing) activity;ATP binding	cytosol	Glutathione metabolism		2	139002	2	44.62	1.41815	0.0598331	P97608;Q5U3Z8	OPLA_RAT	Oplah	5-oxoprolinase OS=Rattus norvegicus OX=10116 GN=Oplah PE=1 SV=2
21.3928	21.3841	21.3717	21.2122	21.6892	21.4783	21.4836	21.1646	21.122	21.2169	21.0193	aging;chaperone-mediated protein folding;clathrin-dependent endocytosis;synaptic vesicle endocytosis	apolipoprotein binding;calcium ion binding;carbohydrate binding;ionotropic glutamate receptor binding;unfolded protein binding	axon;cytoplasm;dendrite cytoplasm;dendritic spine;endoplasmic reticulum;endoplasmic reticulum membrane;endoplasmic reticulum quality control compartment;glutamatergic synapse;integral component of lumenal side of endoplasmic reticulum membrane;integral component of membrane;integral component of postsynaptic membrane;integral component of presynaptic active zone membrane;melanosome;membrane;mitoc…	Antigen processing and presentation;Chaperones and folding catalysts;Human T-cell leukemia virus 1 infection;Lectins;Membrane trafficking;Phagosome;Protein processing in endoplasmic reticulum;Thyroid hormone synthesis	+	10	67612	10	678.09	1.76764	0.0313016	P35564	CALX_RAT;CALX_MOUSE;CALX_HUMAN	Canx	Calnexin OS=Rattus norvegicus OX=10116 GN=Canx PE=1 SV=1
14.0746	14.0125	14.946	15.0633	15.1639	14.9789	14.6969	14.3629	14.6744	14.7277	15.0629	N-acetylneuraminate metabolic process	N-acylneuraminate cytidylyltransferase activity	nucleus			4	48726	4	211.04	0.971273	0.138896	P69060	NEUA_RAT	Cmas	N-acylneuraminate cytidylyltransferase OS=Rattus norvegicus OX=10116 GN=Cmas PE=2 SV=1
15.3361	15.2167	14.7534	15.9133	16.2183	15.6873	15.8323	14.3941	14.8334	14.5417	15.007	fatty acid beta-oxidation;phenylacetate catabolic process;response to drug;response to nutrient;response to steroid hormone	acetyl-CoA C-acyltransferase activity;palmitoyl-CoA oxidase activity	cytosol;peroxisome	alpha-Linolenic acid metabolism;Biosynthesis of unsaturated fatty acids;Fatty acid degradation;Peroxisome;PPAR signaling pathway;Valine, leucine and isoleucine degradation	+	4	44319	4	91.92	3.2142	0.00329268	P07871;P21775;Q4G049;Q5FVR9	THIKA_RAT;THIKB_RAT	Acaa1a;Acaa1b	3-ketoacyl-CoA thiolase A, peroxisomal OS=Rattus norvegicus OX=10116 GN=Acaa1a PE=1 SV=2
21.9593	21.1196	22.4725	22.4263	21.8043	22.8231	21.655	22.764	22.9431	22.3688	23.0775	activation of cysteine-type endopeptidase activity involved in apoptotic process;apoptotic mitochondrial changes;B cell activation;B cell cytokine production;B cell proliferation;cellular response to heat;cellular response to interleukin-7;'de novo' protein folding;interaction with symbiont;isotype switching to IgG isotypes;mitochondrion organization;MyD88-dependent toll-like receptor signaling p…	apolipoprotein A-I binding;apolipoprotein binding;ATP binding;chaperone binding;double-stranded RNA binding;enzyme binding;high-density lipoprotein particle binding;hydrolase activity;insulin binding;lipopolysaccharide binding;modification-dependent protein binding;p53 binding;protease binding;protein heterodimerization activity;protein-containing complex binding;ubiquitin protein ligase binding;…	cell surface;clathrin-coated pit;coated vesicle;cytoplasm;cytosol;early endosome;extracellular exosome;extracellular space;Golgi apparatus;intracellular membrane-bounded organelle;lipopolysaccharide receptor complex;membrane;membrane raft;mitochondrial crista;mitochondrial inner membrane;mitochondrial matrix;mitochondrion;myelin sheath;peroxisomal matrix;plasma membrane;protein-containing complex…	Chaperones and folding catalysts;Exosome;Legionellosis;Messenger RNA biogenesis;Mitochondrial biogenesis;RNA degradation;Tuberculosis;Type I diabetes mellitus		23	61088	25	2806.11	0.990084	0.134301	P19226;P19227;P63039;P97602	CH60_RAT	Hspd1	60 kDa heat shock protein, mitochondrial OS=Rattus norvegicus OX=10116 GN=Hspd1 PE=1 SV=1
16.2927	16.7509	17.0354	16.882	16.9537	16.9993	16.9624	15.5594	15.3202	15.6009	16.1759	cytoplasmic translation	structural constituent of ribosome	cytosolic large ribosomal subunit	Ribosome	+	1	12317	1	88.49	3.20052	0.00334545	P39032;Q6PDV5	RL36_RAT	Rpl36	60S ribosomal protein L36 OS=Rattus norvegicus OX=10116 GN=Rpl36 PE=1 SV=2
19.8502	19.9305	20.0096	19.3118	19.236	19.3056	19.4008	19.8204	19.8017	19.5511	19.6802	mRNA splicing, via spliceosome;negative regulation of mRNA modification	deaminase binding;enzyme inhibitor activity;mRNA binding;N6-methyladenosine-containing RNA binding;protein domain specific binding;ribonucleoprotein complex binding;RNA binding	nucleoplasmic periphery of the nuclear pore complex;nucleus;spliceosomal complex		+	10	32894	10	830.02	4.09408	0.00181818	D4ACR0;G3V9R8;Q4V8K6	HNRPC_RAT	Hnrnpc	Heterogeneous nuclear ribonucleoprotein C OS=Rattus norvegicus OX=10116 GN=Hnrnpc PE=1 SV=2
13.0947	13.6577	13.0661	14.9706	15.083	14.4594	14.8338	12.8774	13.3695	12.0452	14.0728	response to cadmium ion	electron transfer activity;enzyme binding;heme binding;metal ion binding	cytosol;endoplasmic reticulum;endoplasmic reticulum membrane;integral component of membrane;intracellular membrane-bounded organelle;organelle membrane	Energy metabolism	+	1	15346	1	21.36	2.28178	0.0140682	O35768;P00173	CYB5_RAT	Cyb5a	Cytochrome b5 OS=Rattus norvegicus OX=10116 GN=Cyb5a PE=1 SV=2
13.2493	13.2489	13.4366	13.8077	13.9519	13.6421	13.6624	12.8138	10.7003	10.1337	13.1339	adenylate cyclase-inhibiting G protein-coupled acetylcholine receptor signaling pathway;chemical synaptic transmission;dopamine transport;G protein-coupled receptor signaling pathway, coupled to cyclic nucleotide second messenger;gastric acid secretion;regulation of phosphatidylinositol dephosphorylation;transmission of nerve impulse	G protein-coupled acetylcholine receptor activity;G protein-coupled receptor activity;G protein-coupled serotonin receptor activity;neurotransmitter receptor activity	cell junction;dendrite;integral component of plasma membrane;postsynaptic membrane	Calcium signaling pathway;Cholinergic synapse;G protein-coupled receptors;Neuroactive ligand-receptor interaction;Regulation of actin cytoskeleton		1	61010	1	24.44	1.49333	0.0521991	P08911	ACM5_RAT	Chrm5	Muscarinic acetylcholine receptor M5 OS=Rattus norvegicus OX=10116 GN=Chrm5 PE=1 SV=1
11.2838	10.9624	11.0202	12.601	12.2283	12.0372	11.6525	10.3528	12.0326	11.6073	12.0502	apoptotic nuclear changes;brain development;cell proliferation;endoplasmic reticulum unfolded protein response;mitotic G2 DNA damage checkpoint;mitotic G2/M transition checkpoint;negative regulation of cellular protein catabolic process;negative regulation of MAP kinase activity;negative regulation of NF-kappaB transcription factor activity;negative regulation of protein kinase activity by regula…	protein-containing complex binding;ubiquitin-like protein ligase binding	centrosome;cytoplasm;nucleus			1	57351	1	25.26	1.01374	0.127931	Q9JLH7	CK5P3_RAT	Cdk5rap3	CDK5 regulatory subunit-associated protein 3 OS=Rattus norvegicus OX=10116 GN=Cdk5rap3 PE=1 SV=1
15.6989	15.8325	15.8493	16.0906	16.2047	16.1495	16.1929	15.5465	15.9643	15.5908	16.0676	calcium ion transmembrane transport;calcium ion transmembrane transport via high voltage-gated calcium channel;calcium ion transport;calcium ion transport into cytosol;positive regulation of high voltage-gated calcium channel activity;positive regulation of voltage-gated calcium channel activity;regulation of membrane repolarization during action potential	metal ion binding;voltage-gated calcium channel activity	anchored component of postsynaptic membrane;anchored component of presynaptic active zone membrane;glutamatergic synapse;L-type voltage-gated calcium channel complex;voltage-gated calcium channel complex		+	4	124885	4	223.5	1.59206	0.0435858	P54290	CA2D1_RAT	Cacna2d1	Voltage-dependent calcium channel subunit alpha-2/delta-1 OS=Rattus norvegicus OX=10116 GN=Cacna2d1 PE=1 SV=1
15.7113	14.8275	15.2896	18.0792	17.1505	17.3989	17.8624	17.9045	17.7704	17.7962	18.417	innate immune response;regulation of phosphorylation	phosphatase inhibitor activity;protein phosphatase regulator activity;protein serine/threonine phosphatase inhibitor activity	cytoplasm	Protein phosphatases and associated proteins	+	2	16061	2	126.28	4.41828	0.000923077	Q8K3F3	PP14B_RAT	Ppp1r14b	Protein phosphatase 1 regulatory subunit 14B OS=Rattus norvegicus OX=10116 GN=Ppp1r14b PE=2 SV=1
16.4713	16.855	16.7602	17.2836	17.2409	16.85	17.1873	16.6319	16.708	16.8003	16.9637	iron ion homeostasis	tricarboxylate secondary active transmembrane transporter activity	integral component of membrane;mitochondrial membrane;mitochondrion	Mitochondrial biogenesis;Transporters	+	4	35696	6	454.36	1.66758	0.0375777	Q9JHY2	SFXN3_RAT	Sfxn3	Sideroflexin-3 OS=Rattus norvegicus OX=10116 GN=Sfxn3 PE=2 SV=1
14.2476	13.4186	13.0101	14.7286	14.0901	13.8006	14.5901	12.5927	12.84	12.7243	13.4161	box C/D snoRNP assembly;chromatin remodeling;epithelial cell differentiation;establishment of protein localization to chromatin;negative regulation of cysteine-type endopeptidase activity involved in apoptotic signaling pathway;negative regulation of histone H3-K9 dimethylation;negative regulation of histone H3-K9 trimethylation;negative regulation of histone H4-K16 acetylation;positive regulatio…	ATPase binding;histone binding;phosphoprotein binding;protein kinase binding;RNA polymerase I CORE element sequence-specific DNA binding	cytoplasm;nucleolus;pre-snoRNP complex;R2TP complex		+	1	32569	2	79.03	2.05765	0.0194595	Q4V7F5	PIHD1_RAT	Pih1d1	PIH1 domain-containing protein 1 OS=Rattus norvegicus OX=10116 GN=Pih1d1 PE=1 SV=1
18.1896	18.854	18.8134	19.207	19.1129	19.0781	19.076	18.2427	18.2268	18.009	18.3033	cell adhesion;glomerular filtration;positive regulation of cell migration;vascular wound healing		external side of plasma membrane;extracellular space;integral component of membrane;nucleus;perikaryon	CD molecules;Cell adhesion molecules;Exosome	+	9	72252	9	656.28	3.12609	0.00358857	Q6IRH8;Q9EPF2;Q9ESS8	MUC18_RAT	Mcam	Cell surface glycoprotein MUC18 OS=Rattus norvegicus OX=10116 GN=Mcam PE=1 SV=2
18.8263	18.9397	18.9003	19.0347	19.2441	18.9915	19.0215	18.7343	18.9217	18.867	18.635	proteasomal protein catabolic process;proteasomal ubiquitin-independent protein catabolic process;proteasome-mediated ubiquitin-dependent protein catabolic process	endopeptidase activity;threonine-type endopeptidase activity	cytoplasm;cytosol;nucleus;P-body;proteasome core complex;proteasome core complex, alpha-subunit complex	Peptidases;Proteasome	+	6	29764	6	299.33	1.72326	0.0340375	P21670	PSA4_RAT	Psma4	Proteasome subunit alpha type-4 OS=Rattus norvegicus OX=10116 GN=Psma4 PE=1 SV=1
19.0576	19.3814	19.5093	19.8034	19.7944	19.7267	19.9444	19.6628	19.9435	19.8244	19.7916	[2Fe-2S] cluster assembly;cell redox homeostasis;cellular iron ion homeostasis;negative regulation of cardiac muscle hypertrophy;protein maturation by iron-sulfur cluster transfer;regulation of the force of heart contraction	electron transfer activity;glutathione disulfide oxidoreductase activity;identical protein binding;iron-sulfur cluster binding;metal ion binding;protein disulfide oxidoreductase activity;protein kinase C binding	cell cortex;cytosol;dendrite;nucleus;Z disc		+	9	38111	9	702.95	2.44568	0.0106133	Q5RK11;Q9JLZ1	GLRX3_RAT	Glrx3	Glutaredoxin-3 OS=Rattus norvegicus OX=10116 GN=Glrx3 PE=1 SV=2
17.2314	16.9175	18.0025	17.731	17.4692	18.0991	17.2212	18.5425	18.1341	17.912	18.3712	development of secondary female sexual characteristics;negative regulation of transcription by RNA polymerase II;positive regulation of transcription by RNA polymerase II	DNA-binding transcription activator activity, RNA polymerase II-specific;DNA-binding transcription repressor activity, RNA polymerase II-specific;metal ion binding;RNA polymerase II regulatory region sequence-specific DNA binding	nucleus	Transcription		6	82414	6	408.93	1.2922	0.0759417	Q4G048;Q5EIC4	I2BPL_RAT	Irf2bpl	Interferon regulatory factor 2-binding protein-like OS=Rattus norvegicus OX=10116 GN=Irf2bpl PE=1 SV=1
17.3233	17.1	19.779	20.1705	18.6158	19.8715	18.784	20.7181	20.7055	20.3743	20.8258	cell division;establishment of localization in cell;mitotic cell cycle checkpoint;mitotic sister chromatid segregation	protein N-terminus binding	condensed chromosome kinetochore;cytoplasm;cytosol;dendrite;intracellular membrane-bounded organelle;neuron projection;nuclear body;nucleus	Membrane trafficking	+	2	30295	3	313.96	1.80485	0.029287	Q546Y5;Q8VIL3	ZWINT_RAT	Zwint	ZW10 interactor OS=Rattus norvegicus OX=10116 GN=Zwint PE=1 SV=1
19.8282	19.7288	20.3624	20.3777	19.8467	20.4438	20.2404	19.9239	20.3613	20.4399	20.8112	carnitine biosynthetic process;carnitine metabolic process;cellular aldehyde metabolic process;neurotransmitter biosynthetic process;oxidation-reduction process	3-chloroallyl aldehyde dehydrogenase activity;4-trimethylammoniobutyraldehyde dehydrogenase activity;aldehyde dehydrogenase (NAD) activity;amine binding;aminobutyraldehyde dehydrogenase activity;glyceraldehyde-3-phosphate dehydrogenase (NAD+) (non-phosphorylating) activity;NAD binding;oxidoreductase activity, acting on the aldehyde or oxo group of donors, NAD or NADP as acceptor;protein homodimer…	cytosol;mitochondrion	Arginine and proline metabolism;Ascorbate and aldarate metabolism;beta-Alanine metabolism;Fatty acid degradation;Glycerolipid metabolism;Glycolysis / Gluconeogenesis;Histidine metabolism;Lysine degradation;Pyruvate metabolism;Tryptophan metabolism;Valine, leucine and isoleucine degradation		12	54530	12	962.05	0.513445	0.357372	Q9JLJ2	AL9A1_RAT;AL9A1_MOUSE;AL9A1_HUMAN	Aldh9a1	4-trimethylaminobutyraldehyde dehydrogenase OS=Rattus norvegicus OX=10116 GN=Aldh9a1 PE=1 SV=1
11.5494	8.93779	7.51808	15.2225	15.5588	14.4052	15.3576	15.1019	14.2171	15.6864	15.163	aging;cellular response to catecholamine stimulus;cellular response to chemokine;cellular response to epidermal growth factor stimulus;cellular response to glucose stimulus;cellular response to organic cyclic compound;cellular response to phorbol 13-acetate 12-myristate;cellular response to rapamycin;desensitization of G protein-coupled receptor signaling pathway;follicle-stimulating hormone sign…	ATP binding;beta-adrenergic receptor kinase activity;delta-type opioid receptor binding;G protein-coupled receptor binding;G protein-coupled receptor kinase activity;kappa-type opioid receptor binding;scaffold protein binding;ubiquitin protein ligase binding	apical plasma membrane;axon;basolateral plasma membrane;caveola;cytoplasm;cytosol;dendritic shaft;dendritic spine;membrane raft;mitochondrion;nucleus;synapse	Chemokine signaling pathway;Endocytosis;Exosome;Glutamatergic synapse;Hedgehog signaling pathway;Morphine addiction;Olfactory transduction;Protein kinases	+	1	80475	1	107.27	3.62359	0.00198165	P26817	ARBK1_RAT	Adrbk1	Beta-adrenergic receptor kinase 1 OS=Rattus norvegicus OX=10116 GN=Grk2 PE=1 SV=1
15.6272	16.3417	16.8202	17.4926	17.5424	17.0006	17.2086	16.654	16.8616	17.1863	17.0403	aging;brain development;calcium ion export;calcium ion export across plasma membrane;calcium ion transmembrane transport;calcium ion transport;cellular calcium ion homeostasis;cellular response to corticosterone stimulus;cellular response to epinephrine stimulus;cellular response to vitamin D;flagellated sperm motility;hippocampus development;negative regulation of adenylate cyclase-activating ad…	ATP binding;calcium ion binding;calcium-transporting ATPase activity;calcium-transporting ATPase activity involved in regulation of presynaptic cytosolic calcium ion concentration;calmodulin binding;glutamate receptor binding;metal ion binding;nitric-oxide synthase binding;nitric-oxide synthase inhibitor activity;PDZ domain binding;protein C-terminus binding;protein kinase binding;protein phospha…	apical part of cell;apical plasma membrane;basolateral plasma membrane;cell junction;cytoplasm;cytoplasmic side of plasma membrane;dendrite;dendrite membrane;dendritic spine membrane;GABA-ergic synapse;glutamatergic synapse;integral component of plasma membrane;integral component of postsynaptic density membrane;integral component of postsynaptic membrane;integral component of presynaptic active …	Adrenergic signaling in cardiomyocytes;Aldosterone synthesis and secretion;Calcium signaling pathway;cAMP signaling pathway;cGMP-PKG signaling pathway;Endocrine and other factor-regulated calcium reabsorption;Mineral absorption;Pancreatic secretion;Salivary secretion	+	6	135577	6	197.95	1.7686	0.0313004	P11505;P11506;Q01489;Q63127;Q63442;Q63443;Q63444;Q63445;Q64542;Q64543;Q64544;Q64545;Q64568;Q9R1L7	AT2B1_RAT;AT2B1_HUMAN;AT2B3_RAT;AT2B2_RAT;AT2B4_RAT	Atp2b1;Atp2b2;Atp2b3;Atp2b4	Plasma membrane calcium-transporting ATPase 1 OS=Rattus norvegicus OX=10116 GN=Atp2b1 PE=1 SV=3
13.5124	11.2732	15.2918	14.7837	14.3186	12.4782	12.4269	15.7859	15.5004	14.8067	15.8098	cellular response to leukemia inhibitory factor;positive regulation of transcription, DNA-templated;regulation of transcription, DNA-templated;transcription by RNA polymerase II	DNA binding;DNA-binding transcription factor activity;protein heterodimerization activity;protein-containing complex binding;repressing transcription factor binding;RNA polymerase II distal enhancer sequence-specific DNA binding;sequence-specific DNA binding	CCAAT-binding factor complex;nucleoplasm;nucleus;protein-DNA complex;RNA polymerase II transcription factor complex;transcription factor complex	Antigen processing and presentation;Human T-cell leukemia virus 1 infection;Transcription factors;Tuberculosis		1	22944	1	111.93	1.01765	0.127084	P22569;P63140;Q5FVT0	NFYB_RAT	Nfyb	Nuclear transcription factor Y subunit beta OS=Rattus norvegicus OX=10116 GN=Nfyb PE=1 SV=1
17.5477	16.7933	18.0759	18.3222	18.1739	18.4856	17.3127	19.0362	18.0982	18.3514	18.7836	activation of phospholipase D activity;Golgi organization;Golgi vesicle transport;intracellular protein transport;protein localization to Golgi apparatus;retrograde transport, endosome to Golgi;toxin metabolic process;vesicle-mediated transport	enzyme activator activity;GTP binding;GTPase activity;metal ion binding;protein domain specific binding	cytoplasm;cytosol;Golgi apparatus;Golgi membrane;trans-Golgi network	GTP-binding proteins;Membrane trafficking		5	20513	6	379.63	1.15248	0.0988908	P41276;P61212	ARL1_RAT	Arl1	ADP-ribosylation factor-like protein 1 OS=Rattus norvegicus OX=10116 GN=Arl1 PE=1 SV=1
16.3351	16.6978	17.2705	16.982	16.7892	17.0486	16.4287	17.4092	17.209	17.2941	17.257	G protein-coupled receptor signaling pathway;inositol trisphosphate metabolic process;intracellular signal transduction;phosphatidylinositol catabolic process;phosphatidylinositol-mediated signaling;post-Golgi vesicle-mediated transport;regulation of G protein-coupled receptor signaling pathway	calcium ion binding;calmodulin binding;phosphatidylinositol phospholipase C activity;phospholipase C activity	cytosol;sarcolemma			8	140161	8	408.39	1.12605	0.104342	Q62887;Q99JE6;Q9QW29	PLCB3_RAT	Plcb3	1-phosphatidylinositol 4,5-bisphosphate phosphodiesterase beta-3 OS=Rattus norvegicus OX=10116 GN=Plcb3 PE=1 SV=2
18.6375	18.5909	19.3816	19.2596	18.5922	19.4355	18.5048	20.208	19.5032	19.587	19.9881	cellular response to nerve growth factor stimulus;mRNA polyadenylation;pre-mRNA cleavage required for polyadenylation	mRNA binding;RNA binding	cleavage body;mRNA cleavage and polyadenylation specificity factor complex;nuclear body;nucleoplasm	Messenger RNA biogenesis;mRNA surveillance pathway	+	7	61416	8	566.3	1.60529	0.0426062	A2AEJ9;A2AEK0;Q6A016;Q8BHH7;Q8BIQ5;Q8C3W7;Q8C7E9;Q8K1Y6;Q8R2Y1;Q9EPU3;Q9ERC2	CSTF2_MOUSE;CSTFT_MOUSE	Cstf2;Cstf2t	Cleavage stimulation factor subunit 2 OS=Mus musculus OX=10090 GN=Cstf2 PE=1 SV=2
19.384	19.6982	18.6643	19.5827	18.8338	19.7922	19.3885	19.4612	19.7475	20.0408	20.2944	proteasome-mediated ubiquitin-dependent protein catabolic process;regulation of protein catabolic process	enzyme regulator activity	nucleus;proteasome accessory complex;proteasome regulatory particle, base subcomplex;proteasome storage granule	Epstein-Barr virus infection;Proteasome		24	100922	24	1371.94	0.76824	0.208973	Q4FZT9	PSMD2_RAT	Psmd2	26S proteasome non-ATPase regulatory subunit 2 OS=Rattus norvegicus OX=10116 GN=Psmd2 PE=1 SV=1
18.7247	18.4024	18.6105	18.6455	18.0589	19.0808	18.0054	19.0196	19.4573	19.2241	20.1261	cellular response to drug;histone dephosphorylation;intrinsic apoptotic signaling pathway;negative regulation of cell-cell adhesion mediated by cadherin;negative regulation of peptidyl-serine phosphorylation;negative regulation of protein kinase activity;negative regulation of protein kinase activity by regulation of protein phosphorylation;negative regulation of protein transport;negative regula…	calmodulin-dependent protein phosphatase activity;magnesium-dependent protein serine/threonine phosphatase activity;metal ion binding;phosphoprotein phosphatase activity;protein serine/threonine phosphatase activity;protein tyrosine/serine/threonine phosphatase activity	cytosol;perinuclear region of cytoplasm;protein-containing complex	Protein phosphatases and associated proteins	+	6	49477	6	430.73	1.60991	0.0421003	Q9WVR7	PPM1F_RAT	Ppm1f	Protein phosphatase 1F OS=Rattus norvegicus OX=10116 GN=Ppm1f PE=2 SV=1
17.9678	17.3221	17.3885	18.5186	18.2634	17.6882	18.4271	17.6093	17.2518	17.1414	17.3362	negative regulation of activation of membrane attack complex;negative regulation of apoptotic process;negative regulation of complement-dependent cytotoxicity;positive regulation of T cell proliferation;regulation of complement activation	complement binding	anchored component of membrane;cell surface;compact myelin;extracellular space;plasma membrane;sarcolemma	CD molecules;Complement and coagulation cascades;Exosome;Glycosylphosphatidylinositol (GPI)-anchored proteins;Hematopoietic cell lineage	+	1	14465	1	94.4	1.98842	0.0215149	P27274	CD59_RAT	Cd59	CD59 glycoprotein OS=Rattus norvegicus OX=10116 GN=Cd59 PE=1 SV=2
17.8718	17.7774	17.9889	18.5264	18.0214	17.9795	18.8812	18.5118	18.3197	18.8912	18.2572	carbohydrate metabolic process	carbohydrate binding	endoplasmic reticulum;endoplasmic reticulum membrane;integral component of membrane			3	32569	3	217.97	1.05176	0.119227	Q5FVQ4	MLEC_RAT	Mlec	Malectin OS=Rattus norvegicus OX=10116 GN=Mlec PE=2 SV=1
16.895	17.3205	17.0889	17.6327	17.6742	17.1114	17.5579	16.9727	16.9299	17.1606	17.3696	apoptotic process;mRNA processing;RNA splicing	DNA binding;RNA binding	nucleus			5	60382	5	386.36	1.14108	0.101032	Q9WV25	PUF60_RAT	Puf60	Poly(U)-binding-splicing factor PUF60 OS=Rattus norvegicus OX=10116 GN=Puf60 PE=2 SV=2
18.5163	18.7171	18.7212	19.049	18.8208	18.7546	18.9056	18.8658	18.8551	18.827	18.8228	malate metabolic process;pyruvate metabolic process;response to hormone	malate dehydrogenase (decarboxylating) (NAD+) activity;malate dehydrogenase (decarboxylating) (NADP+) activity;malic enzyme activity;manganese ion binding;NAD binding;NADP binding;oxaloacetate decarboxylase activity	cytosol;mitochondrion			15	64589	16	1062.86	1.447	0.0568571	P13697	MAOX_RAT	Me1	NADP-dependent malic enzyme OS=Rattus norvegicus OX=10116 GN=Me1 PE=1 SV=2
20.5293	20.629	21.0691	21.0842	21.0197	21.1473	21.2475	20.7154	20.9277	21.0711	21.4086	cellular response to antibiotic;cellular response to calcium ion;cellular response to cAMP;cellular response to drug;cellular response to gamma radiation;cellular response to glucose starvation;cellular response to heat;cellular response to interleukin-4;cellular response to manganese ion;cellular response to nerve growth factor stimulus;cellular response to unfolded protein;cerebellar Purkinje c…	ATP binding;ATPase activity;ATPase activity, coupled;heat shock protein binding;misfolded protein binding;protein binding involved in protein folding;protein domain specific binding;ribosome binding;ubiquitin protein ligase binding;unfolded protein binding	cell surface;COP9 signalosome;cytoplasm;cytosol;endoplasmic reticulum;endoplasmic reticulum chaperone complex;endoplasmic reticulum lumen;endoplasmic reticulum-Golgi intermediate compartment;integral component of endoplasmic reticulum membrane;membrane;midbody;mitochondrion;myelin sheath;nucleus;plasma membrane;smooth endoplasmic reticulum	Antigen processing and presentation;Chaperones and folding catalysts;Exosome;Membrane trafficking;Prion diseases;Protein export;Protein processing in endoplasmic reticulum;Thyroid hormone synthesis		25	72473	28	2724.9	0.802408	0.194781	P06761	BIP_RAT;BIP_MESAU	Hspa5	Endoplasmic reticulum chaperone BiP OS=Rattus norvegicus OX=10116 GN=Hspa5 PE=1 SV=1
21.9403	21.4357	22.5206	22.7536	22.3772	22.3578	22.2811	22.7159	22.3264	22.3989	23.1401	ATP metabolic process;ATP synthesis coupled proton transport;liver development;receptor-mediated endocytosis;response to 3,3',5-triiodo-L-thyronine;response to curcumin;response to manganese ion	ADP binding;ATP binding;ATPase activity;calcium ion binding;lipoprotein particle receptor activity;proton-transporting ATP synthase activity, rotational mechanism	membrane raft;mitochondrial inner membrane;mitochondrial proton-transporting ATP synthase complex;mitochondrial proton-transporting ATP synthase complex, catalytic core F(1);mitochondrion;proton-transporting ATP synthase complex, catalytic core F(1)	Alzheimer disease;Huntington disease;Oxidative phosphorylation;Parkinson disease;Thermogenesis		30	56318	31	2459.24	0.936873	0.148497	P10719;Q499W0	ATPB_RAT	Atp5b	ATP synthase subunit beta, mitochondrial OS=Rattus norvegicus OX=10116 GN=Atp5f1b PE=1 SV=2
12.2325	11.403	10.7019	11.3776	14.1995	12.1562	16.0146	16.3721	16.235	16.479	16.5932	cytoplasmic translation	metal ion binding	cytosol;nucleus		+	1	48669	1	27.43	2.44425	0.0105781	Q6U6G5	ZC3HF_RAT	Zc3h15	Zinc finger CCCH domain-containing protein 15 OS=Rattus norvegicus OX=10116 GN=Zc3h15 PE=1 SV=1
16.2754	16.7685	16.4422	16.2259	16.159	16.78	16.1481	12.643	12.3748	11.7364	15.0252	ERAD pathway;Notch signaling pathway;protein secretion;triglyceride metabolic process		endoplasmic reticulum;Hrd1p ubiquitin ligase ERAD-L complex;integral component of membrane		+	4	89140	4	217.69	2.99497	0.00448168	Q80Z70	SE1L1_RAT	Sel1l	Protein sel-1 homolog 1 OS=Rattus norvegicus OX=10116 GN=Sel1l PE=1 SV=2
16.3237	16.6366	16.4359	16.6651	15.9897	16.5316	16.5389	16.785	16.7998	17.1527	17.3091	cellular response to DNA damage stimulus;DNA repair;negative regulation of double-strand break repair;negative regulation of histone H2A K63-linked ubiquitination;regulation of embryonic development;ubiquitin-dependent protein catabolic process	ubiquitin-protein transferase activity;zinc ion binding	nuclear speck;nucleoplasm	Ubiquitin mediated proteolysis;Ubiquitin system	+	10	225783	10	524.18	1.62745	0.0406752	F1LP64;F1LP79;Q497C1;Q5I0I0	TRIPC_RAT	Trip12	E3 ubiquitin-protein ligase TRIP12 OS=Rattus norvegicus OX=10116 GN=Trip12 PE=1 SV=1
18.9141	19.348	19.329	19.5701	19.6737	19.2384	19.2684	18.4827	18.2707	18.2371	18.5515	positive regulation of transcription initiation from RNA polymerase II promoter;protein homooligomerization;SMAD protein signal transduction	activating transcription factor binding;DNA helicase activity;DNA-binding transcription activator activity, RNA polymerase II-specific;identical protein binding;sequence-specific double-stranded DNA binding;single-stranded DNA binding;transcription coactivator activity	nucleolus;nucleus;transcription factor complex		+	4	14432	4	251.26	3.64688	0.00207692	Q5M805;Q63396	TCP4_RAT	Sub1	Activated RNA polymerase II transcriptional coactivator p15 OS=Rattus norvegicus OX=10116 GN=Sub1 PE=1 SV=3
18.4654	17.0529	19.7646	19.6843	18.3832	20.1923	18.6353	19.8423	18.8219	19.6385	20.0099	cellular response to electrical stimulus;cellular response to interleukin-1;cellular response to virus;liver development;muscle atrophy;proteasomal protein catabolic process;proteasomal ubiquitin-independent protein catabolic process;proteasome-mediated ubiquitin-dependent protein catabolic process;response to alkaloid;response to benzene;response to drug;spleen development;thymus development	endopeptidase activity;proteasome binding;threonine-type endopeptidase activity	cytoplasm;cytosol;nucleus;proteasome complex;proteasome core complex;proteasome core complex, beta-subunit complex;spermatoproteasome complex	Peptidases;Proteasome		3	23424	3	159.72	0.51529	0.355995	P28077	PSB9_RAT	Psmb9	Proteasome subunit beta type-9 OS=Rattus norvegicus OX=10116 GN=Psmb9 PE=1 SV=2
19.8361	20.6714	21.1425	21.2265	21.289	21.0947	21.2308	21.0206	21.0554	20.975	21.0985	cell redox homeostasis;cellular response to nonylphenol;cellular response to transforming growth factor beta stimulus;cellular response to vitamin D;circadian rhythm;positive regulation of protein folding;protein folding;response to benzene;response to endoplasmic reticulum stress;response to ethanol;response to genistein;response to hyperoxia;response to hypoxia;response to ischemia;response to …	MHC class I protein binding;peptidase activity;protein disulfide isomerase activity;protein-disulfide reductase (glutathione) activity	acrosomal vesicle;apical plasma membrane;cell surface;cytoplasm;endoplasmic reticulum;endoplasmic reticulum lumen;extracellular region;extracellular space;melanosome;MHC class I peptide loading complex;mitochondrial intermembrane space;mitochondrion;nucleus;plasma membrane;smooth endoplasmic reticulum;TAP complex	Antigen processing and presentation;Chaperones and folding catalysts;Epstein-Barr virus infection;Exosome;Herpes simplex virus 1 infection;Human cytomegalovirus infection;Human immunodeficiency virus 1 infection;Membrane trafficking;Protein processing in endoplasmic reticulum		20	57044	20	1335.29	1.07893	0.113235	P11598	PDIA3_RAT	Pdia3	Protein disulfide-isomerase A3 OS=Rattus norvegicus OX=10116 GN=Pdia3 PE=1 SV=2
15.365	15.0877	15.2193	16.2467	16.2408	15.7618	15.8615	15.2625	15.0739	14.769	15.4516			endoplasmic reticulum tubular network;integral component of membrane	Exosome	+	2	21645	2	81.5	2.7401	0.00677447	B2RZ37	REEP5_RAT	Reep5	Receptor expression-enhancing protein 5 OS=Rattus norvegicus OX=10116 GN=Reep5 PE=1 SV=1
13.9924	13.2913	12.8715	14.6229	14.4697	14.3335	13.8173	13.634	14.3945	13.6488	14.0346	activation of GTPase activity;cell division;cell migration;central nervous system neuron axonogenesis;centrosome duplication;centrosome localization;cerebral cortex development;cerebral cortex radially oriented cell migration;chromosome segregation;establishment of chromosome localization;establishment of mitotic spindle orientation;inner cell mass cell proliferation;insulin receptor signaling pa…	alpha-tubulin binding;beta-tubulin binding;identical protein binding;microtubule binding;oligopeptidase activity;protein domain specific binding;protein-containing complex binding	axon;axon cytoplasm;axon hillock;cell body;cell leading edge;central region of growth cone;centrosome;cleavage furrow;condensed chromosome kinetochore;cytoplasm;cytosol;kinesin complex;kinetochore;microtubule;neurofilament cytoskeleton;nuclear envelope;spindle;spindle pole centrosome;synapse;synaptic vesicle	Chromosome and associated proteins		3	38570	4	140.42	1.24598	0.0826511	Q642F3;Q6IRI4;Q78PB6;Q9ES39	NDEL1_RAT;NDE1_RAT	Nde1;Ndel1	Nuclear distribution protein nudE-like 1 OS=Rattus norvegicus OX=10116 GN=Ndel1 PE=1 SV=1
20.193	20.3827	20.9468	22.1379	22.1553	21.8066	21.9508	22.2279	22.3914	20.9785	22.6614	activation of adenylate cyclase activity;calcium-mediated signaling;detection of calcium ion;establishment of protein localization to membrane;establishment of protein localization to mitochondrial membrane;G2/M transition of mitotic cell cycle;negative regulation of ryanodine-sensitive calcium-release channel activity;positive regulation by host of symbiont cAMP-mediated signal transduction;posi…	adenylate cyclase activator activity;adenylate cyclase binding;calcium channel inhibitor activity;calcium channel regulator activity;calcium ion binding;calcium-dependent protein binding;disordered domain specific binding;ion channel binding;nitric-oxide synthase binding;nitric-oxide synthase regulator activity;N-terminal myristoylation domain binding;phosphatidylinositol 3-kinase binding;protein…	calcium channel complex;catalytic complex;centrosome;cytoplasm;cytosol;growth cone;mitochondrion;myelin sheath;neuron projection;nucleoplasm;nucleus;plasma membrane;sarcomere;spindle microtubule;spindle pole;voltage-gated potassium channel complex	Adrenergic signaling in cardiomyocytes;Alcoholism;Aldosterone synthesis and secretion;Alzheimer disease;Amphetamine addiction;Apelin signaling pathway;Calcium signaling pathway;cAMP signaling pathway;Cellular senescence;cGMP-PKG signaling pathway;Chromosome and associated proteins;Circadian entrainment;C-type lectin receptor signaling pathway;Dopaminergic synapse;Estrogen signaling pathway;Exosom…	+	10	16827	13	1039	2.16985	0.01631	P0DP29	CALM1_RAT	Calm1	Calmodulin-1 OS=Rattus norvegicus OX=10116 GN=Calm1 PE=1 SV=1
18.4954	18.8673	18.5225	19.1988	18.9955	19.1886	18.809	18.7772	19.0652	18.6789	19.1576	brain development;lipid catabolic process;positive regulation of macroautophagy;spermatogenesis	1-alkyl-2-acetylglycerophosphocholine esterase activity;platelet-activating factor acetyltransferase activity;protein heterodimerization activity;protein homodimerization activity	cytoplasm;cytosol;fibrillar center;plasma membrane	Ether lipid metabolism		3	25736	3	270.53	1.1113	0.107581	O35264	PA1B2_RAT	Pafah1b2	Platelet-activating factor acetylhydrolase IB subunit beta OS=Rattus norvegicus OX=10116 GN=Pafah1b2 PE=1 SV=1
7.79015	10.0665	10.9831	13.174	13.2033	12.9931	13.3392	12.7254	12.9871	12.2764	12.9545	post-chaperonin tubulin folding pathway;tubulin complex assembly	beta-tubulin binding	cytoplasm;microtubule	Cytoskeleton proteins;Exosome	+	1	12793	1	41.33	2.89076	0.00529353	Q6PEC1	TBCA_RAT	Tbca	Tubulin-specific chaperone A OS=Rattus norvegicus OX=10116 GN=Tbca PE=1 SV=1
18.5928	18.1551	18.9709	19.2473	19.2282	19.1789	19.1464	18.4544	19.4368	19.2657	19.5567						20	92280	21	1313.82	0.989351	0.134215	Q75WE7	VWA5A_RAT	Vwa5a	von Willebrand factor A domain-containing protein 5A OS=Rattus norvegicus OX=10116 GN=Vwa5a PE=2 SV=1
17.3548	17.0171	17.3302	17.4719	17.1554	17.8341	16.6906	17.4027	17.8374	17.4047	17.794	nuclear export;protein transport	GTP binding;GTPase activity	Cajal body;cytosol;endoplasmic reticulum	Ribosome biogenesis;Ribosome biogenesis in eukaryotes		2	75098	2	78.12	0.488214	0.378004	Q5BJT6	LSG1_RAT	Lsg1	Large subunit GTPase 1 homolog OS=Rattus norvegicus OX=10116 GN=Lsg1 PE=2 SV=1
11.3019	13.379	13.7118	13.7754	14.2954	14.0405	14.5061	14.4779	14.537	14.3315	14.4219	gene silencing by RNA;mRNA cis splicing, via spliceosome;mRNA splicing, via spliceosome;mRNA transport;nuclear-transcribed mRNA catabolic process, nonsense-mediated decay;positive regulation of RNA export from nucleus;regulation of translation;RNA splicing;snRNA export from nucleus	mRNA binding;RNA 7-methylguanosine cap binding;RNA cap binding;snRNA binding	cytoplasm;nuclear cap binding complex;nucleus	Messenger RNA biogenesis;mRNA surveillance pathway;RNA transport;Spliceosome		1	18177	1	57.34	1.49172	0.0523693	B1WC40	NCBP2_RAT	Ncbp2	Nuclear cap-binding protein subunit 2 OS=Rattus norvegicus OX=10116 GN=Ncbp2 PE=1 SV=1
23.8014	23.9881	24.1403	24.2236	23.8891	24.2083	24.0457	24.309	24.1713	23.9513	24.2365	negative regulation of phosphoprotein phosphatase activity;protein peptidyl-prolyl isomerization;protein refolding;regulation of viral genome replication	cyclosporin A binding;peptidyl-prolyl cis-trans isomerase activity;unfolded protein binding	cytosol;extracellular region;nucleus	Chaperones and folding catalysts;Exosome;Necroptosis		14	18091	14	1002.56	0.464193	0.399548	P10111;P18303;Q5BK98	PPIA_RAT	Ppia	Peptidyl-prolyl cis-trans isomerase A OS=Rattus norvegicus OX=10116 GN=Ppia PE=1 SV=2
20.4768	19.4695	19.4955	20.5005	20.3465	20.0869	19.8762	19.5511	19.9493	19.6005	19.9059	cytoplasmic sequestering of protein;negative regulation of G protein-coupled receptor signaling pathway;negative regulation of protein dephosphorylation;negative regulation of transcription, DNA-templated;positive regulation of catalytic activity;protein heterooligomerization;protein targeting	histone deacetylase binding;identical protein binding;phosphoserine residue binding;protein C-terminus binding;protein domain specific binding;protein-containing complex binding	cytoplasm;cytosol;melanosome;nucleus;perinuclear region of cytoplasm;protein-containing complex;transcriptional repressor complex	Cell cycle;DNA repair and recombination proteins;Exosome;Hepatitis B;Hepatitis C;Hippo signaling pathway;Oocyte meiosis;PI3K-Akt signaling pathway;Viral carcinogenesis		7	28151	10	1025.7	0.654819	0.265706	P35213	1433B_RAT	Ywhab	14-3-3 protein beta/alpha OS=Rattus norvegicus OX=10116 GN=Ywhab PE=1 SV=3
14.6081	14.2076	13.72	14.2768	14.6071	13.8229	14.4905	13.6686	12.8952	13.9515	12.4994		DNA binding;histone binding;methylated histone binding;NAD binding;NADP binding;oxidoreductase activity	cytosol;Golgi apparatus;nuclear speck;nucleosome			3	61010	3	74.3	1.37216	0.0650632	Q5RKH0	GLYR1_RAT	Glyr1	Putative oxidoreductase GLYR1 OS=Rattus norvegicus OX=10116 GN=Glyr1 PE=1 SV=1
18.6569	19.4007	19.0744	20.0154	19.8984	19.3324	19.9662	19.3024	19.6561	19.4635	19.6468	cellular response to insulin stimulus;ciliary basal body-plasma membrane docking;G2/M transition of mitotic cell cycle;membrane organization;negative regulation of protein kinase activity;positive regulation of protein insertion into mitochondrial membrane involved in apoptotic signaling pathway;protein targeting;regulation of G2/M transition of mitotic cell cycle;regulation of neuron differentia…	actin binding;enzyme regulator activity;identical protein binding;insulin-like growth factor receptor binding;protein domain specific binding;protein kinase C binding;protein kinase C inhibitor activity;receptor tyrosine kinase binding;RNA binding	cytoplasm;cytosol;extracellular exosome;focal adhesion;membrane;mitochondrion;myelin sheath;presynapse;synapse;vesicle	Cell cycle;DNA repair and recombination proteins;Exosome;Hepatitis C;Hippo signaling pathway;Oocyte meiosis;PI3K-Akt signaling pathway;Protein phosphatases and associated proteins;Viral carcinogenesis	+	4	28456	8	719.68	1.58505	0.0442769	A0JPM0;O70457;P35214;P61983;Q9UDP2;Q9UN99	1433G_RAT	YWHAG	14-3-3 protein gamma OS=Rattus norvegicus OX=10116 GN=Ywhag PE=1 SV=2
12.8711	12.6927	12.7883	13.9832	14.2563	14.5082	14.0839	6.49043	7.04346	7.06308	6.44655	ATP hydrolysis coupled cation transmembrane transport;ATP metabolic process;ATP synthesis coupled proton transport	proton transmembrane transporter activity	mitochondrial proton-transporting ATP synthase complex;mitochondrial proton-transporting ATP synthase complex, coupling factor F(o)	Oxidative phosphorylation;Thermogenesis	+	1	11426	1	30.17	9.50379	0	G3V9A9;Q6PDU7	ATP5L_RAT	Atp5l	ATP synthase subunit g, mitochondrial OS=Rattus norvegicus OX=10116 GN=Atp5mg PE=1 SV=2
19.3891	19.4026	19.3568	19.7338	19.8281	19.7755	19.9104	19.3732	19.1513	19.0728	19.2512	ATP biosynthetic process;ATP metabolic process;ATP synthesis coupled proton transport;cellular response to nitric oxide;oxidative phosphorylation	proton-transporting ATP synthase activity, rotational mechanism	mitochondrial envelope;mitochondrial inner membrane;mitochondrial proton-transporting ATP synthase complex;mitochondrial proton-transporting ATP synthase complex, catalytic core F(1);proton-transporting ATP synthase complex, catalytic core F(1)		+	8	30229	8	510.65	4.30857	0.00135714	P35435	ATPG_RAT	Atp5c1	ATP synthase subunit gamma, mitochondrial OS=Rattus norvegicus OX=10116 GN=Atp5f1c PE=1 SV=2
14.6555	15.0198	14.881	14.9834	15.2686	15.2724	15.2517	14.5603	15.0905	14.4343	14.4227		serine-type endopeptidase inhibitor activity	extracellular space		+	1	165038	1	47.59	1.6128	0.0418553	P14046;Q4G042;Q63266;Q6LDP2;Q6LDR8	A1I3_RAT	A1i3	Alpha-1-inhibitor 3 OS=Rattus norvegicus OX=10116 GN=A1i3 PE=1 SV=1
16.139	15.8154	17.1662	16.9521	16.5403	17.4874	16.4072	17.4434	17.5062	17.0299	18.333	cell proliferation;negative regulation of nucleic acid-templated transcription;negative regulation of transcription by RNA polymerase II;negative regulation of transcription, DNA-templated;neuron differentiation;protein deneddylation;protein phosphorylation;skeletal muscle cell differentiation	transcription corepressor activity	COP9 signalosome;cytoplasm;nucleus	Ubiquitin system		3	51849	4	270.99	1.20676	0.0888581	P61203;Q6P731	CSN2_RAT	Cops2	COP9 signalosome complex subunit 2 OS=Rattus norvegicus OX=10116 GN=Cops2 PE=1 SV=1
16.1067	15.7673	15.7137	15.5918	16.0169	15.85	15.7693	11.6486	11.5979	11.9859	14.7554	cell cycle;insulin receptor signaling pathway;insulin-like growth factor receptor signaling pathway	insulin receptor substrate binding	cytosol;plasma membrane;protein-containing complex		+	3	123854	3	114.04	2.79587	0.00619004	Q5XFW6	WDR6_RAT	Wdr6	WD repeat-containing protein 6 OS=Rattus norvegicus OX=10116 GN=Wdr6 PE=1 SV=2
19.6893	19.2667	20.141	20.2133	20.0933	20.0035	19.8705	20.0281	20.0558	20.2514	20.7276	apoptotic signaling pathway;biomineral tissue development;calcium ion import;growth plate cartilage chondrocyte differentiation;mitochondrial calcium ion homeostasis;negative regulation of sequestering of calcium ion;neural crest cell migration;plasma membrane repair;protein homooligomerization;regulation of muscle contraction;secretion	actin filament binding;calcium channel activity;calcium ion binding;calcium-dependent phospholipid binding;calcium-dependent protein binding;cholesterol binding;chondroitin sulfate binding;enzyme binding;GTP binding;heparin binding;ligand-gated ion channel activity;phosphatidylserine binding;protein homodimerization activity;protein-containing complex binding;signaling receptor activity	apical plasma membrane;cytoplasm;focal adhesion;intercalated disc;melanosome;membrane;mitochondrion;nucleus;protein-containing complex;sarcolemma			21	76106	24	1419.45	0.948978	0.144127	P48037	ANXA6_RAT	Anxa6	Annexin A6 OS=Rattus norvegicus OX=10116 GN=Anxa6 PE=1 SV=2
14.0299	14.8325	15.8309	16.4519	16.2966	16.3533	16.3338	15.2491	15.5186	15.83	15.8789	nitrate assimilation;response to nutrient;sulfur compound metabolic process	heme binding;molybdenum ion binding;molybdopterin cofactor binding;sulfite oxidase activity	cytosol;mitochondrial intermembrane space;mitochondrion	Sulfur metabolism	+	2	61167	2	133.43	1.8753	0.0257243	Q07116;Q6P6W0	SUOX_RAT	Suox	Sulfite oxidase, mitochondrial OS=Rattus norvegicus OX=10116 GN=Suox PE=1 SV=2
17.3478	17.8533	18.3341	18.8415	18.4371	17.8143	17.8134	16.7949	16.2602	16.3207	16.3507					+	2	26381	2	97.63	3.08717	0.0038011	Q3T127	U2AF4_BOVIN	U2AF1L4	Splicing factor U2AF 26 kDa subunit OS=Bos taurus OX=9913 GN=U2AF1L4 PE=2 SV=1
17.4219	18.7708	18.5324	18.6143	18.4648	18.7327	18.3299	15.4468	15.2098	16.304	15.7762	apoptotic process;brain development;female pregnancy;intrinsic apoptotic signaling pathway in response to oxidative stress;memory;microtubule cytoskeleton organization;microtubule-based process;neuron differentiation;neuron projection development;positive regulation of axon extension;positive regulation of long-term synaptic depression;positive regulation of microtubule polymerization;response to…	chaperone binding;enzyme binding;heat shock protein binding;Hsp90 protein binding;microtubule binding;protein kinase binding;protein phosphatase 2A binding;protein-containing complex binding	axon;axonal growth cone;cytoplasm;cytoplasmic side of plasma membrane;cytosol;dendrite;growth cone;main axon;microtubule;microtubule cytoskeleton;neuron projection;plasma membrane;tubulin complex		+	6	78801	6	304.93	4.25299	0.00142373	P19332;Q63567;Q63677;Q9QW06	TAU_RAT	Mapt	Microtubule-associated protein tau OS=Rattus norvegicus OX=10116 GN=Mapt PE=1 SV=3
14.6883	14.4819	14.1702	15.458	16.0461	15.4977	15.6362	12.4299	10.5568	11.7552	12.9921	alanyl-tRNA aminoacylation;regulation of translational fidelity	alanine-tRNA ligase activity;ATP binding;metal ion binding;nucleic acid binding;Ser-tRNA(Ala) hydrolase activity	cytoplasm	Transfer RNA biogenesis	+	3	45464	3	155.79	3.79099	0.00204348	Q5XI97	AASD1_RAT	Aarsd1	Alanyl-tRNA editing protein Aarsd1 OS=Rattus norvegicus OX=10116 GN=Aarsd1 PE=1 SV=1
15.8516	15.5805	15.6092	16.9376	17.3674	16.7586	16.8027	15.7989	15.6659	15.6748	15.8358					+	1	51651	1	79.95	4.62795	0.000651163	P17697	CLUS_BOVIN	CLU	Clusterin OS=Bos taurus OX=9913 GN=CLU PE=1 SV=1
20.0307	20.7235	21.6366	21.7267	21.4844	21.9287	21.264	21.2763	21.4376	21.4988	21.6105	actin filament polymerization;actin filament reorganization;actin filament severing;actin nucleation;actin polymerization or depolymerization;aging;amyloid fibril formation;apoptotic process;barbed-end actin filament capping;cellular response to cadmium ion;cellular response to interferon-gamma;cilium assembly;hepatocyte apoptotic process;negative regulation of viral entry into host cell;oligoden…	actin binding;actin filament binding;calcium ion binding;myosin II binding	actin cap;actin cytoskeleton;cytosol;extracellular region;extracellular space;focal adhesion;lamellipodium;myelin sheath;nucleus;perinuclear region of cytoplasm;phagocytic vesicle;plasma membrane;podosome;protein-containing complex;ruffle;sarcoplasm	Cytoskeleton proteins;Exosome;Fc gamma R-mediated phagocytosis;Regulation of actin cytoskeleton;Viral carcinogenesis		20	86413	20	1796.7	0.97514	0.137676	Q68FP1	GELS_RAT	Gsn	Gelsolin OS=Rattus norvegicus OX=10116 GN=Gsn PE=1 SV=1
19.8311	19.1258	21.0768	20.7418	19.3945	20.9365	19.9374	21.4285	21.1767	20.9966	20.9346	cell differentiation;messenger ribonucleoprotein complex assembly;mRNA alternative polyadenylation;mRNA polyadenylation;mRNA processing;positive regulation of mRNA cleavage;positive regulation of mRNA polyadenylation;positive regulation of pro-B cell differentiation;positive regulation of stem cell differentiation;posttranscriptional regulation of gene expression;pre-mRNA cleavage required for po…	AU-rich element binding;chromatin binding;histone deacetylase binding;hydrolase activity;identical protein binding;mRNA binding;protein homodimerization activity	centrosome;cytoplasm;mRNA cleavage and polyadenylation specificity factor complex;mRNA cleavage factor complex;nucleus;paraspeckles	Messenger RNA biogenesis;mRNA surveillance pathway		5	26281	5	315.36	0.927393	0.151592	Q4KM65	CPSF5_RAT	Nudt21	Cleavage and polyadenylation specificity factor subunit 5 OS=Rattus norvegicus OX=10116 GN=Nudt21 PE=2 SV=1
17.0262	13.898	15.4142	16.032	16.9141	15.9363	16.839	16.5244	17.0438	18.3756	17.952	activation of MAPK activity;activation of protein kinase activity;cellular response to growth factor stimulus;ERK5 cascade;heart development;MAPK cascade;negative regulation of cell migration involved in sprouting angiogenesis;negative regulation of chemokine (C-X-C motif) ligand 2 production;negative regulation of cysteine-type endopeptidase activity involved in apoptotic process;negative regula…	ATP binding;MAP kinase activity;MAP kinase kinase activity;metal ion binding;protein kinase activity;protein serine/threonine kinase activity;protein tyrosine kinase activity	cytoplasm;cytosol;membrane;nucleus;spindle	Fluid shear stress and atherosclerosis;Gap junction;MAPK signaling pathway;Neurotrophin signaling pathway;Oxytocin signaling pathway;Protein kinases		1	50565	1	108.31	1.12467	0.104503	Q62862;Q62863;Q62864	MP2K5_RAT	Map2k5	Dual specificity mitogen-activated protein kinase kinase 5 OS=Rattus norvegicus OX=10116 GN=Map2k5 PE=1 SV=1
12.8166	12.831	12.5681	15.3087	14.5999	14.6086	13.8246	10.6022	12.0485	12.7585	13.4833	fatty acid metabolic process;protein depalmitoylation	carboxylic ester hydrolase activity;palmitoyl-(protein) hydrolase activity	cytoplasm;Golgi stack	Glycerophospholipid metabolism	+	1	25133	1	46.62	1.98526	0.0215339	Q9QYL8	LYPA2_RAT	Lypla2	Acyl-protein thioesterase 2 OS=Rattus norvegicus OX=10116 GN=Lypla2 PE=1 SV=1
15.5071	15.1823	14.089	15.5796	15.5785	15.3121	15.436	15.7814	15.5994	16.9181	16.8837	autophagosome maturation;cilium assembly;exocytosis;protein transport;regulation of synaptic vesicle cycle;synaptic vesicle fusion to presynaptic active zone membrane;synaptic vesicle priming;vesicle fusion	SNAP receptor activity;syntaxin binding	autophagosome;autophagosome membrane;ciliary pocket membrane;cytoplasmic vesicle;Golgi membrane;plasma membrane;SNARE complex;terminal bouton			1	29053	1	88.04	1.42544	0.0590852	Q9Z2P6	SNP29_RAT	Snap29	Synaptosomal-associated protein 29 OS=Rattus norvegicus OX=10116 GN=Snap29 PE=1 SV=1
19.6142	19.4742	19.2488	18.7726	19.0149	19.0775	18.9655	19.5496	19.6484	19.6455	19.5912	peptide metabolic process;protein processing;Wnt signaling pathway	metallocarboxypeptidase activity;zinc ion binding	extracellular space	Peptidases	+	11	74004	11	500.84	3.64474	0.00205714	O54858;O54859	CBPZ_RAT	Cpz	Carboxypeptidase Z OS=Rattus norvegicus OX=10116 GN=Cpz PE=2 SV=1
20.9118	20.5744	20.5417	20.3813	20.1567	20.7433	20.199	21.0541	20.9757	21.207	21.4078	fatty acid beta-oxidation using acyl-CoA dehydrogenase	electron transfer activity;flavin adenine dinucleotide binding;oxidoreductase activity	mitochondrial matrix;mitochondrion	Exosome	+	7	35272	7	579.11	2.45889	0.0105085	P13803;Q5M7W0	ETFA_RAT	Etfa	Electron transfer flavoprotein subunit alpha, mitochondrial OS=Rattus norvegicus OX=10116 GN=Etfa PE=1 SV=4
9.88326	10.9227	10.7066	12.6344	13.3775	12.5988	12.3799	9.80607	10.9419	12.467	12.6185	neural fold bending		nucleus			1	117675	1	22.54	1.49423	0.0521026	Q9ESV1	LUZP1_RAT	Luzp1	Leucine zipper protein 1 OS=Rattus norvegicus OX=10116 GN=Luzp1 PE=1 SV=1
11.7034	13.3806	13.0701	13.2064	12.5204	13.9515	12.8162	10.037	8.25677	6.86692	10.0396	intrinsic apoptotic signaling pathway in response to oxidative stress;negative regulation of protein kinase activity;positive regulation of canonical Wnt signaling pathway;regulation of Wnt signaling pathway	protein kinase A binding;protein kinase inhibitor activity	cytoplasm;nucleus		+	1	15718	1	46.31	2.95588	0.00473846	Q5PPI3	GSKIP_RAT	Gskip	GSK3B-interacting protein OS=Rattus norvegicus OX=10116 GN=Gskip PE=1 SV=1
15.8119	15.6935	15.6731	16.3864	16.4561	16.147	16.1114	15.9426	15.7851	15.6258	15.9091	mitochondrial ATP synthesis coupled proton transport;mitochondrial electron transport, cytochrome c to oxygen;response to hormone;response to peptide hormone	cytochrome-c oxidase activity;metal ion binding	mitochondrial respiratory chain complex IV	Alzheimer disease;Cardiac muscle contraction;Huntington disease;Non-alcoholic fatty liver disease (NAFLD);Oxidative phosphorylation;Parkinson disease;Thermogenesis	+	2	14191	2	98.92	2.79403	0.00618018	P12075	COX5B_RAT	Cox5b	Cytochrome c oxidase subunit 5B, mitochondrial OS=Rattus norvegicus OX=10116 GN=Cox5b PE=1 SV=2
15.7622	15.8997	16.0605	16.1956	16.0827	16.1729	16.4548	15.9683	15.926	15.8463	16.2421	cellular response to heat;cellular response to unfolded protein;chaperone cofactor-dependent protein refolding;endoplasmic reticulum unfolded protein response;protein refolding;response to unfolded protein;ubiquitin-dependent ERAD pathway	ATP binding;ATPase activity;ATPase activity, coupled;heat shock protein binding;misfolded protein binding;protein binding involved in protein folding;unfolded protein binding	cytoplasm;endoplasmic reticulum chaperone complex;endoplasmic reticulum lumen;membrane;nucleus	Chaperones and folding catalysts		2	51820	2	99.83	1.15042	0.0991852	O35162;Q6IRE1	HSP13_RAT	Hspa13	Heat shock 70 kDa protein 13 OS=Rattus norvegicus OX=10116 GN=Hspa13 PE=1 SV=2
12.5804	12.8729	13.1901	12.5639	12.8134	12.5477	12.1551	10.5444	12.5128	11.6109	12.3189	protein stabilization;protein transport within extracellular region;vitamin transport	vitamin E binding	blood microparticle;extracellular exosome;extracellular region;extracellular space			1	70963	1	23.39	1.08468	0.112574	A8K3E1;P43652;Q32MR3;Q4W5C5	AFAM_HUMAN	AFM	Afamin OS=Homo sapiens OX=9606 GN=AFM PE=1 SV=1
14.5352	14.6011	14.7072	14.7423	14.6343	14.2997	14.4959	15.3444	15.1524	15.5487	15.5233	astrocyte development;axon development;axon ensheathment;cell maturation;central nervous system myelination;chemical synaptic transmission;glial cell differentiation;inflammatory response;integrin-mediated signaling pathway;long-chain fatty acid biosynthetic process;myelination;neuron projection development;positive regulation of gene expression;substantia nigra development	identical protein binding;structural constituent of myelin sheath;structural molecule activity	integral component of membrane;integral component of plasma membrane;myelin sheath;plasma membrane	Exosome	+	1	30855	1	25.54	3.73499	0.00206316	P04400;P06905;P60203;Q561K5	MYPR_RAT	PLP1	Myelin proteolipid protein OS=Rattus norvegicus OX=10116 GN=Plp1 PE=1 SV=2
19.8398	19.0641	19.2564	19.2808	19.0842	19.1014	18.7158	19.3191	19.4021	19.4106	19.5366			cytoplasm	Translation		17	51653	18	1423.08	0.852367	0.176485	P29315;Q6IRS9	RINI_RAT	Rnh1	Ribonuclease inhibitor OS=Rattus norvegicus OX=10116 GN=Rnh1 PE=1 SV=2
17.3486	17.116	17.252	17.6666	17.7872	17.719	17.7213	17.6279	17.7681	17.7795	17.8372	cell division;protein localization to microtubule;protein localization to microtubule plus-end;regulation of microtubule polymerization or depolymerization;spindle assembly	microtubule binding;microtubule plus-end binding	cytoplasmic microtubule;microtubule;microtubule organizing center;microtubule plus-end;spindle midzone	Chromosome and associated proteins;Cytoskeleton proteins	+	3	37193	3	167.32	4.06331	0.00176471	Q3B8Q0	MARE2_RAT	Mapre2	Microtubule-associated protein RP/EB family member 2 OS=Rattus norvegicus OX=10116 GN=Mapre2 PE=1 SV=1
17.8385	18.1248	18.0213	18.3765	18.1978	18.2734	18.2524	18.3731	18.3382	18.1061	18.5456	aging;cellular response to hypoxia;negative regulation of cardiac muscle cell apoptotic process;protein methylation;response to ethanol;S-adenosylhomocysteine metabolic process;S-adenosylmethionine metabolic process	protein-L-isoaspartate (D-aspartate) O-methyltransferase activity;S-adenosylmethionine-dependent methyltransferase activity	basolateral plasma membrane;brush border membrane;cytoplasm;cytosol;extracellular space;neuron projection;perikaryon	Enzymes with EC numbers	+	4	24683	4	300.93	1.53352	0.0488517	P22062;Q5M7V6	PIMT_RAT	Pcmt1	Protein-L-isoaspartate(D-aspartate) O-methyltransferase OS=Rattus norvegicus OX=10116 GN=Pcmt1 PE=1 SV=2
18.8371	20.2542	20.5338	19.6006	20.8089	20.4681	20.7196	19.3533	19.2133	19.0915	19.2056	cell redox homeostasis;hydrogen peroxide catabolic process;negative regulation of neuron apoptotic process;response to oxidative stress	thioredoxin peroxidase activity	cytosol	Exosome		9	21941	9	473.41	1.27221	0.0787957	P35704;Q6PDV3	PRDX2_RAT	Prdx2	Peroxiredoxin-2 OS=Rattus norvegicus OX=10116 GN=Prdx2 PE=1 SV=3
21.5694	22.2087	22.9535	23.5575	23.2055	23.7574	22.8914	23.2744	24.0332	23.4126	23.9643	cellular response to cAMP;cellular response to Thyroid stimulating hormone;cytoplasmic translation;positive regulation of translation;translational elongation	protein kinase activator activity;ribonucleoprotein complex binding;structural constituent of ribosome	cytosolic large ribosomal subunit	Ribosome	+	3	11605	3	429.56	1.9177	0.0237206	P19944	RLA1_RAT	Rplp1	60S acidic ribosomal protein P1 OS=Rattus norvegicus OX=10116 GN=Rplp1 PE=3 SV=1
15.2538	16.8667	16.5257	17.7637	17.9462	17.5736	18.0548	17.3892	17.4757	17.7968	17.7833		calcium ion binding	endoplasmic reticulum;endoplasmic reticulum lumen;nucleolus		+	5	37410	5	400.56	2.38914	0.0116625	Q62703;Q6P6X5	RCN2_RAT	Rcn2	Reticulocalbin-2 OS=Rattus norvegicus OX=10116 GN=Rcn2 PE=1 SV=2
19.4644	19.3535	19.0065	19.9613	19.9546	20.093	19.8542	19.7246	19.6916	19.7041	20.247	actin filament organization;brain development	actin filament binding	actin filament;brush border;cytoplasm	Adrenergic signaling in cardiomyocytes;Cardiac muscle contraction;Cytoskeleton proteins;Dilated cardiomyopathy (DCM);Hypertrophic cardiomyopathy (HCM);Pathways in cancer;Thyroid cancer	+	4	29217	9	659.43	2.16015	0.016604	Q63599;Q63600;Q63601;Q63610	TPM3_RAT	Tpm3	Tropomyosin alpha-3 chain OS=Rattus norvegicus OX=10116 GN=Tpm3 PE=1 SV=2
11.8643	11.2859	13.3271	13.6181	11.9344	11.1744	11.772	13.329	14.0609	13.8609	13.0854	aging;cell projection organization;establishment of cell polarity;establishment of protein localization;negative regulation of axonogenesis;negative regulation of cell proliferation;negative regulation of cell size;negative regulation of epithelial cell proliferation;negative regulation of epithelial to mesenchymal transition;negative regulation of fibroblast proliferation;negative regulation of …	GTPase activator activity;phosphatase binding;protein heterodimerization activity;protein N-terminus binding	caveola;cell projection;cytoplasm;cytoskeleton;cytosol;dendrite;glutamatergic synapse;growth cone;intracellular membrane-bounded organelle;membrane raft;neuron projection;neuronal cell body;nucleus;perinuclear region of cytoplasm;protein-containing complex;TSC1-TSC2 complex	AMPK signaling pathway;Autophagy - animal;Cellular senescence;Choline metabolism in cancer;Herpes simplex virus 1 infection;Human cytomegalovirus infection;Human papillomavirus infection;Insulin signaling pathway;Longevity regulating pathway;mTOR signaling pathway;p53 signaling pathway;Phospholipase D signaling pathway;PI3K-Akt signaling pathway;Protein phosphatases and associated proteins;Thermo…		2	203489	2	54.54	1.0851	0.112545	P49816	TSC2_RAT	Tsc2	Tuberin OS=Rattus norvegicus OX=10116 GN=Tsc2 PE=1 SV=1
19.8776	19.7558	19.3878	20.1036	20.2933	19.9132	20.256	20.3447	20.1654	19.8642	19.9921	negative regulation of ion transmembrane transport;negative regulation of transcription, DNA-templated;protein targeting;signal transduction;small GTPase mediated signal transduction	14-3-3 protein binding;identical protein binding;ion channel binding;protein C-terminus binding;protein domain specific binding;protein N-terminus binding	cytoplasm;cytosol;protein-containing complex;synapse	Cell cycle;DNA repair and recombination proteins;Exosome;Hepatitis B;Hepatitis C;Hippo signaling pathway;Oocyte meiosis;PI3K-Akt signaling pathway;Viral carcinogenesis		8	28046	11	961.42	1.39577	0.062282	P35216;P68254;Q3TW69;Q3UJN5;Q5SP76;Q5U423;Q66JR6	1433T_MOUSE	Ywhaq	14-3-3 protein theta OS=Mus musculus OX=10090 GN=Ywhaq PE=1 SV=1
17.8596	18.783	18.9748	19.3139	19.4384	19.3053	19.2105	17.3141	17.3367	18.5211	17.794	acrosome assembly;actin cytoskeleton organization;adult locomotory behavior;ameboidal-type cell migration;auditory receptor cell development;brain development;brain morphogenesis;cell migration;cerebral cortex development;cerebral cortex neuron differentiation;chemical synaptic transmission;cochlea development;corpus callosum morphogenesis;cortical microtubule organization;establishment of centro…	dynein complex binding;dynein intermediate chain binding;microtubule binding;microtubule plus-end binding;phosphoprotein binding;platelet-activating factor acetyltransferase activity;protein homodimerization activity;protein-containing complex binding	astral microtubule;axon;axon cytoplasm;cell cortex;cell leading edge;central region of growth cone;centrosome;cytoplasm;cytoplasmic microtubule;cytosol;growth cone;kinesin complex;kinetochore;microtubule associated complex;microtubule cytoskeleton;motile cilium;neuron projection;neuronal cell body;nuclear envelope;nuclear membrane;perinuclear region of cytoplasm;stereocilium;vesicle	Chromosome and associated proteins;Ether lipid metabolism;Exosome	+	14	47210	14	788.05	2.37766	0.0119508	O35592;P43035;P63004;P81692;Q9R2A6	LIS1_RAT	Pafah1b1	Platelet-activating factor acetylhydrolase IB subunit alpha OS=Rattus norvegicus OX=10116 GN=Pafah1b1 PE=1 SV=2
18.6006	17.8591	18.245	18.621	18.6402	18.341	18.5119	18.4307	18.4019	18.4863	18.523	cGMP-mediated signaling;modulation of chemical synaptic transmission;negative regulation of cAMP-dependent protein kinase activity;protein heterooligomerization;regulation of protein kinase activity	3',5'-cyclic-GMP phosphodiesterase activity;beta-2 adrenergic receptor binding;cAMP binding;cAMP-dependent protein kinase inhibitor activity;cAMP-dependent protein kinase regulator activity;protein domain specific binding;protein homodimerization activity;protein kinase A catalytic subunit binding;small molecule binding;ubiquitin protein ligase binding	cAMP-dependent protein kinase complex;centrosome;cytoplasm;cytosol;glutamatergic synapse;nucleotide-activated protein kinase complex;perinuclear region of cytoplasm;plasma membrane;plasma membrane raft;protein-containing complex;synapse;T-tubule			8	45794	11	905.54	0.656549	0.265247	P12367	KAP2_RAT;KAP2_MOUSE	Prkar2a	cAMP-dependent protein kinase type II-alpha regulatory subunit OS=Rattus norvegicus OX=10116 GN=Prkar2a PE=1 SV=4
14.1424	13.6319	14.2933	15.1234	14.8977	14.6134	14.7491	14.3305	14.4363	14.4407	14.6335	cell proliferation;ribosome biogenesis	dioxygenase activity;metal ion binding	nucleolus	Chromosome and associated proteins;Ribosome biogenesis	+	2	53638	2	52.92	2.27369	0.0141573	Q8CFC1	RIOX2_RAT	Riox2	Ribosomal oxygenase 2 OS=Rattus norvegicus OX=10116 GN=Riox2 PE=2 SV=1
16.5984	16.6745	16.5843	16.8486	16.9453	16.842	16.7898	16.6683	16.8434	16.483	16.5391	phosphatidylinositol biosynthetic process	1-phosphatidylinositol-4-phosphate 5-kinase activity;1-phosphatidylinositol-5-phosphate 4-kinase activity;ATP binding	endoplasmic reticulum;membrane	Inositol phosphate metabolism;Phosphatidylinositol signaling system;Regulation of actin cytoskeleton	+	3	47190	3	131.61	1.53769	0.0483235	O88370	PI42C_RAT	Pip4k2c	Phosphatidylinositol 5-phosphate 4-kinase type-2 gamma OS=Rattus norvegicus OX=10116 GN=Pip4k2c PE=1 SV=1
18.4185	18.8595	18.9858	19.4275	19.5655	19.3665	19.4664	18.361	18.9525	18.9242	18.8625	axon guidance;microtubule cytoskeleton organization;negative regulation of actin filament binding;negative regulation of neuron projection development;neuron development	filamin binding;hydrolase activity, acting on carbon-nitrogen (but not peptide) bonds	centrosome;cytoplasm;cytosol;midbody;nucleus;spindle		+	12	62499	17	1205.41	2.32551	0.0132024	P70546;Q62950	DPYL1_RAT	Crmp1	Dihydropyrimidinase-related protein 1 OS=Rattus norvegicus OX=10116 GN=Crmp1 PE=1 SV=1
17.9981	17.816	18.1631	17.7182	17.8066	17.763	17.5825	17.3801	17.5632	17.6887	17.292	aging;cellular iron ion homeostasis;liver development;lung development;plasma membrane copper ion transport;response to copper ion;response to nutrient	copper ion binding;ferroxidase activity;oxidoreductase activity, oxidizing metal ions	anchored component of plasma membrane;extracellular space		+	7	121562	7	352.39	2.14449	0.0170829	P13635;Q64719	CERU_RAT	Cp	Ceruloplasmin OS=Rattus norvegicus OX=10116 GN=Cp PE=1 SV=3
20.5481	20.7227	20.9949	21.0499	20.4126	21.1236	20.4057	21.897	21.4996	21.5464	21.6181	cell differentiation;negative regulation of catalytic activity;positive regulation of RNA polymerase II transcriptional preinitiation complex assembly;positive regulation of transcription, DNA-templated;protein ubiquitination;SCF complex assembly	TBP-class protein binding	cullin-RING ubiquitin ligase complex;cytoplasm;cytosol;Golgi apparatus;nucleoplasm;nucleus;ubiquitin ligase complex	Exosome;Ubiquitin system	+	25	137985	25	1662.6	2.43304	0.0106104	P97536	CAND1_RAT	Cand1	Cullin-associated NEDD8-dissociated protein 1 OS=Rattus norvegicus OX=10116 GN=Cand1 PE=1 SV=1
16.8834	16.6895	17.0394	17.1013	17.1942	16.9849	16.8542	16.8578	17.1757	17.2677	17.2256	actin cytoskeleton reorganization;cell cycle;cell division;exocytosis;membrane raft localization;neural tube closure;positive regulation of filopodium assembly;Ras protein signal transduction;regulation of exocytosis	ATPase binding;Edg-2 lysophosphatidic acid receptor binding;GDP binding;GTP binding;GTPase activity;myosin binding;protein tyrosine kinase activity;ubiquitin protein ligase binding	cell surface;cleavage furrow;cytoplasmic vesicle membrane;cytosol;endocytic vesicle;Flemming body;myelin sheath;plasma membrane	Colorectal cancer;GTP-binding proteins;Membrane trafficking;Pancreatic cancer;Pathways in cancer;Phospholipase D signaling pathway;Rap1 signaling pathway;Ras signaling pathway		2	23709	6	315.84	0.713839	0.234304	P05810;P63322	RALA_RAT	Rala	Ras-related protein Ral-A OS=Rattus norvegicus OX=10116 GN=Rala PE=1 SV=1
16.6142	16.9271	17.3824	18.3493	18.4079	18.13	18.2344	18.1212	18.5376	18.461	18.6525	cell division;cell migration;negative regulation of microtubule polymerization;positive regulation of microtubule plus-end binding;positive regulation of microtubule polymerization;protein localization to microtubule;protein localization to microtubule plus-end;regulation of microtubule polymerization or depolymerization;spindle assembly	identical protein binding;microtubule binding;microtubule plus-end binding;protein kinase binding	cell projection membrane;centrosome;cortical microtubule cytoskeleton;cytoplasmic microtubule;focal adhesion;Golgi apparatus;microtubule;microtubule organizing center;microtubule plus-end;spindle midzone	Chromosome and associated proteins;Cytoskeleton proteins	+	6	30156	6	465.87	3.90868	0.00170732	Q66HR2	MARE1_RAT	Mapre1	Microtubule-associated protein RP/EB family member 1 OS=Rattus norvegicus OX=10116 GN=Mapre1 PE=1 SV=3
16.3585	17.0482	16.4127	16.1858	16.211	16.9422	16.5588	10.179	11.2159	11.8702	15.3985	endocytic recycling;protein transport		cytosol;EARP complex;perinuclear region of cytoplasm;recycling endosome	Membrane trafficking	+	1	111973	1	27.2	2.41773	0.011016	F1LSG8	VPS50_RAT	Vps50	Syndetin OS=Rattus norvegicus OX=10116 GN=Vps50 PE=1 SV=1
20.7376	20.5885	20.9211	20.8755	20.7757	20.7343	20.7867	20.8783	21.0312	21.0073	20.99	apoptotic process;cell cycle;cellular response to growth factor stimulus;gastrulation;negative regulation of cell growth;negative regulation of phagocytosis;negative regulation of translation;negative regulation of Wnt signaling pathway;osteoblast differentiation;positive regulation of apoptotic process;positive regulation of cell migration;positive regulation of gastrulation;positive regulation …	enzyme binding;protein kinase C binding;protein tyrosine kinase inhibitor activity;receptor tyrosine kinase binding;ribosome binding;SH2 domain binding	cytoplasm;cytosol;cytosolic small ribosomal subunit;dendrite;membrane;midbody;neuronal cell body;nucleus;perikaryon;perinuclear region of cytoplasm;phagocytic cup;small ribosomal subunit	Exosome;Measles;Messenger RNA biogenesis		16	35511	17	1053.57	1.48312	0.0531927	P63245	RACK1_RAT	Rack1	Receptor of activated protein C kinase 1 OS=Rattus norvegicus OX=10116 GN=Rack1 PE=1 SV=3
18.7959	18.7926	18.6553	19.0153	19.1359	18.9456	19.0246	17.4041	17.5983	17.8327	18.2458			mitochondrion		+	5	28497	6	284.94	3.83435	0.00186667	P56571;Q68FS5	ES1_RAT	0	ES1 protein homolog, mitochondrial OS=Rattus norvegicus OX=10116 PE=1 SV=2
17.169	16.833	16.9881	18.0104	18.2306	17.8308	17.637	16.8837	16.8212	17.0381	16.8695	autophagosome assembly;autophagy of mitochondrion;cellular response to nitrogen starvation;positive regulation of protein binding	microtubule binding;protein domain specific binding;tubulin binding	autophagosome membrane;axon;cytoplasm;cytoplasmic vesicle;cytosol;dendrite;endomembrane system;microtubule;microtubule associated complex;neuronal cell body	Cytoskeleton proteins;Ferroptosis;Membrane trafficking;Mitochondrial biogenesis	+	1	16441	3	138.73	3.9998	0.00178378	Q62625;Q6XVN7	MLP3B_RAT	Map1lc3b	Microtubule-associated proteins 1A/1B light chain 3B OS=Rattus norvegicus OX=10116 GN=Map1lc3b PE=1 SV=3
16.4147	16.2833	15.8976	17.1521	17.259	16.8746	17.1064	16.7269	16.991	16.8539	17.0844	dopaminergic neuron differentiation;neuron projection development;response to unfolded protein	growth factor activity;lipid binding	endoplasmic reticulum;extracellular space;perinuclear region of cytoplasm;sarcoplasmic reticulum lumen		+	2	20831	2	129.5	3.11856	0.00355056	P0C5H9	MANF_RAT	Manf	Mesencephalic astrocyte-derived neurotrophic factor OS=Rattus norvegicus OX=10116 GN=Manf PE=1 SV=1
17.1058	17.1256	18.412	17.3418	16.6041	18.0302	17.2001	18.7809	18.8762	18.0449	18.9281	fatty acid biosynthetic process;protein heterooligomerization;protein phosphorylation;regulation of catalytic activity;regulation of protein serine/threonine kinase activity	ADP binding;AMP binding;ATP binding;protein kinase binding	nucleoplasm;nucleotide-activated protein kinase complex;protein-containing complex	Adipocytokine signaling pathway;AMPK signaling pathway;Apelin signaling pathway;Circadian rhythm;FoxO signaling pathway;Glucagon signaling pathway;Hypertrophic cardiomyopathy (HCM);Insulin resistance;Insulin signaling pathway;Longevity regulating pathway;Longevity regulating pathway - multiple species;Non-alcoholic fatty liver disease (NAFLD);Oxytocin signaling pathway;Thermogenesis;Tight junction	+	2	37534	2	261.72	1.62443	0.0409666	P80385;Q4QQW6	AAKG1_RAT	Prkag1	5'-AMP-activated protein kinase subunit gamma-1 OS=Rattus norvegicus OX=10116 GN=Prkag1 PE=1 SV=3
20.2635	20.0591	20.4445	20.9921	20.7792	20.7988	20.8702	20.4181	20.4857	20.4753	20.7537	amyloid-beta clearance by transcytosis;astral microtubule organization;cellular response to acidic pH;ciliary basal body-plasma membrane docking;constitutive secretory pathway;establishment of protein localization to membrane;establishment of protein localization to organelle;establishment of vesicle localization;exocytosis;exosomal secretion;insulin secretion involved in cellular response to glu…	GDP binding;GTP binding;GTPase activity;microtubule binding;myosin V binding;syntaxin binding	anchored component of synaptic vesicle membrane;axon;cell junction;centrosome;cleavage furrow;cytoplasm;cytoplasmic vesicle;cytoplasmic vesicle membrane;cytosol;endosome;extracellular exosome;glutamatergic synapse;Golgi apparatus;intracellular membrane-bounded organelle;kinetochore microtubule;membrane;microtubule organizing center;mitochondrion;multivesicular body;perinuclear region of cytoplasm…	AMPK signaling pathway;Endocrine and other factor-regulated calcium reabsorption;Endocytosis;Exosome;GTP-binding proteins;Influenza A;Membrane trafficking;Pancreatic secretion;Vasopressin-regulated water reabsorption	+	11	24588	11	875.77	2.71014	0.00720661	O35509;P24410;P62494;Q9ET14;Q9JLX1	RB11B_RAT;RB11A_RAT	RAB11A	Ras-related protein Rab-11B OS=Rattus norvegicus OX=10116 GN=Rab11b PE=1 SV=4
16.1881	16.8029	16.1924	16.4079	16.5484	16.4779	16.2243	15.4094	16.2381	15.3934	14.7915	autophagy;central nervous system development;colon epithelial cell migration;positive regulation of neuron projection development;regulation of epithelial cell migration;response to estrogen;response to methylmercury;response to nutrient;response to pH	arylsulfatase activity;metal ion binding;N-acetylgalactosamine-4-sulfatase activity;sulfuric ester hydrolase activity	cell surface;Golgi apparatus;lysosome;mitochondrion;rough endoplasmic reticulum	Glycosaminoglycan degradation;Lysosome	+	3	59549	3	138.44	1.7078	0.0347136	P50430;Q32KK1	ARSB_RAT	Arsb	Arylsulfatase B OS=Rattus norvegicus OX=10116 GN=Arsb PE=2 SV=2
18.9559	18.7749	18.8494	19.5185	19.7546	19.1803	19.467	18.5114	18.2272	18.3276	18.438	proteasome-mediated ubiquitin-dependent protein catabolic process;regulation of protein catabolic process	enzyme regulator activity	nucleus;proteasome accessory complex;proteasome regulatory particle, base subcomplex;proteasome storage granule	Epstein-Barr virus infection;Proteasome	+	19	106707	19	1058.05	4.26368	0.00137931	O88761	PSMD1_RAT	Psmd1	26S proteasome non-ATPase regulatory subunit 1 OS=Rattus norvegicus OX=10116 GN=Psmd1 PE=1 SV=1
15.2321	16.136	15.4293	14.8109	15.1991	16.0073	14.8596	14.6754	12.9772	11.8872	10.9243	apoptotic process;autophagosome assembly;autophagy;autophagy of mitochondrion;cellular response to nitrogen starvation;chaperone-mediated autophagy;C-terminal protein lipidation;immune system process;negative regulation of apoptotic process;regulation of cilium assembly;response to fluoride;response to iron(II) ion		Atg12-Atg5-Atg16 complex;axon;axoneme;phagophore assembly site membrane;protein-containing complex		+	1	32662	1	20.44	1.9983	0.0214138	Q3MQ06	ATG5_RAT	Atg5	Autophagy protein 5 OS=Rattus norvegicus OX=10116 GN=Atg5 PE=2 SV=1
13.2128	13.2271	13.3701	14.862	15.28	14.8725	15.3539	14.9889	14.8994	15.2954	15.4836	apoptotic process;mRNA processing;positive regulation of apoptotic process;RNA splicing;somatic diversification of immunoglobulins	enzyme binding	nucleoplasm;nucleus;Prp19 complex;spliceosomal complex	Spliceosome	+	3	65363	3	114.4	5.03679	0	Q4V8K2	CTBL1_RAT	Ctnnbl1	Beta-catenin-like protein 1 OS=Rattus norvegicus OX=10116 GN=Ctnnbl1 PE=1 SV=1
16.7229	16.5622	16.561	16.7416	16.8961	16.5937	16.7679	16.4067	16.3744	16.17	16.5017	acetylcholine receptor signaling pathway;activation of GTPase activity;activation of MAPK activity;anterior/posterior pattern specification;B cell apoptotic process;blood vessel development;cell chemotaxis;cellular response to interleukin-7;cellular response to transforming growth factor beta stimulus;cerebellar neuron development;cerebral cortex development;cranial skeletal system development;de…	identical protein binding;phosphotyrosine residue binding	cytoplasm;cytosol;extrinsic component of postsynaptic membrane;neuromuscular junction;nucleoplasm;protein-containing complex	Bacterial invasion of epithelial cells;Chemokine signaling pathway;Chronic myeloid leukemia;ErbB signaling pathway;Fc gamma R-mediated phagocytosis;Focal adhesion;Human cytomegalovirus infection;Human immunodeficiency virus 1 infection;Insulin signaling pathway;MAPK signaling pathway;MicroRNAs in cancer;Neurotrophin signaling pathway;Pathways in cancer;Rap1 signaling pathway;Regulation of actin c…	+	3	33958	3	242.89	2.18179	0.0159192	Q5U2U2	CRKL_RAT	Crkl	Crk-like protein OS=Rattus norvegicus OX=10116 GN=Crkl PE=1 SV=1
14.8894	14.7453	14.5065	15.5572	15.1664	15.0637	14.3501	15.5723	14.4456	15.0087	15.732	double-strand break repair via homologous recombination;positive regulation of transcription, DNA-templated	nuclear receptor transcription coactivator activity	nucleus;Swi5-Sfr1 complex			2	29053	2	109.78	0.333729	0.531559	Q6TXG9	SFR1_RAT	Sfr1	Swi5-dependent recombination DNA repair protein 1 homolog OS=Rattus norvegicus OX=10116 GN=Sfr1 PE=2 SV=1
7.35971	7.89803	8.22108	9.56467	9.82948	7.83162	8.1265	14.1193	13.9651	13.68	14.1016	cell adhesion		integral component of membrane		+	1	147640	1	22.21	5.50552	0	Q4ZFW2;Q4ZG21;Q53R09;Q53RX1;Q53SG3;Q584P3;Q8WYK1;Q96MS7	CNTP5_HUMAN	CNTNAP5	Contactin-associated protein-like 5 OS=Homo sapiens OX=9606 GN=CNTNAP5 PE=2 SV=1
18.6391	18.6764	18.6906	18.8847	18.7396	18.7784	18.7548	18.7709	18.8993	18.7222	18.8269	aldehyde catabolic process;D-glucuronate catabolic process;L-ascorbic acid biosynthetic process	1,5-anhydro-D-fructose reductase activity;alcohol dehydrogenase (NADP+) activity;alditol:NADP+ 1-oxidoreductase activity;L-glucuronate reductase activity;oxidoreductase activity	apical plasma membrane;cytosol;Golgi apparatus;nucleoplasm;synapse	Enzymes with EC numbers;Exosome;Glycerolipid metabolism;Glycolysis / Gluconeogenesis;Pentose and glucuronate interconversions		11	36711	11	568.99	1.32976	0.070236	P51635;Q5U1Y4	AK1A1_RAT;AKCL2_RAT	Akr1a1;Akr1e2	Alcohol dehydrogenase [NADP(+)] OS=Rattus norvegicus OX=10116 GN=Akr1a1 PE=1 SV=2
15.024	14.7556	14.7401	15.5308	15.7763	15.5283	15.5247	14.9469	15.2412	15.5445	15.1372	negative regulation of axon extension;negative regulation of axon regeneration;negative regulation of collateral sprouting;negative regulation of dendritic spine development;negative regulation of neuron projection development;regulation of postsynaptic density assembly;regulation of presynapse assembly;synaptic membrane adhesion	chondroitin sulfate binding;heparan sulfate proteoglycan binding;heparin binding;protein tyrosine phosphatase activity	axon;cell junction;glutamatergic synapse;integral component of postsynaptic density membrane;integral component of presynaptic membrane;integral component of synaptic vesicle membrane;perikaryon	Protein phosphatases and associated proteins	+	1	212995	1	40.1	2.57993	0.00859854	Q07808;Q3KRE9;Q64605;Q64621;Q64675	PTPRS_RAT	Ptprs	Receptor-type tyrosine-protein phosphatase S OS=Rattus norvegicus OX=10116 GN=Ptprs PE=1 SV=2
19.151	19.5441	19.6661	19.6806	19.4997	19.7406	19.4466	19.5763	19.922	19.7181	19.8532	cellular response to interleukin-4;ribosomal large subunit assembly;translation	5S rRNA binding;structural constituent of ribosome	cytosolic large ribosomal subunit;nucleolus;ribosome;synapse	Ribosome		6	46392	6	319.3	0.848457	0.177849	P21531	RL3_RAT	Rpl3	60S ribosomal protein L3 OS=Rattus norvegicus OX=10116 GN=Rpl3 PE=1 SV=3
19.1369	17.9824	18.5543	19.5295	19.1952	18.9233	18.5853	19.2791	18.6709	18.6688	18.8112	proteasomal protein catabolic process;proteasomal ubiquitin-independent protein catabolic process;proteasome-mediated ubiquitin-dependent protein catabolic process	endopeptidase activity;threonine-type endopeptidase activity	cytoplasm;nucleus;proteasome core complex;proteasome core complex, beta-subunit complex			7	29349	7	554.36	0.465271	0.398566	P28071;P34067;P97719	PSB4_RAT	Psmb4	Proteasome subunit beta type-4 OS=Rattus norvegicus OX=10116 GN=Psmb4 PE=1 SV=2
18.916	19.2832	19.4459	19.6784	19.9046	19.6371	19.7965	19.0988	18.8536	19.436	19.2872	cell redox homeostasis;oxidation-reduction process		cytoplasm;nucleus;proteasome complex		+	7	32628	7	558.7	1.99142	0.0215385	Q920J4	TXNL1_RAT	Txnl1	Thioredoxin-like protein 1 OS=Rattus norvegicus OX=10116 GN=Txnl1 PE=1 SV=3
17.7137	18.0347	17.8292	17.361	17.328	17.4644	17.4409	17.8187	17.8834	17.6562	18.039	proteasomal protein catabolic process;proteasomal ubiquitin-independent protein catabolic process;proteasome-mediated ubiquitin-dependent protein catabolic process;regulation of endopeptidase activity	endopeptidase activity;threonine-type endopeptidase activity;ubiquitin protein ligase binding	cytoplasm;nucleus;proteasome core complex;proteasome core complex, alpha-subunit complex;synapse	Peptidases;Proteasome	+	7	28629	7	475.14	2.70456	0.0072459	P18422	PSA3_RAT	Psma3	Proteasome subunit alpha type-3 OS=Rattus norvegicus OX=10116 GN=Psma3 PE=1 SV=3
16.3425	16.9382	16.1271	16.1437	16.5604	16.4256	16.6094	15.2548	15.2626	15.0402	15.4786	aging;anterior/posterior pattern specification;embryonic limb morphogenesis;embryonic skeletal system morphogenesis;negative regulation of transcription by RNA polymerase II;negative regulation of transcription, DNA-templated;neural crest cell migration;neural tube closure;positive regulation of epithelial to mesenchymal transition;positive regulation of transcription by RNA polymerase II;positiv…	DNA-binding transcription activator activity, RNA polymerase II-specific;DNA-binding transcription factor activity;protein heterodimerization activity;protein homodimerization activity;RNA polymerase II regulatory region sequence-specific DNA binding;sequence-specific DNA binding	Golgi apparatus;nuclear body;nucleus;transcription factor complex	Transcription factors	+	2	29849	2	53.26	3.43442	0.00242963	Q62782;Q63087	PHX2A_RAT;ALX1_RAT	Alx1;Phox2a	Paired mesoderm homeobox protein 2A OS=Rattus norvegicus OX=10116 GN=Phox2a PE=2 SV=1
17.326	16.9938	17.6279	17.8223	17.1386	17.8482	17.0315	17.6047	17.8261	17.4108	18.3423	negative regulation of protein refolding;negative regulation of protein ubiquitination;negative regulation of ubiquitin-protein transferase activity;neuron death;regulation of inclusion body assembly	chaperone binding;ubiquitin protein ligase binding	inclusion body;perinuclear region of cytoplasm	Chaperones and folding catalysts		3	51569	4	233.68	0.520392	0.351629	Q5QJC9	BAG5_RAT	Bag5	BAG family molecular chaperone regulator 5 OS=Rattus norvegicus OX=10116 GN=Bag5 PE=1 SV=1
16.9586	16.9061	17.3954	18.2195	17.876	17.8736	17.6803	17.5061	17.8453	17.6352	17.4375	in utero embryonic development;liver development;lung alveolus development;mannose metabolic process;mitochondrion organization;N-glycan processing;positive regulation of neurogenesis;protein deglycosylation;protein glycosylation;respiratory gaseous exchange;retina morphogenesis in camera-type eye;vacuole organization	alpha-mannosidase activity;carbohydrate binding;hydrolase activity, hydrolyzing N-glycosyl compounds;mannosyl-oligosaccharide 1,3-1,6-alpha-mannosidase activity;metal ion binding	cis-Golgi network;extracellular space;Golgi medial cisterna;Golgi membrane;integral component of membrane	N-Glycan biosynthesis	+	7	131786	7	356.38	2.40707	0.0112508	G3V7Y9;P28494	MA2A1_RAT	Man2a1	Alpha-mannosidase 2 OS=Rattus norvegicus OX=10116 GN=Man2a1 PE=1 SV=2
17.6751	16.6982	19.2796	18.7669	17.7624	19.2803	18.4771	19.3372	19.1311	19.5069	20.3935	bone resorption;central nervous system development;nervous system development;peptide catabolic process;proteolysis	endopeptidase activity;metal ion binding;peptidase activity;peptide binding;serine-type endopeptidase activity;serine-type peptidase activity;tripeptidyl-peptidase activity	lysosome;melanosome	Chaperones and folding catalysts;Exosome;Lysosome;Peptidases		2	61750	2	181.5	1.15374	0.0986754	Q9EQV6	TPP1_RAT	Tpp1	Tripeptidyl-peptidase 1 OS=Rattus norvegicus OX=10116 GN=Tpp1 PE=1 SV=1
16.0048	15.4682	15.8219	15.9583	15.7605	15.8425	15.8852	16.2698	16.44	16.1722	16.3825	negative regulation of inflammatory response;negative regulation of interferon-gamma biosynthetic process;negative regulation of interleukin-2 biosynthetic process;negative regulation of T cell proliferation;positive regulation of bone mineralization;positive regulation of interferon-gamma biosynthetic process;positive regulation of interleukin-2 secretion;positive regulation of osteoblast differ…	identical protein binding;signaling receptor binding	external side of plasma membrane;integral component of membrane	CD molecules;Cell adhesion molecules (CAMs)	+	4	34566	4	182.36	2.42102	0.0109711	Q7TPB4	CD276_RAT	Cd276	CD276 antigen OS=Rattus norvegicus OX=10116 GN=Cd276 PE=2 SV=1
17.1299	18.2052	18.8457	18.5336	18.5971	18.857	18.6203	18.2675	18.4937	18.321	18.595	autophagic cell death;cell communication;cellular response to starvation;decidualization;male gonad development;multicellular organism aging;nerve development;proteolysis;proteolysis involved in cellular protein catabolic process;response to glucocorticoid;response to glucose;response to gonadotropin;response to odorant;response to organic cyclic compound;Sertoli cell differentiation;spermatogene…	aminopeptidase activity;cysteine-type endopeptidase activity;kininogen binding;peptide binding;protein-containing complex binding	cytoplasm;external side of plasma membrane;extracellular space;lysosome;microvillus;neuron projection;perikaryon;vacuole	Antigen processing and presentation;Apoptosis;Autophagy - animal;Chaperones and folding catalysts;Fluid shear stress and atherosclerosis;Glycosylphosphatidylinositol (GPI)-anchored proteins;Lysosome;Peptidases;Phagosome;Proteoglycans in cancer;Rheumatoid arthritis		7	38206	7	332.13	0.544784	0.333462	P07154;Q9QV07	CATL1_RAT	Ctsl	Cathepsin L1 OS=Rattus norvegicus OX=10116 GN=Ctsl PE=1 SV=2
14.091	12.9526	15.5212	14.7871	13.6827	15.3624	14.8739	14.8841	15.233	15.1173	16.1133	cell proliferation;cell surface receptor signaling pathway;glucose metabolic process;hypoxia-inducible factor-1alpha signaling pathway;intrinsic apoptotic signaling pathway in response to oxidative stress;peptidyl-serine phosphorylation;protein phosphorylation;regulation of glucose metabolic process	ATP binding;protein heterodimerization activity;protein homodimerization activity;protein serine/threonine kinase activity;protein-containing complex binding;pyruvate dehydrogenase (acetyl-transferring) kinase activity	mitochondrial matrix;mitochondrion;pyruvate dehydrogenase complex			2	49392	2	75.57	0.597119	0.297973	Q63065	PDK1_RAT	Pdk1	[Pyruvate dehydrogenase (acetyl-transferring)] kinase isozyme 1, mitochondrial OS=Rattus norvegicus OX=10116 GN=Pdk1 PE=1 SV=1
17.4406	17.153	17.241	17.7187	17.6729	17.5631	17.5806	16.4203	16.1175	16.345	16.3724	anterograde axonal transport;intracellular protein transport;positive regulation of dendrite morphogenesis;positive regulation of early endosome to late endosome transport;positive regulation of receptor-mediated endocytosis;Rab protein signal transduction;regulation of axon extension;regulation of exocytosis	GDP binding;GTP binding;GTPase activity	axon cytoplasm;cleavage furrow;cytoplasmic side of early endosome membrane;cytoplasmic side of plasma membrane;cytoplasmic vesicle membrane;early endosome;endoplasmic reticulum membrane;Golgi cisterna membrane;neuron projection;synapse;trans-Golgi network	Exosome;GTP-binding proteins;Membrane trafficking	+	5	24547	6	382.41	6.0878	0	Q6AXT5	RAB21_RAT	Rab21	Ras-related protein Rab-21 OS=Rattus norvegicus OX=10116 GN=Rab21 PE=2 SV=1
16.6395	16.2613	16.7242	17.0552	17.3355	16.8855	17.1352	16.9684	17.4308	17.0393	17.2345	protein deglycosylation;protein maturation	hydrolase activity;N4-(beta-N-acetylglucosaminyl)-L-asparaginase activity;peptidase activity;protein self-association	cytoplasm;endoplasmic reticulum;extracellular space;lysosome	Lysosome;Other glycan degradation	+	2	37657	2	112.18	2.01255	0.0209718	P30919;Q4G065	ASPG_RAT	Aga	N(4)-(Beta-N-acetylglucosaminyl)-L-asparaginase OS=Rattus norvegicus OX=10116 GN=Aga PE=1 SV=2
14.3983	14.5251	14.4305	15.1152	14.9452	14.8024	14.9469	14.2119	14.1256	14.0699	14.4034	endoplasmic reticulum to Golgi vesicle-mediated transport;Golgi organization;Golgi vesicle docking;intracellular protein transport;intra-Golgi vesicle-mediated transport;membrane fusion;transcytosis;vesicle fusion with Golgi apparatus	protein transporter activity	cytosol;endoplasmic reticulum;ER to Golgi transport vesicle membrane;fibrillar center;Golgi membrane;Golgi stack;perinuclear region of cytoplasm		+	4	108122	5	163.05	4.08815	0.00179105	P41542	USO1_RAT	Uso1	General vesicular transport factor p115 OS=Rattus norvegicus OX=10116 GN=Uso1 PE=1 SV=1
10.8329	10.8277	12.3418	9.32806	10.4667	10.9887	13.3115	10.1645	10.0531	9.85506	9.11862	cell division;DNA biosynthetic process;DNA ligation involved in DNA repair;DNA recombination;DNA repair;lagging strand elongation;Okazaki fragment processing involved in mitotic DNA replication	ATP binding;DNA binding;DNA ligase (ATP) activity;DNA ligase activity;metal ion binding	cytoplasm;mitochondrion;nucleus			1	103159	1	31.83	0.655884	0.265018	Q9JHY8	DNLI1_RAT	Lig1	DNA ligase 1 OS=Rattus norvegicus OX=10116 GN=Lig1 PE=1 SV=1
12.7862	13.6349	13.9508	15.1383	14.6395	15.4501	14.6772	12.885	13.7247	13.5855	14.5551	cellular response to hormone stimulus;collagen fibril organization;collagen metabolic process;hydroxylysine biosynthetic process;peptidyl-lysine hydroxylation;response to hypoxia	ferrous iron binding;L-ascorbic acid binding;peptide binding;procollagen-lysine 5-dioxygenase activity	rough endoplasmic reticulum membrane		+	1	84130	1	76.37	1.86665	0.0260541	Q63321	PLOD1_RAT	Plod1	Procollagen-lysine,2-oxoglutarate 5-dioxygenase 1 OS=Rattus norvegicus OX=10116 GN=Plod1 PE=1 SV=1
16.6405	17.3658	17.3587	16.8982	17.2369	17.9153	17.5729	14.1236	14.2694	14.6174	14.6139	ceramide biosynthetic process;fatty acid biosynthetic process;positive regulation of apoptotic process	sphingolipid delta-4 desaturase activity	endoplasmic reticulum membrane;integral component of membrane;mitochondrion	Lipid biosynthesis proteins;Sphingolipid metabolism;Sphingolipid signaling pathway	+	1	38144	1	20.56	5.21839	0	Q564G4;Q5XIF5;Q91XI6	DEGS1_RAT	Degs1	Sphingolipid delta(4)-desaturase DES1 OS=Rattus norvegicus OX=10116 GN=Degs1 PE=2 SV=1
16.0863	16.5243	15.5415	15.8602	15.8219	16.3899	15.6465	15.1079	14.4291	14.3181	14.1859	dephosphorylation;nucleotide metabolic process	hydrolase activity;magnesium ion binding;nucleotide binding	cytoplasm	Nicotinate and nicotinamide metabolism;Purine metabolism;Pyrimidine metabolism	+	4	34799	4	129.65	2.88392	0.00530049	F8WG43;Q6AYP7	5NT3B_RAT	Nt5c3b	7-methylguanosine phosphate-specific 5'-nucleotidase OS=Rattus norvegicus OX=10116 GN=Nt5c3b PE=2 SV=2
17.4913	17.0161	18.1454	17.5032	17.195	17.5923	17.4082	17.9846	18.348	18.3195	18.7171	calcium ion transport into cytosol;cellular response to cAMP;G protein-coupled receptor signaling pathway;positive regulation of cytosolic calcium ion concentration;protein heterooligomerization;protein homooligomerization;release of sequestered calcium ion into cytosol	calcium ion binding;calcium ion transmembrane transporter activity;calcium-release channel activity;inositol 1,3,4,5 tetrakisphosphate binding;inositol 1,4,5 trisphosphate binding;inositol 1,4,5-trisphosphate-sensitive calcium-release channel activity;inositol hexakisphosphate binding;phosphatidylinositol binding	apical part of cell;brush border;cytoplasm;cytoplasmic vesicle membrane;dendrite;endoplasmic reticulum;endoplasmic reticulum membrane;integral component of endoplasmic reticulum membrane;myelin sheath;neuronal cell body;nuclear envelope;nuclear outer membrane;perinuclear region of cytoplasm;plasma membrane;presynapse;sarcoplasmic reticulum;secretory granule membrane	Aldosterone synthesis and secretion;Alzheimer disease;Apelin signaling pathway;Apoptosis;Calcium signaling pathway;Cellular senescence;cGMP-PKG signaling pathway;Cholinergic synapse;Circadian entrainment;Cortisol synthesis and secretion;C-type lectin receptor signaling pathway;Cushing syndrome;Dopaminergic synapse;Estrogen signaling pathway;Gap junction;Gastric acid secretion;Glucagon signaling p…	+	10	307000	10	395.31	1.86552	0.0260655	Q63269	ITPR3_RAT	Itpr3	Inositol 1,4,5-trisphosphate receptor type 3 OS=Rattus norvegicus OX=10116 GN=Itpr3 PE=1 SV=1
18.9462	18.6523	18.8378	19.5463	19.6954	18.9822	18.9532	18.867	18.4639	18.6066	18.4727	endocytosis;regulation of neuronal synaptic plasticity;regulation of opioid receptor signaling pathway;response to amyloid-beta	protein domain specific binding;protein-containing complex binding;SNARE binding;syntaxin-1 binding	cell junction;excitatory synapse;integral component of synaptic vesicle membrane;intracellular organelle;neuron projection;neuron projection terminus;neuron spine;presynaptic active zone;protein-containing complex;synaptic vesicle;synaptic vesicle membrane;terminal bouton		+	5	33574	5	319.84	1.72258	0.034034	P07825;Q499R3	SYPH_RAT;SYPH_HUMAN	Syp	Synaptophysin OS=Rattus norvegicus OX=10116 GN=Syp PE=1 SV=1
15.5534	14.9813	15.2379	15.7441	15.7823	15.3889	15.3563	14.7061	14.5064	15.0242	14.7396	establishment of protein localization to endoplasmic reticulum membrane;excitatory postsynaptic potential;lipid droplet organization;positive regulation of autophagosome assembly;positive regulation of endoplasmic reticulum tubular network organization;positive regulation of glutamate neurotransmitter secretion in response to membrane depolarization;positive regulation of GTPase activity;positive…	GTPase activator activity;protein heterodimerization activity;Rab GTPase binding	cytoplasm;endoplasmic reticulum tubular network;excitatory synapse;postsynapse;protein-containing complex		+	2	87558	2	49.37	2.42391	0.010929	P69735	RB3GP_RAT	Rab3gap1	Rab3 GTPase-activating protein catalytic subunit (Fragments) OS=Rattus norvegicus OX=10116 GN=Rab3gap1 PE=1 SV=2
15.5172	15.2048	15.8299	15.7571	15.0394	16.4867	15.5277	16.4296	16.6583	16.4261	17.2657	antigen processing and presentation;cellular response to nerve growth factor stimulus;endocytic recycling;endosomal transport;intracellular protein transport;mitotic cytokinesis;neuron projection development;plasma membrane to endosome transport;protein localization to endosome;Rab protein signal transduction	GDP binding;GTP binding;GTPase activity;phosphatidylinositol-4,5-bisphosphate binding	anchored component of synaptic vesicle membrane;cell projection membrane;clathrin-coated endocytic vesicle;clathrin-coated pit;endosome membrane;Golgi membrane;intercellular bridge;melanosome;plasma membrane	Endocytosis;Exosome;GTP-binding proteins;Membrane trafficking	+	2	23296	4	249.94	1.72609	0.0340515	Q5U316	RAB35_RAT	Rab35	Ras-related protein Rab-35 OS=Rattus norvegicus OX=10116 GN=Rab35 PE=1 SV=1
13.954	14.5794	13.8901	13.0951	14.0158	14.1077	13.9127	10.6008	12.2992	11.6313	11.7337	axon regeneration;brain development;cellular response to estradiol stimulus;cellular response to oxidative stress;cerebral cortex development;hippocampus development;intermediate filament bundle assembly;neuron projection development;ovarian follicle atresia;response to acrylamide;response to cocaine;response to sodium arsenite;spinal cord development	protein binding, bridging;protein heterodimerization activity;structural constituent of cytoskeleton;toxic substance binding	axon;cytoplasm;intermediate filament;neurofilament;nucleus;perikaryon		+	1	115593	4	276.5	3.36721	0.0025931	O35482;P16884;Q540Z7;Q63368	NFH_RAT	Nefh	Neurofilament heavy polypeptide OS=Rattus norvegicus OX=10116 GN=Nefh PE=1 SV=4
15.6237	16.1494	15.6855	16.1315	16.1862	16.5536	15.772	14.4269	14.3688	14.0399	14.3744	cellular localization;forebrain development;negative regulation of phosphatase activity	actin filament binding;actin-dependent ATPase activity;ATP binding;calcium-dependent protein binding;calmodulin binding;microfilament motor activity;protein domain specific binding	apical dendrite;axolemma;basolateral plasma membrane;brush border;cytoplasmic vesicle;myelin sheath;myosin complex;neuronal cell body;plasma membrane raft;smooth endoplasmic reticulum	Chromosome and associated proteins;Cytoskeleton proteins;Exosome;Membrane trafficking;Protein phosphatases and associated proteins	+	6	116820	8	314.65	4.6493	0.000666667	Q5PQU2;Q63357	MYO1D_RAT	Myo1d	Unconventional myosin-Id OS=Rattus norvegicus OX=10116 GN=Myo1d PE=1 SV=3
18.0757	18.1013	18.317	17.4453	17.4639	17.6179	17.7184	17.3101	17.4812	17.5747	17.8147	fatty acid beta-oxidation using acyl-CoA dehydrogenase	electron transfer activity;nucleotide binding	cytosol;mitochondrial matrix	Energy metabolism	+	13	27898	13	747.13	2.69908	0.00726829	Q68FU3	ETFB_RAT	Etfb	Electron transfer flavoprotein subunit beta OS=Rattus norvegicus OX=10116 GN=Etfb PE=1 SV=3
16.5884	16.4282	15.9356	16.8717	16.7836	16.5728	16.9331	16.0065	16.1607	16.1927	16.3002	aerobic respiration;respiratory electron transport chain;succinate metabolic process;tricarboxylic acid cycle	2 iron, 2 sulfur cluster binding;3 iron, 4 sulfur cluster binding;4 iron, 4 sulfur cluster binding;electron transfer activity;metal ion binding;succinate dehydrogenase (ubiquinone) activity;ubiquinone binding	mitochondrial inner membrane;mitochondrial membrane;mitochondrial respiratory chain complex II, succinate dehydrogenase complex (ubiquinone);nucleoplasm;plasma membrane	Alzheimer disease;Citrate cycle (TCA cycle);Huntington disease;Non-alcoholic fatty liver disease (NAFLD);Oxidative phosphorylation;Parkinson disease;Thermogenesis	+	3	32607	3	152.66	2.12263	0.0175261	B0BMZ2;P21913;Q0QEZ3	SDHB_RAT	Sdhb	Succinate dehydrogenase [ubiquinone] iron-sulfur subunit, mitochondrial OS=Rattus norvegicus OX=10116 GN=Sdhb PE=2 SV=2
17.2205	17.5769	17.7906	17.9113	18.0873	17.7052	18.1534	17.5929	17.6723	18.0092	17.5966	aging;angiogenesis;apoptotic process;cell adhesion;central nervous system neuron axonogenesis;establishment of protein localization;intracellular signal transduction;learning or memory;negative regulation of glial cell apoptotic process;negative regulation of heart contraction;negative regulation of translation;peptidyl-serine phosphorylation;peptidyl-threonine phosphorylation;positive regulation…	ATP binding;calcium-dependent protein kinase C activity;protein kinase C activity;protein serine/threonine kinase activity;zinc ion binding	cytoplasm;cytosol;membrane raft;mitochondrial membrane;mitochondrion;neuron projection;nucleus;perinuclear region of cytoplasm;plasma membrane;protein-containing complex			2	77883	3	155.84	1.04569	0.120278	P05696	KPCA_RAT	Prkca	Protein kinase C alpha type OS=Rattus norvegicus OX=10116 GN=Prkca PE=1 SV=3
16.9713	16.5226	17.3302	18.0989	16.8655	18.2873	17.0048	18.0714	17.0205	17.6221	18.5027	nicotinamide nucleotide metabolic process;protein homotetramerization	metal ion binding;NADHX epimerase activity;NADPHX epimerase activity;nucleotide binding;protein homodimerization activity	cell body;cilium;cytosol;extracellular space;mitochondrion;nucleoplasm			4	31213	5	164.81	0.60859	0.290321	B0BNM1	NNRE_RAT	Apoa1bp	NAD(P)H-hydrate epimerase OS=Rattus norvegicus OX=10116 GN=Naxe PE=2 SV=1
20.0376	20.2378	19.7797	20.3871	20.1722	20.159	19.8598	18.9864	18.9174	18.7859	19.0236	intrinsic apoptotic signaling pathway by p53 class mediator;purine ribonucleotide catabolic process;regulation of transcription, DNA-templated	hydrolase activity;nucleotide binding	cytoplasm;histone deacetylase complex	Exosome	+	6	13882	6	644.07	4.50954	0.00075	B5DEM9;P16436;P62959	HINT1_RAT	Hint1	Histidine triad nucleotide-binding protein 1 OS=Rattus norvegicus OX=10116 GN=Hint1 PE=1 SV=5
16.6991	17.2582	16.9623	16.2905	16.5548	16.5295	16.5456	16.6787	16.533	16.4897	16.5381	aging;negative regulation of blood pressure;protein processing;proteolysis;retina development in camera-type eye	aminopeptidase activity;cobalt ion binding;copper ion binding;metalloaminopeptidase activity;peptide binding;zinc ion binding	external side of plasma membrane;extracellular region;extracellular space;Golgi apparatus;neuron projection;plasma membrane;secretory granule	Peptidases	+	5	73372	6	203.07	1.93654	0.0231869	O09175;P97530	AMPB_RAT	Rnpep	Aminopeptidase B OS=Rattus norvegicus OX=10116 GN=Rnpep PE=1 SV=2
18.4089	18.337	18.4885	18.6036	18.5757	18.578	18.5044	18.2724	18.2493	18.3664	18.3911	cerebellum development;glutamate catabolic process;glutamine metabolic process;long-term memory;positive regulation of insulin secretion;response to aluminum ion;tricarboxylic acid metabolic process	ATP binding;enzyme binding;glutamate dehydrogenase (NAD+) activity;glutamate dehydrogenase [NAD(P)+] activity;GTP binding	mitochondrial matrix;mitochondrion	Alanine, aspartate and glutamate metabolism;Arginine biosynthesis;D-Glutamine and D-glutamate metabolism;Exosome;Necroptosis;Nitrogen metabolism;Proximal tubule bicarbonate reclamation	+	12	61719	13	623.27	2.76434	0.00649782	P10860;Q66HI8;Q6LC16	DHE3_RAT	Glud1	Glutamate dehydrogenase 1, mitochondrial OS=Rattus norvegicus OX=10116 GN=Glud1 PE=1 SV=2
12.0924	11.9627	11.4561	13.232	12.3585	11.9844	11.9669	4.5171	4.55533	3.4375	4.69644	nicotinamide nucleotide metabolic process	ADP-dependent NAD(P)H-hydrate dehydratase activity;ATP binding;ATP-dependent NAD(P)H-hydrate dehydratase activity	mitochondrion		+	1	36951	1	33.74	7.3707	0	D4AAT7	NNRD_RAT	Carkd	ATP-dependent (S)-NAD(P)H-hydrate dehydratase OS=Rattus norvegicus OX=10116 GN=Naxd PE=3 SV=1
18.2199	18.0272	18.8455	19.0482	18.7364	18.9234	18.3965	18.6349	18.7415	18.8774	19.278	dendrite morphogenesis;lysosomal transport;lysosome localization;lysosome organization		integral component of membrane;late endosome membrane;lysosomal membrane			1	31418	1	69.26	0.801273	0.194964	Q6AYA5	T106B_RAT	Tmem106b	Transmembrane protein 106B OS=Rattus norvegicus OX=10116 GN=Tmem106b PE=1 SV=1
14.7942	14.8733	14.8532	14.9128	14.9434	15.0658	14.6494	14.8879	13.3313	12.8474	13.2589	positive regulation of IRE1-mediated unfolded protein response;positive regulation of PERK-mediated unfolded protein response;regulation of endoplasmic reticulum tubular network organization;response to endoplasmic reticulum stress		endoplasmic reticulum;endoplasmic reticulum membrane;integral component of endoplasmic reticulum membrane;melanosome;nuclear envelope	Chromosome and associated proteins;Membrane trafficking	+	2	28307	2	118.04	1.71792	0.0342162	Q9Z142	TMM33_RAT	Tmem33	Transmembrane protein 33 OS=Rattus norvegicus OX=10116 GN=Tmem33 PE=2 SV=1
18.0576	17.8231	18.2045	18.6761	18.5761	18.2674	18.3485	18.1186	17.6638	18.194	18.1066	actin filament depolymerization;barbed-end actin filament capping;positive regulation of cardiac muscle hypertrophy;positive regulation of neuron projection development;regulation of actin phosphorylation;regulation of lamellipodium assembly;sequestering of actin monomers	actin binding;actin filament binding;actin monomer binding;ATP binding;phosphatidylinositol-4,5-bisphosphate binding;protein tyrosine kinase activity	actin filament;cell-cell junction;cytoplasm;cytosol;filopodium;myofibril;perinuclear region of cytoplasm;ruffle membrane	Structural proteins		6	40294	6	479.58	1.51795	0.0502003	Q5RJR2	TWF1_RAT	Twf1	Twinfilin-1 OS=Rattus norvegicus OX=10116 GN=Twf1 PE=1 SV=1
18.5608	18.5775	20.0303	20.1681	19.6721	20.0685	19.9768	19.7452	19.5187	19.8754	20.0288	carnitine metabolic process;cellular response to fatty acid;eating behavior;epithelial cell differentiation;fatty acid beta-oxidation;glucose metabolic process;long-chain fatty acid metabolic process;long-chain fatty acid transport;positive regulation of fatty acid beta-oxidation;protein homooligomerization;regulation of fatty acid beta-oxidation;regulation of fatty acid oxidation;regulation of i…	carnitine O-palmitoyltransferase activity;identical protein binding;palmitoleoyltransferase activity	integral component of membrane;integral component of mitochondrial outer membrane;intracellular membrane-bounded organelle;mitochondrial outer membrane;mitochondrion	Adipocytokine signaling pathway;AMPK signaling pathway;Fatty acid degradation;Glucagon signaling pathway;Insulin resistance;Mitochondrial biogenesis;PPAR signaling pathway;Thermogenesis		15	88810	15	969.15	1.12576	0.104312	P32198;P97780;Q63704;Q6IMZ4	CPT1A_RAT;CPT1B_RAT	Cpt1a;Cpt1b	Carnitine O-palmitoyltransferase 1, liver isoform OS=Rattus norvegicus OX=10116 GN=Cpt1a PE=1 SV=2
16.3366	16.1207	15.7506	16.0352	16.3742	16.014	16.3399	15.4157	15.2764	15.4437	15.5291	mRNA transport;NLS-bearing protein import into nucleus;nuclear pore organization	phospholipid binding;single-stranded DNA binding;structural constituent of nuclear pore	nuclear lamina;nuclear membrane;nuclear pore central transport channel;nuclear pore nuclear basket;nucleoplasm;plasma membrane	Messenger RNA biogenesis;RNA transport	+	1	34837	2	71.38	2.87411	0.00539216	Q68FY1	NUP35_RAT	Nup35	Nucleoporin NUP35 OS=Rattus norvegicus OX=10116 GN=Nup35 PE=1 SV=1
16.1852	15.9437	15.5814	16.4675	16.4303	16.412	16.2159	15.9591	15.7026	15.5625	15.8448	amyloid-beta clearance by transcytosis;negative regulation of amyloid-beta clearance;negative regulation of cell death;negative regulation of protein binding;negative regulation of receptor internalization;negative regulation of very-low-density lipoprotein particle clearance;regulation of receptor-mediated endocytosis	heparin binding;lipase binding;low-density lipoprotein particle receptor binding;receptor antagonist activity;very-low-density lipoprotein particle receptor binding	cell surface;cis-Golgi network;cytoplasm;endoplasmic reticulum-Golgi intermediate compartment;endosome;endosome lumen;extracellular region;Golgi apparatus;Golgi lumen;plasma membrane;rough endoplasmic reticulum;rough endoplasmic reticulum lumen;vesicle	Cholesterol metabolism	+	1	42006	2	84.14	2.23685	0.0145158	Q4FZX8;Q642A1;Q64723;Q99068	AMRP_RAT	Lrpap1	Alpha-2-macroglobulin receptor-associated protein OS=Rattus norvegicus OX=10116 GN=Lrpap1 PE=1 SV=2
18.4236	18.538	18.7443	18.8685	18.8587	18.7317	18.9119	18.45	18.6214	18.7146	18.6876	endocytosis;endosome organization;intracellular protein transport;phagocytosis;positive regulation of smooth muscle cell migration;positive regulation of smooth muscle cell proliferation;Rab protein signal transduction;regulation of endocytosis;regulation of filopodium assembly;regulation of long-term neuronal synaptic plasticity;regulation of synaptic vesicle exocytosis;vesicle-mediated transport	GDP-dissociation inhibitor binding;GTP binding;GTPase activity	anchored component of synaptic vesicle membrane;axon;axon terminus;cytoplasm;cytosol;dendrite;early endosome;early endosome membrane;endocytic vesicle;endosome;melanosome;neuron projection;neuronal cell body;perinuclear region of cytoplasm;phagocytic vesicle membrane;plasma membrane;postsynaptic early endosome;protein-containing complex;recycling endosome;ruffle;somatodendritic compartment;synapt…	Amoebiasis;Amyotrophic lateral sclerosis (ALS);Endocytosis;Exosome;GTP-binding proteins;Membrane trafficking;Phagosome;Ras signaling pathway;Tuberculosis;Vasopressin-regulated water reabsorption		4	23838	5	389.96	1.51614	0.050246	M0RC99;O88565	RAB5A_RAT	Rab5a	Ras-related protein Rab-5A OS=Rattus norvegicus OX=10116 GN=Rab5a PE=2 SV=1
15.3471	13.7687	13.2952	15.3074	15.5334	14.9618	15.1258	12.247	11.646	11.8852	12.1203	basement membrane assembly;cellular response to hormone stimulus;collagen fibril organization;collagen metabolic process;endothelial cell morphogenesis;epidermis morphogenesis;hydroxylysine biosynthetic process;in utero embryonic development;lung morphogenesis;neural tube development;peptidyl-lysine hydroxylation;protein localization;protein O-linked glycosylation;vasodilation	iron ion binding;L-ascorbic acid binding;procollagen galactosyltransferase activity;procollagen glucosyltransferase activity;procollagen-lysine 5-dioxygenase activity	collagen-containing extracellular matrix;endoplasmic reticulum;endoplasmic reticulum lumen;endoplasmic reticulum membrane;extracellular space;rough endoplasmic reticulum;trans-Golgi network	Glycosyltransferases;Lysine degradation;Other types of O-glycan biosynthesis	+	2	85577	2	60.82	3.83376	0.00184615	Q5U367;Q811A5	PLOD3_RAT	Plod3	Multifunctional procollagen lysine hydroxylase and glycosyltransferase LH3 OS=Rattus norvegicus OX=10116 GN=Plod3 PE=1 SV=1
15.5209	16.689	16.779	17.3171	17.3927	16.8499	17.1087	16.9334	17.4475	17.1696	17.2391	regulation of apoptotic process	mRNA 3'-UTR binding	cytoplasm;cytosol;nucleus;perinuclear region of cytoplasm;plasma membrane	Spliceosome		2	44841	2	127.68	1.38851	0.0630013	Q6AXS5;Q8VHU3	PAIRB_RAT	Serbp1	Plasminogen activator inhibitor 1 RNA-binding protein OS=Rattus norvegicus OX=10116 GN=Serbp1 PE=1 SV=2
14.5819	15.364	15.0868	14.602	14.1046	14.2604	14.2759	14.9161	14.7034	15.0016	15.1342	actin filament organization;cell adhesion;cytokine-mediated signaling pathway;endochondral ossification;endocytosis;glucose metabolic process;immune system process;inositol phosphate metabolic process;negative regulation of cell proliferation;negative regulation of gene expression;phosphatidylinositol biosynthetic process;phosphatidylinositol dephosphorylation;post-embryonic development;response …	actin binding;inositol-1,3,4,5-tetrakisphosphate 5-phosphatase activity;phosphatidylinositol-3,4,5-trisphosphate 5-phosphatase activity;SH2 domain binding;SH3 domain binding	cytoskeleton;cytosol;filopodium;Golgi apparatus;lamellipodium;plasma membrane	B cell receptor signaling pathway;Fc gamma R-mediated phagocytosis;Inositol phosphate metabolism;Insulin signaling pathway;Membrane trafficking;Phosphatidylinositol signaling system	+	1	139311	1	26.76	1.93696	0.0231934	B2RTX5;O15357;Q13577;Q13578	SHIP2_HUMAN	INPPL1	Phosphatidylinositol 3,4,5-trisphosphate 5-phosphatase 2 OS=Homo sapiens OX=9606 GN=INPPL1 PE=1 SV=2
19.6669	19.5088	19.6255	19.8862	19.8771	19.8813	19.8327	19.6959	19.6246	19.6481	19.431	antimicrobial humoral immune response mediated by antimicrobial peptide;cytoplasmic translation;defense response to Gram-negative bacterium;killing of cells of other organism;liver regeneration;nuclear-transcribed mRNA catabolic process, nonsense-mediated decay;positive regulation of selenocysteine incorporation;SRP-dependent cotranslational protein targeting to membrane;translation;translational…	RNA binding;selenocysteine insertion sequence binding;structural constituent of ribosome	cytosol;cytosolic large ribosomal subunit;extracellular exosome;focal adhesion;membrane;nucleus;polysomal ribosome;postsynaptic density;ribosome	Ribosome	+	5	12947	5	509.1	2.53247	0.00944561	P04645;P62890	RL30_RAT	RPL30	60S ribosomal protein L30 OS=Rattus norvegicus OX=10116 GN=Rpl30 PE=3 SV=2
16.4327	16.9772	17.5216	17.9199	17.9443	17.7013	18.037	17.6126	17.69	17.8244	17.5397	nuclear-transcribed mRNA catabolic process, no-go decay;regulation of transcription, DNA-templated	DNA binding;RNA binding	CRD-mediated mRNA stability complex;cytosol;Golgi apparatus;plasma membrane		+	7	89637	8	388.29	2.0153	0.020952	P18395	CSDE1_RAT	Csde1	Cold shock domain-containing protein E1 OS=Rattus norvegicus OX=10116 GN=Csde1 PE=2 SV=1
19.2863	18.7988	20.0922	20.5049	19.7148	20.4943	19.5474	20.7144	20.3346	20.0391	20.6564	adenosine metabolic process;AMP salvage;dATP biosynthetic process;positive regulation of cardiac muscle hypertrophy;positive regulation of T cell proliferation;purine ribonucleoside salvage;type B pancreatic cell proliferation	adenosine kinase activity;ATP binding;metal ion binding	cytoplasm;cytosol;nucleoplasm;nucleus	Purine metabolism		8	40450	8	737.19	1.18893	0.0921211	P55264;Q6JAM3;Q91VJ3	ADK_RAT;ADK_MOUSE;ADK_CRIGR;ADK_HUMAN	Adk	Adenosine kinase OS=Rattus norvegicus OX=10116 GN=Adk PE=1 SV=3
14.8379	15.0748	15.079	14.8734	14.6164	15.2959	14.6323	11.6822	12.1947	11.8432	10.7298		CD4 receptor binding	cytosol;trans-Golgi network transport vesicle	Endocytosis	+	1	29785	1	40.95	5.1466	0	Q5XIC4	SPG21_RAT	Spg21	Maspardin OS=Rattus norvegicus OX=10116 GN=Spg21 PE=2 SV=1
15.8992	15.6101	17.2015	18.0443	16.6033	17.1455	16.6314	16.6621	17.5142	17.643	18.1653			cytoplasmic vesicle;extracellular region;transport vesicle membrane			6	53151	6	319.05	0.922152	0.152835	P47868	SCG3_RAT	Scg3	Secretogranin-3 OS=Rattus norvegicus OX=10116 GN=Scg3 PE=1 SV=1
16.0178	16.0669	15.86	16.0552	16.0824	15.7375	16.0367	14.3502	14.759	14.2884	14.772	axonogenesis;cargo loading into vesicle;cell proliferation;clathrin coat assembly;clathrin-dependent endocytosis;dendrite morphogenesis;iron ion homeostasis;iron ion import across plasma membrane;negative regulation of gene expression;negative regulation of metalloendopeptidase activity involved in amyloid precursor protein catabolic process;positive regulation of amyloid-beta formation;positive …	1-phosphatidylinositol binding;clathrin binding;identical protein binding;phosphatidylinositol-4,5-bisphosphate binding;SH3 domain binding;SNARE binding	clathrin-coated pit;clathrin-coated vesicle;endosome;extrinsic component of presynaptic endocytic zone membrane;Golgi apparatus;intrinsic component of membrane;neurofibrillary tangle;neuron projection;neuronal cell body;nucleus;parallel fiber to Purkinje cell synapse;plasma membrane;postsynapse;postsynaptic density;postsynaptic membrane;presynaptic membrane;Schaffer collateral - CA1 synapse;synap…	Membrane trafficking	+	4	69470	6	257.5	5.05658	0	O55011;O55012	PICAL_RAT	Picalm	Phosphatidylinositol-binding clathrin assembly protein OS=Rattus norvegicus OX=10116 GN=Picalm PE=1 SV=1
18.1863	18.3747	18.5826	17.8334	17.8457	18.1984	18.3563	18.1381	18.3587	17.9973	18.0363	mRNA transport;protein import into nucleus;protein localization to nuclear inner membrane;transcription-dependent tethering of RNA polymerase II gene DNA at nuclear periphery	structural constituent of nuclear pore	cytoplasm;nuclear envelope;nuclear membrane;nuclear pore inner ring	Messenger RNA biogenesis;RNA transport		9	156387	9	310.94	0.730686	0.225776	P37199	NU155_RAT	Nup155	Nuclear pore complex protein Nup155 OS=Rattus norvegicus OX=10116 GN=Nup155 PE=1 SV=1
17.4755	17.7684	17.6712	17.7574	18.0263	17.8234	18.162	17.2548	17.3385	17.5064	17.4033	10-formyltetrahydrofolate biosynthetic process;histidine biosynthetic process;methionine biosynthetic process;nucleotide metabolic process;one-carbon metabolic process;purine nucleobase biosynthetic process;purine nucleotide biosynthetic process;response to nitrogen dioxide;tetrahydrofolate interconversion;tetrahydrofolate metabolic process	ATP binding;formate-tetrahydrofolate ligase activity;methenyltetrahydrofolate cyclohydrolase activity;methylenetetrahydrofolate dehydrogenase (NADP+) activity;methylenetetrahydrofolate dehydrogenase [NAD(P)+] activity	cytoplasm	Exosome;One carbon pool by folate	+	10	101616	13	643.65	2.62523	0.00821622	P27653;Q62808	C1TC_RAT	Mthfd1	C-1-tetrahydrofolate synthase, cytoplasmic OS=Rattus norvegicus OX=10116 GN=Mthfd1 PE=1 SV=3
15.5314	15.2423	15.6374	15.8488	15.8091	15.9703	15.9037	15.5788	15.695	15.989	15.7151	adenosine receptor signaling pathway;adenylate cyclase-inhibiting G protein-coupled receptor signaling pathway;calcium ion transmembrane transport;calcium-mediated signaling;calcium-mediated signaling using extracellular calcium source;cell projection organization;cellular response to ATP;cytosolic calcium signaling involved in initiation of cell movement in glial-mediated radial cell migration;G…	ADP receptor activity;G protein-coupled adenosine receptor activity;G protein-coupled purinergic nucleotide receptor activity	basal plasma membrane;caveola;external side of plasma membrane;integral component of membrane;intrinsic component of membrane;plasma membrane	G protein-coupled receptors;Platelet activation	+	2	39592	2	70.52	1.63656	0.0401739	Q9EPX4	P2Y12_RAT	P2ry12	P2Y purinoceptor 12 OS=Rattus norvegicus OX=10116 GN=P2ry12 PE=1 SV=1
17.4592	17.3149	17.5143	17.6816	17.8253	17.6484	17.7858	16.6245	17.235	16.8854	16.7554	positive regulation of apoptotic process;protein import into mitochondrial matrix;protein insertion into mitochondrial membrane;protein targeting to mitochondrion	cation channel activity;porin activity;preprotein binding;protein transmembrane transporter activity	integral component of mitochondrial outer membrane;mitochondrial outer membrane;mitochondrial outer membrane translocase complex;mitochondrion;pore complex	Amyotrophic lateral sclerosis (ALS);Mitochondrial biogenesis;Transporters	+	4	38294	4	210.06	3.3997	0.00255073	Q75Q40	TOM40_RAT	Tomm40	Mitochondrial import receptor subunit TOM40 homolog OS=Rattus norvegicus OX=10116 GN=Tomm40 PE=1 SV=1
19.3705	20.4725	20.9311	20.8984	20.9669	20.8878	21.0056	20.7716	20.7683	20.9359	20.7707	cellular response to manganese ion;protein folding;response to hypoxia;ubiquitin-dependent ERAD pathway	ATP binding;unfolded protein binding	endoplasmic reticulum;endoplasmic reticulum lumen;melanosome;perinuclear region of cytoplasm;smooth endoplasmic reticulum	Chaperones and folding catalysts;Estrogen signaling pathway;Fluid shear stress and atherosclerosis;IL-17 signaling pathway;Pathways in cancer;PI3K-Akt signaling pathway;Prostate cancer;Protein processing in endoplasmic reticulum;Thyroid hormone synthesis		28	92998	29	1881.9	0.877299	0.167458	A6IFJ6;Q66HD0	ENPL_RAT	Hsp90b1	Endoplasmin OS=Rattus norvegicus OX=10116 GN=Hsp90b1 PE=1 SV=2
17.1966	17.1492	16.7261	17.9809	17.4232	17.191	17.8574	16.8609	16.4814	16.7365	16.7914	adult walking behavior;amyloid fibril formation;apoptotic process;axo-dendritic transport;axon extension;axonogenesis;intracellular distribution of mitochondria;intrinsic apoptotic signaling pathway in response to oxidative stress;learning or memory;memory;microtubule cytoskeleton organization;microtubule polymerization;mitochondrion transport along microtubule;negative regulation of establishmen…	apolipoprotein binding;chaperone binding;DNA binding;enzyme binding;heat shock protein binding;Hsp90 protein binding;identical protein binding;lipoprotein particle binding;microtubule binding;microtubule lateral binding;protein homodimerization activity;protein kinase binding;protein phosphatase 2A binding;protein-containing complex binding;receptor ligand activity;SH3 domain binding	axolemma;axon;axonal growth cone;axoneme;cell body;cytoplasm;cytoplasmic ribonucleoprotein granule;cytoplasmic side of plasma membrane;cytosol;dendrite;glial cell projection;growth cone;main axon;membrane raft;microtubule;microtubule cytoskeleton;neurofibrillary tangle;neuron projection;neuronal cell body;nuclear periphery;nuclear speck;nucleus;plasma membrane;postsynaptic density;somatodendritic…	Alzheimer disease;Cytoskeleton proteins;MAPK signaling pathway;Membrane trafficking;Protein phosphatases and associated proteins	+	1	76539	1	46.02	2.24164	0.0144021	A2A5Y9;P10637;P10638;Q60684;Q60685;Q60686;Q62286;Q91WK4	TAU_MOUSE	Mapt	Microtubule-associated protein tau OS=Mus musculus OX=10090 GN=Mapt PE=1 SV=3
19.8497	20.6669	21.3044	21.6716	21.5247	21.6511	21.6633	21.7462	21.6905	21.6764	21.8118	mRNA processing;mRNA transport;RNA splicing	mRNA binding;RNA binding;RNA transmembrane transporter activity	catalytic step 2 spliceosome;cytoplasm;messenger ribonucleoprotein complex;neuron projection;nucleoplasm;nucleus;postsynaptic density;ribonucleoprotein complex;ribonucleoprotein granule	Messenger RNA biogenesis;Spliceosome	+	10	39856	10	882.24	2.08638	0.018308	Q6URK3;Q6URK4	ROA3_RAT	Hnrnpa3	Heterogeneous nuclear ribonucleoprotein A3 OS=Rattus norvegicus OX=10116 GN=Hnrnpa3 PE=1 SV=1
13.8104	13.7898	14.0922	13.5912	13.3846	14.2109	13.2225	10.6083	10.1529	9.96309	11.4273	blood coagulation;cellular response to glucose stimulus;fibrinolysis;liver regeneration;negative regulation of fibrinolysis;negative regulation of hepatocyte proliferation;negative regulation of plasminogen activation;positive regulation of extracellular matrix constituent secretion;proteolysis;response to drug;response to heat	carboxypeptidase activity;metallocarboxypeptidase activity;zinc ion binding	extracellular space	Complement and coagulation cascades;Pancreatic secretion;Peptidases;Protein digestion and absorption	+	1	49195	1	55.94	4.67687	0.000512821	Q3B7V3;Q5BKB8;Q9EQV9	CBPB2_RAT	Cpb2	Carboxypeptidase B2 OS=Rattus norvegicus OX=10116 GN=Cpb2 PE=2 SV=1
16.1223	16.7716	16.5336	16.6133	16.0427	16.8846	16.3254	16.3822	17.1459	16.9798	17.3089	Golgi to plasma membrane protein transport;peptidyl-L-cysteine S-palmitoylation;protein stabilization;protein targeting to membrane		Golgi stack;intrinsic component of Golgi membrane;palmitoyltransferase complex			1	15996	1	37.97	0.750765	0.217267	Q6AYQ1	GOGA7_RAT	Golga7	Golgin subfamily A member 7 OS=Rattus norvegicus OX=10116 GN=Golga7 PE=2 SV=1
11.2792	10.8077	13.622	15.1059	14.6977	14.0331	14.6579	14.7301	14.3528	14.8876	15.7488	actin filament organization;cytoskeleton organization;neuron projection morphogenesis;plasma membrane tubulation;positive regulation of dendrite development;protein localization to membrane;protein localization to plasma membrane;regulation of postsynaptic neurotransmitter receptor internalization;synaptic vesicle endocytosis	cytoskeletal protein binding;phospholipid binding	axon terminus;cell junction;cytoplasm;cytoplasmic vesicle membrane;cytoskeleton;cytosol;glutamatergic synapse;perinuclear region of cytoplasm;plasma membrane;postsynaptic density membrane;ruffle membrane;synapse;terminal bouton	Membrane trafficking	+	3	50760	3	176.24	2.3852	0.0117632	Q9Z0W5	PACN1_RAT	Pacsin1	Protein kinase C and casein kinase substrate in neurons protein 1 OS=Rattus norvegicus OX=10116 GN=Pacsin1 PE=1 SV=1
15.3158	14.9448	15.1689	15.2985	15.2433	15.3199	15.2821	15.6926	15.6433	15.5441	15.3318	COPII vesicle coating;endoplasmic reticulum to Golgi vesicle-mediated transport;protein exit from endoplasmic reticulum;protein secretion;regulation of COPII vesicle coating;regulation of transcription, DNA-templated	DNA binding;DNA-binding transcription activator activity, RNA polymerase II-specific;DNA-binding transcription factor activity;GTPase activator activity;GTPase binding;Sar guanyl-nucleotide exchange factor activity	endoplasmic reticulum exit site;Golgi membrane;integral component of endoplasmic reticulum membrane;nucleus	Membrane trafficking;Protein processing in endoplasmic reticulum	+	3	45899	3	84.12	1.94661	0.022719	Q9QZ99;Q9WUQ2	PREB_RAT;PREB_MOUSE	Preb	Prolactin regulatory element-binding protein OS=Rattus norvegicus OX=10116 GN=Preb PE=1 SV=2
16.2186	15.9984	16.6839	16.5845	16.6271	16.5523	16.6864	15.492	15.7452	16.0916	15.5784	potassium ion transmembrane transport;potassium ion transport	calmodulin binding;protein heterodimerization activity;small conductance calcium-activated potassium channel activity	cell body;filopodium;integral component of membrane;neuromuscular junction;neuron projection;neuronal cell body;plasma membrane	Insulin secretion;Ion channels	+	2	82024	2	131.65	2.59371	0.00842963	P70605;Q9EQ81;Q9ERQ4	KCNN3_RAT	Kcnn3	Small conductance calcium-activated potassium channel protein 3 OS=Rattus norvegicus OX=10116 GN=Kcnn3 PE=2 SV=3
14.6705	14.1577	14.2786	15.2399	14.5133	14.6812	15.0026	12.6496	12.5001	12.0878	12.4836	activation of protein kinase activity;amyloid fibril formation;lymph node development;necroptotic process;positive regulation of necroptotic process;positive regulation of NF-kappaB transcription factor activity;positive regulation of phosphatase activity;protein autophosphorylation;protein heterooligomerization;protein homooligomerization;regulation of activated T cell proliferation;regulation o…	ATP binding;identical protein binding;protein kinase activity;protein serine/threonine kinase activity;protein-containing complex binding	cytosol;mitochondrion;plasma membrane	Cytosolic DNA-sensing pathway;Necroptosis;NOD-like receptor signaling pathway;Protein kinases;TNF signaling pathway	+	2	52698	2	70.91	5.324	0	B0BMV6;Q9Z2P5	RIPK3_RAT	Ripk3	Receptor-interacting serine/threonine-protein kinase 3 OS=Rattus norvegicus OX=10116 GN=Ripk3 PE=1 SV=3
15.16	15.3459	14.8546	15.4408	15.342	15.4656	15.1192	14.2786	14.3681	14.2578	14.1878	insulin secretion involved in cellular response to glucose stimulus;lipid metabolic process;negative regulation of GTPase activity;neurotransmitter secretion	protein tyrosine phosphatase activity	cell junction;cytoplasm;endoplasmic reticulum lumen;integral component of synaptic vesicle membrane;receptor complex;secretory granule;secretory granule membrane;synaptic vesicle membrane;terminal bouton	Protein phosphatases and associated proteins;Type I diabetes mellitus	+	3	112592	3	96.69	4.40949	0.000888889	Q63475	PTPR2_RAT	Ptprn2	Receptor-type tyrosine-protein phosphatase N2 OS=Rattus norvegicus OX=10116 GN=Ptprn2 PE=1 SV=1
17.2898	17.4871	17.6762	17.6803	17.7819	17.4428	17.6584	17.7651	17.717	17.8444	17.8984	N-acetylneuraminate catabolic process	ATP binding;N-acetylglucosamine kinase activity		Amino sugar and nucleotide sugar metabolism		1	37458	1	81.96	1.33463	0.0698045	P81799;Q32Q91	NAGK_RAT	Nagk	N-acetyl-D-glucosamine kinase OS=Rattus norvegicus OX=10116 GN=Nagk PE=1 SV=4
16.27	17.2741	17.0413	17.5609	17.1475	17.2874	16.9801	17.1289	16.8973	17.0888	16.2932	adipose tissue development;brain development;cellular ketone body metabolic process;heart development;ketone body catabolic process;ketone catabolic process;positive regulation of insulin secretion involved in cellular response to glucose stimulus;response to activity;response to drug;response to ethanol;response to hormone;response to nutrient;response to starvation	3-oxoacid CoA-transferase activity;protein homodimerization activity	mitochondrial matrix;mitochondrion;nucleoplasm	Butanoate metabolism;Synthesis and degradation of ketone bodies;Valine, leucine and isoleucine degradation		4	56624	4	217.03	0.487909	0.378081	B2GV06	SCOT1_RAT	Oxct1	Succinyl-CoA:3-ketoacid coenzyme A transferase 1, mitochondrial OS=Rattus norvegicus OX=10116 GN=Oxct1 PE=1 SV=1
20.9559	20.8635	20.7677	21.1721	22.0166	21.3123	20.7638	20.835	20.276	20.5403	20.8897	antimicrobial humoral immune response mediated by antimicrobial peptide;blood coagulation, intrinsic pathway;cellular protein metabolic process;G protein-coupled receptor signaling pathway;inflammatory response;killing of cells of other organism;negative regulation of blood coagulation;negative regulation of cell adhesion;negative regulation of endopeptidase activity;negative regulation of proteo…	cysteine-type endopeptidase inhibitor activity;heparin binding;signaling receptor binding;zinc ion binding	blood microparticle;collagen-containing extracellular matrix;endoplasmic reticulum lumen;extracellular exosome;extracellular region;extracellular space;plasma membrane;platelet alpha granule lumen	African trypanosomiasis;cGMP-PKG signaling pathway;Chagas disease (American trypanosomiasis);Complement and coagulation cascades;Exosome;Inflammatory mediator regulation of TRP channels;Neuroactive ligand-receptor interaction;Pathways in cancer;Regulation of actin cytoskeleton;Sphingolipid signaling pathway		1	72996	1	73.93	1.10332	0.109235	A8K474;B2RCR2;C9JEX1;P01042;P01043;Q53EQ0;Q6PAU9;Q7M4P1	KNG1_HUMAN	KNG1	Kininogen-1 OS=Homo sapiens OX=9606 GN=KNG1 PE=1 SV=2
18.7174	18.6258	19.5975	19.6443	18.857	19.9403	18.7867	19.9575	19.571	19.1987	19.9352	carbohydrate metabolic process;cellular calcium ion homeostasis;cellular response to magnetism;galactose catabolic process;glucose metabolic process;glycogen biosynthetic process	magnesium ion binding;phosphoglucomutase activity	cytoplasm;cytosol;Z disc			6	61650	6	557.37	0.607626	0.290802	P38652	PGM1_RAT	Pgm1	Phosphoglucomutase-1 OS=Rattus norvegicus OX=10116 GN=Pgm1 PE=1 SV=2
19.7503	18.5867	21.1367	21.7349	20.0185	22.3148	21.0152	22.0347	22.1027	22.0065	23.1694	mitochondrial outer membrane translocase complex assembly;protein import into mitochondrial matrix;protein targeting to mitochondrion;response to 3,3',5-triiodo-L-thyronine;response to muscle activity;tRNA import into mitochondrion	mitochondrion targeting sequence binding;P-P-bond-hydrolysis-driven protein transmembrane transporter activity;unfolded protein binding	integral component of mitochondrial outer membrane;mitochondria-associated endoplasmic reticulum membrane;mitochondrial outer membrane;mitochondrial outer membrane translocase complex;mitochondrion	Mitochondrial biogenesis;Transporters	+	1	16445	1	76.01	1.59444	0.0434481	O08517;Q62760;Q63804;Q6AZ66	TOM20_RAT	Tomm20	Mitochondrial import receptor subunit TOM20 homolog OS=Rattus norvegicus OX=10116 GN=Tomm20 PE=1 SV=2
17.9734	17.3858	18.8572	18.7778	17.9921	19.1848	17.3507	18.5381	18.5479	18.3075	19.2126	mitochondrial membrane fission		integral component of membrane;mitochondrial outer membrane	Transporters		1	46580	1	84.33	0.266713	0.615239	Q5EB62	S2546_RAT	Slc25a46	Solute carrier family 25 member 46 OS=Rattus norvegicus OX=10116 GN=Slc25a46 PE=1 SV=2
17.787	17.9744	18.1945	18.0695	18.148	18.0462	19.1363	18.5315	18.7187	18.417	18.2813	mRNA processing;regulation of RNA splicing;RNA splicing	single-stranded RNA binding;TBP-class protein binding;transcription factor binding	catalytic step 2 spliceosome;cytosol;nucleoplasm;nucleus	Spliceosome		4	46043	5	282.92	0.633573	0.275848	Q794E4	HNRPF_RAT	Hnrnpf	Heterogeneous nuclear ribonucleoprotein F OS=Rattus norvegicus OX=10116 GN=Hnrnpf PE=1 SV=3
17.2098	17.1232	17.1658	17.241	17.5067	17.1679	17.3068	15.5003	15.3099	15.6172	16.0005	activation of cysteine-type endopeptidase activity involved in apoptotic process;cellular response to aldosterone;cellular response to estradiol stimulus;cellular response to hydrogen peroxide;cellular response to nitric oxide;cellular response to oxygen-glucose deprivation;intrinsic apoptotic signaling pathway in response to endoplasmic reticulum stress;neuron apoptotic process;positive regulati…	DNA binding;FAD binding;NAD(P)H oxidase activity;protein dimerization activity	cytoplasm;cytosol;mitochondrial inner membrane;mitochondrial intermembrane space;mitochondrion;nucleus;perinuclear region of cytoplasm	Apoptosis;Necroptosis	+	4	66966	4	219.46	5.39633	0	Q548E3;Q9JM53	AIFM1_RAT	Aifm1	Apoptosis-inducing factor 1, mitochondrial OS=Rattus norvegicus OX=10116 GN=Aifm1 PE=1 SV=1
17.516	17.6481	17.4207	17.7348	17.6864	17.5179	17.6856	18.1392	17.6594	17.7538	17.5976	acetyl-CoA metabolic process;fatty acid beta-oxidation;negative regulation of mitochondrial outer membrane permeabilization involved in apoptotic signaling pathway	acetyl-CoA C-acetyltransferase activity;acetyl-CoA C-acyltransferase activity	mitochondrial matrix;mitochondrion	Fatty acid degradation;Fatty acid elongation;Valine, leucine and isoleucine degradation		9	42244	9	344.04	0.709427	0.236514	P13437	THIM_RAT	Acaa2	3-ketoacyl-CoA thiolase, mitochondrial OS=Rattus norvegicus OX=10116 GN=Acaa2 PE=2 SV=1
15.4281	15.3614	15.5774	15.6939	15.4872	15.8302	15.1307	17.3976	17.5478	15.4782	16.3962		hydrolase activity;metal ion binding;signaling receptor binding	peroxisome	Peroxisome		3	40426	3	104.32	1.36647	0.0657561	Q6AYD9	NUD19_RAT	Nudt19	Nucleoside diphosphate-linked moiety X motif 19 OS=Rattus norvegicus OX=10116 GN=Nudt19 PE=2 SV=1
18.1453	18.3126	18.5433	18.5191	18.3798	18.2954	18.3451	18.6422	18.6208	18.8297	18.5301	brain development;inositol phosphate dephosphorylation;learning;neurotransmitter transport;phosphatidylinositol dephosphorylation;positive regulation of endosome organization;positive regulation of gliogenesis;positive regulation of receptor-mediated endocytosis;postsynaptic neurotransmitter receptor internalization;response to cytokine;response to retinoic acid;synaptic vesicle endocytosis;synap…	EH domain binding;inositol-1,4,5-trisphosphate 5-phosphatase activity;phosphatidylinositol phosphate 5-phosphatase activity;phosphatidylinositol-3-phosphatase activity;phosphatidylinositol-4,5-bisphosphate 5-phosphatase activity;phosphatidylinositol-4-phosphate phosphatase activity;protein C-terminus binding;protein-containing complex binding;RNA binding;SH3 domain binding	clathrin coat of coated pit;cytoplasm;neuron projection;parallel fiber to Purkinje cell synapse;perinuclear region of cytoplasm;postsynapse;presynapse;protein-containing complex;synaptic membrane;terminal bouton;vesicle membrane	Inositol phosphate metabolism;Membrane trafficking;Phosphatidylinositol signaling system	+	12	173970	12	601.61	1.54733	0.047432	O89092;Q62910;Q62911;Q810Z8	SYNJ1_RAT	Synj1	Synaptojanin-1 OS=Rattus norvegicus OX=10116 GN=Synj1 PE=1 SV=3
17.0069	17.4185	18.0222	17.8583	17.943	17.5545	17.8587	18.2716	18.1364	18.2917	18.0468	cell redox homeostasis;chaperone-mediated protein folding;positive regulation of protein folding;protein folding;response to endoplasmic reticulum stress	protein disulfide isomerase activity	cell surface;endoplasmic reticulum;endoplasmic reticulum lumen;melanosome;smooth endoplasmic reticulum	Chaperones and folding catalysts;Membrane trafficking;Protein processing in endoplasmic reticulum;Thyroid hormone synthesis		5	73017	5	247.76	1.47292	0.0543697	P38659;Q6P7S5	PDIA4_RAT	Pdia4	Protein disulfide-isomerase A4 OS=Rattus norvegicus OX=10116 GN=Pdia4 PE=1 SV=2
16.1777	16.0412	16.2337	16.7372	16.7382	16.3235	16.226	16.3151	16.0031	16.0973	16.58	androgen receptor signaling pathway;cell aging;cellular response to oxidative stress;cellular response to testosterone stimulus;cytoplasmic translation;positive regulation of androgen receptor activity		cytoplasm;polysome			4	27765	4	240.17	0.773323	0.206956	Q99ND9	RWDD1_RAT	Rwdd1	RWD domain-containing protein 1 OS=Rattus norvegicus OX=10116 GN=Rwdd1 PE=2 SV=1
13.7304	13.7544	14.2146	14.8951	14.722	14.5195	14.5882	14.0415	14.2368	14.1183	14.0319	brain development;cardiac muscle cell development;cardiac muscle contraction;cell aging;cell projection organization;cellular response to hypoxia;cellular response to leucine;cellular response to leucine starvation;cellular response to nutrient levels;'de novo' pyrimidine nucleobase biosynthetic process;energy reserve metabolic process;germ cell development;heart morphogenesis;heart valve morphog…	ATP binding;identical protein binding;phosphoprotein binding;protein domain specific binding;protein kinase binding;protein serine/threonine kinase activity;ribosome binding;RNA polymerase III type 1 promoter DNA binding;RNA polymerase III type 2 promoter DNA binding;RNA polymerase III type 3 promoter DNA binding;TFIIIC-class transcription factor complex binding;translation regulator activity	cytosol;dendrite;endoplasmic reticulum membrane;glutamatergic synapse;Golgi membrane;lysosome;mitochondrial outer membrane;nucleus;PML body;postsynaptic cytosol;protein-containing complex;TORC1 complex;TORC2 complex	Acute myeloid leukemia;Adipocytokine signaling pathway;AMPK signaling pathway;Apelin signaling pathway;Autophagy - animal;Autophagy - other;Breast cancer;Cellular senescence;Central carbon metabolism in cancer;Choline metabolism in cancer;Colorectal cancer;EGFR tyrosine kinase inhibitor resistance;Endocrine resistance;ErbB signaling pathway;Gastric cancer;Glioma;Hepatocellular carcinoma;Herpes si…	+	2	290662	2	64.98	2.99937	0.00448421	P42346	MTOR_RAT	Mtor	Serine/threonine-protein kinase mTOR OS=Rattus norvegicus OX=10116 GN=Mtor PE=1 SV=1
14.0453	13.2825	13.4501	13.7329	14.0094	14.1839	13.9829	12.3846	5.89784	6.66035	7.99237	microtubule cytoskeleton organization;microtubule-based process;mitotic cell cycle;regulation of synapse organization	GTP binding;GTPase activity;protein domain specific binding;protein heterodimerization activity;structural constituent of cytoskeleton	cytoplasm;cytoplasmic microtubule;cytoplasmic ribonucleoprotein granule;membrane raft;microtubule;microtubule cytoskeleton;myelin sheath;neuromuscular junction;recycling endosome	Apoptosis;Chromosome and associated proteins;Cytoskeleton proteins;Exosome;Gap junction;Messenger RNA biogenesis;Phagosome;Tight junction	+	1	50788	31	2849.5	2.45067	0.0105724	P02551;P05210;P05212;P68370;Q68FR8;Q6P6G6	TBA1A_RAT;TBA3_RAT	Tuba1a;Tuba3a	Tubulin alpha-1A chain OS=Rattus norvegicus OX=10116 GN=Tuba1a PE=1 SV=1
17.4535	17.3319	18.1008	17.9199	17.2467	17.7878	17.406	18.5152	18.2746	18.218	18.1653	acetylcholine transport;bicellular tight junction assembly;centrosome cycle;maintenance of protein location in nucleus;negative regulation of GTPase activity;positive regulation of cell-substrate adhesion;positive regulation of microtubule polymerization;regulation of microtubule polymerization	GTP binding;GTPase activity	centrosome;cytoplasm;cytosol;Golgi apparatus;lateral plasma membrane;mitochondrial intermembrane space;nucleus	Chromosome and associated proteins;GTP-binding proteins	+	5	20994	6	331.98	1.71669	0.0342462	O08697	ARL2_RAT	Arl2	ADP-ribosylation factor-like protein 2 OS=Rattus norvegicus OX=10116 GN=Arl2 PE=1 SV=1
16.8194	17.177	17.5983	17.6613	17.5581	17.3299	17.5861	17.7611	18.0744	17.9953	17.7778	phagocytosis;positive regulation of skeletal muscle acetylcholine-gated channel clustering;protein folding;protein localization to cell surface;Wnt signaling pathway	identical protein binding;low-density lipoprotein particle receptor binding	endoplasmic reticulum;plasma membrane		+	4	25314	4	220.57	1.88593	0.0253543	Q5U2R7	MESD_RAT	Mesdc2	LRP chaperone MESD OS=Rattus norvegicus OX=10116 GN=Mesd PE=2 SV=1
14.4891	14.0331	14.4159	14.648	14.6147	14.3836	14.1978	13.5171	13.3659	13.0684	13.2476	mannose metabolic process;oligosaccharide catabolic process	alpha-mannosidase activity;carbohydrate binding;metal ion binding	endoplasmic reticulum	Membrane trafficking;Other glycan degradation	+	2	117152	2	86.14	3.92635	0.00175	P21139	MA2C1_RAT;MA2C1_HUMAN	Man2c1	Alpha-mannosidase 2C1 OS=Rattus norvegicus OX=10116 GN=Man2c1 PE=1 SV=1
17.9043	18.1882	18.0687	17.4549	17.7869	17.35	17.4829	17.9013	17.8325	17.7753	18.0631	aging;cell morphogenesis;cellular response to growth factor stimulus;central nervous system myelin maintenance;chaperone-mediated protein complex assembly;chaperone-mediated protein folding;endocrine pancreas development;estrous cycle;intrinsic apoptotic signaling pathway;microglial cell activation;microglial cell proliferation;negative regulation of amyloid-beta formation;negative regulation of …	misfolded protein binding;protein N-terminus binding;ubiquitin protein ligase binding	aggresome;apical dendrite;chromaffin granule;cytoplasm;cytosol;extracellular space;growth cone;mitochondrial membrane;mitochondrion;neurofibrillary tangle;neuron projection;nucleus;perinuclear endoplasmic reticulum lumen;perinuclear region of cytoplasm;spherical high-density lipoprotein particle	Chaperones and folding catalysts;Complement and coagulation cascades;Exosome	+	4	51970	4	281.13	2.32893	0.0132216	P05371	CLUS_RAT	Clu	Clusterin OS=Rattus norvegicus OX=10116 GN=Clu PE=1 SV=2
12.5642	12.4159	12.3801	13.5804	13.4126	13.0673	12.6479	12.8577	13.2161	11.9844	12.6046	positive regulation of translation;translation;translational initiation	ATP binding;ATPase activity;ribosome binding;translation activator activity	cytosol;nuclear envelope;nucleoplasm;polysomal ribosome;ribosome	Translation factors		2	95649	2	50.19	0.970684	0.138997	Q6MG08;Q9ERQ2	ABCF1_RAT	Abcf1	ATP-binding cassette sub-family F member 1 OS=Rattus norvegicus OX=10116 GN=Abcf1 PE=1 SV=1
8.66884	10.9548	14.575	15.1734	15.5402	15.2451	15.6918	15.4393	15.2323	15.2821	15.6246	activation of MAPKK activity;amyloid precursor protein metabolic process;amyloid-beta formation;astrocyte activation involved in immune response;autophagosome assembly;blood vessel development;brain morphogenesis;Cajal-Retzius cell differentiation;cell fate specification;cell-cell adhesion;cellular response to amyloid-beta;cellular response to DNA damage stimulus;cerebral cortex cell migration;ch…	aspartic endopeptidase activity, intramembrane cleaving;beta-catenin binding;cadherin binding;calcium channel activity;endopeptidase activity;PDZ domain binding;peptidase activity	aggresome;cell cortex;cell junction;cell surface;centrosome;ciliary rootlet;cytoplasmic vesicle;dendritic shaft;endoplasmic reticulum;endoplasmic reticulum membrane;gamma-secretase complex;Golgi apparatus;Golgi membrane;growth cone;integral component of membrane;integral component of plasma membrane;integral component of presynaptic membrane;kinetochore;lysosomal membrane;membrane raft;mitochondr…	Alzheimer disease;Human papillomavirus infection;Neurotrophin signaling pathway;Notch signaling pathway;Peptidases;Wnt signaling pathway	+	1	53041	1	111.89	1.87463	0.0257597	P97529;P97887	PSN1_RAT	Psen1	Presenilin-1 OS=Rattus norvegicus OX=10116 GN=Psen1 PE=1 SV=1
18.6029	18.5515	18.3825	18.6249	18.8849	18.5385	18.5783	17.3976	17.0299	17.1728	17.9585	negative regulation of apoptotic process;positive regulation of cell differentiation;regulation of translation;ribosomal large subunit export from nucleus;rRNA processing	RNA binding	cytoplasm;nucleolus		+	7	43971	8	455.44	3.43431	0.00241177	Q6AYD3	PA2G4_RAT	Pa2g4	Proliferation-associated protein 2G4 OS=Rattus norvegicus OX=10116 GN=Pa2g4 PE=1 SV=1
17.661	17.5242	18.5259	18.9267	18.2097	18.511	18.1611	18.9314	17.8858	18.6308	18.0094	aging;animal organ regeneration;brain development;egg activation;inhibition of cysteine-type endopeptidase activity;liver development;myoblast differentiation;myoblast fusion;negative regulation of catalytic activity;negative regulation of cell cycle arrest;regulation of protein catabolic process	calcium-dependent cysteine-type endopeptidase inhibitor activity;protease binding	cytoplasm;endoplasmic reticulum;membrane;nucleus;postsynaptic density	General function prediction only		4	77551	4	298.12	0.500437	0.367537	A5GXY4;A5GXY5;A5GXY6;A5GXY7;A5GXY8;A5GXY9;A5GXZ7;O55151;O55152;O55153;P27321;Q5BK19;Q99MG1;Q99MG2	ICAL_RAT	Cast	Calpastatin OS=Rattus norvegicus OX=10116 GN=Cast PE=1 SV=3
15.3572	15.8248	17.4223	18.0131	17.8936	17.708	17.4209	17.2467	17.3777	17.4466	18.0269	Arp2/3 complex-mediated actin nucleation;endosomal transport;protein transport;retrograde transport, endosome to Golgi	actin binding;alpha-tubulin binding	cytosol;early endosome;early endosome membrane;recycling endosome;recycling endosome membrane;WASH complex	Endocytosis;Membrane trafficking	+	2	51352	2	99.07	1.65816	0.0381008	B2RYF7	WASH1_RAT	Wash1	WASH complex subunit 1 OS=Rattus norvegicus OX=10116 GN=Washc1 PE=2 SV=1
14.5931	15.5904	15.5873	15.5717	15.7537	15.8122	15.8233	14.9856	14.831	14.8994	15.5128	negative regulation of transcription by RNA polymerase II	DNA-binding transcription repressor activity, RNA polymerase II-specific;RNA polymerase II proximal promoter sequence-specific DNA binding	nucleoplasm;nucleus	Exosome		1	93818	1	35.69	1.19225	0.0915771	Q5FVK6	C2D1B_RAT	Cc2d1b	Coiled-coil and C2 domain-containing protein 1B OS=Rattus norvegicus OX=10116 GN=Cc2d1b PE=1 SV=2
14.819	14.2457	13.9363	15.1215	14.9779	14.4556	14.91	14.1802	13.6612	13.8508	14.0292	cell division;chromosome organization;DNA repair;meiotic cell cycle;regulation of DNA replication	ATP binding;dynein complex binding	basement membrane;chromatin;chromosome, centromeric region;meiotic cohesin complex;mitotic spindle pole;nuclear matrix		+	1	138761	1	29.4	2.02076	0.0208264	P97690	SMC3_RAT	Smc3	Structural maintenance of chromosomes protein 3 OS=Rattus norvegicus OX=10116 GN=Smc3 PE=1 SV=1
19.1306	18.9352	18.9445	19.4587	19.1122	19.3671	19.1075	19.0182	19.2002	19.4017	19.3105	astral microtubule organization;establishment of mitotic spindle localization;establishment of protein localization;mitotic chromosome movement towards spindle pole;mitotic metaphase plate congression;mitotic spindle assembly;NLS-bearing protein import into nucleus;protein import into nucleus;Ran protein signal transduction;ribosomal protein import into nucleus	enzyme binding;Hsp90 protein binding;kinesin binding;nuclear localization sequence binding;protein domain specific binding;protein transporter activity;protein-containing complex binding;Ran GTPase binding	cytoplasm;cytoplasmic stress granule;cytosol;endoplasmic reticulum tubular network;nuclear envelope;nuclear membrane;nuclear periphery;nuclear pore;nucleoplasm;protein-containing complex	Chromosome and associated proteins;Ribosome biogenesis;RNA transport		19	98377	19	1224.22	0.868668	0.170156	P70168;Q62117;Q6GTI5	IMB1_MOUSE;IMB1_RAT	Kpnb1	Importin subunit beta-1 OS=Mus musculus OX=10090 GN=Kpnb1 PE=1 SV=2
19.4824	19.5462	19.8725	19.2828	19.1726	19.2335	19.2561	19.716	19.9328	19.804	19.8582	Golgi vesicle transport;intracellular protein transport;intra-Golgi vesicle-mediated transport;protein localization to Golgi apparatus;Rab protein signal transduction;retrograde transport, endosome to Golgi;retrograde vesicle-mediated transport, Golgi to endoplasmic reticulum	ATPase activator activity;ATPase binding;GTP binding;GTPase activity	cytosol;Golgi apparatus;Golgi membrane;membrane;presynapse		+	7	23689	10	579.95	3.39481	0.00256115	Q9WVB1	RAB6A_RAT	Rab6a	Ras-related protein Rab-6A OS=Rattus norvegicus OX=10116 GN=Rab6a PE=1 SV=2
19.932	20.2301	19.848	20.1884	19.8896	20.1764	19.4869	20.2751	20.3252	20.1041	20.3439	mRNA transport;negative regulation of transcription by RNA polymerase II;protein export from nucleus;protein localization to nucleus;regulation of centrosome duplication;regulation of protein catabolic process;regulation of protein export from nucleus;response to drug;ribosomal large subunit export from nucleus;ribosomal small subunit export from nucleus	nuclear export signal receptor activity;protein domain specific binding;protein transporter activity;Ran GTPase binding;RNA binding	annulate lamellae;Cajal body;cytoplasm;cytosol;kinetochore;nuclear membrane;nucleolus;nucleus;ribonucleoprotein complex	Chromosome and associated proteins;Human T-cell leukemia virus 1 infection;Influenza A;Messenger RNA biogenesis;Ribosome biogenesis;Ribosome biogenesis in eukaryotes;RNA transport;Transfer RNA biogenesis		20	124099	20	1328.94	0.736801	0.224114	Q80U96	XPO1_RAT	Xpo1	Exportin-1 OS=Rattus norvegicus OX=10116 GN=Xpo1 PE=1 SV=1
15.8896	16.1931	15.8728	16.6193	16.878	16.1838	16.4981	16.2869	15.9984	16.1283	16.147	NLS-bearing protein import into nucleus;postsynapse to nucleus signaling pathway	nuclear import signal receptor activity;nuclear localization sequence binding;protein transporter activity	cytosol;dendrite;nuclear pore;nucleoplasm;nucleus		+	2	60840	2	65.91	1.72745	0.034031	P83953;Q56R16	IMA5_RAT;IMA6_RAT	Kpna1;Kpna5	Importin subunit alpha-5 OS=Rattus norvegicus OX=10116 GN=Kpna1 PE=1 SV=1
20.2306	21.1334	21.2239	21.4724	21.5005	21.3412	21.4725	21.007	21.2101	20.7524	21.3893	cell proliferation;negative regulation of ectoderm development;negative regulation of intrinsic apoptotic signaling pathway in response to DNA damage;spermatogenesis;stem cell population maintenance	calcium ion binding;transcription factor binding	cytoplasm;cytoplasmic microtubule;cytosol;extracellular space;multivesicular body;nucleoplasm;nucleus;spindle pole			6	19564	6	423.43	0.949678	0.143996	P14701;P63029	TCTP_RAT	Tpt1	Translationally-controlled tumor protein OS=Rattus norvegicus OX=10116 GN=Tpt1 PE=1 SV=1
17.2374	17.5099	17.2999	17.8563	17.9718	18.0684	17.9945	16.9873	16.7791	17.0842	17.378	aggrephagy;apoptotic process;autophagy;cell differentiation;endosome organization;immune system process;macroautophagy;mitochondrion organization;mitophagy;negative regulation of growth of symbiont in host;negative regulation of transcription by RNA polymerase II;positive regulation of long-term synaptic potentiation;positive regulation of protein localization to plasma membrane;positive regulati…	ionotropic glutamate receptor binding;K63-linked polyubiquitin modification-dependent protein binding;protein homodimerization activity;protein kinase C binding;SH2 domain binding;ubiquitin binding;ubiquitin protein ligase binding;zinc ion binding	aggresome;amphisome;autolysosome;autophagosome;cytosol;endoplasmic reticulum;late endosome;Lewy body;mitochondrion;P-body;phagophore assembly site;PML body;sarcomere;sperm midpiece	Cellular senescence;Exosome;Fluid shear stress and atherosclerosis;Membrane trafficking;Mitochondrial biogenesis;Mitophagy - animal;Necroptosis;Osteoclast differentiation	+	4	48392	4	296.69	3.60172	0.00210714	O08623;Q8CH59	SQSTM_RAT	Sqstm1	Sequestosome-1 OS=Rattus norvegicus OX=10116 GN=Sqstm1 PE=1 SV=1
17.1211	18.275	18.2071	18.3589	18.6737	18.6189	18.1116	16.7172	17.1295	16.9347	17.5173	nuclear-transcribed mRNA catabolic process, nonsense-mediated decay;positive regulation of cell cycle;positive regulation of cell proliferation;response to virus;SRP-dependent cotranslational protein targeting to membrane;translation;translational initiation	RNA binding;structural constituent of ribosome	cytoplasm;cytosol;cytosolic small ribosomal subunit;extracellular exosome;membrane;mitochondrion;nucleoplasm	Ribosome	+	7	14944	7	401.45	2.27857	0.0140565	P39027;P39031;P62244;Q3MHD9;Q8C023;Q9BV24	RS15A_HUMAN	RPS15A	40S ribosomal protein S15a OS=Homo sapiens OX=9606 GN=RPS15A PE=1 SV=2
16.7975	17.1269	17.3629	17.2132	17.3163	16.9505	17.2746	16.6983	16.4775	16.4069	16.7202	actin cytoskeleton organization;actin filament organization;bone resorption;cell motility;cell projection assembly;cell proliferation;cellular response to mechanical stimulus;chemotaxis;hepatocyte growth factor receptor signaling pathway;lamellipodium assembly;localization within membrane;mast cell chemotaxis;negative regulation of interleukin-23 production;neuron migration;neuron projection morp…	ATPase binding;GTP binding;GTPase activity;histone deacetylase binding;protein kinase binding;protein-containing complex binding;Rab GTPase binding;Rho GDP-dissociation inhibitor binding;thioesterase binding	actin filament;cytoplasm;cytoplasmic ribonucleoprotein granule;cytoplasmic vesicle;cytosol;dendritic spine;glutamatergic synapse;Golgi membrane;lamellipodium;melanosome;membrane;recycling endosome membrane;ruffle membrane;trans-Golgi network	Adherens junction;AGE-RAGE signaling pathway in diabetic complications;Amyotrophic lateral sclerosis (ALS);Axon guidance;B cell receptor signaling pathway;Bacterial invasion of epithelial cells;cAMP signaling pathway;Chemokine signaling pathway;Choline metabolism in cancer;Colorectal cancer;Epstein-Barr virus infection;Exosome;Fc epsilon RI signaling pathway;Fc gamma R-mediated phagocytosis;Fluid…	+	7	21835	7	319.33	2.26816	0.0142173	Q6RUV5	RAC1_RAT	Rac1	Ras-related C3 botulinum toxin substrate 1 OS=Rattus norvegicus OX=10116 GN=Rac1 PE=1 SV=1
14.9606	14.8529	15.027	15.468	15.3479	15.0958	15.4236	14.8914	15.0767	15.3045	15.5026	aging;cellular response to hydrogen peroxide;cellular response to metal ion;negative regulation of apoptotic process;negative regulation of catalytic activity;positive regulation of neuron apoptotic process;response to electrical stimulus;response to estradiol;response to ethanol;response to hydrogen sulfide;response to nitrogen compound;response to nutrient;response to organic cyclic compound;re…	electron transfer activity;identical protein binding;NAD(P)H dehydrogenase (quinone) activity;oxidoreductase activity;superoxide dismutase activity	cytoplasm;cytosol;dendrite;neuronal cell body	Fluid shear stress and atherosclerosis;Hepatocellular carcinoma;Pathways in cancer;Ubiquinone and other terpenoid-quinone biosynthesis		3	30984	3	109.12	1.05054	0.119512	P05982;Q63478	NQO1_RAT	Nqo1	NAD(P)H dehydrogenase [quinone] 1 OS=Rattus norvegicus OX=10116 GN=Nqo1 PE=1 SV=4
19.03	18.9686	18.8469	18.9892	19.2149	18.8855	18.8825	18.0382	18.4941	18.0906	18.8417	peptide catabolic process;proteolysis;thyroid hormone generation;tissue regeneration	carboxypeptidase activity;metal ion binding;metallodipeptidase activity;protein homodimerization activity	cytoplasm;endoplasmic reticulum;extracellular space;Golgi apparatus;lysosome	Peptidases	+	9	52066	9	666.23	1.80562	0.0292821	Q6IRK9;Q9JLV0;Q9Z1Y1	CBPQ_RAT	Cpq	Carboxypeptidase Q OS=Rattus norvegicus OX=10116 GN=Cpq PE=1 SV=1
15.2011	15.2444	16.1565	15.7305	15.426	15.9668	15.5768	15.6451	15.9203	15.8458	16.3344	fatty acid beta-oxidation;fatty acid beta-oxidation using acyl-CoA dehydrogenase;medium-chain fatty acid catabolic process;protein homotetramerization;response to copper ion;response to drug;response to glucocorticoid;response to hormone;response to nutrient	acyl-CoA dehydrogenase activity;fatty-acyl-CoA binding;flavin adenine dinucleotide binding;identical protein binding;isomerase activity;medium-chain-acyl-CoA dehydrogenase activity	mitochondrial matrix;mitochondrial membrane;mitochondrion	Fatty acid degradation;PPAR signaling pathway;Valine, leucine and isoleucine degradation		3	46925	3	122.68	0.455198	0.407494	P08503	ACADM_RAT	Acadm	Medium-chain specific acyl-CoA dehydrogenase, mitochondrial OS=Rattus norvegicus OX=10116 GN=Acadm PE=1 SV=1
16.7494	16.9756	16.9075	17.0603	17.1175	17.0181	17.1357	17.9504	17.9335	17.7395	18.165	cell division;cellular response to nerve growth factor stimulus;microtubule cytoskeleton organization;microtubule-based movement;mitotic spindle organization;positive regulation of mitotic cell cycle spindle assembly checkpoint;protein homooligomerization;regulation of centrosome cycle	ATP binding;dynein heavy chain binding;microtubule motor activity	centrosome;condensed chromosome kinetochore;cytoplasm;cytoplasmic dynein complex;kinetochore;microtubule;spindle pole	Chromosome and associated proteins;Cytoskeleton proteins;Membrane trafficking;Phagosome;Salmonella infection;Vasopressin-regulated water reabsorption	+	6	56985	7	342.76	5.18929	0	Q9QXU8	DC1L1_RAT	Dync1li1	Cytoplasmic dynein 1 light intermediate chain 1 OS=Rattus norvegicus OX=10116 GN=Dync1li1 PE=1 SV=1
17.5873	18.0488	18.5907	18.388	17.5571	18.5402	17.3013	18.891	19.1989	18.807	18.9637	response to organic substance;tetrahydrobiopterin biosynthetic process	sepiapterin reductase activity	cytoplasm	Exosome;Folate biosynthesis	+	3	28510	3	225.33	1.52223	0.0498457	P18297	SPRE_RAT	Spr	Sepiapterin reductase OS=Rattus norvegicus OX=10116 GN=Spr PE=1 SV=1
14.7106	15.4959	14.4851	15.6042	15.8497	15.3592	15.4556	13.8098	13.7667	14.3019	14.4453	4-hydroxyproline metabolic process;animal organ senescence;brown fat cell differentiation;cell redox homeostasis;cellular response to hypoxia;chaperone cofactor-dependent protein refolding;endoplasmic reticulum unfolded protein response;extracellular matrix organization;intrinsic apoptotic signaling pathway in response to endoplasmic reticulum stress;protein folding in endoplasmic reticulum;prote…	oxidoreductase activity, acting on a sulfur group of donors, disulfide as acceptor;protein disulfide isomerase activity;protein disulfide oxidoreductase activity	dendrite;endoplasmic reticulum membrane	Protein processing in endoplasmic reticulum	+	3	54839	3	116.73	2.86512	0.00541063	Q8R4A1;Q8VH29;Q8VH30	ERO1A_RAT	Ero1l	ERO1-like protein alpha OS=Rattus norvegicus OX=10116 GN=Ero1a PE=1 SV=1
16.4226	16.9021	17.04	17.6609	17.5872	17.4664	17.2876	17.6263	17.1962	17.3569	17.0875	oxidation-reduction process;regulation of osteoclast differentiation	antioxidant activity	cytoplasm;extracellular region		+	1	25861	1	34.28	1.90678	0.0241663	Q6AXX6	PXL2A_RAT	Prxl2a	Peroxiredoxin-like 2A OS=Rattus norvegicus OX=10116 GN=Prxl2a PE=1 SV=1
16.2159	16.2574	16.0509	16.0358	16.3236	15.9271	16.1678	15.8065	15.7436	15.9389	16.0684	threonyl-tRNA aminoacylation	aminoacyl-tRNA editing activity;ATP binding;protein homodimerization activity;threonine-tRNA ligase activity	cytoplasm;mitochondrial matrix	Amino acid related enzymes;Aminoacyl-tRNA biosynthesis;Transfer RNA biogenesis		7	81437	7	287.17	1.16226	0.0966053	Q5XHY5;Q68FW7	SYTC_RAT;SYTM_RAT	Tars;Tars2	Threonine--tRNA ligase, cytoplasmic OS=Rattus norvegicus OX=10116 GN=Tars PE=1 SV=1
19.0848	20.1631	19.8257	19.5275	19.1326	20.2991	18.9546	17.3962	17.2798	17.2496	17.2284	actin cytoskeleton organization;androgen receptor signaling pathway;cell division;cellular protein localization;cellular protein-containing complex localization;cellular response to mineralocorticoid stimulus;DNA metabolic process;GTP metabolic process;hippocampus development;intracellular transport of virus;microtubule cytoskeleton organization;miRNA metabolic process;mitotic cell cycle;mitotic …	androgen receptor binding;cadherin binding;chromatin binding;dynein intermediate chain binding;GDP binding;GTP binding;GTPase activity;importin-alpha family protein binding;magnesium ion binding;pre-miRNA binding;protein domain specific binding;protein heterodimerization activity;protein-containing complex binding;RNA binding;transcription coactivator activity	centriole;chromatin;cytoplasm;cytosol;extracellular exosome;host cell;male germ cell nucleus;manchette;melanosome;membrane;midbody;nuclear envelope;nuclear pore;nucleolus;nucleoplasm;nucleus;protein-containing complex;recycling endosome;RNA nuclear export complex;sperm flagellum	Chromosome and associated proteins;Exosome;GTP-binding proteins;Human T-cell leukemia virus 1 infection;Messenger RNA biogenesis;Ribosome biogenesis;Ribosome biogenesis in eukaryotes;RNA transport;Transfer RNA biogenesis	+	6	24579	7	411.85	3.78958	0.0020215	P17080;P28746;P28747;P62828;Q8K586;Q9CSP3;Q9CWI7;Q9CZA2;Q9UDJ5;Q9UEU9	RAN_RAT;RANT_RAT	RAN	GTP-binding nuclear protein Ran OS=Rattus norvegicus OX=10116 GN=Ran PE=1 SV=3
16.4447	17.1568	17.5551	17.663	17.6883	17.6967	17.9494	17.3122	17.948	17.9818	17.9835	proteasome assembly;transcription elongation from RNA polymerase II promoter;ubiquitin-dependent protein catabolic process	endopeptidase activator activity;protease binding;proteasome binding;ubiquitin binding	cytosol;nucleoplasm;plasma membrane;proteasome complex;proteasome regulatory particle, lid subcomplex	Epstein-Barr virus infection;Proteasome		2	42418	2	104.54	1.32197	0.0710974	Q6P795;Q9JMB5	ADRM1_RAT	Adrm1	Proteasomal ubiquitin receptor ADRM1 OS=Rattus norvegicus OX=10116 GN=Adrm1 PE=1 SV=2
16.8638	16.9433	18.3736	18.1302	16.7725	18.2812	17.2451	18.2611	18.4628	18.1156	17.9117	innate immune response;intracellular signal transduction;negative regulation of I-kappaB kinase/NF-kappaB signaling;viral process	ATP binding	mitochondrial outer membrane;mitochondrion	Influenza A;NOD-like receptor signaling pathway;Pattern recognition receptors;RIG-I-like receptor signaling pathway		4	108548	4	253.61	0.570099	0.316663	Q5FVQ8	NLRX1_RAT	Nlrx1	NLR family member X1 OS=Rattus norvegicus OX=10116 GN=Nlrx1 PE=2 SV=1
18.9401	18.8867	18.398	18.8087	19.1492	18.8582	18.7374	17.4161	18.1433	18.5289	18.563	proteasomal protein catabolic process;proteasomal ubiquitin-independent protein catabolic process;proteasome-mediated ubiquitin-dependent protein catabolic process	endopeptidase activity;threonine-type endopeptidase activity	cytoplasm;nucleus;proteasome core complex;proteasome core complex, alpha-subunit complex			7	26545	8	448.24	1.22408	0.0860092	P34064	PSA5_RAT	Psma5	Proteasome subunit alpha type-5 OS=Rattus norvegicus OX=10116 GN=Psma5 PE=1 SV=1
16.2064	16.3715	16.7224	16.924	16.938	17.1298	16.757	16.6484	16.8009	16.32	17.2051	lipid metabolic process;lung development;response to organic substance	ceramidase activity;hydrolase activity, acting on carbon-nitrogen (but not peptide) bonds;N-acylsphingosine amidohydrolase activity	lysosome	Exosome;Lysosome;Peptidases;Sphingolipid metabolism;Sphingolipid signaling pathway		6	44814	6	368.59	0.933155	0.149964	Q6P7S1;Q9EQJ6	ASAH1_RAT	Asah1	Acid ceramidase OS=Rattus norvegicus OX=10116 GN=Asah1 PE=1 SV=1
19.1429	19.1034	19.1951	19.854	19.5573	19.5957	19.8434	19.7771	19.7116	19.6996	20.156	associative learning;axonogenesis;calcium ion-regulated exocytosis of neurotransmitter;chemical synaptic transmission;endosomal transport;exocytic insertion of neurotransmitter receptor to postsynaptic membrane;exocytosis;growth hormone secretion;locomotory behavior;long-term memory;long-term synaptic potentiation;neuron differentiation;neurotransmitter receptor internalization;neurotransmitter s…	calcium-dependent protein binding;ion channel binding;myosin binding;protein domain specific binding;protein N-terminus binding;SNAP receptor activity;SNARE binding;syntaxin binding;syntaxin-1 binding;voltage-gated potassium channel activity	actin cytoskeleton;anchored component of presynaptic membrane;axon;axonal growth cone;BLOC-1 complex;cell junction;cytoplasm;cytoskeleton;cytosol;endosome;extrinsic component of cytoplasmic side of plasma membrane;filopodium;glutamatergic synapse;growth cone;intracellular organelle;lamellipodium;membrane;membrane raft;myelin sheath;neuron projection;neuronal cell body;perinuclear region of cytopl…	Insulin secretion;Membrane trafficking;Synaptic vesicle cycle	+	17	23528	17	1074.88	2.81552	0.00588128	P13795;P36974;P60881;P70557;P70558;Q8IXK3;Q96FM2;Q9BR45	SNP25_RAT	SNAP25	Synaptosomal-associated protein 25 OS=Rattus norvegicus OX=10116 GN=Snap25 PE=1 SV=1
18.0711	18.3661	18.4634	17.9601	18.1005	17.7925	17.7071	18.1982	18.6079	18.4393	18.5459	canonical glycolysis;cellular glucose homeostasis;fructose 1,6-bisphosphate metabolic process;fructose 6-phosphate metabolic process;glucose catabolic process;glycolytic process;muscle cell cellular homeostasis;protein complex oligomerization;protein homotetramerization	6-phosphofructokinase activity;AMP binding;ATP binding;carbohydrate binding;fructose-6-phosphate binding;identical protein binding;metal ion binding;monosaccharide binding;phosphofructokinase activity;protein homodimerization activity	6-phosphofructokinase complex;apical plasma membrane;nucleus;sperm principal piece	AMPK signaling pathway;Central carbon metabolism in cancer;Fructose and mannose metabolism;Galactose metabolism;Glucagon signaling pathway;Glycolysis / Gluconeogenesis;HIF-1 signaling pathway;Messenger RNA biogenesis;Pentose phosphate pathway;Protein phosphatases and associated proteins;RNA degradation	+	9	86361	13	766.79	2.13339	0.0172854	P47858;Q63736	PFKAM_RAT	Pfkm	ATP-dependent 6-phosphofructokinase, muscle type OS=Rattus norvegicus OX=10116 GN=Pfkm PE=1 SV=3
21.8977	21.7511	21.5585	22.2787	22.3042	22.2214	22.3529	22.2546	22.2433	22.1437	22.4041	angiogenesis;biomineral tissue development;body fluid secretion;catabolism by host of symbiont protein;collagen fibril organization;endocardial cell differentiation;fibrinolysis;growth plate cartilage development;membrane raft assembly;negative regulation by host of symbiont molecular function;negative regulation of development of symbiont involved in interaction with host;negative regulation of …	actin filament binding;bone sialoprotein binding;calcium channel activity;calcium ion binding;calcium-dependent phospholipid binding;calcium-dependent protein binding;identical protein binding;phosphatidylinositol-4,5-bisphosphate binding;phosphatidylserine binding;phospholipase A2 inhibitor activity;protease binding;Rab GTPase binding;S100 protein binding;virion binding;voltage-gated calcium cha…	basement membrane;basolateral plasma membrane;cell cortex;cell surface;cytoplasm;cytosol;early endosome;extracellular exosome;extracellular space;extrinsic component of plasma membrane;late endosome membrane;lipid droplet;lysosomal membrane;macropinosome;melanosome;membrane;membrane raft;midbody;myelin sheath adaxonal region;nucleus;PCSK9-AnxA2 complex;perinuclear region of cytoplasm;plasma membr…	Exosome;Membrane trafficking	+	21	38939	21	1909.1	3.44841	0.00238806	Q07936	ANXA2_RAT	Anxa2	Annexin A2 OS=Rattus norvegicus OX=10116 GN=Anxa2 PE=1 SV=2
17.0223	17.0802	17.4233	17.4036	17.4192	17.1968	17.3171	17.4541	17.138	17.311	17.2474	'de novo' posttranslational protein folding;ER-associated misfolded protein catabolic process;protein folding;protein N-linked glycosylation via asparagine	UDP-glucose:glycoprotein glucosyltransferase activity;unfolded protein binding	endoplasmic reticulum;endoplasmic reticulum lumen;endoplasmic reticulum-Golgi intermediate compartment	Glycosyltransferases;Protein processing in endoplasmic reticulum		9	177061	9	416.36	0.388353	0.470965	Q9JLA3	UGGG1_RAT	Uggt1	UDP-glucose:glycoprotein glucosyltransferase 1 OS=Rattus norvegicus OX=10116 GN=Uggt1 PE=1 SV=2
18.2601	17.2466	16.9763	18.2185	18.097	17.9793	17.8314	17.8192	17.8626	17.7388	17.9092	ATP hydrolysis coupled cation transmembrane transport;ATP metabolic process;ATP synthesis coupled proton transport	proton transmembrane transporter activity	mitochondrial proton-transporting ATP synthase complex;mitochondrial proton-transporting ATP synthase complex, coupling factor F(o);mitochondrial proton-transporting ATP synthase, stator stalk;mitochondrion	Alzheimer disease;Huntington disease;Oxidative phosphorylation;Parkinson disease;Thermogenesis		3	18809	3	221.17	0.693215	0.245236	P31399	ATP5H_RAT	Atp5h	ATP synthase subunit d, mitochondrial OS=Rattus norvegicus OX=10116 GN=Atp5pd PE=1 SV=3
15.1979	15.4595	15.437	15.2522	15.3497	15.787	15.4822	13.9745	9.86409	7.38353	9.98126	endoplasmic reticulum to Golgi vesicle-mediated transport;Golgi organization;intracellular protein transport		COPI vesicle coat;COPII-coated ER to Golgi transport vesicle;endoplasmic reticulum;endoplasmic reticulum membrane;endoplasmic reticulum-Golgi intermediate compartment;endoplasmic reticulum-Golgi intermediate compartment membrane;Golgi apparatus;Golgi cisterna membrane;integral component of membrane	Membrane trafficking;Transporters	+	1	25722	1	22.84	2.39483	0.0115346	Q6AY25	TMED3_RAT	Tmed3	Transmembrane emp24 domain-containing protein 3 OS=Rattus norvegicus OX=10116 GN=Tmed3 PE=1 SV=1
15.3611	15.6052	15.7334	15.9507	16.0537	15.8715	15.6199	15.6854	16.0683	15.6205	15.7376	apoptotic process;negative regulation of cell proliferation;positive regulation of aminoacyl-tRNA ligase activity;positive regulation of neuron death;positive regulation of protein ubiquitination;protein-containing complex assembly;translation;type II pneumocyte differentiation	protein-containing complex scaffold activity	aminoacyl-tRNA synthetase multienzyme complex;cytosol;nucleus	Transfer RNA biogenesis		3	35705	3	96.19	0.775793	0.205871	Q32PX2	AIMP2_RAT	Aimp2	Aminoacyl tRNA synthase complex-interacting multifunctional protein 2 OS=Rattus norvegicus OX=10116 GN=Aimp2 PE=2 SV=1
12.3337	13.0465	11.9682	12.1464	12.7352	12.4579	11.9443	9.66539	6.66194	5.95238	0.100214	inflammatory response;leukotriene metabolic process	aromatase activity;heme binding;iron ion binding	endoplasmic reticulum membrane;organelle membrane	Arachidonic acid metabolism;Cytochrome P450	+	1	62243	1	33.33	2.12066	0.0175981	P51871	CP4F6_RAT	Cyp4f6	Cytochrome P450 4F6 OS=Rattus norvegicus OX=10116 GN=Cyp4f6 PE=2 SV=1
16.7828	16.9516	17.3229	17.534	17.6069	17.503	17.443	17.0377	17.5194	17.1547	17.6398	COPI coating of Golgi vesicle;endoplasmic reticulum to Golgi vesicle-mediated transport;Golgi organization;intracellular protein transport;positive regulation of organelle organization	syntaxin binding	COPII-coated ER to Golgi transport vesicle;endoplasmic reticulum;endoplasmic reticulum membrane;endoplasmic reticulum-Golgi intermediate compartment;endoplasmic reticulum-Golgi intermediate compartment membrane;Golgi apparatus;Golgi membrane;integral component of membrane	Membrane trafficking;Transporters		7	27182	7	289.31	1.24789	0.0823634	Q5I0E7	TMED9_RAT	Tmed9	Transmembrane emp24 domain-containing protein 9 OS=Rattus norvegicus OX=10116 GN=Tmed9 PE=1 SV=1
16.8527	16.7599	16.3757	16.7598	17.0383	16.6323	16.7199	16.0102	16.2094	15.7369	16.2795	cilium assembly;Golgi to plasma membrane transport;kidney development;mitotic cytokinesis;photoreceptor cell development;protein localization to ciliary membrane;protein transport;small GTPase mediated signal transduction	GDP binding;GTP binding;metal ion binding;microtubule binding	centrosome;cilium;cytoplasmic microtubule;Golgi apparatus;Golgi membrane;microtubule cytoskeleton;midbody;nucleus;photoreceptor connecting cilium;spindle microtubule	Chromosome and associated proteins;GTP-binding proteins	+	4	20615	5	246.96	2.40155	0.0113797	P37996	ARL3_RAT;ARL3_HUMAN	Arl3	ADP-ribosylation factor-like protein 3 OS=Rattus norvegicus OX=10116 GN=Arl3 PE=1 SV=2
15.5419	15.503	15.7874	15.9107	15.8308	15.726	15.9299	13.663	14.6156	14.6748	14.2835	vesicle-mediated transport	identical protein binding;proline-rich region binding;protein binding, bridging;protein C-terminus binding	cell junction;Golgi apparatus;integral component of membrane;plasma membrane;synaptic vesicle	Membrane trafficking;Transporters	+	1	20801	1	43.85	3.70814	0.002	O35394	PRAF1_RAT	Rabac1	Prenylated Rab acceptor protein 1 OS=Rattus norvegicus OX=10116 GN=Rabac1 PE=1 SV=1
16.8842	16.9825	17.0905	17.3202	17.305	17.3267	17.3314	16.9453	17.2281	17.1854	17.1735	activation of protein kinase activity;axonogenesis;cell migration;cellular response to organic cyclic compound;dendrite development;dendritic spine development;dendritic spine morphogenesis;positive regulation of dendritic spine morphogenesis;positive regulation of DNA biosynthetic process;positive regulation of fibroblast migration;positive regulation of neuron apoptotic process;protein phosphor…	ATP binding;GTPase binding;MAP kinase kinase activity;metal ion binding;protein kinase activity;protein serine/threonine kinase activity;Rac GTPase binding;Rho GTPase binding;SH3 domain binding	cytoplasm;cytosol;endosome;glutamatergic synapse;postsynaptic density	Axon guidance;ErbB signaling pathway;Focal adhesion;Human immunodeficiency virus 1 infection;Protein kinases;Ras signaling pathway;Regulation of actin cytoskeleton;Renal cell carcinoma;T cell receptor signaling pathway	+	5	58209	6	232.79	2.32266	0.0132582	O88645;Q61036;Q8K1R5;Q8K1R6	PAK2_RAT;PAK3_MOUSE	Pak3	Serine/threonine-protein kinase PAK 2 OS=Rattus norvegicus OX=10116 GN=Pak2 PE=1 SV=1
15.059	13.7142	13.7478	14.2428	14.685	14.1045	13.7758	13.8186	13.192	13.3896	13.157	neuron migration;protein O-linked glycosylation;protein O-linked mannosylation	acetylglucosaminyltransferase activity;protein O-GlcNAc transferase activity	endoplasmic reticulum;endoplasmic reticulum membrane;integral component of membrane	Glycosyltransferases;Mannose type O-glycan biosynthesis		1	67188	1	32.04	1.08608	0.112597	Q5NDF0	PMGT2_RAT	Pomgnt2	Protein O-linked-mannose beta-1,4-N-acetylglucosaminyltransferase 2 OS=Rattus norvegicus OX=10116 GN=Pomgnt2 PE=1 SV=1
18.5136	18.2679	18.552	18.7096	18.6199	18.6166	18.8209	18.5738	18.4432	18.5863	18.5601	apoptotic process;endocytosis;Golgi to plasma membrane transport;protein localization to ciliary membrane;protein transport;vesicle-mediated transport	growth factor activity;GTPase activator activity	early endosome;endocytic vesicle;endosome;recycling endosome	Endocytosis;Membrane trafficking		2	99766	2	112	1.40362	0.0613457	O35550;P70609	RABE1_RAT	Rabep1	Rab GTPase-binding effector protein 1 OS=Rattus norvegicus OX=10116 GN=Rabep1 PE=1 SV=1
16.1689	16.5042	16.3918	16.3466	16.38	16.7059	16.4637	15.9927	15.9271	16.2687	15.9473	dendrite development;locomotory behavior	armadillo repeat domain binding;calcium-dependent protein binding;calmodulin binding;protein domain specific binding;protein phosphatase 2A binding;protein-containing complex binding	cytoplasm;dendrite;dendritic spine;membrane;neuronal cell body;postsynaptic density;postsynaptic membrane;protein-containing complex	Protein phosphatases and associated proteins	+	1	86629	1	24.02	1.86385	0.0261	P70483	STRN_RAT	Strn	Striatin OS=Rattus norvegicus OX=10116 GN=Strn PE=1 SV=1
11.5369	11.9739	11.7021	12.6142	12.6757	12.6135	12.7944	12.7226	12.7677	10.7785	12.376	respiratory electron transport chain;response to oxidative stress	4 iron, 4 sulfur cluster binding;electron transfer activity;electron-transferring-flavoprotein dehydrogenase activity;iron-sulfur cluster binding;metal ion binding;oxidoreductase activity, oxidizing metal ions with flavin as acceptor;ubiquinone binding	integral component of mitochondrial inner membrane;mitochondrial membrane			2	69010	2	45.51	0.768731	0.208858	Q6UPE1	ETFD_RAT	Etfdh	Electron transfer flavoprotein-ubiquinone oxidoreductase, mitochondrial OS=Rattus norvegicus OX=10116 GN=Etfdh PE=1 SV=1
22.3958	21.5602	21.52	21.4193	21.6907	21.5233	21.7773	21.2517	21.7629	20.7631	21.0051	alternative mRNA splicing, via spliceosome;cellular response to carcinoembryonic antigen;cellular response to lipopolysaccharide;positive regulation of protein import;positive regulation of protein localization to nucleus;regulation of mRNA stability involved in response to oxidative stress	calcium-dependent protein binding;mRNA binding;protein antigen binding;RNA binding	cell surface;cytoplasm;nuclear matrix;nucleus;post-mRNA release spliceosomal complex;ribonucleoprotein complex	Spliceosome		9	74076	9	625.4	0.872232	0.168791	Q5M815;Q62826	HNRPM_RAT	Hnrnpm	Heterogeneous nuclear ribonucleoprotein M OS=Rattus norvegicus OX=10116 GN=Hnrnpm PE=1 SV=4
14.3854	13.1761	13.7849	14.9958	15.108	14.6205	14.9276	14.6208	14.1387	14.5351	14.4972	negative regulation of epidermal growth factor-activated receptor activity;protein transport to vacuole involved in ubiquitin-dependent protein catabolic process via the multivesicular body sorting pathway	protein homodimerization activity;protein N-terminus binding;structural molecule activity	cytosol;ESCRT II complex;nucleus	Endocytosis;Exosome;Membrane trafficking	+	2	20863	2	66.29	2.02004	0.0208158	P0C0A1	VPS25_RAT	Vps25	Vacuolar protein-sorting-associated protein 25 OS=Rattus norvegicus OX=10116 GN=Vps25 PE=1 SV=1
18.3847	18.527	18.7778	18.6253	18.3496	18.9944	17.8919	19.1158	19.5162	18.9597	19.7511	apoptotic process;cell differentiation;cellular calcium ion homeostasis		integral component of membrane;microtubule;mitochondrial outer membrane;nucleus;spindle pole	Membrane trafficking	+	2	52565	2	235.47	1.64096	0.0398129	Q66H15	RMD3_RAT	Rmdn3	Regulator of microtubule dynamics protein 3 OS=Rattus norvegicus OX=10116 GN=Rmdn3 PE=1 SV=1
18.1965	18.2739	18.3593	17.9128	17.7357	18.1713	18.0279	18.4488	18.5069	18.1635	18.5561	cilium assembly;endocytic recycling;protein homooligomerization;protein transport	ATP binding;calcium ion binding;GTP binding	ciliary pocket membrane;cytoplasm;recycling endosome membrane	Endocytosis;Membrane trafficking	+	5	60810	12	575.15	1.95853	0.0224583	Q8R491	EHD3_RAT	Ehd3	EH domain-containing protein 3 OS=Rattus norvegicus OX=10116 GN=Ehd3 PE=1 SV=2
16.799	16.8364	16.7776	16.5057	16.2504	16.456	16.4086	17.3078	17.2631	17.0769	16.9775			endoplasmic reticulum;Golgi apparatus;integral component of membrane;plasma membrane	Membrane trafficking	+	1	27322	1	67.24	4.19224	0.00171429	Q5M7T4	YIPF4_RAT	Yipf4	Protein YIPF4 OS=Rattus norvegicus OX=10116 GN=Yipf4 PE=2 SV=1
14.2199	13.2244	13.3921	15.5452	15.9982	15.3351	15.3525	13.7159	12.8775	14.1929	14.0055	positive regulation of transcription elongation from RNA polymerase II promoter;protein ubiquitination;ubiquitin-dependent protein catabolic process	protein-containing complex binding	elongin complex;VCB complex	DNA repair and recombination proteins;HIF-1 signaling pathway;Human immunodeficiency virus 1 infection;Pathways in cancer;Renal cell carcinoma;Ubiquitin mediated proteolysis;Ubiquitin system	+	2	12636	2	144.22	3.08657	0.00375956	P83941;Q63182	ELOC_RAT	Tceb1	Elongin-C OS=Rattus norvegicus OX=10116 GN=Eloc PE=1 SV=1
13.8561	13.3197	13.2478	15.1029	15.4703	15.1331	14.8955	12.9845	13.5546	12.2988	13.0999	adenine metabolic process;ADP biosynthetic process;AMP metabolic process;ATP metabolic process;brain development;dATP metabolic process;liver development;oxidative phosphorylation;response to thyroid hormone	adenylate kinase activity;ATP binding	cytoplasm;cytosol;mitochondrial intermembrane space;mitochondrion;nucleus	Exosome;Purine metabolism;Thiamine metabolism	+	1	26648	1	28.33	3.90415	0.00168675	P29410;Q6P7C6	KAD2_RAT	Ak2	Adenylate kinase 2, mitochondrial OS=Rattus norvegicus OX=10116 GN=Ak2 PE=2 SV=2
17.038	17.1727	16.3953	17.5827	17.6586	17.4707	17.2035	16.8735	16.8168	16.2821	15.5131	2-oxoglutarate metabolic process;isocitrate metabolic process;NADH metabolic process;tricarboxylic acid cycle	isocitrate dehydrogenase (NAD+) activity;magnesium ion binding;NAD binding	mitochondrial isocitrate dehydrogenase complex (NAD+)	Citrate cycle (TCA cycle)	+	8	42612	9	500.88	1.57953	0.0444201	Q68FX0	IDH3B_RAT	Idh3B	Isocitrate dehydrogenase [NAD] subunit beta, mitochondrial OS=Rattus norvegicus OX=10116 GN=Idh3B PE=2 SV=1
15.401	15.4038	15.2681	15.7084	15.7638	15.4465	15.5476	15.099	15.1593	15.0102	15.1402	aging;cardiac left ventricle morphogenesis;cell migration;cellular response to interleukin-3;cellular response to lithium ion;cellular response to organic cyclic compound;extrinsic apoptotic signaling pathway in absence of ligand;glycogen metabolic process;hypermethylation of CpG island;insulin receptor signaling pathway;negative regulation of cell growth involved in cardiac muscle cell developme…	ATP binding;protein kinase A catalytic subunit binding;protein kinase binding;protein serine/threonine kinase activity;signaling receptor binding;tau-protein kinase activity	cytoplasm;cytosol;microtubule;mitochondrion	Chemokine signaling pathway;Dopaminergic synapse;Non-alcoholic fatty liver disease (NAFLD);Protein kinases	+	2	51394	2	127.15	3.36743	0.00261111	P18265	GSK3A_RAT	Gsk3a	Glycogen synthase kinase-3 alpha OS=Rattus norvegicus OX=10116 GN=Gsk3a PE=1 SV=1
17.69	17.0025	18.0575	18.1264	17.6706	17.8836	17.3897	17.9365	18.182	18.1666	18.3798	activation of GTPase activity;regulation of small GTPase mediated signal transduction	GTPase activator activity;protein heterodimerization activity				2	166915	2	167.34	0.88147	0.165878	P86410	RLGPB_RAT	Ralgapb	Ral GTPase-activating protein subunit beta OS=Rattus norvegicus OX=10116 GN=Ralgapb PE=1 SV=1
15.6434	15.3961	15.8173	16.8733	17.0115	16.4193	16.5271	16.4251	15.9933	15.7	16.5328	microtubule-based process;positive regulation of ATP-dependent microtubule motor activity, plus-end-directed	dynein intermediate chain binding;dynein light intermediate chain binding;motor activity;protein heterodimerization activity;protein homodimerization activity;scaffold protein binding	centrosome;cytoplasm;cytoplasmic dynein complex;dynein complex;glutamatergic synapse;microtubule;myosin V complex;postsynaptic density	Cytoskeleton proteins;Vasopressin-regulated water reabsorption	+	2	10457	3	126.71	2.24773	0.0144607	Q78P75	DYL2_RAT	Dynll2	Dynein light chain 2, cytoplasmic OS=Rattus norvegicus OX=10116 GN=Dynll2 PE=1 SV=1
16.0083	15.8169	15.8914	16.2427	16.4876	15.7488	16.4204	15.3367	15.2736	15.4006	15.7832	cell differentiation;establishment of protein localization to plasma membrane;Golgi organization;organelle organization;response to endoplasmic reticulum stress;spermatogenesis		endoplasmic reticulum membrane;Golgi apparatus;Golgi medial cisterna;Golgi membrane		+	2	47419	2	144.56	2.11689	0.0176887	Q9R064	GORS2_RAT	Gorasp2	Golgi reassembly-stacking protein 2 OS=Rattus norvegicus OX=10116 GN=Gorasp2 PE=1 SV=3
17.2606	16.9909	17.4329	17.1099	17.1421	17.4476	17.1545	16.6423	17.1985	17.0507	16.1925	endoplasmic reticulum to Golgi vesicle-mediated transport		COPII-coated ER to Golgi transport vesicle;endoplasmic reticulum membrane;endoplasmic reticulum-Golgi intermediate compartment;integral component of Golgi membrane	Membrane trafficking		1	28514	1	42.93	0.873202	0.168495	Q6PEC3	YIF1B_RAT	Yif1b	Protein YIF1B OS=Rattus norvegicus OX=10116 GN=Yif1b PE=2 SV=2
16.1015	16.0565	16.0936	16.473	16.5294	16.3833	16.1057	15.0214	14.891	15.286	14.973	angiotensin-activated signaling pathway;carbon dioxide transport;cellular response to fluid shear stress;kidney development;morphogenesis of an epithelium;odontogenesis of dentin-containing tooth;osteoclast differentiation;positive regulation of bone resorption;positive regulation of cellular pH reduction;positive regulation of dipeptide transmembrane transport;positive regulation of osteoclast d…	arylesterase activity;carbonate dehydratase activity;zinc ion binding	apical part of cell;axon;basolateral plasma membrane;cytoplasm;cytosol;extracellular space;microvillus;myelin sheath;plasma membrane	Bile secretion;Collecting duct acid secretion;Exosome;Gastric acid secretion;Nitrogen metabolism;Pancreatic secretion;Proximal tubule bicarbonate reclamation	+	2	29267	2	86.43	5.26853	0	P27139	CAH2_RAT	Ca2	Carbonic anhydrase 2 OS=Rattus norvegicus OX=10116 GN=Ca2 PE=1 SV=2
15.1568	15.7857	15.9673	16.009	16.4216	15.8889	16.1163	16.0228	15.6657	15.9579	15.9846	aging;cellular response to amino acid starvation;cellular response to heat;cellular response to oxidative stress;cellular response to UV;negative regulation of guanyl-nucleotide exchange factor activity;negative regulation of translational initiation in response to stress;positive regulation of neuron death;positive regulation of type B pancreatic cell apoptotic process;protein autophosphorylatio…	ribosome binding;translation initiation factor activity	cytoplasm;cytoplasmic stress granule;eukaryotic 48S preinitiation complex;eukaryotic translation initiation factor 2 complex;eukaryotic translation initiation factor 2B complex;glial limiting end-foot;multi-eIF complex;nucleus;synapse;translation initiation ternary complex	Apoptosis;Autophagy - animal;Hepatitis C;Herpes simplex virus 1 infection;Influenza A;Measles;Non-alcoholic fatty liver disease (NAFLD);Protein processing in endoplasmic reticulum;RNA transport;Translation factors		7	36371	8	336.87	0.858734	0.174015	P05199;P68101	IF2A_RAT	Eif2s1	Eukaryotic translation initiation factor 2 subunit 1 OS=Rattus norvegicus OX=10116 GN=Eif2s1 PE=1 SV=2
15.9478	17.4504	18.5001	18.7534	18.8356	18.5586	18.6756	18.716	18.5482	18.5552	18.8512	sequestering of zinc ion;zinc ion transport	cation transmembrane transporter activity	cytoplasmic vesicle;Golgi apparatus;integral component of membrane;perinuclear region of cytoplasm	Transporters		1	42089	1	38.55	1.39892	0.0619392	Q5BJM8	ZNT7_RAT	Slc30a7	Zinc transporter 7 OS=Rattus norvegicus OX=10116 GN=Slc30a7 PE=2 SV=2
19.1725	19.244	19.4843	19.7866	19.7803	19.6954	19.7288	19.1056	18.9124	19.3545	19.289	antigen processing and presentation of exogenous peptide antigen via MHC class II;aorta development;clathrin coat assembly;clathrin-dependent endocytosis;coronary vasculature development;ephrin receptor signaling pathway;low-density lipoprotein particle clearance;low-density lipoprotein particle receptor catabolic process;membrane organization;negative regulation of neuron death;positive regulati…	cargo receptor activity;clathrin binding;protein-containing complex binding;signal sequence binding	AP-2 adaptor complex;AP-type membrane coat adaptor complex;clathrin coat;clathrin-coated endocytic vesicle;clathrin-coated endocytic vesicle membrane;cytosol;endocytic vesicle membrane;endolysosome membrane;glutamatergic synapse;membrane;plasma membrane;postsynapse;presynapse	Endocrine and other factor-regulated calcium reabsorption;Endocytosis;Huntington disease;Membrane trafficking;Synaptic vesicle cycle	+	18	105398	28	1840.58	2.83656	0.0056186	P21851;P62944	AP2B1_RAT	AP2B1	AP-2 complex subunit beta OS=Rattus norvegicus OX=10116 GN=Ap2b1 PE=1 SV=1
17.0293	17.257	17.6815	17.3919	17.4538	17.3783	17.2782	17.3396	17.5864	17.6532	17.8349	DNA replication;mRNA transport;nuclear pore complex assembly;positive regulation of mRNA splicing, via spliceosome;posttranscriptional tethering of RNA polymerase II gene DNA at nuclear periphery;protein import into nucleus;RNA export from nucleus;telomere tethering at nuclear periphery	mRNA binding;nuclear localization sequence binding;peptide binding;promoter-specific chromatin binding;RNA binding;serine-type peptidase activity;structural constituent of nuclear pore;transcription coactivator activity	kinetochore;nuclear body;nuclear inclusion body;nuclear membrane;nuclear periphery;nuclear pore;nuclear pore cytoplasmic filaments;nuclear pore nuclear basket;nuclear pore outer ring;nucleoplasm;ribonucleoprotein complex	Chromosome and associated proteins;Influenza A;Messenger RNA biogenesis;RNA transport		9	198358	9	412.01	0.653163	0.265999	D3ZMW4;P49793	NUP98_RAT	Nup98	Nuclear pore complex protein Nup98-Nup96 OS=Rattus norvegicus OX=10116 GN=Nup98 PE=1 SV=2
20.1774	20.234	21.2774	21.1744	20.5853	21.459	21.0114	21.1665	20.7021	20.9682	21.2026	acetyl-CoA metabolic process;cellular response to interleukin-4;establishment of endothelial intestinal barrier;ether lipid biosynthetic process;fatty acid biosynthetic process;lipid biosynthetic process;macromolecule metabolic process;mammary gland development;monocyte differentiation;neutrophil differentiation	(3R)-hydroxymyristoyl-[acyl-carrier-protein] dehydratase activity;[acyl-carrier-protein] S-acetyltransferase activity;[acyl-carrier-protein] S-malonyltransferase activity;3-hydroxyoctanoyl-[acyl-carrier-protein] dehydratase activity;3-oxoacyl-[acyl-carrier-protein] reductase (NADPH) activity;3-oxoacyl-[acyl-carrier-protein] synthase activity;3-oxo-glutaryl-[acp] methyl ester reductase activity;3-…	cytoplasm;cytosol;glycogen granule;Golgi apparatus;melanosome;plasma membrane	AMPK signaling pathway;Exosome;Fatty acid biosynthesis;Insulin signaling pathway;Lipid biosynthesis proteins		70	275101	74	5032.52	0.544631	0.333384	O09187;O09190;P12785;Q63577;Q64717	FAS_RAT	Fasn	Fatty acid synthase OS=Rattus norvegicus OX=10116 GN=Fasn PE=1 SV=3
16.7635	16.0416	16.7662	16.4185	15.9949	15.5824	15.7109	16.7926	16.8517	16.5358	17.2681	negative regulation of ERAD pathway;negative regulation of proteasomal ubiquitin-dependent protein catabolic process;negative regulation of protein K48-linked deubiquitination;negative regulation of protein ubiquitination;negative regulation of ubiquitin-specific protease activity	ATPase binding;K48-linked polyubiquitin modification-dependent protein binding;K6-linked polyubiquitin modification-dependent protein binding;proteasome regulatory particle binding;ubiquitin binding;ubiquitin protein ligase binding	cytoplasm;cytosol;dendrite;neuronal cell body;nucleus;VCP-NPL4-UFD1 AAA ATPase complex		+	4	33675	4	204.6	1.74029	0.0333033	Q499N6	UBXN1_RAT	Ubxn1	UBX domain-containing protein 1 OS=Rattus norvegicus OX=10116 GN=Ubxn1 PE=3 SV=2
14.4489	13.7877	14.0833	15.0409	14.5622	14.2989	14.3634	14.1176	13.1699	14.0216	13.9837	hippocampus development;myelination;negative regulation of guanyl-nucleotide exchange factor activity;oligodendrocyte development;ovarian follicle development;response to glucose;response to heat;response to peptide hormone;T cell receptor signaling pathway;translational initiation	guanyl-nucleotide exchange factor activity;translation initiation factor activity;translation initiation factor binding	cytoplasm;eukaryotic translation initiation factor 2B complex	Herpes simplex virus 1 infection;RNA transport;Translation factors		1	58400	1	33.32	1.1931	0.0914685	Q63186	EI2BD_RAT	Eif2b4	Translation initiation factor eIF-2B subunit delta OS=Rattus norvegicus OX=10116 GN=Eif2b4 PE=2 SV=1
13.3297	12.8163	14.8461	16.0258	16.269	15.5918	15.9042	15.4584	15.4836	16.0469	16.1936	cell cycle G2/M phase transition;cellular response to lipopolysaccharide;cellular response to prostaglandin E stimulus;innate immune response;mitotic chromosome condensation;negative regulation of tumor necrosis factor production;positive regulation of histone deacetylation;protein transport;regulation of histone phosphorylation	DNA binding;double-stranded DNA binding;histone deacetylase binding;NF-kappaB binding;protein kinase A regulatory subunit binding;zinc ion binding	condensed chromosome;female pronucleus;Golgi apparatus;mitochondrion;nuclear matrix;nucleolus;nucleoplasm	Signaling proteins	+	2	76685	2	50.09	2.68286	0.00742169	Q63014	AKAP8_RAT	Akap8	A-kinase anchor protein 8 OS=Rattus norvegicus OX=10116 GN=Akap8 PE=1 SV=1
20.4062	20.2242	20.7345	20.1347	20.2899	20.4318	20.2508	19.864	20.1223	19.6189	19.898	blood coagulation, intrinsic pathway;extracellular matrix disassembly;negative regulation of complement activation, lectin pathway;platelet degranulation;regulation of small GTPase mediated signal transduction;stem cell differentiation	calcium-dependent protein binding;enzyme binding;growth factor binding;GTPase activator activity;interleukin-1 binding;interleukin-8 binding;protease binding;serine-type endopeptidase inhibitor activity;signaling receptor binding;tumor necrosis factor binding	blood microparticle;collagen-containing extracellular matrix;cytosol;extracellular exosome;extracellular region;platelet alpha granule lumen	Complement and coagulation cascades;Exosome;Membrane trafficking	+	9	164613	10	683.17	1.9496	0.0226556	P01023;Q13677;Q59F47;Q5QTS0;Q68DN2;Q6PIY3;Q6PN97	A2MG_HUMAN	A2M	Alpha-2-macroglobulin OS=Homo sapiens OX=9606 GN=A2M PE=1 SV=3
18.2875	18.0873	18.2261	18.709	18.3275	18.7566	18.227	19.6173	18.4477	18.4222	18.446	2-oxoglutarate metabolic process;acetyl-CoA biosynthetic process from pyruvate;aging;cell redox homeostasis;dihydrolipoamide metabolic process;gastrulation;histone succinylation;lipoate metabolic process;mitochondrial electron transport, NADH to ubiquinone;proteolysis;regulation of membrane potential;sperm capacitation	dihydrolipoyl dehydrogenase activity;electron transfer activity;flavin adenine dinucleotide binding;lipoamide binding;NAD binding;pyruvate dehydrogenase (NAD+) activity	acrosomal matrix;mitochondrial matrix;mitochondrion;motile cilium;myelin sheath;nucleoplasm;nucleus;oxoglutarate dehydrogenase complex;pyruvate dehydrogenase complex	Citrate cycle (TCA cycle);Exosome;Glycine, serine and threonine metabolism;Glycolysis / Gluconeogenesis;Glyoxylate and dicarboxylate metabolism;Lysine degradation;Propanoate metabolism;Pyruvate metabolism;Tryptophan metabolism;Valine, leucine and isoleucine degradation		13	54574	13	735.25	0.561109	0.323185	Q6P6R2	DLDH_RAT	Dld	Dihydrolipoyl dehydrogenase, mitochondrial OS=Rattus norvegicus OX=10116 GN=Dld PE=1 SV=1
15.0544	15.4789	15.6267	15.8326	15.7729	15.6513	15.9163	15.3265	15.406	15.4658	15.8185	cellular response to glucose stimulus;cellular response to hypoxia;excitatory postsynaptic potential;lactation;nucleoside transport;sleep;uridine transport	nucleoside transmembrane transporter activity	apical plasma membrane;basolateral plasma membrane;integral component of plasma membrane;plasma membrane;postsynapse;presynapse	Alcoholism;Transporters		3	50839	3	155.93	1.10777	0.108368	O54698	S29A1_RAT	Slc29a1	Equilibrative nucleoside transporter 1 OS=Rattus norvegicus OX=10116 GN=Slc29a1 PE=1 SV=3
14.6563	16.1932	16.7347	18.0217	18.1045	17.1472	17.6497	16.9172	16.9601	17.0053	17.2709	cytoplasmic translation;nuclear-transcribed mRNA catabolic process, nonsense-mediated decay;ribosomal large subunit biogenesis;rRNA processing;SRP-dependent cotranslational protein targeting to membrane;translation;translational initiation	RNA binding;structural constituent of ribosome;tRNA binding	cytosol;cytosolic large ribosomal subunit;extracellular exosome;membrane	Ribosome	+	1	12587	1	49.5	1.9232	0.0235976	P18077;Q08ES9;Q9BVN7	RL35A_HUMAN	RPL35A	60S ribosomal protein L35a OS=Homo sapiens OX=9606 GN=RPL35A PE=1 SV=2
17.9589	18.2337	18.0597	18.0613	17.9792	18.2625	18.0782	16.5701	16.7342	16.5855	17.1946	mitochondrial ATP synthesis coupled electron transport;response to oxidative stress	4 iron, 4 sulfur cluster binding;metal ion binding;NAD binding;NADH dehydrogenase activity;quinone binding;ubiquitin protein ligase binding	mitochondrial respiratory chain complex I;nucleoplasm	Alzheimer disease;Huntington disease;Non-alcoholic fatty liver disease (NAFLD);Oxidative phosphorylation;Parkinson disease;Retrograde endocannabinoid signaling;Thermogenesis	+	6	52927	7	324.77	4.60263	0.000818182	Q641Y2	NDUS2_RAT	Ndufs2	NADH dehydrogenase [ubiquinone] iron-sulfur protein 2, mitochondrial OS=Rattus norvegicus OX=10116 GN=Ndufs2 PE=1 SV=1
20.5207	20.4083	20.2029	21.3486	21.4724	21.1468	21.4739	21.0068	21.289	21.316	21.4033	cellular response to cAMP;cellular response to Thyroid stimulating hormone;positive regulation of translation;translational elongation	iron ion binding;ribonucleoprotein complex binding;structural constituent of ribosome	cytosolic large ribosomal subunit	Ribosome	+	4	11685	5	470.85	4.00403	0.00183333	P02401;Q499W9	RLA2_RAT	Rplp2	60S acidic ribosomal protein P2 OS=Rattus norvegicus OX=10116 GN=Rplp2 PE=1 SV=2
16.4555	16.5077	17.0875	17.7346	17.5844	17.5975	17.4477	16.4436	16.5827	16.9011	17.1756	detection of temperature stimulus involved in sensory perception of pain;inflammatory response	heparin binding;metalloendopeptidase inhibitor activity	cytoplasm		+	2	25735	3	209.06	2.43851	0.0105967	Q64361	LXN_RAT	Lxn	Latexin OS=Rattus norvegicus OX=10116 GN=Lxn PE=1 SV=1
15.0572	14.3891	14.2966	15.2171	14.7407	15.5038	14.4093	13.9345	14.9616	14.8914	15.3894	fatty acid metabolic process;negative regulation of Golgi to plasma membrane protein transport;protein depalmitoylation	carboxylic ester hydrolase activity;lysophospholipase activity;palmitoyl-(protein) hydrolase activity	cytoplasm;cytosol	Choline metabolism in cancer;Glycerophospholipid metabolism		2	25034	2	66.53	0.192622	0.712352	P70470	LYPA1_RAT	Lypla1	Acyl-protein thioesterase 1 OS=Rattus norvegicus OX=10116 GN=Lypla1 PE=1 SV=1
15.9336	16.0469	15.6598	16.1023	16.3443	15.757	15.7004	11.8387	8.14872	8.66724	9.34938	mRNA polyadenylation;pre-mRNA cleavage required for polyadenylation	RNA binding	mRNA cleavage and polyadenylation specificity factor complex	Messenger RNA biogenesis;mRNA surveillance pathway	+	1	60209	1	45.57	4.53372	0.000782609	Q5U317	FIP1_RAT	Fip1l1	Pre-mRNA 3'-end-processing factor FIP1 OS=Rattus norvegicus OX=10116 GN=Fip1l1 PE=1 SV=1
22.3216	21.2198	22.0577	22.3008	22.8346	21.9321	22.2885	21.3574	21.1853	20.8107	20.905	positive regulation of ubiquitin-protein transferase activity;protein neddylation	cullin family protein binding;ubiquitin conjugating enzyme binding;ubiquitin-like protein binding	ubiquitin ligase complex	Ubiquitin system	+	2	27893	2	81.26	2.22998	0.0146841	Q5PPL2	DCNL5_RAT	Dcun1d5	DCN1-like protein 5 OS=Rattus norvegicus OX=10116 GN=Dcun1d5 PE=2 SV=1
17.24	16.7264	17.1751	17.2518	17.4161	17.1419	16.8974	17.1943	17.1737	17.1688	17.2031	apoptotic process;cell cycle;cell division;Ras protein signal transduction;regulation of exocyst assembly;regulation of exocyst localization	GTP binding;GTPase activity;protein tyrosine kinase activity	cytosol;midbody;plasma membrane	Colorectal cancer;GTP-binding proteins;Membrane trafficking;Pancreatic cancer;Pathways in cancer;Phospholipase D signaling pathway;Rap1 signaling pathway;Ras signaling pathway		2	23417	6	301.66	0.21339	0.686229	P36860	RALB_RAT	Ralb	Ras-related protein Ral-B OS=Rattus norvegicus OX=10116 GN=Ralb PE=2 SV=1
15.7229	15.762	15.6834	16.3715	16.6478	16.0818	16.3805	15.9872	16.1104	16.2138	16.2873	Arp2/3 complex-mediated actin nucleation;cell migration	actin filament binding	Arp2/3 protein complex;cytoplasm;glutamatergic synapse	Bacterial invasion of epithelial cells;Cytoskeleton proteins;Endocytosis;Fc gamma R-mediated phagocytosis;Membrane trafficking;Regulation of actin cytoskeleton;Salmonella infection	+	3	17057	3	182.02	2.57055	0.00861649	A1L108;Q4KM42	ARP5L_RAT	Arpc5l	Actin-related protein 2/3 complex subunit 5-like protein OS=Rattus norvegicus OX=10116 GN=Arpc5l PE=1 SV=2
17.2969	16.6692	16.8871	17.203	17.3729	17.1239	16.7897	17.3921	17.0767	16.8149	17.5732	positive regulation of neuron projection development;spliceosomal complex assembly	nucleic acid binding;zinc ion binding	catalytic step 2 spliceosome;nuclear speck;U2 snRNP;U2-type prespliceosome	Spliceosome		3	49973	3	190.08	0.266692	0.614939	Q6AXT8	SF3A2_RAT	Sf3a2	Splicing factor 3A subunit 2 OS=Rattus norvegicus OX=10116 GN=Sf3a2 PE=2 SV=1
20.9488	18.8452	20.1836	21.4617	20.1561	21.095	19.384	20.722	19.9346	20.1157	20.6984	fatty acid beta-oxidation	enoyl-CoA hydratase activity	mitochondrial matrix;mitochondrion	beta-Alanine metabolism;Butanoate metabolism;Fatty acid degradation;Fatty acid elongation;Lysine degradation;Propanoate metabolism;Tryptophan metabolism;Valine, leucine and isoleucine degradation		2	31895	2	211.37	0.153272	0.772494	P14604	ECHM_RAT	Echs1	Enoyl-CoA hydratase, mitochondrial OS=Rattus norvegicus OX=10116 GN=Echs1 PE=1 SV=1
14.9918	15.073	15.9022	15.6514	15.3813	15.6901	14.7962	16.3028	15.991	15.9496	16.1033	activated T cell proliferation;cell differentiation;cellular response to glycine;cellular response to growth factor stimulus;cellular response to L-glutamate;cellular response to peptide hormone stimulus;cellular response to platelet-derived growth factor stimulus;cellular response to transforming growth factor beta stimulus;dendrite morphogenesis;detection of mechanical stimulus involved in sens…	alpha-tubulin binding;ATP binding;CD4 receptor binding;CD8 receptor binding;disordered domain specific binding;enzyme binding;ephrin receptor binding;growth factor receptor binding;identical protein binding;ion channel binding;metal ion binding;non-membrane spanning protein tyrosine kinase activity;peptide hormone receptor binding;phosphatidylinositol 3-kinase binding;protein kinase activity;prot…	actin filament;cell body;cytosol;dendrite;endosome;extrinsic component of cytoplasmic side of plasma membrane;glial cell projection;glutamatergic synapse;intracellular membrane-bounded organelle;membrane;membrane raft;mitochondrion;nucleus;perinuclear endoplasmic reticulum;perinuclear region of cytoplasm;plasma membrane;postsynaptic density;postsynaptic density, intracellular component;Schaffer c…	Adherens junction;Axon guidance;Cholinergic synapse;Fc epsilon RI signaling pathway;Focal adhesion;Membrane trafficking;Natural killer cell mediated cytotoxicity;Osteoclast differentiation;Phospholipase D signaling pathway;Platelet activation;Prion diseases;Protein kinases;Sphingolipid signaling pathway;T cell receptor signaling pathway;Viral myocarditis		1	61177	2	99.08	1.40967	0.060592	Q62844	FYN_RAT	Fyn	Tyrosine-protein kinase Fyn OS=Rattus norvegicus OX=10116 GN=Fyn PE=1 SV=1
19.224	19.1542	19.2045	19.0638	18.7938	19.2532	19.1524	19.2155	19.3338	19.3891	19.7501	proteolysis	dipeptidyl-peptidase activity;metallopeptidase activity;zinc ion binding	cytosol;nuclear speck;plasma membrane	Peptidases		5	83386	13	856.09	1.14387	0.100424	O55096;Q32Q87	DPP3_RAT	Dpp3	Dipeptidyl peptidase 3 OS=Rattus norvegicus OX=10116 GN=Dpp3 PE=1 SV=2
14.829	15.4741	15.3757	15.3888	15.2434	15.6067	15.1329	15.2138	15.3087	15.0298	15.3998	phosphatidylethanolamine biosynthetic process	ATP binding;choline kinase activity;ethanolamine kinase activity		Choline metabolism in cancer;Glycerophospholipid metabolism		1	45414	1	28.9	0.117709	0.822217	O54783	CHKB_RAT	Chkb	Choline/ethanolamine kinase OS=Rattus norvegicus OX=10116 GN=Chkb PE=1 SV=3
16.3153	16.1938	16.2966	16.1621	16.2266	16.1708	16.1154	15.7504	15.917	16.1533	15.8644	CTP biosynthetic process;'de novo' CTP biosynthetic process;glutamine metabolic process;pyrimidine nucleobase biosynthetic process	ATP binding;CTP synthase activity;identical protein binding	cytoophidium;cytoplasm	Pyrimidine metabolism	+	5	66316	5	268.47	2.06903	0.0190113	Q5U2N0;Q5U3X4	PYRG2_RAT	Ctps2	CTP synthase 2 OS=Rattus norvegicus OX=10116 GN=Ctps2 PE=1 SV=1
15.5158	15.0451	15.5755	15.9494	15.8048	15.8425	15.4651	15.5423	15.6266	15.384	15.79	cholesterol biosynthetic process;dimethylallyl diphosphate biosynthetic process;isopentenyl diphosphate biosynthetic process	hydrolase activity;isopentenyl-diphosphate delta-isomerase activity;metal ion binding	peroxisome	Terpenoid backbone biosynthesis		3	26721	3	91.5	0.885405	0.164882	O35760;Q5FVT3	IDI1_RAT;IDI1_MESAU	Idi1	Isopentenyl-diphosphate Delta-isomerase 1 OS=Rattus norvegicus OX=10116 GN=Idi1 PE=2 SV=2
15.0736	14.7674	14.9222	15.241	15.6667	15.1323	15.4132	15.3492	14.9346	15.5712	15.1168	regulation of fibroblast apoptotic process		endoplasmic reticulum membrane;integral component of membrane			2	9050	2	118.33	1.0115	0.128281	P85007	IR3IP_RAT	Ier3ip1	Immediate early response 3-interacting protein 1 OS=Rattus norvegicus OX=10116 GN=Ier3ip1 PE=3 SV=1
17.1953	16.9148	16.8894	17.5362	17.3916	17.3757	17.0889	16.5074	17.1032	16.8326	17.0331	ATP hydrolysis coupled proton transport	proton-exporting ATPase activity, phosphorylative mechanism;proton-transporting ATPase activity, rotational mechanism	apical part of cell;cytoplasm;cytoplasmic vesicle;plasma membrane;vacuolar proton-transporting V-type ATPase, V1 domain	Collecting duct acid secretion;Human papillomavirus infection;mTOR signaling pathway;Oxidative phosphorylation;Phagosome;Rheumatoid arthritis;Synaptic vesicle cycle		8	44044	8	514.84	1.43683	0.0578499	Q53B80;Q5FVI6;Q6AYE4	VATC1_RAT;VATC2_RAT	Atp6v1c1;Atp6v1c2	V-type proton ATPase subunit C 1 OS=Rattus norvegicus OX=10116 GN=Atp6v1c1 PE=2 SV=1
14.386	14.008	14.1919	14.244	14.5592	14.4872	14.9651	14.3535	14.0131	13.9822	14.2889	protein folding in endoplasmic reticulum		ER membrane protein complex;integral component of membrane			1	29960	1	45.08	1.083	0.112629	Q5U2V8	EMC3_RAT	Emc3	ER membrane protein complex subunit 3 OS=Rattus norvegicus OX=10116 GN=Emc3 PE=2 SV=3
14.9303	14.1881	14.0283	15.4041	15.0306	14.7751	15.0693	14.6402	14.5744	14.3952	14.4724	cellular response to tumor necrosis factor;neuron projection development;peptidyl-serine phosphorylation;positive regulation of cell proliferation;positive regulation of neuron death;positive regulation of neuron projection development;positive regulation of NF-kappaB transcription factor activity;positive regulation of transcription by RNA polymerase II;response to drug;response to fatty acid;re…	ATP binding;IkappaB kinase activity;protein heterodimerization activity;protein homodimerization activity;protein kinase activity;protein serine/threonine kinase activity	cytosol;IkappaB kinase complex;intracellular membrane-bounded organelle;membrane raft;nucleus	Acute myeloid leukemia;Adipocytokine signaling pathway;Antifolate resistance;Apoptosis;B cell receptor signaling pathway;Chagas disease (American trypanosomiasis);Chemokine signaling pathway;Chronic myeloid leukemia;C-type lectin receptor signaling pathway;Cytosolic DNA-sensing pathway;Epstein-Barr virus infection;Fluid shear stress and atherosclerosis;FoxO signaling pathway;Hepatitis B;Hepatitis…		1	87951	1	24.87	1.51778	0.0501391	Q9QY78	IKKB_RAT	Ikbkb	Inhibitor of nuclear factor kappa-B kinase subunit beta OS=Rattus norvegicus OX=10116 GN=Ikbkb PE=1 SV=1
17.7943	16.4793	19.0405	18.9143	18.253	18.2166	17.7867	17.4027	18.2775	18.9313	18.8461	cellular response to platelet-derived growth factor stimulus;negative regulation of lamellipodium morphogenesis;negative regulation of smooth muscle cell chemotaxis;protein kinase C signaling;regulation of Arp2/3 complex-mediated actin nucleation	actin binding;Arp2/3 complex binding;cytoskeletal protein binding;protein-containing complex binding	cell leading edge;cell periphery;cytosol;lamellipodium;perinuclear region of cytoplasm;stress fiber	Cytoskeleton proteins		4	54438	4	290.74	0.207621	0.694142	O89046	COR1B_RAT	Coro1b	Coronin-1B OS=Rattus norvegicus OX=10116 GN=Coro1b PE=1 SV=1
17.3275	17.0056	17.1028	17.7677	17.8271	17.5503	17.75	16.8926	17.3432	17.5005	17.2637	axonogenesis;endoplasmic reticulum organization;endoplasmic reticulum tubular network membrane organization;protein homooligomerization	GTP binding;GTPase activity;identical protein binding	axon;endoplasmic reticulum;endoplasmic reticulum membrane;endoplasmic reticulum tubular network;endoplasmic reticulum tubular network membrane;Golgi apparatus;Golgi cis cisterna;Golgi membrane;integral component of membrane	Membrane trafficking	+	9	63677	10	557.44	2.10896	0.0177343	Q6PST4	ATLA1_RAT	Atl1	Atlastin-1 OS=Rattus norvegicus OX=10116 GN=Atl1 PE=1 SV=1
13.3447	13.7013	13.2369	12.8743	13.3662	14.2176	12.729	9.00497	9.30279	8.42883	8.51581	protein processing involved in protein targeting to mitochondrion;proteolysis	endopeptidase activity;metal ion binding;metalloendopeptidase activity	mitochondrial inner membrane;mitochondrial matrix		+	2	59083	2	108.98	5.7542	0	P20069	MPPA_RAT	Pmpca	Mitochondrial-processing peptidase subunit alpha OS=Rattus norvegicus OX=10116 GN=Pmpca PE=1 SV=1
18.4372	18.6326	18.202	18.974	18.7731	18.6882	18.8489	19.2563	19.1246	19.0152	19.2875	positive regulation of endopeptidase activity;regulation of G1/S transition of mitotic cell cycle;regulation of proteasomal protein catabolic process	endopeptidase activator activity	cytoplasm;nucleoplasm;proteasome activator complex		+	15	28730	15	908.61	3.16988	0.00338095	Q63797	PSME1_RAT	Psme1	Proteasome activator complex subunit 1 OS=Rattus norvegicus OX=10116 GN=Psme1 PE=2 SV=1
16.8734	17.1646	17.1473	16.8925	17.0003	17.1934	16.7742	17.0795	17.199	16.325	16.7446	blood coagulation;negative regulation of endopeptidase activity	heparin binding;serine-type endopeptidase inhibitor activity	extracellular space	Complement and coagulation cascades;Exosome;Glycosaminoglycan binding proteins		2	54745	2	83.66	0.23734	0.652662	Q5BKA6;Q64268	HEP2_RAT	Serpind1	Heparin cofactor 2 OS=Rattus norvegicus OX=10116 GN=Serpind1 PE=1 SV=1
17.1217	17.1382	17.634	17.3365	17.5745	17.2676	17.3467	16.8107	16.8006	16.1438	16.6732	acute inflammatory response to antigenic stimulus;acute-phase response;embryonic liver development;luteinization;negative regulation of endopeptidase activity;protein homotetramerization;response to carbon dioxide;response to glucocorticoid;response to nutrient;response to prostaglandin E;response to wounding	brain-derived neurotrophic factor binding;endopeptidase inhibitor activity;nerve growth factor binding;protein homodimerization activity;serine-type endopeptidase inhibitor activity	extracellular space	Complement and coagulation cascades;Exosome;Membrane trafficking	+	1	165107	2	110.4	2.26737	0.0142556	P06238;Q4FZY3	A2MG_RAT	A2m	Alpha-2-macroglobulin OS=Rattus norvegicus OX=10116 GN=A2m PE=2 SV=2
19.8353	20.0488	20.1952	20.4918	20.3551	20.3281	20.328	20.1196	20.1213	19.9327	20.1647	cellular response to DNA damage stimulus;protein modification by small protein conjugation;protein ubiquitination	ATP binding;ubiquitin activating enzyme activity	cytoplasm;cytosol;desmosome;endosome membrane;heterochromatin;lysosomal membrane;mitochondrion;nucleoplasm;nucleus;rough endoplasmic reticulum membrane	Exosome;Parkinson disease;Ubiquitin mediated proteolysis;Ubiquitin system	+	32	118910	33	2736.95	2.04309	0.01984	Q5U300	UBA1_RAT	Uba1	Ubiquitin-like modifier-activating enzyme 1 OS=Rattus norvegicus OX=10116 GN=Uba1 PE=1 SV=1
19.4639	18.988	19.5048	19.3572	18.955	19.6993	18.8134	20.0144	19.4063	18.9089	20.6932	carbohydrate metabolic process;cellular response to cAMP;cellular response to tumor necrosis factor;gluconeogenesis;glycerol-3-phosphate catabolic process;glycerol-3-phosphate metabolic process;glycerolipid metabolic process;glycerophosphate shuttle;NADH metabolic process;NADH oxidation;positive regulation of glycolytic process	glycerol-3-phosphate dehydrogenase (quinone) activity;glycerol-3-phosphate dehydrogenase [NAD(P)+] activity;glycerol-3-phosphate dehydrogenase [NAD+] activity;NAD binding;protein homodimerization activity	cytosol;glycerol-3-phosphate dehydrogenase complex	Glycerophospholipid metabolism		4	38112	5	324.01	0.41759	0.442374	O35077;Q5I0F4	GPDA_RAT	Gpd1	Glycerol-3-phosphate dehydrogenase [NAD(+)], cytoplasmic OS=Rattus norvegicus OX=10116 GN=Gpd1 PE=1 SV=4
18.0056	18.6704	19.1857	18.8789	18.4252	19.1893	18.632	19.0128	19.3416	19.2924	19.3602			cytoplasm;nucleus	Exosome		14	96081	14	696.71	0.932938	0.149916	Q62667	MVP_RAT	Mvp	Major vault protein OS=Rattus norvegicus OX=10116 GN=Mvp PE=1 SV=4
14.2332	13.8574	13.5907	13.6049	14.289	13.8454	14.0604	13.1279	12.3424	11.7361	11.739	mRNA transport;positive regulation of GTPase activity;protein import into nucleus	Ran GTPase binding	cytoplasm;nuclear membrane;nuclear pore;nucleus	Messenger RNA biogenesis;RNA transport	+	1	50243	1	22.17	2.83363	0.00556682	O08587;Q4QR93	NUP50_RAT	Nup50	Nuclear pore complex protein Nup50 OS=Rattus norvegicus OX=10116 GN=Nup50 PE=2 SV=2
16.6107	16.8093	16.9187	17.0321	16.9715	16.7064	16.7041	17.1562	17.1859	17.3473	17.2147	bone morphogenesis;leukocyte migration;negative regulation of protein processing;negative regulation of transforming growth factor beta receptor signaling pathway;regulation of chondrocyte differentiation	fibroblast growth factor binding;signaling receptor binding	extracellular exosome;extracellular matrix;Golgi apparatus;Golgi membrane;integral component of membrane;membrane;plasma membrane	Cell adhesion molecules (CAMs)	+	1	138341	8	444.14	2.25441	0.0143215	B7Z8Y4;D3DUJ7;Q13221;Q6P9D1;Q92896	GSLG1_HUMAN	GLG1	Golgi apparatus protein 1 OS=Homo sapiens OX=9606 GN=GLG1 PE=1 SV=2
18.6731	18.8576	18.8977	18.3898	18.1944	18.3857	18.6461	18.8083	18.8479	18.9488	18.8514	translation	structural constituent of ribosome	cell body;cytoplasmic ribonucleoprotein granule;cytosolic large ribosomal subunit;dendrite	Ribosome	+	2	15781	2	82.35	2.59085	0.00842647	P41105	RL28_MOUSE	Rpl28	60S ribosomal protein L28 OS=Mus musculus OX=10090 GN=Rpl28 PE=1 SV=2
19.414	23.0349	18.2338	16.9002	17.7089	16.402	17.4491	18.998	16.8657	18.0342	17.0116	protein heterotetramerization	protein heterodimerization activity;structural molecule activity	keratin filament;plasma membrane	Cytoskeleton proteins;Exosome		3	65190	7	419.68	1.27796	0.0781735	A1L113;Q63115;Q6IG01;Q6IMF3	K2C1_RAT;K2C1B_RAT	Krt1;Krt77	Keratin, type II cytoskeletal 1 OS=Rattus norvegicus OX=10116 GN=Krt1 PE=2 SV=1
18.9534	18.7848	18.7814	18.7595	18.8662	18.8085	18.6485	18.9878	19.0959	20.4559	19.3062	intracellular signal transduction;lipid catabolic process;negative regulation of potassium ion transport;phototransduction	calcium ion binding;mitogen-activated protein kinase binding;phosphatidylinositol phospholipase C activity	cytoplasm	Adrenergic signaling in cardiomyocytes;African trypanosomiasis;AGE-RAGE signaling pathway in diabetic complications;Aldosterone synthesis and secretion;Alzheimer disease;Amoebiasis;Apelin signaling pathway;Calcium signaling pathway;cGMP-PKG signaling pathway;Chagas disease (American trypanosomiasis);Chemokine signaling pathway;Cholinergic synapse;Circadian entrainment;Cortisol synthesis and secre…		13	135552	13	624.14	1.01288	0.127992	O88356;Q9QW07;Q9Z0G6	PLCB4_RAT	Plcb4	1-phosphatidylinositol 4,5-bisphosphate phosphodiesterase beta-4 OS=Rattus norvegicus OX=10116 GN=Plcb4 PE=1 SV=2
18.178	18.4148	18.1729	18.651	18.7444	18.854	18.6721	17.5188	17.9023	18.0235	17.9264	assembly of large subunit precursor of preribosome;gene silencing by miRNA;mature ribosome assembly;miRNA mediated inhibition of translation;positive regulation of translation;regulation of fatty acid biosynthetic process;regulation of glycolytic process;regulation of megakaryocyte differentiation;regulation of reactive oxygen species metabolic process;response to insulin;ribosomal large subunit …	ribosomal large subunit binding;ribosome binding;translation initiation factor activity	cytosol;nucleolus;preribosome, large subunit precursor	Ribosome biogenesis;Ribosome biogenesis in eukaryotes;Translation factors	+	1	27067	2	143.84	3.70936	0.00202062	Q3KRD8	IF6_RAT	Eif6	Eukaryotic translation initiation factor 6 OS=Rattus norvegicus OX=10116 GN=Eif6 PE=1 SV=1
13.3734	13.3502	13.2184	13.9055	13.7628	13.8193	13.5762	10.794	10.1336	9.75643	11.4547	lysine biosynthetic process via aminoadipic acid	holo-[acyl-carrier-protein] synthase activity;magnesium ion binding	cytoplasm	Pantothenate and CoA biosynthesis	+	1	36021	1	36.51	4.65763	0.000487805	B2RYJ4	ADPPT_RAT	Aasdhppt	L-aminoadipate-semialdehyde dehydrogenase-phosphopantetheinyl transferase OS=Rattus norvegicus OX=10116 GN=Aasdhppt PE=2 SV=1
12.829	12.6529	12.6264	12.5874	13.0984	13.0462	12.6978	11.6485	9.75568	11.215	9.59318	negative regulation of apoptotic process	protein domain specific binding	apical plasma membrane;cell cortex;clathrin-coated vesicle;intracellular membrane-bounded organelle;mitochondrion;nuclear membrane;P-body;sarcoplasmic reticulum	Messenger RNA biogenesis	+	3	31429	3	67.21	2.70644	0.0072428	Q5D1N3;Q5D1N4;Q7TSE7;Q7TSE8;Q7TSE9	HAX1_RAT	Hax1	HCLS1-associated protein X-1 OS=Rattus norvegicus OX=10116 GN=Hax1 PE=1 SV=1
20.7555	20.2727	20.3892	21.0283	20.7091	20.9763	20.8013	20.8298	20.5675	20.4099	20.4762	cell differentiation;innate immune response;mRNA processing;negative regulation of apoptotic process;negative regulation of cell proliferation in bone marrow;positive regulation of angiogenesis;positive regulation of cell proliferation;positive regulation of serotonin secretion;RNA splicing	advanced glycation end-product receptor activity;disaccharide binding;Fc-gamma receptor I complex binding;IgE binding;monosaccharide binding	cell surface;cytoplasm;extracellular space;nucleus;plasma membrane;spliceosomal complex	Exosome;Lectins		6	27241	6	434.51	1.29828	0.0748356	P08699	LEG3_RAT	Lgals3	Galectin-3 OS=Rattus norvegicus OX=10116 GN=Lgals3 PE=1 SV=4
15.0874	15.3294	15.1626	15.3277	15.1149	15.0651	15.0584	15.4632	15.331	15.1711	15.5882	ATP-dependent chromatin remodeling;nucleosome disassembly		nucleoplasm;SWI/SNF complex	Chromosome and associated proteins;Hepatocellular carcinoma;Thermogenesis;Transcription machinery		1	59319	1	28.28	0.983436	0.135467	O54771;O54772	SMRD2_RAT	Smarcd2	SWI/SNF-related matrix-associated actin-dependent regulator of chromatin subfamily D member 2 OS=Rattus norvegicus OX=10116 GN=Smarcd2 PE=1 SV=3
20.2504	20.3542	21.1796	21.6125	21.7795	21.3712	21.4516	21.2694	20.8322	21.3351	21.0686	cardiac muscle cell differentiation;cellular response to lithium ion;cellular response to organic substance;cellular senescence;chaperone-mediated protein folding;cortical actin cytoskeleton organization;negative regulation of cell cycle arrest;negative regulation of intracellular steroid hormone receptor signaling pathway;negative regulation of neuron differentiation;negative regulation of retin…	androgen receptor binding;calcium ion binding;carbohydrate binding;hormone binding;integrin binding;iron ion binding;mRNA binding;peptide binding;ubiquitin protein ligase binding;unfolded protein binding	acrosomal vesicle;cell surface;collagen-containing extracellular matrix;cytoplasm;cytosol;endoplasmic reticulum;endoplasmic reticulum quality control compartment;external side of plasma membrane;extracellular space;Golgi apparatus;intracellular membrane-bounded organelle;MHC class I peptide loading complex;nuclear envelope;nucleus;perinuclear region of cytoplasm;polysome;protein-containing comple…	Antigen processing and presentation;Chagas disease (American trypanosomiasis);Chaperones and folding catalysts;Epstein-Barr virus infection;Herpes simplex virus 1 infection;Human cytomegalovirus infection;Human immunodeficiency virus 1 infection;Human T-cell leukemia virus 1 infection;Lectins;Phagosome;Protein processing in endoplasmic reticulum	+	16	48137	16	1009.77	1.93552	0.0232377	P10452;P18418	CALR_RAT	Calr	Calreticulin OS=Rattus norvegicus OX=10116 GN=Calr PE=1 SV=1
16.2008	18.4347	18.8189	18.7345	19.0063	18.6109	18.8566	18.1938	18.6661	18.8034	18.9768	cell-cell adhesion via plasma-membrane adhesion molecules;negative regulation of apoptotic process;positive regulation of cell motility;positive regulation of cell proliferation;ureteric bud development	cadherin binding involved in cell-cell adhesion	bicellular tight junction;cell surface;integral component of membrane;lateral plasma membrane;plasma membrane	CD molecules;Exosome		4	35869	4	439.24	0.60959	0.290231	O55159	EPCAM_RAT	Epcam	Epithelial cell adhesion molecule OS=Rattus norvegicus OX=10116 GN=Epcam PE=1 SV=1
18.1314	18.1332	18.2856	18.7863	18.6318	18.4053	18.7644	17.9903	18.3216	18.3751	18.3014	dense core granule exocytosis;positive regulation of calcium ion-dependent exocytosis;positive regulation of exocytosis;protein transport;regulated exocytosis;synaptic vesicle exocytosis	calcium ion binding;phosphatidylinositol-4,5-bisphosphate binding	cell junction;dense core granule;extrinsic component of neuronal dense core vesicle membrane;glutamatergic synapse;presynapse	Membrane trafficking	+	14	147314	14	1028.55	2.11392	0.0177035	Q62717	CAPS1_RAT	Cadps	Calcium-dependent secretion activator 1 OS=Rattus norvegicus OX=10116 GN=Cadps PE=1 SV=1
18.6416	19.3989	19.7719	19.9797	19.981	19.5585	19.9176	19.915	20.128	19.9502	20.3622	negative regulation of neuron apoptotic process;negative regulation of transcription, DNA-templated;nucleosome assembly	DNA binding	cytoplasm;cytosol;endoplasmic reticulum;lipid droplet;nucleoplasm;nucleus;perinuclear region of cytoplasm;protein-containing complex	Chromosome and associated proteins		4	33358	4	302.73	1.44562	0.0569108	A2BE95;Q9CY82;Q9D0A9;Q9EQU5;Q9Z181	SET_MOUSE;FUC3_RAT	Set	Protein SET OS=Mus musculus OX=10090 GN=Set PE=1 SV=1
13.7877	13.5314	13.281	14.4637	14.2717	14.3966	14.8771	14.3569	14.5279	15.2154	13.3493	actin filament-based movement;regulation of Rho protein signal transduction;Rho protein signal transduction;Roundabout signaling pathway	actin binding;actin filament binding;actin-dependent ATPase activity;ADP binding;ATP binding;ATPase activity;ATP-dependent protein binding;calmodulin binding;GTPase activator activity;microfilament motor activity;zinc ion binding	actin filament;cell cortex;cytoplasm;lamellipodium;myosin complex;perinuclear region of cytoplasm;ruffle			1	226380	1	20.99	1.07025	0.115093	Q63358	MYO9B_RAT	Myo9b	Unconventional myosin-IXb OS=Rattus norvegicus OX=10116 GN=Myo9b PE=1 SV=1
17.9146	18.0601	18.1251	18.0614	18.0997	18.0472	18.2277	17.2979	17.3561	17.5988	17.129	aging;ethanol catabolic process;ethanol oxidation;formaldehyde catabolic process	alcohol dehydrogenase (NAD) activity;alcohol dehydrogenase activity, zinc-dependent;S-(hydroxymethyl)glutathione dehydrogenase activity;zinc ion binding	cytoplasm;cytosol;nucleus	Chemical carcinogenesis;Drug metabolism - cytochrome P450;Fatty acid degradation;Glycolysis / Gluconeogenesis;Metabolism of xenobiotics by cytochrome P450;Retinol metabolism;Tyrosine metabolism	+	4	40348	4	232.88	3.95284	0.00172152	P12711;Q5XIF8	ADHX_RAT	Adh5	Alcohol dehydrogenase class-3 OS=Rattus norvegicus OX=10116 GN=Adh5 PE=1 SV=2
18.9719	17.6283	19.7307	19.695	18.2564	19.9167	19.3694	18.7697	19.128	19.7136	20.7091	activation of innate immune response;circadian rhythm;DNA recombination;DNA repair;innate immune response;mRNA processing;negative regulation of oxidative stress-induced neuron intrinsic apoptotic signaling pathway;negative regulation of transcription, DNA-templated;regulation of circadian rhythm;RNA splicing	chromatin binding;E-box binding;identical protein binding;RNA binding;RNA polymerase II distal enhancer sequence-specific DNA binding;transcription regulatory region sequence-specific DNA binding	nuclear matrix;nuclear speck;nucleolus;nucleus;paraspeckles;RNA polymerase II transcription factor complex	Spliceosome		8	55005	8	374.87	0.294907	0.580664	Q5FVM4	NONO_RAT	Nono	Non-POU domain-containing octamer-binding protein OS=Rattus norvegicus OX=10116 GN=Nono PE=1 SV=3
11.9206	12.548	12.1349	13.0234	13.0567	12.8734	12.6529	13.6759	12.4223	12.2338	13.3047			actin cytoskeleton;cytoplasm;glutamatergic synapse;postsynaptic actin cytoskeleton			1	138295	1	44.91	0.839098	0.180863	Q8JZS5;Q8K4T4	FLIP1_RAT	Filip1	Filamin-A-interacting protein 1 OS=Rattus norvegicus OX=10116 GN=Filip1 PE=1 SV=1
15.4054	15.4371	15.5575	15.7293	15.8226	15.7124	15.7197	15.1777	15.1975	15.8855	15.6696	adiponectin-activated signaling pathway;fatty acid metabolic process;fatty acid transport;lipid metabolic process;long-chain fatty acid import;long-chain fatty-acyl-CoA biosynthetic process;positive regulation of cold-induced thermogenesis;positive regulation of protein serine/threonine kinase activity;response to drug;response to nutrient;response to oleic acid;response to organic cyclic compoun…	acetate-CoA ligase activity;ATP binding;decanoate-CoA ligase activity;long-chain fatty acid-CoA ligase activity	endoplasmic reticulum;endoplasmic reticulum membrane;integral component of membrane;mitochondrial outer membrane;peroxisomal membrane;plasma membrane	Adipocytokine signaling pathway;Exosome;Fatty acid biosynthesis;Fatty acid degradation;Ferroptosis;Lipid biosynthesis proteins;Peroxisome;PPAR signaling pathway;Thermogenesis		4	79155	5	159.27	0.675083	0.25443	P18163	ACSL1_RAT	Acsl1	Long-chain-fatty-acid--CoA ligase 1 OS=Rattus norvegicus OX=10116 GN=Acsl1 PE=1 SV=1
18.1671	18.0261	18.091	18.6544	18.434	18.3803	17.6058	18.0101	17.7702	18.4207	18.006	iron ion homeostasis	ion transmembrane transporter activity	integral component of membrane;mitochondrial membrane			7	35808	9	545.01	0.197865	0.705344	Q63965	SFXN1_RAT	Sfxn1	Sideroflexin-1 OS=Rattus norvegicus OX=10116 GN=Sfxn1 PE=2 SV=4
18.4454	18.3034	17.938	18.5615	18.9127	18.0215	18.0901	16.5707	16.4017	16.4363	16.4757	activation of MAPK activity;activation of protein kinase activity;epithelial cell proliferation involved in lung morphogenesis;ERK1 and ERK2 cascade;face development;heart development;negative regulation of gene expression;positive regulation of axonogenesis;positive regulation of cell motility;protein phosphorylation;regulation of axon regeneration;regulation of early endosome to late endosome t…	ATP binding;MAP kinase kinase activity;metal ion binding;protein serine/threonine kinase activity;protein serine/threonine/tyrosine kinase activity;protein tyrosine kinase activity;protein-containing complex scaffold activity	cell cortex;cytoplasm;cytosol;early endosome;focal adhesion;Golgi apparatus;late endosome;membrane;mitochondrion;nucleus	Acute myeloid leukemia;Apelin signaling pathway;Apoptosis;Autophagy - animal;B cell receptor signaling pathway;Bladder cancer;Breast cancer;cAMP signaling pathway;Cellular senescence;Central carbon metabolism in cancer;cGMP-PKG signaling pathway;Choline metabolism in cancer;Chronic myeloid leukemia;Colorectal cancer;Cushing syndrome;EGFR tyrosine kinase inhibitor resistance;Endocrine resistance;E…	+	4	44539	7	380.03	4.57308	0.0008	A0JN15;P36506	MP2K2_RAT	Map2k2	Dual specificity mitogen-activated protein kinase kinase 2 OS=Rattus norvegicus OX=10116 GN=Map2k2 PE=1 SV=1
14.8639	16.9911	17.1662	17.6416	17.7817	17.2855	17.7028	17.0386	17.2659	16.7051	17.3179			cytoplasm;cytosol;ER membrane protein complex			1	23847	1	67.31	0.968442	0.139444	Q5FVL2	EMC8_RAT	Emc8	ER membrane protein complex subunit 8 OS=Rattus norvegicus OX=10116 GN=Emc8 PE=2 SV=1
20.3655	20.0627	20.3478	20.623	20.0727	19.9793	20.1902	20.8162	20.5969	20.7169	21.2586	epithelial cell differentiation			Membrane trafficking	+	13	22550	14	1202.51	1.75172	0.0325375	Q5XFX0	TAGL2_RAT	Tagln2	Transgelin-2 OS=Rattus norvegicus OX=10116 GN=Tagln2 PE=1 SV=1
20.2606	20.433	20.59	20.3735	20.167	20.9927	19.9787	21.2159	21.2906	20.6621	21.5176	blastocyst development;positive regulation of RNA polymerase II transcriptional preinitiation complex assembly;protein catabolic process	ATP binding;ATPase activity;proteasome-activating ATPase activity	cytosolic proteasome complex;inclusion body;nucleus;proteasome accessory complex;proteasome regulatory particle, base subcomplex;synapse	Epstein-Barr virus infection;Proteasome	+	11	47493	11	691.66	1.57467	0.0448182	Q63570	PRS6B_RAT	Psmc4	26S proteasome regulatory subunit 6B OS=Rattus norvegicus OX=10116 GN=Psmc4 PE=1 SV=1
13.8838	13.8768	13.7635	14.6701	14.6541	14.5083	14.2286	13.4178	11.9595	12.566	13.4295	ATP generation from poly-ADP-D-ribose;carbohydrate metabolic process;nucleotide-sugar metabolic process;positive regulation of DNA repair;regulation of DNA repair	chromatin binding;poly(ADP-ribose) glycohydrolase activity	chromatin;cytoplasm;intracellular membrane-bounded organelle;nucleus	Enzymes with EC numbers	+	1	110417	1	32.25	2.56989	0.00861429	Q9QYM2	PARG_RAT	Parg	Poly(ADP-ribose) glycohydrolase OS=Rattus norvegicus OX=10116 GN=Parg PE=1 SV=1
16.1484	16.1404	15.445	16.426	16.0305	16.2649	16.2745	15.6066	15.9971	15.5426	15.9066			cytoplasm	Endocytosis;Membrane trafficking		2	45110	2	103.83	1.10231	0.109423	Q5PPJ9	SHLB2_RAT	Sh3glb2	Endophilin-B2 OS=Rattus norvegicus OX=10116 GN=Sh3glb2 PE=1 SV=2
18.6002	18.3211	18.8786	19.1309	18.5834	19.1496	18.8554	18.0117	18.6039	18.8057	19.054	adipose tissue development;cellular response to cholesterol;cellular response to glucose stimulus;cellular response to testosterone stimulus;fatty acid metabolic process;liver development;positive regulation of insulin secretion;response to drug;response to ethanol;response to nutrient;response to oleic acid;response to organic cyclic compound;response to organonitrogen compound;response to purin…	acetoacetate-CoA ligase activity;ATP binding;butyrate-CoA ligase activity	cytosol	Butanoate metabolism;Lipid biosynthesis proteins;Valine, leucine and isoleucine degradation		10	75562	10	542.98	0.414935	0.443821	Q9JMI1	AACS_RAT	Aacs	Acetoacetyl-CoA synthetase OS=Rattus norvegicus OX=10116 GN=Aacs PE=1 SV=1
17.2812	16.8166	16.9307	17.6154	17.443	17.2497	17.3634	17.7338	18.0076	17.4732	17.6859	calcineurin-NFAT signaling cascade;Fc-epsilon receptor signaling pathway;positive regulation of transcription by RNA polymerase II;protein dephosphorylation;Wnt signaling pathway, calcium modulating pathway	calcium ion binding;calcium-dependent protein serine/threonine phosphatase activity;calmodulin binding;cyclosporin A binding;phosphatase binding;phosphoprotein phosphatase activity;protein domain specific binding	calcineurin complex;cytosol;nucleoplasm;sarcolemma	Alzheimer disease;Amphetamine addiction;Amyotrophic lateral sclerosis (ALS);Axon guidance;B cell receptor signaling pathway;Calcium signaling pathway;Cellular senescence;cGMP-PKG signaling pathway;C-type lectin receptor signaling pathway;Glucagon signaling pathway;Glutamatergic synapse;Human cytomegalovirus infection;Human immunodeficiency virus 1 infection;Human T-cell leukemia virus 1 infection…	+	3	19402	3	151.09	2.24283	0.0144043	P06705;P15117;P63100;Q08044	CANB1_RAT	PPP3R1	Calcineurin subunit B type 1 OS=Rattus norvegicus OX=10116 GN=Ppp3r1 PE=1 SV=2
17.326	17.6953	17.9361	17.694	17.3289	17.7707	17.6605	17.9577	18.0205	18.1075	18.0561	activation of MAPK activity;activation of protein kinase activity;cell proliferation;glucose homeostasis;Golgi inheritance;intracellular signal transduction;melanosome transport;mitotic cell cycle;negative regulation of gene expression;negative regulation of homotypic cell-cell adhesion;negative regulation of hypoxia-induced intrinsic apoptotic signaling pathway;neuron differentiation;neuron proj…	ATP binding;MAP kinase kinase activity;mitogen-activated protein kinase kinase kinase binding;protein kinase binding;protein serine/threonine kinase activity;protein serine/threonine/tyrosine kinase activity;protein tyrosine kinase activity;Ras GTPase binding	axon;cell cortex;cytoplasm;cytosol;dendrite;dendrite cytoplasm;early endosome;focal adhesion;glutamatergic synapse;Golgi apparatus;late endosome;microtubule organizing center;mitochondrion;nucleus;perikaryon;perinuclear region of cytoplasm;plasma membrane;postsynaptic density	Acute myeloid leukemia;Alcoholism;Apelin signaling pathway;Apoptosis;Autophagy - animal;B cell receptor signaling pathway;Bladder cancer;Breast cancer;cAMP signaling pathway;Cellular senescence;Central carbon metabolism in cancer;cGMP-PKG signaling pathway;Chemokine signaling pathway;Choline metabolism in cancer;Cholinergic synapse;Chronic myeloid leukemia;Colorectal cancer;Cushing syndrome;EGFR …		3	43779	6	340.04	1.47272	0.0543273	Q01986;Q5EBD5	MP2K1_RAT	Map2k1	Dual specificity mitogen-activated protein kinase kinase 1 OS=Rattus norvegicus OX=10116 GN=Map2k1 PE=1 SV=2
15.8661	15.4373	16.0599	16.255	16.1135	16.35	15.938	16.0518	15.6977	15.5466	16.1689	adaptive immune response based on somatic recombination of immune receptors built from immunoglobulin superfamily domains;aging;animal organ regeneration;aortic valve morphogenesis;ATP biosynthetic process;branch elongation involved in mammary gland duct branching;cell cycle arrest;cell development;cell migration;cell-cell junction organization;cellular calcium ion homeostasis;cellular response t…	antigen binding;cytokine activity;enzyme binding;growth factor activity;protein heterodimerization activity;protein homodimerization activity;protein N-terminus binding;protein serine/threonine kinase activator activity;transforming growth factor beta receptor binding;type I transforming growth factor beta receptor binding;type II transforming growth factor beta receptor binding;type III transfor…	axon;blood microparticle;cell surface;collagen-containing extracellular matrix;cytoplasm;extracellular space;microvillus;neuronal cell body;nucleus;secretory granule	AGE-RAGE signaling pathway in diabetic complications;Amoebiasis;Cell cycle;Cellular senescence;Chagas disease (American trypanosomiasis);Chaperones and folding catalysts;Chronic myeloid leukemia;Colorectal cancer;Cytokine-cytokine receptor interaction;Cytokines and growth factors;Dilated cardiomyopathy (DCM);FoxO signaling pathway;Gastric cancer;Glycosaminoglycan binding proteins;Hepatitis B;Hepa…		2	44985	2	91.79	0.729643	0.225945	P17246;Q53YM8	TGFB1_RAT	Tgfb1	Transforming growth factor beta-1 proprotein OS=Rattus norvegicus OX=10116 GN=Tgfb1 PE=1 SV=1
13.1249	13.4381	12.8534	12.2875	13.0541	13.3798	13.3526	10.6595	9.85071	9.56954	10.9718	negative regulation of defense response to virus;negative regulation of I-kappaB kinase/NF-kappaB signaling;negative regulation of interferon-beta production;negative regulation of NIK/NF-kappaB signaling;N-terminal protein myristoylation;protein dephosphorylation	magnesium ion binding;magnesium-dependent protein serine/threonine phosphatase activity;manganese ion binding;protein serine/threonine phosphatase activity	cytosol;membrane;nucleus	MAPK signaling pathway;Protein phosphatases and associated proteins	+	1	43489	2	103.22	3.98058	0.00171429	P35815;Q546R0;Q64046	PPM1B_RAT	Ppm1b	Protein phosphatase 1B OS=Rattus norvegicus OX=10116 GN=Ppm1b PE=2 SV=1
19.1012	19.1005	18.9573	19.5038	19.6267	19.4262	19.5669	17.7154	17.7864	18.5007	18.4886	formation of cytoplasmic translation initiation complex;translational initiation	enzyme binding;translation initiation factor activity	eukaryotic 43S preinitiation complex;eukaryotic 48S preinitiation complex;eukaryotic translation initiation factor 3 complex	RNA transport;Translation factors	+	8	36837	9	464.42	3.58867	0.00217544	B0BNA7	EIF3I_RAT	Eif3i	Eukaryotic translation initiation factor 3 subunit I OS=Rattus norvegicus OX=10116 GN=Eif3i PE=2 SV=1
14.9371	14.2787	11.9042	15.6914	15.4163	15.1702	15.1652	14.8458	14.5694	13.8394	14.4425	cilium movement involved in cell motility;epithelial cilium movement;flagellated sperm motility;inner dynein arm assembly;microtubule-based movement;sperm axoneme assembly	ATP binding;ATP-dependent microtubule motor activity, minus-end-directed;dynein intermediate chain binding;dynein light chain binding;dynein light intermediate chain binding	axoneme;dynein complex;inner dynein arm;microtubule;sperm flagellum	Cytoskeleton proteins;Huntington disease		1	519025	1	26.55	1.04873	0.119804	Q63164	DYH1_RAT	Dnah1	Dynein heavy chain 1, axonemal OS=Rattus norvegicus OX=10116 GN=Dnah1 PE=2 SV=2
17.086	16.9732	16.8308	16.7053	16.8058	16.6884	16.656	16.267	15.9647	16.2198	16.8341	fatty acid beta-oxidation	acyl-CoA dehydrogenase activity;fatty-acyl-CoA binding;flavin adenine dinucleotide binding;long-chain-acyl-CoA dehydrogenase activity;very-long-chain-acyl-CoA dehydrogenase activity	mitochondrial inner membrane;mitochondrion	Fatty acid degradation	+	5	71047	5	322.71	1.69467	0.0357338	P45953	ACADV_RAT	Acadvl	Very long-chain specific acyl-CoA dehydrogenase, mitochondrial OS=Rattus norvegicus OX=10116 GN=Acadvl PE=1 SV=1
18.8651	18.831	18.6917	18.6167	18.6226	18.5379	18.6822	18.8599	18.7275	18.7034	18.8181	carbohydrate metabolic process;glutathione metabolic process;methylglyoxal metabolic process;negative regulation of apoptotic process;osteoclast differentiation;regulation of transcription by RNA polymerase II	lactoylglutathione lyase activity;zinc ion binding	cytosol;nucleus;plasma membrane	Pyruvate metabolism	+	5	20977	5	249.28	1.7251	0.0340959	Q6P7Q4	LGUL_RAT	Glo1	Lactoylglutathione lyase OS=Rattus norvegicus OX=10116 GN=Glo1 PE=1 SV=3
16.4755	16.3969	16.7414	17.0112	17.0364	16.7369	16.735	16.4534	16.5375	16.8079	16.6627	carbohydrate catabolic process;glycolipid catabolic process;glycoside catabolic process;glycosylceramide catabolic process;oligosaccharide metabolic process	alpha-galactosidase activity;alpha-N-acetylgalactosaminidase activity;protein homodimerization activity	cytoplasm;lysosome	Glycosphingolipid biosynthesis - globo and isoglobo series;Lysosome		2	47354	3	172.66	1.26562	0.0800095	Q66H12	NAGAB_RAT	Naga	Alpha-N-acetylgalactosaminidase OS=Rattus norvegicus OX=10116 GN=Naga PE=2 SV=1
18.1908	17.9503	18.1391	18.4758	18.5734	18.1618	18.299	17.8264	17.7105	18.0778	18.1942		RNA binding	cytosol;nucleoplasm;postsynaptic density;ribonucleoprotein complex	Spliceosome		5	49547	10	599.43	1.46581	0.0549986	Q6AY09	HNRH2_RAT	Hnrnph2	Heterogeneous nuclear ribonucleoprotein H2 OS=Rattus norvegicus OX=10116 GN=Hnrnph2 PE=1 SV=1
11.3324	12.6984	14.551	15.033	15.9024	15.3542	15.5489	13.3662	13.6956	14.8046	13.7895	cellular response to dexamethasone stimulus;cellular response to follicle-stimulating hormone stimulus;cellular response to luteinizing hormone stimulus;plasminogen activation;platelet-derived growth factor receptor signaling pathway;positive regulation of ovulation;proteolysis;regulation of synaptic plasticity;response to cAMP;response to fatty acid;smooth muscle cell migration;synaptic transmis…	serine-type endopeptidase activity	cytoplasm;extracellular space;glutamatergic synapse;neuronal dense core vesicle;perisynaptic space;postsynapse;synapse	Apelin signaling pathway;Complement and coagulation cascades;Fluid shear stress and atherosclerosis;Glycosaminoglycan binding proteins;Peptidases;Prostate cancer;Transcriptional misregulation in cancer	+	1	64915	1	29.42	1.7761	0.0309519	P19637	TPA_RAT	Plat	Tissue-type plasminogen activator OS=Rattus norvegicus OX=10116 GN=Plat PE=2 SV=2
18.4066	18.5843	18.4865	18.7725	18.9808	18.6019	18.642	18.4352	18.3885	18.3214	18.4856	activation of MAPK activity;intracellular protein transport;negative regulation of gene expression;negative regulation of protein secretion;positive regulation of gene expression;protein folding;protein secretion;regulation of endoplasmic reticulum stress-induced intrinsic apoptotic signaling pathway;response to endoplasmic reticulum stress	chaperone binding;protein homodimerization activity	cell surface;endoplasmic reticulum;endoplasmic reticulum lumen;melanosome;smooth endoplasmic reticulum;transport vesicle	Chaperones and folding catalysts;Membrane trafficking;Protein processing in endoplasmic reticulum	+	8	28614	8	498.32	1.9757	0.0218863	P52555;P80749;Q5BKC2	ERP29_RAT	Erp29	Endoplasmic reticulum resident protein 29 OS=Rattus norvegicus OX=10116 GN=Erp29 PE=1 SV=2
16.2175	16.75	16.6636	16.8364	16.8826	16.6315	16.8595	16.838	16.1897	17.1906	16.0481	activation of protein kinase activity;apoptotic process;cellular response to tumor necrosis factor;positive regulation of apoptotic process;positive regulation of histone phosphorylation;protein autophosphorylation;protein phosphorylation;regulation of cell migration;regulation of focal adhesion assembly;signal transduction by protein phosphorylation;stress-activated protein kinase signaling casc…	ATP binding;protein homodimerization activity;protein kinase activity;protein serine/threonine kinase activity	cell leading edge;cytoplasm;perinuclear region of cytoplasm	Oocyte meiosis;Protein kinases		7	138545	7	304.79	0.232968	0.658821	O08815	SLK_RAT	Slk	STE20-like serine/threonine-protein kinase OS=Rattus norvegicus OX=10116 GN=Slk PE=1 SV=1
15.3508	15.2626	15.3761	15.9402	15.9062	15.5943	15.9423	15.498	15.8019	16.0358	15.6134	nuclear migration	protein N-terminus binding	cell cortex;centrosome;cytoplasmic dynein complex;dynactin complex;kinetochore;sarcomere;spindle pole	Chromosome and associated proteins;Cytoskeleton proteins;Huntington disease;Vasopressin-regulated water reabsorption	+	2	53910	2	121.99	1.84513	0.0270851	Q9QUR2;Q9QXP8	DCTN4_RAT	Dctn4	Dynactin subunit 4 OS=Rattus norvegicus OX=10116 GN=Dctn4 PE=1 SV=1
20.3948	20.5163	20.3786	20.2292	20.2517	20.1113	20.1574	19.7405	19.6476	19.5841	19.6595	actin cytoskeleton reorganization;actin filament bundle assembly;actin filament bundle distribution;actin filament-based movement;angiogenesis;blood vessel endothelial cell migration;cell-cell adhesion;cellular response to mechanical stimulus;cellular response to platelet-derived growth factor stimulus;cytokinetic process;follicle-stimulating hormone signaling pathway;membrane protein ectodomain …	actin filament binding;ATP binding;ATPase activity;calmodulin binding;follicle-stimulating hormone receptor binding;G-protein alpha-subunit binding;identical protein binding;integrin binding;microfilament motor activity;protein homodimerization activity;protein kinase binding;protein membrane anchor;scaffold protein binding;sodium:potassium-exchanging ATPase activity	actin cytoskeleton;actin filament;actomyosin contractile ring;apical plasma membrane;brush border;cell leading edge;cleavage furrow;cytoplasm;cytosol;lamellipodium;lateral plasma membrane;mitochondrion;myosin complex;nucleus;plasma membrane;protein-containing complex;ruffle;stress fiber		+	38	227566	53	4577.32	6.01643	0	Q62812	MYH9_RAT	Myh9	Myosin-9 OS=Rattus norvegicus OX=10116 GN=Myh9 PE=1 SV=3
15.3655	14.794	15.1972	15.2	15.4925	15.4613	15.4055	15.0969	15.151	16.063	15.2623	negative regulation of skeletal muscle tissue development;positive regulation of cell cycle process;protein deubiquitination;regulation of cellular response to hypoxia;regulation of protein stability;response to endoplasmic reticulum stress;ubiquitin-dependent ERAD pathway	metal ion binding;thiol-dependent ubiquitin-specific protease activity	endoplasmic reticulum membrane;integral component of membrane	Peptidases;Ubiquitin system		2	152033	2	103.24	0.307858	0.562584	Q6J1Y9	UBP19_RAT	Usp19	Ubiquitin carboxyl-terminal hydrolase 19 OS=Rattus norvegicus OX=10116 GN=Usp19 PE=1 SV=1
21.8872	21.6759	21.7831	22.1232	21.8867	21.7371	21.8982	21.8103	21.6325	21.9712	21.7582	actin filament fragmentation;cell projection organization;cellular response to epidermal growth factor stimulus;cellular response to ether;cellular response to hydrogen peroxide;cellular response to insulin-like growth factor stimulus;cellular response to interleukin-1;cellular response to interleukin-6;cellular response to tumor necrosis factor;cytoskeleton organization;establishment of cell pol…	actin binding;actin filament binding;phosphatidylinositol bisphosphate binding;protein phosphatase binding;signaling receptor binding	cell leading edge;cell-cell junction;cofilin-actin rod;cortical actin cytoskeleton;cytoplasm;dendritic spine;filopodium;glutamatergic synapse;growth cone;lamellipodium;lamellipodium membrane;mitochondrial membrane;neuron projection;neuronal cell body;nuclear matrix;ruffle membrane;synaptic membrane	Axon guidance;Cytoskeleton proteins;Exosome;Fc gamma R-mediated phagocytosis;Human immunodeficiency virus 1 infection;Membrane trafficking;Pertussis;Regulation of actin cytoskeleton		9	18749	9	747.98	0.381788	0.477495	P45592	COF1_RAT	Cfl1	Cofilin-1 OS=Rattus norvegicus OX=10116 GN=Cfl1 PE=1 SV=3
13.9732	14.2523	13.4346	13.8093	14.2162	14.1698	13.9158	11.3104	11.0267	11.1139	11.5488	ADP biosynthetic process;AMP metabolic process;ATP metabolic process;brain development;GTP metabolic process;liver development;nucleoside diphosphate phosphorylation;nucleoside triphosphate biosynthetic process;response to drug	adenylate kinase activity;ATP binding;GTP binding;nucleoside diphosphate kinase activity;nucleoside triphosphate adenylate kinase activity	mitochondrial matrix	Exosome;Purine metabolism;Thiamine metabolism	+	1	25301	1	21.22	5.97847	0	Q9WUS0	KAD4_RAT	Ak4	Adenylate kinase 4, mitochondrial OS=Rattus norvegicus OX=10116 GN=Ak4 PE=2 SV=1
17.1552	17.501	17.3514	17.4868	17.8676	17.5246	17.5703	17.3907	16.9025	16.8883	17.0852	3'-UTR-mediated mRNA stabilization;mRNA splicing, via spliceosome;mRNA stabilization;multicellular organism development;negative regulation of gene silencing by miRNA;positive regulation of translation;protein homooligomerization;regulation of mRNA stability;regulation of stem cell population maintenance	AU-rich element binding;double-stranded RNA binding;miRNA binding;mRNA 3'-UTR AU-rich region binding;mRNA 3'-UTR binding;mRNA binding;protein homodimerization activity;protein kinase binding;RNA binding	cytoplasm;cytoplasmic stress granule;cytosol;glutamatergic synapse;membrane;nucleoplasm;nucleus;postsynapse;ribonucleoprotein complex	AMPK signaling pathway;IL-17 signaling pathway;Messenger RNA biogenesis;Spliceosome	+	4	36317	4	188.95	1.84509	0.027034	B4DVB8;Q15717;Q53XN6;Q9BTT1	ELAV1_RAT;ELAV1_HUMAN	ELAVL1	ELAV-like protein 1 OS=Rattus norvegicus OX=10116 GN=Elavl1 PE=1 SV=1
10.1053	8.92216	9.53931	10.5658	9.67471	9.63625	9.82744	14.9811	14.6401	14.4423	13.5338	granulosa cell differentiation;luteinization;ovarian follicle development;proteolysis	calcium-dependent cysteine-type endopeptidase activity	cell surface;cytoplasm		+	1	74045	1	31.09	5.51213	0	Q8R4C0	CAN5_RAT	Capn5	Calpain-5 OS=Rattus norvegicus OX=10116 GN=Capn5 PE=1 SV=1
17.0682	17.2261	17.4419	17.1122	17.062	16.9655	17.0529	17.2821	17.2826	16.8582	17.1145	hyaluronan metabolic process	serine-type endopeptidase inhibitor activity	extracellular region			1	99378	1	49.53	0.495791	0.372031	Q63416	ITIH3_RAT	Itih3	Inter-alpha-trypsin inhibitor heavy chain H3 OS=Rattus norvegicus OX=10116 GN=Itih3 PE=2 SV=1
23.5165	23.46	23.2087	24.0411	24.1529	23.8531	23.8138	22.5629	22.7959	23.0343	23.1731	animal organ regeneration;ATP biosynthetic process;carbohydrate metabolic process;cellular response to epinephrine stimulus;cellular response to insulin stimulus;glucose metabolic process;glycolytic process;liver development;positive regulation of sprouting angiogenesis;programmed cell death;protein homotetramerization;pyruvate biosynthetic process;response to ATP;response to cAMP;response to glu…	ADP binding;ATP binding;identical protein binding;kinase activity;magnesium ion binding;potassium ion binding;pyruvate kinase activity;thyroid hormone binding	cytoplasm;cytosol;nucleus;pyruvate kinase complex	Central carbon metabolism in cancer;Exosome;Glucagon signaling pathway;Glycolysis / Gluconeogenesis;Human papillomavirus infection;Insulin signaling pathway;Maturity onset diabetes of the young;Membrane trafficking;Non-alcoholic fatty liver disease (NAFLD);Purine metabolism;Pyruvate metabolism;Type II diabetes mellitus;Viral carcinogenesis	+	31	58294	34	3116.24	3.53506	0.00221488	P04763;P11980;P11981;P12928;Q64618	KPYM_RAT;KPYR_RAT	Pklr;Pkm	Pyruvate kinase PKM OS=Rattus norvegicus OX=10116 GN=Pkm PE=1 SV=3
16.964	16.8649	16.7584	17.5671	17.373	16.995	17.5481	16.9355	16.4689	16.4345	16.7639	autophagic cell death;establishment of protein localization to organelle;Golgi to lysosome transport;granzyme-mediated apoptotic signaling pathway;positive regulation of natural killer cell degranulation;protein stabilization;regulation of organelle transport along microtubule	enzyme binding;protein domain specific binding	alveolar lamellar body;autolysosome;cytolytic granule;cytoplasmic vesicle;cytosol;dendrite;endosome membrane;external side of plasma membrane;integral component of synaptic vesicle membrane;lysosomal membrane;melanosome;multivesicular body;neuronal cell body;perinuclear region of cytoplasm;phagolysosome membrane;plasma membrane;sarcolemma;vacuole	Autophagy - animal;CD molecules;Exosome;Lysosome;Membrane trafficking;Phagosome;Tuberculosis	+	2	44397	2	189.91	2.25985	0.0142747	P14562;P97620	LAMP1_RAT	Lamp1	Lysosome-associated membrane glycoprotein 1 OS=Rattus norvegicus OX=10116 GN=Lamp1 PE=1 SV=1
17.5059	16.1708	16.3319	17.1882	17.319	16.7339	16.5146	17.1256	16.5683	16.9058	16.9713	aging;bone remodeling;cell growth involved in cardiac muscle cell development;cellular response to amyloid-beta;cellular response to dopamine;cellular response to erythropoietin;cellular response to hydrogen peroxide;cellular response to interleukin-3;cellular response to iron(II) ion;cellular response to lithium ion;cellular response to mechanical stimulus;circadian rhythm;epithelial to mesenchy…	ATP binding;integrin binding;ionotropic glutamate receptor binding;kinase activity;protein kinase activity;protein kinase binding;protein serine/threonine kinase activity;tau protein binding;tau-protein kinase activity;transcription factor binding	axon;beta-catenin destruction complex;cytoplasm;cytosol;dendrite;dendritic spine;glutamatergic synapse;membrane;membrane raft;microtubule;mitochondrion;nucleus;plasma membrane;protein-containing complex;Schaffer collateral - CA1 synapse	Alzheimer disease;Axon guidance;B cell receptor signaling pathway;Basal cell carcinoma;Breast cancer;Cell cycle;Chemokine signaling pathway;Chromosome and associated proteins;Colorectal cancer;Cushing syndrome;Dopaminergic synapse;EGFR tyrosine kinase inhibitor resistance;Endometrial cancer;ErbB signaling pathway;Focal adhesion;Gastric cancer;Hedgehog signaling pathway;Hepatitis C;Hepatocellular …		3	47226	3	95.31	0.137691	0.792387	P18266	GSK3B_RAT	Gsk3b	Glycogen synthase kinase-3 beta OS=Rattus norvegicus OX=10116 GN=Gsk3b PE=1 SV=1
14.0358	16.0532	16.6354	16.6103	16.6799	16.501	16.9692	13.5151	14.1686	14.254	16.1101	ganglioside catabolic process;oligosaccharide catabolic process;positive regulation of neuron projection development;regulation of myoblast proliferation	exo-alpha-(2->3)-sialidase activity;exo-alpha-(2->6)-sialidase activity;exo-alpha-(2->8)-sialidase activity;exo-alpha-sialidase activity	cell surface;cytoplasm;cytoplasmic vesicle;intracellular membrane-bounded organelle;lysosomal lumen;lysosomal membrane;lysosome;membrane;plasma membrane			1	45123	1	35.53	1.41094	0.0604539	Q99PW3	NEUR1_RAT	Neu1	Sialidase-1 OS=Rattus norvegicus OX=10116 GN=Neu1 PE=1 SV=1
21.6124	21.9718	22.0236	21.9809	22.2671	21.8138	21.8729	22.0905	22.0108	22.1788	22.3741	aging;apoptotic process;ATP biosynthetic process;ATP metabolic process;ATP synthesis coupled proton transport;cellular response to dexamethasone stimulus;cellular response to nitric oxide;electron transport chain;response to muscle activity;response to oxidative stress	ADP binding;ATP binding;protease binding;proton-transporting ATP synthase activity, rotational mechanism	membrane raft;mitochondrial inner membrane;mitochondrial proton-transporting ATP synthase complex;mitochondrial proton-transporting ATP synthase complex, catalytic core F(1);mitochondrion;nucleus;plasma membrane;proton-transporting ATP synthase complex, catalytic core F(1)	Alzheimer disease;Huntington disease;Oxidative phosphorylation;Parkinson disease;Thermogenesis		25	59831	26	2118.21	0.736687	0.223856	P15999;Q6P753	ATPA_RAT	Atp5a1	ATP synthase subunit alpha, mitochondrial OS=Rattus norvegicus OX=10116 GN=Atp5f1a PE=1 SV=2
16.1082	15.783	16.2418	15.7979	15.9888	16.1676	16.1178	12.2168	12.729	12.9481	15.1727		alcohol dehydrogenase (NADP+) activity;alditol:NADP+ 1-oxidoreductase activity;aldo-keto reductase (NADP) activity;oxidoreductase activity	cytosol;mitochondrion	Folate biosynthesis;Fructose and mannose metabolism;Galactose metabolism;Glycerolipid metabolism;Pentose and glucuronate interconversions	+	1	36327	1	34.61	2.67089	0.007616	Q5RJP0	ALD1_RAT	Akr1b7	Aldose reductase-related protein 1 OS=Rattus norvegicus OX=10116 GN=Akr1b7 PE=1 SV=1
18.5766	19.037	19.2305	18.7069	18.421	18.6733	18.5982	19.0565	19.3482	19.2775	19.5732	cell cycle;cell division;cellular response to organic cyclic compound;mRNA export from nucleus;regulation of mitotic spindle organization;transcription-dependent tethering of RNA polymerase II gene DNA at nuclear periphery	RNA binding;ubiquitin binding	cytoplasm;fibrillar center;mitotic spindle pole;nuclear envelope;nuclear pore	Chromosome and associated proteins;Influenza A;Messenger RNA biogenesis;RNA transport	+	3	41463	3	139.55	2.16844	0.0163491	Q3SWS8	RAE1L_RAT	Rae1	mRNA export factor OS=Rattus norvegicus OX=10116 GN=Rae1 PE=1 SV=1
13.906	13.7667	13.8772	14.0416	14.0818	13.9331	13.981	13.2514	12.9715	13.1977	13.3454	anterior/posterior axis specification;embryonic pattern specification;endoplasmic reticulum to Golgi vesicle-mediated transport;forebrain regionalization;GPI anchor biosynthetic process;GPI anchor metabolic process;myo-inositol transport;protein transport;sensory perception of sound	nuclease activity;phosphatidylinositol deacylase activity;phosphoric ester hydrolase activity	endoplasmic reticulum;endoplasmic reticulum membrane;integral component of membrane	Glycosylphosphatidylinositol (GPI)-anchor biosynthesis	+	1	105229	1	26.86	4.79692	0	Q765A7	PGAP1_RAT	Pgap1	GPI inositol-deacylase OS=Rattus norvegicus OX=10116 GN=Pgap1 PE=1 SV=1
12.4366	15.7737	16.3073	18.2838	18.2364	17.4893	18.1105	17.1775	17.5181	16.8058	17.5087	actin filament organization;cytoplasmic sequestering of NF-kappaB;negative regulation of interleukin-8 secretion;negative regulation of NF-kappaB transcription factor activity;negative regulation of NIK/NF-kappaB signaling;negative regulation of RNA polymerase II regulatory region sequence-specific DNA binding;osteoblast differentiation;platelet degranulation;positive regulation of ATP biosynthet…	actin monomer binding;enzyme binding;RNA binding	cytoplasm;cytoskeleton;cytosol;extracellular region;intracellular;nucleus;platelet alpha granule lumen	Cytoskeleton proteins;Regulation of actin cytoskeleton	+	1	5050	1	58.4	1.86197	0.0262802	P01253;P01254;P62329;Q0P5V6;Q63576	TYB4_RAT	TMSB4X	Thymosin beta-4 OS=Rattus norvegicus OX=10116 GN=Tmsb4x PE=1 SV=2
13.9181	14.1234	14.3117	14.2564	14.5374	14.4282	14.2774	13.2724	13.6977	13.589	13.9174	maturation of SSU-rRNA from tricistronic rRNA transcript (SSU-rRNA, 5.8S rRNA, LSU-rRNA)	snoRNA binding	Pwp2p-containing subcomplex of 90S preribosome;small-subunit processome	Ribosome biogenesis;Ribosome biogenesis in eukaryotes	+	2	89628	2	56.13	2.56911	0.00859786	Q5U2W5	TBL3_RAT	Tbl3	Transducin beta-like protein 3 OS=Rattus norvegicus OX=10116 GN=Tbl3 PE=2 SV=1
15.1389	14.9828	14.9431	15.0512	15.0901	14.9292	15.0426	15.1837	15.3974	15.2431	15.787	COPI coating of Golgi vesicle;endoplasmic reticulum to Golgi vesicle-mediated transport;protein transport;retrograde vesicle-mediated transport, Golgi to endoplasmic reticulum	GTPase activator activity;metal ion binding	cytosol;endoplasmic reticulum-Golgi intermediate compartment;Golgi membrane;plasma membrane;trans-Golgi network	Endocytosis;Membrane trafficking	+	2	56863	3	173.38	1.52913	0.0492767	Q3MID3	ARFG2_RAT	Arfgap2	ADP-ribosylation factor GTPase-activating protein 2 OS=Rattus norvegicus OX=10116 GN=Arfgap2 PE=1 SV=1
17.3435	18.3	18.0655	18.4164	18.5342	18.4347	18.5239	17.9903	18.1228	18.1027	18.413	chromosome organization;deoxyribonucleoside triphosphate catabolic process;ITP catabolic process;nucleoside triphosphate catabolic process	dITP diphosphatase activity;identical protein binding;metal ion binding;NADH pyrophosphatase activity;nucleoside-triphosphate diphosphatase activity;nucleotide binding	cytosol	Drug metabolism - other enzymes;Purine metabolism		5	22255	5	390.93	1.16615	0.0964735	D3ZW55	ITPA_RAT	Itpa	Inosine triphosphate pyrophosphatase OS=Rattus norvegicus OX=10116 GN=Itpa PE=3 SV=1
14.4136	14.4478	14.0499	14.7608	14.7764	15.0283	14.6684	13.6008	14.0635	13.7835	14.2798	cellular response to leukemia inhibitory factor;glutathione metabolic process	glutathione peroxidase activity;glutathione transferase activity	cytosol;nucleoplasm;nucleus	Chemical carcinogenesis;Drug metabolism - cytochrome P450;Drug metabolism - other enzymes;Fluid shear stress and atherosclerosis;Glutathione metabolism;Hepatocellular carcinoma;Metabolism of xenobiotics by cytochrome P450;Pathways in cancer;Platinum drug resistance;Transporters	+	3	27731	3	119.08	2.62303	0.00827692	Q61133;Q61134;Q64472;Q91VB0	GSTT2_MOUSE;GST2_HUMAN	Gstt2	Glutathione S-transferase theta-2 OS=Mus musculus OX=10090 GN=Gstt2 PE=1 SV=4
16.4333	16.8774	16.3399	17.0099	17.1557	17.1224	16.9915	15.4571	15.2912	15.5641	16.4769	cell proliferation;maturation of 5.8S rRNA from tricistronic rRNA transcript (SSU-rRNA, 5.8S rRNA, LSU-rRNA);maturation of LSU-rRNA from tricistronic rRNA transcript (SSU-rRNA, 5.8S rRNA, LSU-rRNA);nucleolus organization;protein localization to organelle;regulation of cell cycle	ribonucleoprotein complex binding	condensed chromosome;cytosol;nucleolus;nucleoplasm;PeBoW complex;preribosome, large subunit precursor	Ribosome biogenesis	+	4	67904	4	224.15	2.69065	0.00732258	Q3B8N8	PESC_RAT	Pes1	Pescadillo homolog OS=Rattus norvegicus OX=10116 GN=Pes1 PE=2 SV=1
15.2647	15.5659	15.5319	16.3519	16.0394	15.7202	15.8087	15.8934	15.4931	15.2634	15.5039	translation	structural constituent of ribosome	cytosolic large ribosomal subunit;endoplasmic reticulum			2	13613	2	82.55	1.36251	0.0662484	P11250	RL34_RAT	Rpl34	60S ribosomal protein L34 OS=Rattus norvegicus OX=10116 GN=Rpl34 PE=1 SV=3
18.8358	19.1208	19.1758	19.4087	19.5321	19.4111	19.5529	18.482	18.8569	18.9512	19.2876	cilium assembly;cytoskeleton-dependent cytokinesis;neuron projection development;smoothened signaling pathway;spermatogenesis	GTP binding;GTPase activity;protein-containing complex scaffold activity	axoneme;ciliary membrane;cleavage furrow;exocyst;microtubule cytoskeleton;midbody;nucleus;perinuclear region of cytoplasm;photoreceptor connecting cilium;septin complex;septin ring;sperm annulus;spindle	Bacterial invasion of epithelial cells;Cytoskeleton proteins;Exosome;Membrane trafficking	+	10	41737	10	798.61	1.75182	0.0325874	Q91Y81	SEPT2_RAT	Septin2	Septin-2 OS=Rattus norvegicus OX=10116 GN=Sept2 PE=1 SV=1
15.9991	15.5422	15.1313	16.4088	15.7621	15.7234	16.102	15.3079	13.8005	14.5564	13.6341	cell surface receptor signaling pathway	integrin binding	integral component of plasma membrane	CD molecules	+	1	29192	1	129.88	2.13542	0.0172019	Q9QZA6	CD151_RAT	Cd151	CD151 antigen OS=Rattus norvegicus OX=10116 GN=Cd151 PE=1 SV=2
18.747	18.4862	19.0414	18.6197	18.7014	18.6505	18.6058	18.6095	18.5453	18.2528	18.3316	amyloid-beta clearance;cell surface receptor signaling pathway involved in cell-cell signaling;cellular protein metabolic process;complement activation;complement activation, alternative pathway;complement activation, classical pathway;fatty acid metabolic process;G protein-coupled receptor signaling pathway;immune response;inflammatory response;neutrophil degranulation;positive regulation of act…	C5L2 anaphylatoxin chemotactic receptor binding;endopeptidase inhibitor activity;serine-type endopeptidase activity;signaling receptor binding	azurophil granule lumen;blood microparticle;endoplasmic reticulum lumen;extracellular exosome;extracellular region;extracellular space;plasma membrane;protein-containing complex;secretory granule lumen	Chagas disease (American trypanosomiasis);Complement and coagulation cascades;Exosome;Herpes simplex virus 1 infection;Kaposi sarcoma-associated herpesvirus infection;Legionellosis;Leishmaniasis;Membrane trafficking;Neuroactive ligand-receptor interaction;Pertussis;Phagosome;Staphylococcus aureus infection;Systemic lupus erythematosus;Tuberculosis;Viral carcinogenesis		3	188569	6	314.93	1.00184	0.130802	A7E236;P01024	CO3_HUMAN	C3	Complement C3 OS=Homo sapiens OX=9606 GN=C3 PE=1 SV=2
18.9971	19.2827	19.2998	19.4827	19.5361	19.426	19.5678	19.247	19.1702	19.1369	19.3012	gene silencing by RNA;mRNA processing;negative regulation of nuclear-transcribed mRNA catabolic process, nonsense-mediated decay;nuclear-transcribed mRNA catabolic process, nonsense-mediated decay;positive regulation of nuclear-transcribed mRNA catabolic process, deadenylation-dependent decay;positive regulation of nuclear-transcribed mRNA poly(A) tail shortening;RNA splicing	mRNA 3'-UTR binding;mRNA binding;poly(A) binding;poly(U) RNA binding;RNA binding	cytoplasm;cytoplasmic stress granule;cytosol;dendrite;messenger ribonucleoprotein complex;nucleus;ribonucleoprotein complex;spliceosomal complex;synapse	Messenger RNA biogenesis;mRNA surveillance pathway;RNA degradation;RNA transport;Spliceosome	+	19	70884	19	1114.48	2.24423	0.0144343	Q9EPH8	PABP1_RAT	Pabpc1	Polyadenylate-binding protein 1 OS=Rattus norvegicus OX=10116 GN=Pabpc1 PE=1 SV=1
18.0298	17.7792	18.0834	18.6488	18.7543	18.4578	18.6839	18.3271	18.3795	18.5698	18.2013	2-oxoglutarate metabolic process;histone succinylation;L-lysine catabolic process to acetyl-CoA via saccharopine;NADH metabolic process;succinyl-CoA metabolic process;tricarboxylic acid cycle	chaperone binding;dihydrolipoyllysine-residue succinyltransferase activity;heat shock protein binding	intracellular membrane-bounded organelle;mitochondrial matrix;mitochondrion;nucleus;oxoglutarate dehydrogenase complex;plasma membrane	Citrate cycle (TCA cycle);Lysine degradation;Tryptophan metabolism	+	5	49236	5	399.26	2.97022	0.00472165	Q01205;Q5XI35	ODO2_RAT	Dlst	Dihydrolipoyllysine-residue succinyltransferase component of 2-oxoglutarate dehydrogenase complex, mitochondrial OS=Rattus norvegicus OX=10116 GN=Dlst PE=1 SV=2
18.786	18.5453	18.4679	18.7505	18.8966	18.6044	18.4953	18.3722	18.3975	18.3835	18.379	microtubule-based movement;response to light stimulus;retrograde axonal transport;visual behavior	dynein intermediate chain binding;identical protein binding;motor activity	axon cytoplasm;centrosome;cytoplasm;cytoplasmic dynein complex;microtubule;outer dynein arm	Cytoskeleton proteins;Membrane trafficking		4	10983	4	257.55	1.46063	0.0554674	O88567;P62628;Q9D812	DLRB1_RAT	Dynlrb1	Dynein light chain roadblock-type 1 OS=Rattus norvegicus OX=10116 GN=Dynlrb1 PE=1 SV=3
16.1271	16.1883	16.173	16.0053	15.9187	16.1448	15.6954	16.4884	16.5601	16.16	16.5286	adipose tissue development;animal organ regeneration;cell division;cellular response to insulin stimulus;cellular response to interleukin-4;cellular response to ionomycin;cellular response to lipopolysaccharide;cellular response to phorbol 13-acetate 12-myristate;circadian rhythm;G1/S transition of mitotic cell cycle;lens development in camera-type eye;negative regulation of cell cycle arrest;pos…	ATP binding;cyclin binding;cyclin-dependent protein serine/threonine kinase activity;protein-containing complex binding	bicellular tight junction;chromatin;cyclin D2-CDK4 complex;cytosol;nuclear membrane;nucleolus;nucleus;perinuclear region of cytoplasm;transcription factor complex	AGE-RAGE signaling pathway in diabetic complications;Bladder cancer;Breast cancer;Cell cycle;Cellular senescence;Chronic myeloid leukemia;Cushing syndrome;Endocrine resistance;Epstein-Barr virus infection;Glioma;Hepatitis C;Hepatocellular carcinoma;Human cytomegalovirus infection;Human papillomavirus infection;Human T-cell leukemia virus 1 infection;Influenza A;Kaposi sarcoma-associated herpesvir…	+	1	34006	1	55.09	2.07853	0.0185364	P35426	CDK4_RAT	Cdk4	Cyclin-dependent kinase 4 OS=Rattus norvegicus OX=10116 GN=Cdk4 PE=1 SV=1
15.3399	15.7005	15.9648	16.0103	16.1034	15.817	16.0242	15.6441	15.982	15.6947	16.0154	defense response to Gram-positive bacterium;defense response to virus;I-kappaB kinase/NF-kappaB signaling;innate immune response;positive regulation of I-kappaB kinase/NF-kappaB signaling;positive regulation of innate immune response;positive regulation of interleukin-6 production;positive regulation of JNK cascade;positive regulation of tumor necrosis factor production;regulation of apoptotic pr…	CARD domain binding;protein domain specific binding;protein homodimerization activity	cytoplasm	C-type lectin receptor signaling pathway;Herpes simplex virus 1 infection;NOD-like receptor signaling pathway;Tuberculosis		2	63049	3	161.35	0.707443	0.237565	F1LQK8;Q9EPY0	CARD9_RAT	Card9	Caspase recruitment domain-containing protein 9 OS=Rattus norvegicus OX=10116 GN=Card9 PE=1 SV=1
18.4198	18.4942	18.6399	18.8103	18.6042	18.6895	18.633	18.363	18.3459	18.4022	18.3667	brain development;calcium ion regulated exocytosis;calcium ion-regulated exocytosis of neurotransmitter;calcium-dependent activation of synaptic vesicle fusion;cell differentiation;cellular response to calcium ion;detection of calcium ion;fast, calcium ion-dependent exocytosis of neurotransmitter;positive regulation of calcium ion-dependent exocytosis;positive regulation of dendrite extension;pos…	calcium ion binding;calcium-dependent phospholipid binding;calcium-dependent protein binding;calmodulin binding;clathrin binding;identical protein binding;inositol 1,3,4,5 tetrakisphosphate binding;low-density lipoprotein particle receptor binding;phosphatidylinositol-4,5-bisphosphate binding;phosphatidylserine binding;phospholipid binding;protein C-terminus binding;protein heterodimerization act…	axon;cell junction;chromaffin granule membrane;cytoplasm;dense core granule;excitatory synapse;exocytic vesicle;glutamatergic synapse;Golgi apparatus;hippocampal mossy fiber to CA3 synapse;integral component of synaptic vesicle membrane;intracellular organelle;neuron projection terminus;plasma membrane;presynaptic membrane;secretory granule;synaptic vesicle;synaptic vesicle membrane;terminal bout…	Membrane trafficking;Synaptic vesicle cycle	+	5	47711	6	400.35	2.73855	0.00676793	P21707;P29101;Q3S2E6;Q707P5	SYT1_RAT;SYT2_RAT	Syt1;Syt2	Synaptotagmin-1 OS=Rattus norvegicus OX=10116 GN=Syt1 PE=1 SV=3
16.2208	16.0308	16.0475	16.2086	16.5781	16.0517	16.3458	15.1126	14.8567	14.509	14.8792	mRNA splicing, via spliceosome;positive regulation of G1/S transition of mitotic cell cycle;protein localization to nucleus		catalytic step 2 spliceosome;Cul4-RING E3 ubiquitin ligase complex;DNA replication factor A complex;fibrillar center;nuclear membrane;nuclear speck;nucleus;Prp19 complex;U2-type catalytic step 2 spliceosome	DNA repair and recombination proteins;Spliceosome	+	2	57495	2	117.86	4.65864	0.0005	Q9WUC8	PLRG1_RAT	Plrg1	Pleiotropic regulator 1 OS=Rattus norvegicus OX=10116 GN=Plrg1 PE=2 SV=1
18.725	19.4923	19.7042	19.7334	20.0072	19.5171	19.8151	19.5529	19.4913	19.5404	19.6834	circadian rhythm;CRD-mediated mRNA stabilization;mRNA processing;negative regulation of mRNA modification;positive regulation of translation;RNA splicing	mRNA 3'-UTR binding;mRNA 5'-UTR binding;mRNA binding;RNA binding	CRD-mediated mRNA stability complex;cytoplasm;endoplasmic reticulum;histone pre-mRNA 3'end processing complex;membrane;neuronal cell body;nucleoplasm;nucleus;proximal dendrite;ribonucleoprotein complex;spliceosomal complex	Spliceosome		11	59845	11	698.05	0.750293	0.217375	Q7TP47	HNRPQ_RAT	Syncrip	Heterogeneous nuclear ribonucleoprotein Q OS=Rattus norvegicus OX=10116 GN=Syncrip PE=2 SV=1
11.568	11.8155	13.39	13.4858	13.5127	13.1712	13.1663	10.4476	13.9153	14.1014	14.4694	maturation of SSU-rRNA from tricistronic rRNA transcript (SSU-rRNA, 5.8S rRNA, LSU-rRNA)		nucleolus;small-subunit processome	Ribosome biogenesis		1	80759	1	35.36	0.293835	0.582062	Q66H99	NOL10_RAT	Nol10	Nucleolar protein 10 OS=Rattus norvegicus OX=10116 GN=Nol10 PE=2 SV=1
13.8439	14.0909	14.337	13.7753	14.0175	14.335	14.3549	12.193	10.5866	10.8484	11.7933	negative regulation of I-kappaB kinase/NF-kappaB signaling;negative regulation of NIK/NF-kappaB signaling;N-terminal protein myristoylation;positive regulation of canonical Wnt signaling pathway;protein dephosphorylation	ion channel binding;magnesium ion binding;magnesium-dependent protein serine/threonine phosphatase activity;manganese ion binding;protein C-terminus binding;protein serine/threonine phosphatase activity;R-SMAD binding	cytosol;membrane;neuron projection;nucleus	MAPK signaling pathway;Protein phosphatases and associated proteins	+	1	42960	2	98.11	4.03637	0.00180282	P20650	PPM1A_RAT	Ppm1a	Protein phosphatase 1A OS=Rattus norvegicus OX=10116 GN=Ppm1a PE=1 SV=1
14.7001	14.0782	14.2286	15.5106	14.817	14.5276	15.0515	14.7484	14.4541	14.4816	14.2446	cell adhesion;integrin-mediated signaling pathway;regulation of cell shape;skeletal muscle tissue development	cell adhesion molecule binding;integrin binding;laminin binding;metal ion binding;protein heterodimerization activity	cell surface;integrin complex	Arrhythmogenic right ventricular cardiomyopathy (ARVC);Cell adhesion molecules;Dilated cardiomyopathy (DCM);ECM-receptor interaction;Exosome;Focal adhesion;Human papillomavirus infection;Hypertrophic cardiomyopathy (HCM);PI3K-Akt signaling pathway;Regulation of actin cytoskeleton		1	125371	1	31.57	1.17441	0.0949188	Q5HZX9;Q63026;Q63027;Q63258	ITA7_RAT	Itga7	Integrin alpha-7 OS=Rattus norvegicus OX=10116 GN=Itga7 PE=1 SV=2
15.8873	15.7509	15.7965	16.4062	16.6702	16.263	16.0191	15.8532	15.4723	15.4859	15.4271	actin filament bundle assembly;barbed-end actin filament capping;positive regulation of vasoconstriction;response to drug	actin filament binding;calmodulin binding;protein kinase C binding;spectrin binding;structural molecule activity	cytoplasm;cytoskeleton;plasma membrane raft;postsynaptic density	Cytoskeleton proteins	+	3	79097	3	159.92	2.65426	0.00788976	Q62847	ADDG_RAT	Add3	Gamma-adducin OS=Rattus norvegicus OX=10116 GN=Add3 PE=1 SV=2
18.383	18.0782	19.0242	19.4035	18.9862	19.1929	18.6412	19.1587	19.3695	19.3755	18.9862	carnitine transmembrane transport	transmembrane transporter activity	integral component of membrane;mitochondrial inner membrane			7	33474	7	348.76	1.27398	0.078729	P97521	MCAT_RAT	Slc25a20	Mitochondrial carnitine/acylcarnitine carrier protein OS=Rattus norvegicus OX=10116 GN=Slc25a20 PE=1 SV=1
16.9604	17.7833	17.7062	17.9012	18.0593	17.7236	17.9835	17.6309	17.4702	17.7955	17.3089	proteolysis	endopeptidase activity;oligopeptidase activity;peptide binding;serine-type endopeptidase activity;serine-type exopeptidase activity	cytoplasm;cytosol	Peptidases;Renin-angiotensin system		13	81659	14	768.15	0.887396	0.164066	O70196	PPCE_RAT	Prep	Prolyl endopeptidase OS=Rattus norvegicus OX=10116 GN=Prep PE=1 SV=1
19.339	19.0258	18.988	19.1997	19.1667	19.114	18.9227	17.5482	18.5401	18.458	18.6727	carnitine metabolic process;cellular organofluorine metabolic process;cellular response to follicle-stimulating hormone stimulus;cellular response to gonadotropin stimulus;cellular response to peptide hormone stimulus;demethylation;fatty acid oxidation;flavonoid metabolic process;internal peptidyl-lysine acetylation;negative regulation of apoptotic process;negative regulation of cysteine-type end…	cytochrome-b5 reductase activity, acting on NAD(P)H;electron transfer activity;enzyme binding;flavin adenine dinucleotide binding;FMN binding;hydrolase activity;iron-cytochrome-c reductase activity;NADP binding;NADPH-hemoprotein reductase activity;nitric oxide dioxygenase activity;oxidoreductase activity	cytosol;endoplasmic reticulum membrane;integral component of membrane;intracellular membrane-bounded organelle;membrane;mitochondrion	Enzymes with EC numbers	+	10	77313	10	554.92	1.79566	0.0296781	P00388	NCPR_RAT	Por	NADPH--cytochrome P450 reductase OS=Rattus norvegicus OX=10116 GN=Por PE=1 SV=3
17.1985	17.1373	17.6806	17.1685	17.9367	17.7987	17.8382	17.9405	17.893	17.8716	17.3604	protein demethylation;regulation of sodium ion transport	protein C-terminal methylesterase activity;protein kinase binding;protein phosphatase 2A binding;protein phosphatase regulator activity		Peptidases		5	42688	5	260.7	0.638373	0.273186	Q4FZT2	PPME1_RAT	Ppme1	Protein phosphatase methylesterase 1 OS=Rattus norvegicus OX=10116 GN=Ppme1 PE=1 SV=2
16.8461	16.8731	16.793	16.8446	17.0994	17.1565	16.9398	16.5303	15.6025	15.947	16.1298	negative regulation of microtubule polymerization;regulation of microtubule nucleation	catalytic activity;microtubule binding;protein C-terminus binding;signaling receptor binding;tubulin binding	cytoplasm;microtubule;microtubule cytoskeleton;mitotic spindle	Cytoskeleton proteins	+	6	71579	6	226.77	2.78705	0.00627803	Q6P6T4;Q8VIM8	EMAL2_RAT	Eml2	Echinoderm microtubule-associated protein-like 2 OS=Rattus norvegicus OX=10116 GN=Eml2 PE=1 SV=1
17.8506	17.7761	17.6953	18.2684	18.3487	17.9315	18.2487	16.2272	16.6666	16.7895	16.8363	cilium assembly;cytoskeleton-dependent cytokinesis;positive regulation of exocytosis;regulation of exocytosis	GDP binding;GTP binding;GTPase activity;phosphatidylinositol binding;protein homodimerization activity;protein-containing complex scaffold activity;syntaxin binding	cleavage furrow;microtubule cytoskeleton;plasma membrane;septin complex;septin ring;stress fiber;synaptic vesicle;terminal bouton		+	4	43281	4	210.4	4.82753	0	Q8R2F7;Q9JJM8;Q9JJM9	SEPT5_RAT	Septin5	Septin-5 OS=Rattus norvegicus OX=10116 GN=Sept5 PE=1 SV=2
17.4797	17.8559	16.9057	17.3055	17.4513	17.2455	17.4843	12.9556	14.9735	14.6486	12.1419		alpha-tubulin binding;beta-tubulin binding	axon terminus;growth cone;neuronal cell body;presynaptic cytosol;terminal bouton		+	1	14495	1	66.31	3.34025	0.00271233	Q5PPN9;Q63754	SYUB_RAT	Sncb	Beta-synuclein OS=Rattus norvegicus OX=10116 GN=Sncb PE=1 SV=1
15.9604	15.8849	15.8377	15.894	16.0596	15.9204	15.9375	15.3721	15.0351	14.5649	14.9427	cell division;DNA-dependent DNA replication;sister chromatid cohesion	chromatin binding	cytosol;MCM complex;nuclear chromatin;nucleoplasm;nucleus;plasma membrane		+	2	73645	2	79.34	3.49732	0.00233071	B1H268	MCMBP_RAT	Mcmbp	Mini-chromosome maintenance complex-binding protein OS=Rattus norvegicus OX=10116 GN=Mcmbp PE=2 SV=1
16.4141	16.2976	16.9461	16.4591	16.673	16.5889	16.4856	16.2521	16.2811	16.0201	16.0526	blood coagulation;chemotaxis;complement activation;complement activation, alternative pathway;complement activation, classical pathway;fatty acid metabolic process;inflammatory response;positive regulation of developmental growth;positive regulation of ERK1 and ERK2 cascade;positive regulation of G protein-coupled receptor signaling pathway;positive regulation of glucose transmembrane transport;p…	C5L2 anaphylatoxin chemotactic receptor binding;cofactor binding;endopeptidase inhibitor activity;lipid binding	extracellular space	Chagas disease (American trypanosomiasis);Complement and coagulation cascades;Exosome;Herpes simplex virus 1 infection;Kaposi sarcoma-associated herpesvirus infection;Legionellosis;Leishmaniasis;Membrane trafficking;Neuroactive ligand-receptor interaction;Pertussis;Phagosome;Staphylococcus aureus infection;Systemic lupus erythematosus;Tuberculosis;Viral carcinogenesis		4	187825	6	324.25	1.42292	0.0593946	P01026;Q9ET19;Q9QV57;Q9QV58	CO3_RAT	C3	Complement C3 OS=Rattus norvegicus OX=10116 GN=C3 PE=1 SV=3
17.5423	17.8422	18.2446	18.2809	18.4473	18.0461	18.2598	17.7155	18.2309	18.2533	18.2261	apoptotic process;cell cycle;cerebral cortex development;liver regeneration;negative regulation of cysteine-type endopeptidase activity involved in apoptotic process;positive regulation of cell growth;positive regulation of cell proliferation;positive regulation of protein catabolic process;positive regulation of Wnt signaling pathway;protein phosphorylation;regulation of chromosome separation;re…	ATP binding;protein serine/threonine kinase activity;ribonucleoprotein complex binding	chromatin;cytoplasm;nucleus;plasma membrane	Adherens junction;Measles;Mitophagy - animal;NF-kappa B signaling pathway;PD-L1 expression and PD-1 checkpoint pathway in cancer;Protein kinases;Ribosome biogenesis;Ribosome biogenesis in eukaryotes;Wnt signaling pathway		8	45159	8	459.14	0.668726	0.257622	P19139;Q5BKC1	CSK21_RAT	Csnk2a1	Casein kinase II subunit alpha OS=Rattus norvegicus OX=10116 GN=Csnk2a1 PE=1 SV=2
17.6444	18.0392	18.1809	18.2856	18.264	18.3467	18.233	18.1357	18.1694	18.1622	18.4228	mRNA modification;negative regulation of neurogenesis;protein folding;protein maturation	signaling receptor binding;unfolded protein binding	endoplasmic reticulum chaperone complex;endoplasmic reticulum lumen;extracellular space;nucleus	Chaperones and folding catalysts;Protein processing in endoplasmic reticulum		2	40755	2	154.84	1.14181	0.10093	Q6TUG0	DJB11_RAT	Dnajb11	DnaJ homolog subfamily B member 11 OS=Rattus norvegicus OX=10116 GN=Dnajb11 PE=2 SV=1
18.6481	19.0062	20.3393	20.1552	20.2695	20.1706	20.3216	20.2196	20.3298	20.3821	20.7422	alanyl-tRNA aminoacylation;cerebellar Purkinje cell layer development;negative regulation of neuron apoptotic process;neuromuscular process controlling balance;regulation of cytoplasmic translational fidelity;tRNA modification	alanine-tRNA ligase activity;amino acid binding;aminoacyl-tRNA editing activity;ATP binding;Ser-tRNA(Ala) hydrolase activity;translation regulator activity;tRNA binding;zinc ion binding	cytoplasm;cytosol	Amino acid related enzymes;Aminoacyl-tRNA biosynthesis;Transfer RNA biogenesis		17	107522	18	1135.79	1.41748	0.059871	A6IZ80;P50475;Q4G057	SYAC_RAT	Aars	Alanine--tRNA ligase, cytoplasmic OS=Rattus norvegicus OX=10116 GN=Aars PE=1 SV=3
18.7448	18.3778	18.6449	19.041	18.9595	18.8225	18.4131	17.9946	18.6291	18.5016	18.8136	cell death;neuron projection development;protein localization to endoplasmic reticulum	FFAT motif binding;identical protein binding;protein heterodimerization activity	bicellular tight junction;endoplasmic reticulum;endoplasmic reticulum membrane;integral component of membrane;membrane;nuclear membrane;plasma membrane	Cholesterol metabolism;Membrane trafficking		2	28051	3	265.84	0.485491	0.380358	Q6P723;Q9Z270	VAPA_RAT	Vapa	Vesicle-associated membrane protein-associated protein A OS=Rattus norvegicus OX=10116 GN=Vapa PE=1 SV=3
19.0335	17.6281	18.6786	18.8939	18.7261	18.3884	18.6628	18.9574	19.0652	19.241	19.2376	actin cytoskeleton organization;positive regulation of actin filament bundle assembly;regulation of actin filament polymerization	actin binding	cytoplasm;cytoskeleton	Cytoskeleton proteins;Exosome;Membrane trafficking;Rap1 signaling pathway;Regulation of actin cytoskeleton;Salmonella infection		7	15334	7	498.27	0.90472	0.157983	Q9EPC6;Q9JHU7	PROF2_RAT	Pfn2	Profilin-2 OS=Rattus norvegicus OX=10116 GN=Pfn2 PE=1 SV=3
18.6078	18.4641	18.2921	18.5065	18.243	18.4567	18.1272	19.123	18.7607	18.4076	18.5953	proteolysis	calcium ion binding;protein heterodimerization activity	cytoplasm;plasma membrane	Peptidases		9	28666	9	709.16	0.96237	0.14051	P97572;Q4V795;Q64537	CPNS1_RAT	Capns1	Calpain small subunit 1 OS=Rattus norvegicus OX=10116 GN=Capns1 PE=1 SV=3
16.0079	15.2224	15.0236	15.5003	15.8294	15.374	15.6305	11.2647	11.9225	11.5863	10.5012	ribosome biogenesis;translation	structural constituent of ribosome	large ribosomal subunit;mitochondrial large ribosomal subunit;nucleoplasm;ribonucleoprotein complex		+	1	30149	1	30.44	5.6882	0	P0C2C4	RM10_RAT	Mrpl10	39S ribosomal protein L10, mitochondrial OS=Rattus norvegicus OX=10116 GN=Mrpl10 PE=1 SV=1
16.9006	17.1446	16.678	17.396	17.0084	17.3127	16.771	15.8697	15.643	15.6867	16.1787	angiogenesis;branching morphogenesis of an epithelial tube;cell differentiation;cellular response to calcium ion;chloride transport;endothelial cell morphogenesis;establishment or maintenance of apical/basal cell polarity;fertilization;keratinocyte differentiation;multicellular organism growth;negative regulation of cell migration;regulation of cytoskeleton organization;regulation of ion transmem…	chloride channel activity;voltage-gated ion channel activity	actin cytoskeleton;apical part of cell;cell surface;cell-cell junction;centrosome;chloride channel complex;cytoplasm;cytoplasmic vesicle membrane;cytosol;extracellular exosome;intracellular;microvillus;midbody;mitochondrion;nuclear matrix;nucleus;perinuclear region of cytoplasm;plasma membrane	Exosome;Ion channels	+	4	28982	4	175.16	3.57837	0.00217241	Q9UFW9;Q9UQJ6;Q9Y696	CLIC4_HUMAN;CLIC4_BOVIN	CLIC4	Chloride intracellular channel protein 4 OS=Homo sapiens OX=9606 GN=CLIC4 PE=1 SV=4
17.0504	16.5859	16.833	17.1947	16.9305	17.2193	16.6032	17.3962	17.3983	16.9045	17.933	mRNA processing;regulation of alternative mRNA splicing, via spliceosome;RNA splicing	metal ion binding;RNA binding	cytoplasm;nucleoplasm;nucleus	Spliceosome		3	40872	3	127.1	0.968419	0.139323	F2Z3T4	MBNL2_RAT	Mbnl2	Muscleblind-like protein 2 OS=Rattus norvegicus OX=10116 GN=Mbnl2 PE=1 SV=1
15.2179	15.323	15.0934	15.2083	15.3065	15.5268	15.3295	12.9205	11.8418	12.5025	14.902	intracellular signal transduction;lamellipodium assembly;positive regulation of mitotic nuclear division;regulation of DNA biosynthetic process	transmembrane receptor protein tyrosine kinase adaptor activity	cytoplasm;nucleus;plasma membrane	Neurotrophin signaling pathway	+	1	80044	1	26.91	2.14233	0.01709	O55072;Q62985	SH2B1_RAT	Sh2b1	SH2B adapter protein 1 OS=Rattus norvegicus OX=10116 GN=Sh2b1 PE=1 SV=1
15.4483	15.5748	15.1723	15.6433	15.5178	15.0622	15.0857	16.0565	15.5345	15.528	15.5147	cerebral cortex neuron differentiation;histone H3-K27 trimethylation;histone H4 acetylation;positive regulation of signal transduction by p53 class mediator;regulation of transcription involved in cell fate commitment;spermatogenesis, exchange of chromosomal proteins;transcription by RNA polymerase II	ATP binding;chromatin binding;DNA binding;H3K27me3 modified histone binding;helicase activity;metal ion binding	heterochromatin;nucleus;NuRD complex			3	223606	3	129.32	0.615962	0.28641	D3ZD32	CHD5_RAT	Chd5	Chromodomain-helicase-DNA-binding protein 5 OS=Rattus norvegicus OX=10116 GN=Chd5 PE=1 SV=1
18.8695	18.1298	18.678	18.9719	18.3997	18.7756	18.0499	18.6385	18.5024	18.5163	18.6925	mRNA splicing, via spliceosome;spliceosome conformational change to release U4 (or U4atac) and U1 (or U11)	ATP binding;ATP-dependent helicase activity;ATP-dependent RNA helicase activity;nucleic acid binding	catalytic step 2 spliceosome;nucleus;post-mRNA release spliceosomal complex;spliceosomal complex;U4/U6 x U5 tri-snRNP complex;U5 snRNP			33	246373	33	2018.53	0.00654437	0.989047	F1LNJ2	U520_RAT	Snrnp200	U5 small nuclear ribonucleoprotein 200 kDa helicase OS=Rattus norvegicus OX=10116 GN=Snrnp200 PE=1 SV=1
13.4305	13.9919	13.6097	14.2514	14.1063	14.3047	13.8569	13.3379	10.7038	13.112	12.2379	activation of phospholipase D activity;adenylate cyclase-activating G protein-coupled receptor signaling pathway;adenylate cyclase-modulating G protein-coupled receptor signaling pathway;branching involved in blood vessel morphogenesis;cell differentiation;G protein-coupled receptor signaling pathway;in utero embryonic development;platelet activation;positive regulation of cytosolic calcium ion c…	D5 dopamine receptor binding;G protein-coupled receptor binding;G-protein beta/gamma-subunit complex binding;GTP binding;GTPase activity;metal ion binding	brush border membrane;cytosol;heterotrimeric G-protein complex;melanosome;nucleus	Apelin signaling pathway;cGMP-PKG signaling pathway;Exosome;GTP-binding proteins;Human cytomegalovirus infection;Long-term depression;Parathyroid hormone synthesis, secretion and action;Pathways in cancer;Phospholipase D signaling pathway;Platelet activation;Regulation of actin cytoskeleton;Sphingolipid signaling pathway;Vascular smooth muscle contraction	+	1	44326	2	100.11	1.58014	0.0445313	Q6Q7Y5	GNA13_RAT	Gna13	Guanine nucleotide-binding protein subunit alpha-13 OS=Rattus norvegicus OX=10116 GN=Gna13 PE=1 SV=1
8.97787	14.3454	15.2661	16.08	16.1898	15.6292	16.0816	15.7539	15.4238	15.5102	15.888			cytoplasmic vesicle;integral component of membrane;peroxisomal membrane			1	18575	2	68.86	1.04585	0.12037	Q6JAM9	TM35A_RAT	Tmem35a	Transmembrane protein 35A OS=Rattus norvegicus OX=10116 GN=Tmem35a PE=1 SV=1
15.7084	16.1653	16.4153	16.8156	17.159	16.4082	16.917	16.0779	16.3789	16.7619	16.3152	bradykinin catabolic process;proteolysis	aminopeptidase activity;manganese ion binding;metalloaminopeptidase activity	cytoplasm;cytosol	Peptidases		8	70354	9	397.07	1.37181	0.0650567	O54975	XPP1_RAT	Xpnpep1	Xaa-Pro aminopeptidase 1 OS=Rattus norvegicus OX=10116 GN=Xpnpep1 PE=1 SV=1
14.8092	14.6465	15.0584	15.7373	16.2344	15.6987	16.2194	15.1507	15.0888	15.3194	14.9328	ion transport;regulation of sodium ion transmembrane transporter activity	ion channel regulator activity;sodium channel regulator activity	integral component of membrane	Transporters	+	2	10552	2	130.83	3.3841	0.00257143	Q91XV6;Q9JLR4	FXYD6_RAT	Fxyd6	FXYD domain-containing ion transport regulator 6 OS=Rattus norvegicus OX=10116 GN=Fxyd6 PE=1 SV=1
18.043	18.1908	18.4116	18.3802	18.3765	18.3164	18.3675	18.2607	18.3575	18.2431	18.1934			endoplasmic reticulum;integral component of membrane;Sec61 translocon complex	Protein processing in endoplasmic reticulum		5	19196	5	410.79	0.652722	0.265961	Q07984	SSRD_RAT;SSRD_HUMAN	Ssr4	Translocon-associated protein subunit delta OS=Rattus norvegicus OX=10116 GN=Ssr4 PE=2 SV=1
14.6766	14.623	14.7012	14.7115	14.0544	14.1612	13.8889	13.8818	14.2166	14.2493	14.4859		protein domain specific binding;structural constituent of ribosome	mitochondrial small ribosomal subunit;nucleolus	Ribosome		1	44220	1	77.49	1.03368	0.12277	B0BN56	RT31_RAT	Mrps31	28S ribosomal protein S31, mitochondrial OS=Rattus norvegicus OX=10116 GN=Mrps31 PE=2 SV=1
22.4587	22.4488	22.587	22.91	22.8104	22.6781	22.9391	22.6193	22.7751	22.7722	22.729	canonical glycolysis;cellular response to hypoxia;ERK1 and ERK2 cascade;glycolytic process;protein heterotetramerization	enzyme binding;heat shock protein binding;magnesium ion binding;phosphopyruvate hydratase activity;protein heterodimerization activity;protein homodimerization activity	cell cortex region;cell surface;cytoplasm;cytosol;growth cone;membrane raft;neuron projection;phosphopyruvate hydratase complex;plasma membrane;synaptic membrane	Exosome;Glycolysis / Gluconeogenesis;HIF-1 signaling pathway;Messenger RNA biogenesis;RNA degradation	+	15	47440	22	2135.68	2.33317	0.0130843	P04764;Q66HI3;Q6AYV3;Q6P504	ENOA_RAT	Eno1	Alpha-enolase OS=Rattus norvegicus OX=10116 GN=Eno1 PE=1 SV=4
14.8308	15.0852	14.8762	15.7623	16.2613	15.2076	16.0915	14.9993	15.0612	15.114	14.9109	face morphogenesis;leukocyte differentiation;negative regulation of cell migration;positive regulation of angiogenesis;regulation of ERK1 and ERK2 cascade;regulation of protein kinase B signaling;signal transduction	GDP binding;GTP binding;GTPase activity;protein-containing complex binding	plasma membrane	Apelin signaling pathway;Autophagy - animal;Axon guidance;cAMP signaling pathway;Cellular senescence;C-type lectin receptor signaling pathway;GTP-binding proteins;MAPK signaling pathway;Mitophagy - animal;Phospholipase D signaling pathway;Proteoglycans in cancer;Rap1 signaling pathway;Ras signaling pathway;Regulation of actin cytoskeleton	+	4	24065	4	172.87	2.23163	0.0146702	D3Z8L7	RRAS_RAT	Rras	Ras-related protein R-Ras OS=Rattus norvegicus OX=10116 GN=Rras PE=1 SV=1
20.4271	20.1995	19.7917	20.4263	20.7462	20.7543	20.7778	20.178	20.4916	20.4067	20.453	cellular response to heat;cerebral cortex development;ciliary basal body-plasma membrane docking;G2/M transition of mitotic cell cycle;hippo signaling;hippocampus development;intracellular signal transduction;MAPK cascade;membrane organization;membrane repolarization during cardiac muscle cell action potential;negative regulation of calcium ion export across plasma membrane;negative regulation of…	cadherin binding;calcium channel regulator activity;enzyme binding;histone deacetylase binding;identical protein binding;ion channel binding;MHC class II protein complex binding;phosphoprotein binding;phosphoserine residue binding;potassium channel regulator activity;protein domain specific binding;protein heterodimerization activity;protein kinase C inhibitor activity;protein-containing complex …	axon;central region of growth cone;cytoplasm;cytosol;extracellular exosome;focal adhesion;glutamatergic synapse;kinesin complex;melanosome;membrane;mitochondrion;nucleus;plasma membrane;synapse	Cell cycle;DNA repair and recombination proteins;Exosome;Hepatitis C;Hippo signaling pathway;Neurotrophin signaling pathway;Oocyte meiosis;PI3K-Akt signaling pathway;Viral carcinogenesis	+	13	29326	16	1195.28	1.54904	0.0473412	P29360;P42655;P62260;Q63631	1433E_RAT	YWHAE	14-3-3 protein epsilon OS=Rattus norvegicus OX=10116 GN=Ywhae PE=1 SV=1
16.3744	16.247	16.6477	16.6859	16.7111	16.7783	16.6852	16.0167	16.2779	16.6419	16.0927	Golgi organization;negative regulation of RIG-I signaling pathway;negative regulation of type I interferon production;proteasome-mediated ubiquitin-dependent protein catabolic process;retrograde protein transport, ER to cytosol;ubiquitin-dependent protein catabolic process	ATPase binding;metal ion binding;protein-containing complex binding;ubiquitin binding;ubiquitin protein ligase binding	cytosol;nucleus;UFD1-NPL4 complex;VCP-NPL4-UFD1 AAA ATPase complex	Protein processing in endoplasmic reticulum		6	68982	6	275.41	1.46603	0.0550474	Q3T1J3;Q9ES54	NPL4_RAT	Nploc4	Nuclear protein localization protein 4 homolog OS=Rattus norvegicus OX=10116 GN=Nploc4 PE=1 SV=3
13.9297	14.4756	14.8909	15.043	15.373	14.4315	14.9387	15.021	14.5729	14.6941	14.7763	cellular response to lipid hydroperoxide;glutathione metabolic process;Leydig cell differentiation;oxidation-reduction process;protein homotrimerization;response to drug;response to lipopolysaccharide;response to organonitrogen compound	glutathione binding;glutathione peroxidase activity;glutathione transferase activity;identical protein binding;protein homodimerization activity	apical part of cell;endoplasmic reticulum;endoplasmic reticulum membrane;integral component of membrane;mitochondrial outer membrane;mitochondrion;nucleus;peroxisomal membrane	Chemical carcinogenesis;Drug metabolism - cytochrome P450;Drug metabolism - other enzymes;Fluid shear stress and atherosclerosis;Glutathione metabolism;Hepatocellular carcinoma;Metabolism of xenobiotics by cytochrome P450;Pathways in cancer;Platinum drug resistance;Transporters		1	17517	1	66.71	0.639462	0.272826	P08011	MGST1_RAT	Mgst1	Microsomal glutathione S-transferase 1 OS=Rattus norvegicus OX=10116 GN=Mgst1 PE=1 SV=3
12.836	11.2903	9.78859	13.4047	12.9682	12.1592	12.734	11.4025	5.95668	6.92257	5.92472	actin filament organization;activation of protein kinase activity;amyloid precursor protein metabolic process;astral microtubule organization;bicellular tight junction assembly;branching involved in ureteric bud morphogenesis;cell-cell adhesion;cellular protein-containing complex localization;chemical synaptic transmission;cortical actin cytoskeleton organization;cortical microtubule organization…	ion channel binding;ionotropic glutamate receptor binding;kinase binding;kinesin binding;L27 domain binding;mitogen-activated protein kinase kinase binding;PDZ domain binding;phosphatase binding;potassium channel regulator activity;protein C-terminus binding;protein kinase binding;protein-containing complex scaffold activity;structural constituent of postsynaptic density	apical plasma membrane;basal plasma membrane;basement membrane;basolateral plasma membrane;bicellular tight junction;cell junction;cell projection membrane;cell-cell adherens junction;cell-cell junction;cytoplasm;cytoplasmic side of plasma membrane;cytosol;dendrite;endoplasmic reticulum;endoplasmic reticulum membrane;glutamatergic synapse;Golgi apparatus;immunological synapse;lateral loop;lateral…	Chromosome and associated proteins;Hippo signaling pathway;Human papillomavirus infection;Human T-cell leukemia virus 1 infection;T cell receptor signaling pathway;Tight junction;Viral carcinogenesis	+	1	100457	1	48.63	2.04709	0.0196882	Q62402;Q6PGB5;Q811D0;Q8CGN7	DLG1_MOUSE	Dlg1	Disks large homolog 1 OS=Mus musculus OX=10090 GN=Dlg1 PE=1 SV=1
14.6692	14.0842	14.0291	14.2393	14.1717	14.4188	14.1343	14.5474	14.8756	14.3984	14.4655	apoptotic process;autophagy of mitochondrion;calcium-mediated signaling using intracellular calcium source;cellular response to glucose stimulus;cellular response to lipid;cellular response to peptide;cellular response to thapsigargin;cellular response to toxic substance;mitochondrial fission;mitochondrial fragmentation involved in apoptotic process;mitochondrial fusion;mitochondrion morphogenesi…	protein-containing complex binding;signaling receptor binding	endoplasmic reticulum;integral component of mitochondrial outer membrane;integral component of peroxisomal membrane;mitochondrial outer membrane;mitochondrion;peroxisomal membrane;peroxisome;protein-containing complex	Mitochondrial biogenesis;Mitophagy - animal		1	17041	1	54.18	0.828204	0.185597	B2RZ80;D4A5K3;P84817	FIS1_RAT	Fis1	Mitochondrial fission 1 protein OS=Rattus norvegicus OX=10116 GN=Fis1 PE=1 SV=1
18.4102	18.1893	18.1248	18.5956	18.7071	18.4189	18.5724	17.8764	18.1908	18.1698	18.1406	fatty acid beta-oxidation using acyl-CoA oxidase;fatty acid oxidation;generation of precursor metabolites and energy;lipid homeostasis;lipid metabolic process;prostaglandin metabolic process;very long-chain fatty acid metabolic process	acyl-CoA oxidase activity;FAD binding;fatty acid binding;flavin adenine dinucleotide binding;palmitoyl-CoA oxidase activity;protein homodimerization activity	peroxisomal matrix;peroxisome	alpha-Linolenic acid metabolism;beta-Alanine metabolism;Biosynthesis of unsaturated fatty acids;cAMP signaling pathway;Fatty acid degradation;Peroxisome;PPAR signaling pathway;Propanoate metabolism	+	15	75030	15	802.31	2.47169	0.0103505	P07872;P11354	ACOX1_RAT	Acox1	Peroxisomal acyl-coenzyme A oxidase 1 OS=Rattus norvegicus OX=10116 GN=Acox1 PE=1 SV=1
16.366	16.7014	16.6547	16.5231	16.3615	16.7345	16.2614	15.2701	15.5005	15.4827	16.2044	5-phosphoribose 1-diphosphate biosynthetic process;AMP biosynthetic process;animal organ regeneration;nucleoside metabolic process;nucleotide biosynthetic process;purine nucleotide biosynthetic process;ribose phosphate metabolic process	ADP binding;AMP binding;ATP binding;carbohydrate binding;GDP binding;kinase activity;magnesium ion binding;protein homodimerization activity;ribose phosphate diphosphokinase activity	cytoplasm;protein-containing complex;ribose phosphate diphosphokinase complex	Pentose phosphate pathway;Purine metabolism	+	3	35190	10	646.11	2.4135	0.0111083	P09330;Q63462	PRPS2_RAT	Prps2	Ribose-phosphate pyrophosphokinase 2 OS=Rattus norvegicus OX=10116 GN=Prps2 PE=1 SV=3
8.81821	8.32161	7.57273	6.76748	11.4553	6.35817	11.9065	11.5793	11.0634	7.05827	10.7796	ATP metabolic process;protein catabolic process;protein folding;proteolysis involved in cellular protein catabolic process	ATP binding;ATP-dependent peptidase activity;metal ion binding;peptidase activator activity;unfolded protein binding	cytosol;endopeptidase Clp complex;mitochondrial endopeptidase Clp complex;mitochondrial matrix;mitochondrial nucleoid;nucleoplasm	Chaperones and folding catalysts		1	69963	1	26.78	0.249196	0.637917	Q5U2U0	CLPX_RAT	Clpx	ATP-dependent Clp protease ATP-binding subunit clpX-like, mitochondrial OS=Rattus norvegicus OX=10116 GN=Clpx PE=2 SV=1
18.2965	18.0095	17.9023	18.0654	18.1865	17.8948	18.1941	17.2612	17.3019	17.5533	17.5223	cellular lipid metabolic process;leukotriene biosynthetic process;leukotriene metabolic process;peptide catabolic process;response to peptide hormone;response to zinc ion;type I pneumocyte differentiation	aminopeptidase activity;epoxide hydrolase activity;leukotriene-A4 hydrolase activity;metallopeptidase activity;zinc ion binding	cytoplasm;nucleus		+	11	69759	11	528.95	3.23905	0.00315	P30349	LKHA4_RAT	Lta4h	Leukotriene A-4 hydrolase OS=Rattus norvegicus OX=10116 GN=Lta4h PE=2 SV=2
19.3265	19.8578	20.2098	19.972	19.8863	19.8749	20.0392	20.3112	20.3284	20.0941	20.4487	liver development;mRNA export from nucleus;negative regulation of DNA damage checkpoint;positive regulation of cell growth involved in cardiac muscle cell development;positive regulation of DNA biosynthetic process;positive regulation of DNA-templated transcription, elongation;positive regulation of translation;positive regulation of vascular smooth muscle cell proliferation;RNA secondary structu…	ATP binding;ATP-dependent protein binding;ATP-dependent RNA helicase activity;identical protein binding;protein-containing complex binding;U4 snRNA binding;U6 snRNA binding	cytoplasm;nuclear matrix;nuclear speck;protein-containing complex;spliceosomal complex;transcription export complex;U4 snRNP;U6 snRNP	Messenger RNA biogenesis;mRNA surveillance pathway;RNA transport;Spliceosome		10	49460	18	1053.27	1.19487	0.0911512	Q63413;Q811A6;Q8R2G9	DX39B_RAT	Ddx39b	Spliceosome RNA helicase Ddx39b OS=Rattus norvegicus OX=10116 GN=Ddx39b PE=2 SV=3
15.9562	14.0179	16.904	18.1232	16.2676	18.506	16.4001	17.1786	17.7549	17.0481	18.9209	aerobic respiration;mitochondrial electron transport, cytochrome c to oxygen	cytochrome-c oxidase activity;enzyme regulator activity	mitochondrial respiratory chain complex IV	Alzheimer disease;Cardiac muscle contraction;Huntington disease;Non-alcoholic fatty liver disease (NAFLD);Oxidative phosphorylation;Parkinson disease;Thermogenesis		1	12293	1	33.61	1.0001	0.131128	P10818	CX6A1_RAT	Cox6a1	Cytochrome c oxidase subunit 6A1, mitochondrial OS=Rattus norvegicus OX=10116 GN=Cox6a1 PE=1 SV=2
16.1267	16.3316	15.943	16.0448	15.9836	16.265	16.0606	12.2751	13.7913	14.6695	15.8416	positive regulation of corticotropin secretion;protein import into peroxisome matrix, docking;regulated exocytosis;regulation of cAMP-mediated signaling	intracellular cyclic nucleotide activated cation channel activity;peroxisome matrix targeting signal-1 binding;Rab GTPase binding	cell tip;cytosol;intracellular cyclic nucleotide activated cation channel complex;perinuclear region of cytoplasm;peroxisomal membrane	Membrane trafficking;Peroxisome	+	2	67116	2	59.61	1.53793	0.0483888	Q925N3	PEX5R_RAT	Pex5l	PEX5-related protein OS=Rattus norvegicus OX=10116 GN=Pex5l PE=1 SV=1
20.1489	18.493	17.6245	19.8859	19.4103	18.7877	19.2186	18.4234	17.6768	17.632	17.9213	positive regulation of endopeptidase activity;regulation of G1/S transition of mitotic cell cycle;regulation of proteasomal protein catabolic process	endopeptidase activator activity;identical protein binding	cytoplasm;nucleoplasm;proteasome activator complex	Antigen processing and presentation;Proteasome		7	27068	7	553.58	1.14716	0.0998522	Q4QR96;Q63798	PSME2_RAT	Psme2	Proteasome activator complex subunit 2 OS=Rattus norvegicus OX=10116 GN=Psme2 PE=2 SV=3
16.3151	16.376	16.0434	17.2541	18.3276	17.0413	17.7645	16.6292	17.3582	17.1449	17.2366	aerobic respiration;mitochondrial electron transport, ubiquinol to cytochrome c;protein heterooligomerization	protein-containing complex binding;ubiquinol-cytochrome-c reductase activity	mitochondrial respiratory chain complex III	Alzheimer disease;Cardiac muscle contraction;Huntington disease;Non-alcoholic fatty liver disease (NAFLD);Oxidative phosphorylation;Parkinson disease;Thermogenesis	+	1	10702	1	82.04	2.08215	0.0183744	Q5M9I5	QCR6_RAT	Uqcrh	Cytochrome b-c1 complex subunit 6, mitochondrial OS=Rattus norvegicus OX=10116 GN=Uqcrh PE=3 SV=1
16.2619	16.4044	16.7893	16.5047	16.0226	16.6948	16.345	16.3817	16.8484	16.8759	16.8387	protein import into peroxisome matrix;protein processing;protein quality control for misfolded or incompletely synthesized proteins;protein targeting to peroxisome;regulation of fatty acid beta-oxidation;response to organic cyclic compound	ATP binding;ATP-dependent peptidase activity;protease binding;serine-type endopeptidase activity;signaling receptor binding	nucleus;peroxisomal matrix;peroxisome			5	94847	5	305.58	0.64266	0.271106	Q3MIB4	LONP2_RAT;LONP2_HUMAN	Lonp2	Lon protease homolog 2, peroxisomal OS=Rattus norvegicus OX=10116 GN=Lonp2 PE=1 SV=2
15.2791	15.1188	14.311	15.4763	13.3437	16.1414	15.3101	16.6939	15.8309	15.8484	16.4094	cholesterol homeostasis;lipid transport;regulation of intracellular cholesterol transport;regulation of transcription by RNA polymerase II;response to steroid hormone;transmembrane transport	ATP binding;ATPase activity;ATPase activity, coupled to transmembrane movement of substances;lipid transporter activity	cytoplasmic vesicle;endosome;endosome membrane;integral component of membrane;intracellular membrane-bounded organelle;lysosomal membrane;lysosome;microtubule organizing center	ABC transporters;Lysosome;Transporters		1	273036	1	21.04	0.902268	0.158795	Q9ESR9	ABCA2_RAT	Abca2	ATP-binding cassette sub-family A member 2 OS=Rattus norvegicus OX=10116 GN=Abca2 PE=1 SV=1
19.2945	19.3412	19.5967	19.5739	19.3875	19.4719	19.3193	19.4664	19.4725	19.4269	19.6283	bone development;chaperone-mediated protein folding;nuclear transport;positive regulation by host of viral genome replication;positive regulation of multicellular organism growth;protein peptidyl-prolyl isomerization;protein refolding;protein stabilization	cyclosporin A binding;peptidyl-prolyl cis-trans isomerase activity;RNA polymerase binding;unfolded protein binding	endoplasmic reticulum chaperone complex;endoplasmic reticulum lumen;melanosome;nucleus;perinuclear region of cytoplasm;protein-containing complex;smooth endoplasmic reticulum	Chaperones and folding catalysts		6	23845	7	347.11	0.210056	0.691427	O88541;P24368	PPIB_RAT	Ppib	Peptidyl-prolyl cis-trans isomerase B OS=Rattus norvegicus OX=10116 GN=Ppib PE=1 SV=3
14.5311	14.1015	14.745	15.2575	14.5332	14.5324	14.3758	14.1966	14.6656	14.6158	14.6468	intracellular protein transport;Rab protein signal transduction;regulation of endocytosis	GTP binding;GTPase activity	anchored component of synaptic vesicle membrane;endosome;insulin-responsive compartment;plasma membrane	Exosome;GTP-binding proteins;Membrane trafficking		2	23899	4	226.5	0.170949	0.745153	P51146	RAB4B_RAT	Rab4b	Ras-related protein Rab-4B OS=Rattus norvegicus OX=10116 GN=Rab4b PE=2 SV=1
16.6923	16.6721	16.5706	16.9765	16.9938	17.2875	16.5014	15.2859	15.358	14.6302	16.047	carnitine metabolic process;coenzyme A metabolic process;fatty acid beta-oxidation;fatty acid metabolic process;generation of precursor metabolites and energy;long-chain fatty acid transport;medium-chain fatty acid metabolic process;medium-chain fatty acid transport;response to drug;response to organonitrogen compound	carnitine O-octanoyltransferase activity	peroxisome	Peroxisome	+	1	71056	1	40.74	2.90182	0.00506533	P11466;P48033	OCTC_RAT	Crot	Peroxisomal carnitine O-octanoyltransferase OS=Rattus norvegicus OX=10116 GN=Crot PE=1 SV=3
15.5143	15.4001	14.811	14.5921	15.039	14.9611	15.2855	12.3222	12.9545	13.2332	13.7453	steroid metabolic process;sulfur compound metabolic process	identical protein binding;sulfotransferase activity	cytoplasm	Enzymes with EC numbers	+	1	33431	1	34.45	3.5324	0.00217886	O88872;P63047;Q91XS5;Q9CWY7;Q9DC97	ST4A1_RAT	Sult4a1	Sulfotransferase 4A1 OS=Rattus norvegicus OX=10116 GN=Sult4a1 PE=1 SV=1
17.0939	17.719	17.0878	17.5743	17.4463	17.7653	17.3131	12.3477	13.3921	13.144	17.2804	anterograde axonal transport;cell cycle;cell division;chromosome segregation;lysosome localization	alpha-tubulin binding;beta-tubulin binding;GDP binding;GTP binding	axon cytoplasm;late endosome membrane;lysosomal membrane;midbody;spindle midzone;synapse;vacuolar membrane	GTP-binding proteins;Membrane trafficking	+	7	21753	7	362.58	1.8841	0.0252603	Q66HA6	ARL8B_RAT	Arl8b	ADP-ribosylation factor-like protein 8B OS=Rattus norvegicus OX=10116 GN=Arl8b PE=2 SV=1
19.7108	18.7201	18.9912	19.7157	19.8433	19.3337	19.3494	18.5043	18.8909	18.7829	18.8126	protein transport;small GTPase mediated signal transduction;vesicle-mediated transport	GTPase activator activity;Rab GDP-dissociation inhibitor activity;small GTPase binding	cytosol;Golgi apparatus;membrane;myelin sheath;synapse	Exosome	+	17	51018	22	1470.14	1.68163	0.0364876	P50399;Q6P797	GDIB_RAT	Gdi2	Rab GDP dissociation inhibitor beta OS=Rattus norvegicus OX=10116 GN=Gdi2 PE=1 SV=2
19.3679	19.1969	18.8641	19.0374	19.1626	18.8464	18.7831	18.7209	18.9036	18.5776	18.9431	cellular copper ion homeostasis;copper ion export;negative regulation of apoptotic process;response to oxidative stress	ATPase binding;copper chaperone activity;copper-dependent protein binding	cytosol	Mineral absorption		4	7459	4	263.97	0.931254	0.150414	Q549B3;Q9WUC4	ATOX1_RAT	Atox1	Copper transport protein ATOX1 OS=Rattus norvegicus OX=10116 GN=Atox1 PE=1 SV=1
16.8327	15.305	17.0423	17.1161	16.5953	17.0781	16.0191	15.2435	16.1965	16.4765	16.3825	metal ion transport;removal of superoxide radicals	copper ion binding;enzyme binding;superoxide dismutase activity;superoxide dismutase copper chaperone activity;zinc ion binding	cytoplasm;extracellular space	Amyotrophic lateral sclerosis (ALS)		4	29384	4	339.42	0.347886	0.514639	B0BMW1;Q9JK72	CCS_RAT	Ccs	Copper chaperone for superoxide dismutase OS=Rattus norvegicus OX=10116 GN=Ccs PE=1 SV=1
19.201	19.3213	19.2281	19.0991	19.3965	19.2729	19.1859	18.4221	18.7524	18.4364	18.5495	cell differentiation;negative regulation of apoptotic process;nuclear-transcribed mRNA catabolic process, nonsense-mediated decay;positive regulation of fibroblast proliferation;positive regulation of translation;response to ethanol;SRP-dependent cotranslational protein targeting to membrane;translation;translational initiation	mRNA 5'-UTR binding;mRNA binding;RNA binding;structural constituent of ribosome;translation initiation factor binding	cytoplasm;cytosol;cytosolic small ribosomal subunit;endoplasmic reticulum;extracellular exosome;focal adhesion;nucleolus;nucleoplasm;nucleus;ribonucleoprotein complex;small ribosomal subunit	Ribosome	+	7	30154	7	492.22	4.16372	0.00175	P33443;P49242	RS3A_RAT	RPS3A	40S ribosomal protein S3a OS=Rattus norvegicus OX=10116 GN=Rps3a PE=1 SV=2
17.8255	19.6567	20.0446	20.1959	20.3637	20.1079	20.416	19.9485	19.9446	19.9918	19.9852	apoptotic process;complement activation, classical pathway;innate immune response;mature ribosome assembly;mRNA processing;negative regulation of defense response to virus;negative regulation of interferon-gamma production;negative regulation of interleukin-12 production;negative regulation of MDA-5 signaling pathway;negative regulation of mRNA splicing, via spliceosome;negative regulation of RIG…	adrenergic receptor binding;complement component C1q binding;hyaluronic acid binding;kininogen binding;mitochondrial ribosome binding;mRNA binding;protein kinase C binding;transcription corepressor activity;transcription factor binding;translation activator activity	cell surface;cytoplasm;cytosol;extracellular space;GABA-ergic synapse;glutamatergic synapse;membrane;mitochondrial matrix;mitochondrion;nucleolus;nucleus;plasma membrane;presynapse;presynaptic active zone			7	31320	7	419.33	0.962446	0.140613	O35658	C1QBP_RAT;C1QBP_MOUSE	C1qbp	Complement component 1 Q subcomponent-binding protein, mitochondrial OS=Rattus norvegicus OX=10116 GN=C1qbp PE=1 SV=2
18.9566	18.3033	18.6294	19.2794	19.1041	18.9798	18.6967	18.276	18.68	18.9924	19.2277	adenosine receptor signaling pathway;adenylate cyclase-activating G protein-coupled receptor signaling pathway;adenylate cyclase-inhibiting G protein-coupled receptor signaling pathway;adenylate cyclase-modulating G protein-coupled receptor signaling pathway;cell cycle;cell differentiation;cell division;cell proliferation;dopamine receptor signaling pathway;embryonic digit morphogenesis;G protein…	D5 dopamine receptor binding;G protein-coupled receptor binding;G-protein beta/gamma-subunit complex binding;GTP binding;GTPase activity;metal ion binding	brush border membrane;cell body;centrosome;cytoplasm;cytosol;dendrite;heterotrimeric G-protein complex;lateral plasma membrane;membrane;membrane raft;midbody;nucleoplasm;nucleus;plasma membrane	Adrenergic signaling in cardiomyocytes;Alcoholism;Apelin signaling pathway;Axon guidance;cAMP signaling pathway;cGMP-PKG signaling pathway;Chagas disease (American trypanosomiasis);Chemokine signaling pathway;Cholinergic synapse;Circadian entrainment;Cocaine addiction;Cushing syndrome;Dopaminergic synapse;Estrogen signaling pathway;Exosome;GABAergic synapse;Gap junction;Gastric acid secretion;Glu…		11	41043	15	1210.1	0.443231	0.418645	P04897;Q63210	GNAI2_RAT;GNAI2_HUMAN;GNA12_RAT	Gna12;Gnai2	Guanine nucleotide-binding protein G(i) subunit alpha-2 OS=Rattus norvegicus OX=10116 GN=Gnai2 PE=1 SV=3
17.1985	17.5856	17.732	17.6631	17.2932	17.7021	16.8854	17.5278	17.6353	17.7963	17.4911	cellular response to epidermal growth factor stimulus;dendritic spine development;immunological synapse formation;negative regulation of ARF protein signal transduction;neurotransmitter receptor localization to postsynaptic specialization membrane;positive regulation of receptor catabolic process;regulation of G protein-coupled receptor signaling pathway	GTPase activator activity;metal ion binding;protein homodimerization activity;small GTPase binding;structural constituent of postsynaptic specialization	cytosol;endosome;focal adhesion;GABA-ergic synapse;glutamatergic synapse;membrane;neuron projection;postsynapse;synapse	Endocytosis;Membrane trafficking;Regulation of actin cytoskeleton		4	85920	4	224.56	0.257389	0.627896	Q9Z272	GIT1_RAT	Git1	ARF GTPase-activating protein GIT1 OS=Rattus norvegicus OX=10116 GN=Git1 PE=1 SV=1
16.7654	17.4363	17.6008	17.9476	17.9413	17.6687	17.8538	19.2947	19.1963	18.8164	19.3578	cell surface receptor signaling pathway;G2/M transition of mitotic cell cycle;mRNA processing;negative regulation of transcription, DNA-templated;positive regulation of RNA export from nucleus;positive regulation of translational initiation;protein complex oligomerization;regulation of alternative mRNA splicing, via spliceosome;regulation of RNA export from nucleus;regulation of signal transducti…	identical protein binding;poly(A) binding;poly(U) RNA binding;protein-containing complex binding;RNA binding;SH3 domain binding;SH3/SH2 adaptor activity	cytoplasm;Grb2-Sos complex;membrane;nucleoplasm;nucleus	Spliceosome	+	1	48456	1	49.38	4.3187	0.00138182	Q91V33	KHDR1_RAT	Khdrbs1	KH domain-containing, RNA-binding, signal transduction-associated protein 1 OS=Rattus norvegicus OX=10116 GN=Khdrbs1 PE=1 SV=1
14.3619	15.129	14.9179	14.1764	14.1326	14.2819	14.1007	12.6641	13.0213	12.6745	14.1915	aging;cellular response to fibroblast growth factor stimulus;cellular response to lipopolysaccharide;cellular response to muramyl dipeptide;decidualization;fat cell differentiation;positive regulation of glial cell proliferation;regulation of axonogenesis;regulation of Schwann cell migration;response to estradiol;response to radiation;response to selenium ion;response to vitamin D;response to zin…	kinase binding;protein kinase binding;protein phosphatase 2A binding;structural constituent of cytoskeleton;structural molecule activity	axon;cell body;cell projection;cytoplasm;cytoskeleton;cytosol;intermediate filament;nuclear matrix;perinuclear region of cytoplasm;type III intermediate filament	Cytoskeleton proteins;Epstein-Barr virus infection;Exosome;Messenger RNA biogenesis;MicroRNAs in cancer	+	1	53757	5	311.92	2.24727	0.0143871	P31000	VIME_RAT	Vim	Vimentin OS=Rattus norvegicus OX=10116 GN=Vim PE=1 SV=2
19.9766	19.6096	19.8457	20.2354	20.2863	19.9399	19.822	19.8537	19.6599	19.9872	19.8711	signal transduction	calcium channel regulator activity;GTPase binding;protein-containing complex binding	cell body;myelin sheath;perinuclear region of cytoplasm;protein-containing complex	Alcoholism;Apelin signaling pathway;Chemokine signaling pathway;Cholinergic synapse;Circadian entrainment;Dopaminergic synapse;Exosome;GABAergic synapse;Glutamatergic synapse;GTP-binding proteins;Human cytomegalovirus infection;Human immunodeficiency virus 1 infection;Kaposi sarcoma-associated herpesvirus infection;Morphine addiction;Pathways in cancer;PI3K-Akt signaling pathway;Ras signaling pat…		7	38048	11	919.86	0.754375	0.215795	P54313;Q71SU9	GBB2_RAT	Gnb2	Guanine nucleotide-binding protein G(I)/G(S)/G(T) subunit beta-2 OS=Rattus norvegicus OX=10116 GN=Gnb2 PE=1 SV=4
11.1697	12.0548	11.9602	13.8313	13.521	13.1777	13.7224	13.1596	13.9584	13.7047	13.992		calcium ion binding;copper ion binding;protein homodimerization activity;zinc ion binding	neuronal cell body;nucleus		+	1	10862	1	20.37	3.57667	0.00215385	O88945;P63083;P82540	S10A5_RAT	S100a5	Protein S100-A5 OS=Rattus norvegicus OX=10116 GN=S100a5 PE=1 SV=1
16.4629	16.8108	16.8373	16.7729	16.4117	16.4725	16.41	16.9556	16.9972	16.8368	17.0306		transferase activity, transferring glycosyl groups			+	1	45085	1	35.4	1.87563	0.0257588	Q53E76	GTDC1_RAT	Gtdc1	Glycosyltransferase-like domain-containing protein 1 OS=Rattus norvegicus OX=10116 GN=Gtdc1 PE=2 SV=1
19.2395	19.2617	19.4424	19.6308	19.7041	19.4991	19.6394	19.1766	19.2193	19.4816	19.4237	valyl-tRNA aminoacylation	aminoacyl-tRNA editing activity;ATP binding;valine-tRNA ligase activity	cytosol	Amino acid related enzymes;Aminoacyl-tRNA biosynthesis;Transfer RNA biogenesis	+	28	141535	29	1670.32	1.89275	0.0248757	Q04462;Q6MG65	SYVC_RAT	Vars	Valine--tRNA ligase OS=Rattus norvegicus OX=10116 GN=Vars PE=2 SV=2
15.3443	15.2622	15.81	15.5384	15.4847	15.4304	15.5551	15.0459	15.6162	14.9029	14.53	cobalamin transport;cobalt ion transport	cobalamin binding;metal ion binding	extracellular space			1	47846	1	24.15	0.918566	0.153903	Q9R0D6	TCO2_RAT	Tcn2	Transcobalamin-2 OS=Rattus norvegicus OX=10116 GN=Tcn2 PE=2 SV=1
17.1044	17.2807	17.2137	16.9616	16.7708	16.878	16.9229	17.3084	17.3311	17.2539	17.7759	response to cold		integral component of membrane;mitochondrial inner membrane;mitochondrion	Mitochondrial biogenesis	+	8	67477	9	609.09	2.28697	0.0139259	Q3KR86	MIC60_RAT	Immt	MICOS complex subunit Mic60 (Fragment) OS=Rattus norvegicus OX=10116 GN=Immt PE=1 SV=1
17.9098	17.8202	17.6646	18.2558	18.4908	18.1275	18.4728	16.9065	17.8274	17.7636	18.3302	peripheral nervous system axon regeneration;response to organic cyclic compound	calcium ion binding;enzyme binding;enzyme inhibitor activity	endoplasmic reticulum;endoplasmic reticulum lumen;endoplasmic reticulum membrane;extracellular region;Golgi apparatus;intracellular membrane-bounded organelle;melanosome;sarcoplasmic reticulum lumen			6	37087	6	250.25	0.993116	0.133289	O35783	CALU_RAT	Calu	Calumenin OS=Rattus norvegicus OX=10116 GN=Calu PE=1 SV=1
17.57	22.5649	16.92	14.8204	16.0895	14.4436	16.4257	17.1323	15.4235	16.5064	14.3117	keratinocyte differentiation;peptide cross-linking;positive regulation of epidermis development;protein heterotetramerization	protein heterodimerization activity;structural constituent of epidermis	cornified envelope;cytoplasm;intermediate filament	Cytoskeleton proteins;Estrogen signaling pathway;Exosome;Staphylococcus aureus infection		6	56699	12	942.37	1.16044	0.0969858	Q6IFW6	K1C10_RAT	Krt10	Keratin, type I cytoskeletal 10 OS=Rattus norvegicus OX=10116 GN=Krt10 PE=3 SV=1
16.4209	15.9676	16.2809	17.1611	17.5277	16.7955	16.9361	15.9579	16.0681	16.4457	16.1774	COPII-coated vesicle budding;endoplasmic reticulum to Golgi vesicle-mediated transport;mRNA transport;positive regulation of TORC1 signaling;protein exit from endoplasmic reticulum;protein localization to plasma membrane	structural molecule activity	COPII vesicle coat;cytosol;endoplasmic reticulum membrane;Golgi membrane;lysosomal membrane;nuclear pore;nuclear pore outer ring;protein-containing complex	Membrane trafficking;Messenger RNA biogenesis;mTOR signaling pathway;Protein processing in endoplasmic reticulum;RNA transport	+	4	36038	4	206.26	2.77349	0.0064	Q5XFW8	SEC13_RAT	Sec13	Protein SEC13 homolog OS=Rattus norvegicus OX=10116 GN=Sec13 PE=1 SV=1
16.9409	16.7775	16.9304	16.8239	16.9472	16.7771	16.8606	16.8438	16.1843	16.8895	16.6465	apoptotic process;blastocyst development;negative regulation of apoptotic process;protein glycosylation;protein N-linked glycosylation;protein N-linked glycosylation via asparagine;response to drug;response to nutrient	dolichyl-diphosphooligosaccharide-protein glycotransferase activity	endoplasmic reticulum membrane;integral component of membrane;membrane;oligosaccharyltransferase complex	N-Glycan biosynthesis;Protein processing in endoplasmic reticulum		2	12660	2	132.51	0.556161	0.326394	O08552;O70364;P46966;P46968;P61805;Q96GB7	DAD1_RAT	DAD1	Dolichyl-diphosphooligosaccharide--protein glycosyltransferase subunit DAD1 OS=Rattus norvegicus OX=10116 GN=Dad1 PE=3 SV=3
18.0002	17.8543	18.4932	18.8754	18.485	18.5203	18.1961	18.7892	18.1347	18.3746	17.8796	clathrin-dependent endocytosis;endosome organization;G protein-coupled receptor internalization;modulation of chemical synaptic transmission;positive regulation of synaptic vesicle endocytosis;positive regulation of synaptic vesicle recycling;postsynaptic neurotransmitter receptor internalization;receptor internalization;receptor-mediated endocytosis;regulation of synapse structure or activity;re…	D2 dopamine receptor binding;GTP binding;GTPase activity;identical protein binding;microtubule binding;nitric-oxide synthase binding;protein C-terminus binding;protein kinase binding;protein-containing complex binding;SH3 domain binding	axon;cytoplasm;cytoplasmic vesicle;dendritic spine;dendritic spine head;glutamatergic synapse;Golgi apparatus;membrane;membrane coat;microtubule;myelin sheath;nucleoplasm;photoreceptor inner segment;photoreceptor ribbon synapse;plasma membrane;postsynaptic density;postsynaptic endocytic zone membrane;postsynaptic membrane;presynaptic endocytic zone membrane;protein-containing complex;synapse;syna…	Bacterial invasion of epithelial cells;Endocrine and other factor-regulated calcium reabsorption;Endocytosis;Exosome;Membrane trafficking;Phospholipase D signaling pathway;Synaptic vesicle cycle		13	97576	18	1007.14	0.476344	0.387377	P21575	DYN1_RAT	Dnm1	Dynamin-1 OS=Rattus norvegicus OX=10116 GN=Dnm1 PE=1 SV=2
[truncated: 1,567 more rows]
