# Supplementary material for: A Comparative Analysis of Erythropoietin and Carbamoylated Erythropoietin Proteome Profiles
Source: Life (Basel). 2021 Apr 19;11(4):359. doi: 10.3390/life11040359 (PMC8073529; doi:10.3390/life11040359)
Supplement: Supplementary file 1 [file life-11-00359-s001.zip › New tables for paper/Table S3 (Enrichment analysis).xlsx]

## Sheet: 2019-09-13_Enrichment data
Selection column	Selection value	Category column	Category value	Total size	Selection size	Category size	Intersection size	Enrichment factor	P value
Cluster	Cluster 3	GOBP name	somatic stem cell population maintenance	2121	13	1	1	163.15	0.0061292
Cluster	Cluster 3	GOBP name	long-chain fatty acid biosynthetic process	2121	13	1	1	163.15	0.0061292
Cluster	Cluster 3	GOBP name	lateral mesoderm development	2121	13	1	1	163.15	0.0061292
Cluster	Cluster 3	GOBP name	granulosa cell differentiation	2121	13	1	1	163.15	0.0061292
Cluster	Cluster 3	GOBP name	mannan catabolic process	2121	13	1	1	163.15	0.0061292
Cluster	Cluster 3	GOBP name	regulation of metanephric nephron tubule epithelial cell differentiation	2121	13	1	1	163.15	0.0061292
Cluster	Cluster 3	GOCC name	TEAD-1-YAP complex	2121	13	1	1	163.15	0.0061292
Cluster	Cluster 3	GOBP name	regulation of centrosome cycle	2121	13	1	1	163.15	0.0061292
Cluster	Cluster 3	GOBP name	lung epithelial cell differentiation	2121	13	1	1	163.15	0.0061292
Cluster	Cluster 3	GOBP name	positive regulation of stem cell population maintenance	2121	13	1	1	163.15	0.0061292
Cluster	Cluster 3	GOCC name	TEAD-2-YAP complex	2121	13	1	1	163.15	0.0061292
Cluster	Cluster 3	GOBP name	bud elongation involved in lung branching	2121	13	1	1	163.15	0.0061292
Cluster	Cluster 3	GOBP name	glycoprotein catabolic process	2121	13	1	1	163.15	0.0061292
Cluster	Cluster 3	GOBP name	cardiac muscle tissue regeneration	2121	13	1	1	163.15	0.0061292
Cluster	Cluster 3	GOBP name	axon ensheathment	2121	13	1	1	163.15	0.0061292
Cluster	Cluster 3	GOMF name	beta-mannosidase activity	2121	13	1	1	163.15	0.0061292
Cluster	Cluster 3	GOBP name	contact inhibition	2121	13	1	1	163.15	0.0061292
Cluster	Cluster 3	GOBP name	central nervous system myelination	2121	13	1	1	163.15	0.0061292
Cluster	Cluster 3	GOBP name	cell maturation	2121	13	1	1	163.15	0.0061292
Cluster	Cluster 3	GOBP name	embryonic heart tube morphogenesis	2121	13	1	1	163.15	0.0061292
Cluster	Cluster 3	GOBP name	negative regulation of epithelial cell differentiation	2121	13	1	1	163.15	0.0061292
Cluster	Cluster 3	GOBP name	paraxial mesoderm development	2121	13	1	1	163.15	0.0061292
Cluster	Cluster 3	GOMF name	structural constituent of myelin sheath	2121	13	1	1	163.15	0.0061292
Cluster	Cluster 3	GOBP name	notochord development	2121	13	1	1	163.15	0.0061292
Cluster	Cluster 3	GOBP name	acetylcholine transport	2121	13	2	1	81.577	0.012189
Cluster	Cluster 3	GOBP name	hippo signaling	2121	13	2	1	81.577	0.012189
Cluster	Cluster 3	GOBP name	glial cell differentiation	2121	13	2	1	81.577	0.012189
Cluster	Cluster 3	GOBP name	regulation of stem cell proliferation	2121	13	2	1	81.577	0.012189
Cluster	Cluster 3	GOBP name	regulation of microtubule polymerization	2121	13	2	1	81.577	0.012189
Cluster	Cluster 3	GOBP name	heart process	2121	13	2	1	81.577	0.012189
Cluster	Cluster 3	GOBP name	regulation of keratinocyte proliferation	2121	13	2	1	81.577	0.012189
Cluster	Cluster 3	GOBP name	positive regulation of mitotic cell cycle spindle assembly checkpoint	2121	13	2	1	81.577	0.012189
Cluster	Cluster 3	KEGG brite name	Hippo signaling pathway - multiple species	2121	13	2	1	81.577	0.012189
Cluster	Cluster 3	KEGG brite name	Riboflavin metabolism	2121	13	2	1	81.577	0.012189
Cluster	Cluster 3	GOBP name	positive regulation of cardiac muscle cell proliferation	2121	13	2	1	81.577	0.012189
Cluster	Cluster 3	GOBP name	DNA replication initiation	2121	13	2	1	81.577	0.012189
Cluster	Cluster 3	GOBP name	DNA damage induced protein phosphorylation	2121	13	2	1	81.577	0.012189
Cluster	Cluster 3	GOMF name	non-membrane spanning protein tyrosine phosphatase activity	2121	13	2	1	81.577	0.012189
Cluster	Cluster 3	GOBP name	progesterone receptor signaling pathway	2121	13	3	1	54.385	0.01818
Cluster	Cluster 3	GOMF name	calcium-dependent cysteine-type endopeptidase activity	2121	13	3	1	54.385	0.01818
Cluster	Cluster 3	GOBP name	maintenance of protein location in nucleus	2121	13	3	1	54.385	0.01818
Cluster	Cluster 3	GOBP name	astrocyte development	2121	13	3	1	54.385	0.01818
Cluster	Cluster 3	GOMF name	procollagen-lysine 5-dioxygenase activity	2121	13	3	1	54.385	0.01818
Cluster	Cluster 3	GOBP name	regulation of neurogenesis	2121	13	3	1	54.385	0.01818
Cluster	Cluster 3	GOMF name	mannose binding	2121	13	3	1	54.385	0.01818
Cluster	Cluster 3	GOMF name	dynein heavy chain binding	2121	13	3	1	54.385	0.01818
Cluster	Cluster 3	GOBP name	negative regulation of stem cell differentiation	2121	13	3	1	54.385	0.01818
Cluster	Cluster 3	GOBP name	hydroxylysine biosynthetic process	2121	13	3	1	54.385	0.01818
Cluster	Cluster 3	GOCC name	rough endoplasmic reticulum membrane	2121	13	4	1	40.788	0.024103
Cluster	Cluster 3	GOBP name	substantia nigra development	2121	13	4	1	40.788	0.024103
Cluster	Cluster 3	GOBP name	axon development	2121	13	4	1	40.788	0.024103
Cluster	Cluster 3	GOBP name	centrosome cycle	2121	13	4	1	40.788	0.024103
Cluster	Cluster 3	GOCC name	dynactin complex	2121	13	4	1	40.788	0.024103
Cluster	Cluster 3	GOMF name	acid phosphatase activity	2121	13	4	1	40.788	0.024103
Cluster	Cluster 3	GOBP name	tissue homeostasis	2121	13	4	1	40.788	0.024103
Cluster	Cluster 3	GOBP name	positive regulation of intracellular estrogen receptor signaling pathway	2121	13	4	1	40.788	0.024103
Cluster	Cluster 3	GOBP name	peptidyl-lysine hydroxylation	2121	13	4	1	40.788	0.024103
Cluster	Cluster 3	GOBP name	luteinization	2121	13	5	1	32.631	0.029957
Cluster	Cluster 3	GOBP name	negative regulation of extrinsic apoptotic signaling pathway	2121	13	5	1	32.631	0.029957
Cluster	Cluster 3	GOBP name	collagen metabolic process	2121	13	5	1	32.631	0.029957
Cluster	Cluster 3	KEGG brite name	Thiamine metabolism	2121	13	5	1	32.631	0.029957
Cluster	Cluster 3	GOMF name	proline-rich region binding	2121	13	5	1	32.631	0.029957
Cluster	Cluster 3	GOBP name	mitotic spindle organization	2121	13	10	2	32.631	0.0014974
Cluster	Cluster 3	GOMF name	activating transcription factor binding	2121	13	5	1	32.631	0.029957
Cluster	Cluster 3	GOBP name	vasculogenesis	2121	13	5	1	32.631	0.029957
Cluster	Cluster 3	GOBP name	cellular response to gamma radiation	2121	13	6	1	27.192	0.035745
Cluster	Cluster 3	GOBP name	cellular response to hormone stimulus	2121	13	6	1	27.192	0.035745
Cluster	Cluster 3	GOMF name	L-ascorbic acid binding	2121	13	6	1	27.192	0.035745
Cluster	Cluster 3	GOCC name	dynein complex	2121	13	6	1	27.192	0.035745
Cluster	Cluster 3	GOBP name	bicellular tight junction assembly	2121	13	6	1	27.192	0.035745
Cluster	Cluster 3	GOBP name	collagen fibril organization	2121	13	7	1	23.308	0.041466
Cluster	Cluster 3	GOBP name	myelination	2121	13	7	1	23.308	0.041466
Cluster	Cluster 3	GOBP name	cellular response to retinoic acid	2121	13	7	1	23.308	0.041466
Cluster	Cluster 3	GOMF name	helicase activity	2121	13	7	1	23.308	0.041466
Cluster	Cluster 3	GOBP name	positive regulation of cell-substrate adhesion	2121	13	7	1	23.308	0.041466
Cluster	Cluster 3	KEGG brite name	Other glycan degradation	2121	13	7	1	23.308	0.041466
Cluster	Cluster 3	GOCC name	kinetochore	2121	13	16	2	20.394	0.0038698
Cluster	Cluster 3	GOCC name	lateral plasma membrane	2121	13	8	1	20.394	0.047121
Cluster	Cluster 3	GOMF name	microtubule motor activity	2121	13	8	1	20.394	0.047121
Cluster	Cluster 3	GOBP name	keratinocyte differentiation	2121	13	8	1	20.394	0.047121
Cluster	Cluster 3	GOBP name	negative regulation of GTPase activity	2121	13	8	1	20.394	0.047121
Cluster	Cluster 3	KEGG brite name	Vasopressin-regulated water reabsorption	2121	13	17	2	19.195	0.0043628
Cluster	Cluster 3	GOCC name	spindle pole	2121	13	18	2	18.128	0.0048825
Cluster	Cluster 3	GOBP name	chemical synaptic transmission	2121	13	20	2	16.315	0.006
Cluster	Cluster 3	GOCC name	centrosome	2121	13	56	3	8.7404	0.0038726
Cluster	Cluster 3	GOCC name	microtubule	2121	13	75	3	6.5262	0.0085989
Cluster	Cluster 3	KEGG brite name	Chromosome and associated proteins	2121	13	132	3	3.708	0.035945
Cluster	Cluster 2	GOMF name	TIR domain binding	2121	21	1	1	101	0.009901
Cluster	Cluster 2	GOMF name	phosphatidylinositol-3,4,5-trisphosphate 5-phosphatase activity	2121	21	1	1	101	0.009901
Cluster	Cluster 2	GOMF name	inositol-1,3,4,5-tetrakisphosphate 5-phosphatase activity	2121	21	1	1	101	0.009901
Cluster	Cluster 2	GOBP name	netrin-activated signaling pathway	2121	21	1	1	101	0.009901
Cluster	Cluster 2	GOMF name	phosphofructokinase activity	2121	21	1	1	101	0.009901
Cluster	Cluster 2	GOMF name	deaminase binding	2121	21	1	1	101	0.009901
Cluster	Cluster 2	GOMF name	calcium-independent protein kinase C activity	2121	21	1	1	101	0.009901
Cluster	Cluster 2	GOBP name	developmental maturation	2121	21	1	1	101	0.009901
Cluster	Cluster 2	GOBP name	type B pancreatic cell apoptotic process	2121	21	1	1	101	0.009901
Cluster	Cluster 2	GOBP name	NAD metabolic process	2121	21	1	1	101	0.009901
Cluster	Cluster 2	GOMF name	transferase activity, transferring glycosyl groups	2121	21	1	1	101	0.009901
Cluster	Cluster 2	GOMF name	very-long-chain enoyl-CoA reductase activity	2121	21	1	1	101	0.009901
Cluster	Cluster 2	GOCC name	hippocampal mossy fiber	2121	21	1	1	101	0.009901
Cluster	Cluster 2	GOBP name	regulation of retrograde trans-synaptic signaling by endocanabinoid	2121	21	1	1	101	0.009901
Cluster	Cluster 2	GOBP name	actin filament bundle retrograde transport	2121	21	1	1	101	0.009901
Cluster	Cluster 2	GOBP name	inositol phosphate metabolic process	2121	21	1	1	101	0.009901
Cluster	Cluster 2	GOBP name	induction of synaptic plasticity by chemical substance	2121	21	1	1	101	0.009901
Cluster	Cluster 2	GOBP name	response to potassium ion	2121	21	1	1	101	0.009901
Cluster	Cluster 2	GOBP name	cytoplasmic actin-based contraction involved in cell motility	2121	21	1	1	101	0.009901
Cluster	Cluster 2	GOBP name	D-aspartate import across plasma membrane	2121	21	1	1	101	0.009901
Cluster	Cluster 2	GOBP name	fatty acid elongation	2121	21	1	1	101	0.009901
Cluster	Cluster 2	GOBP name	endoplasmic reticulum polarization	2121	21	1	1	101	0.009901
Cluster	Cluster 2	GOBP name	positive regulation of axon guidance	2121	21	1	1	101	0.009901
Cluster	Cluster 2	GOBP name	central nervous system myelin maintenance	2121	21	2	1	50.5	0.019615
Cluster	Cluster 2	GOBP name	microglial cell proliferation	2121	21	2	1	50.5	0.019615
Cluster	Cluster 2	GOBP name	positive regulation of neurofibrillary tangle assembly	2121	21	2	1	50.5	0.019615
Cluster	Cluster 2	GOMF name	malate dehydrogenase activity	2121	21	2	1	50.5	0.019615
Cluster	Cluster 2	GOBP name	proteasome regulatory particle assembly	2121	21	2	1	50.5	0.019615
Cluster	Cluster 2	GOMF name	N6-methyladenosine-containing RNA binding	2121	21	2	1	50.5	0.019615
Cluster	Cluster 2	GOBP name	negative regulation of mRNA modification	2121	21	2	1	50.5	0.019615
Cluster	Cluster 2	GOCC name	spherical high-density lipoprotein particle	2121	21	2	1	50.5	0.019615
Cluster	Cluster 2	GOMF name	L-malate dehydrogenase activity	2121	21	2	1	50.5	0.019615
Cluster	Cluster 2	GOBP name	endocrine pancreas development	2121	21	2	1	50.5	0.019615
Cluster	Cluster 2	GOBP name	regulation of phosphorylation	2121	21	2	1	50.5	0.019615
Cluster	Cluster 2	GOBP name	positive regulation of tau-protein kinase activity	2121	21	2	1	50.5	0.019615
Cluster	Cluster 2	GOBP name	very long-chain fatty acid biosynthetic process	2121	21	2	1	50.5	0.019615
Cluster	Cluster 2	GOBP name	regulation of endopeptidase activity	2121	21	2	1	50.5	0.019615
Cluster	Cluster 2	GOCC name	nucleoplasmic periphery of the nuclear pore complex	2121	21	2	1	50.5	0.019615
Cluster	Cluster 2	GOBP name	regulation of neuronal signal transduction	2121	21	2	1	50.5	0.019615
Cluster	Cluster 2	GOCC name	perinuclear endoplasmic reticulum lumen	2121	21	2	1	50.5	0.019615
Cluster	Cluster 2	GOBP name	response to misfolded protein	2121	21	2	1	50.5	0.019615
Cluster	Cluster 2	GOCC name	sperm principal piece	2121	21	2	1	50.5	0.019615
Cluster	Cluster 2	GOBP name	transcription-dependent tethering of RNA polymerase II gene DNA at nuclear periphery	2121	21	2	1	50.5	0.019615
Cluster	Cluster 2	GOBP name	protein import	2121	21	2	1	50.5	0.019615
Cluster	Cluster 2	GOMF name	bHLH transcription factor binding	2121	21	2	1	50.5	0.019615
Cluster	Cluster 2	GOMF name	fructose-6-phosphate binding	2121	21	3	1	33.667	0.029145
Cluster	Cluster 2	GOBP name	endochondral ossification	2121	21	3	1	33.667	0.029145
Cluster	Cluster 2	GOMF name	6-phosphofructokinase activity	2121	21	3	1	33.667	0.029145
Cluster	Cluster 2	GOBP name	cellular glucose homeostasis	2121	21	3	1	33.667	0.029145
Cluster	Cluster 2	GOBP name	Cdc42 protein signal transduction	2121	21	3	1	33.667	0.029145
Cluster	Cluster 2	GOCC name	6-phosphofructokinase complex	2121	21	3	1	33.667	0.029145
Cluster	Cluster 2	GOBP name	negative regulation of amyloid-beta formation	2121	21	3	1	33.667	0.029145
Cluster	Cluster 2	GOBP name	negative regulation of filopodium assembly	2121	21	3	1	33.667	0.029145
Cluster	Cluster 2	GOBP name	negative regulation of glial cell apoptotic process	2121	21	3	1	33.667	0.029145
Cluster	Cluster 2	GOBP name	negative regulation of intrinsic apoptotic signaling pathway in response to DNA damage	2121	21	3	1	33.667	0.029145
Cluster	Cluster 2	GOCC name	chromaffin granule	2121	21	3	1	33.667	0.029145
Cluster	Cluster 2	GOBP name	negative regulation of platelet aggregation	2121	21	3	1	33.667	0.029145
Cluster	Cluster 2	GOBP name	negative regulation of protein homooligomerization	2121	21	3	1	33.667	0.029145
Cluster	Cluster 2	GOBP name	regulation of microtubule depolymerization	2121	21	3	1	33.667	0.029145
Cluster	Cluster 2	GOBP name	substrate-dependent cell migration, cell extension	2121	21	3	1	33.667	0.029145
Cluster	Cluster 2	GOBP name	positive regulation of neuron migration	2121	21	3	1	33.667	0.029145
Cluster	Cluster 2	GOCC name	apical dendrite	2121	21	6	2	33.667	0.0013515
Cluster	Cluster 2	GOCC name	ciliary pocket membrane	2121	21	3	1	33.667	0.029145
Cluster	Cluster 2	GOCC name	varicosity	2121	21	3	1	33.667	0.029145
Cluster	Cluster 2	GOBP name	regulation of amyloid-beta clearance	2121	21	3	1	33.667	0.029145
Cluster	Cluster 2	GOBP name	Golgi vesicle transport	2121	21	3	1	33.667	0.029145
Cluster	Cluster 2	GOCC name	mitotic spindle pole	2121	21	3	1	33.667	0.029145
Cluster	Cluster 2	GOBP name	positive regulation of ubiquitin-dependent protein catabolic process	2121	21	4	1	25.25	0.038493
Cluster	Cluster 2	GOCC name	basal dendrite	2121	21	4	1	25.25	0.038493
Cluster	Cluster 2	GOBP name	positive regulation of intrinsic apoptotic signaling pathway	2121	21	4	1	25.25	0.038493
Cluster	Cluster 2	GOBP name	microtubule bundle formation	2121	21	4	1	25.25	0.038493
Cluster	Cluster 2	GOBP name	fructose 1,6-bisphosphate metabolic process	2121	21	4	1	25.25	0.038493
Cluster	Cluster 2	GOBP name	microglial cell activation	2121	21	4	1	25.25	0.038493
Cluster	Cluster 2	GOBP name	malate metabolic process	2121	21	4	1	25.25	0.038493
Cluster	Cluster 2	GOBP name	glucose catabolic process	2121	21	4	1	25.25	0.038493
Cluster	Cluster 2	GOBP name	immune system process	2121	21	4	1	25.25	0.038493
Cluster	Cluster 2	GOCC name	neurofibrillary tangle	2121	21	4	1	25.25	0.038493
Cluster	Cluster 2	GOCC name	somatodendritic compartment	2121	21	4	1	25.25	0.038493
Cluster	Cluster 2	GOCC name	microtubule associated complex	2121	21	9	2	22.444	0.0031569
Cluster	Cluster 2	GOBP name	peripheral nervous system axon regeneration	2121	21	5	1	20.2	0.047662
Cluster	Cluster 2	GOBP name	steroid biosynthetic process	2121	21	5	1	20.2	0.047662
Cluster	Cluster 2	GOBP name	regulation of neuron death	2121	21	5	1	20.2	0.047662
Cluster	Cluster 2	GOBP name	response to insecticide	2121	21	5	1	20.2	0.047662
Cluster	Cluster 2	GOBP name	defense response to bacterium	2121	21	5	1	20.2	0.047662
Cluster	Cluster 2	GOBP name	fructose 6-phosphate metabolic process	2121	21	5	1	20.2	0.047662
Cluster	Cluster 2	GOBP name	collagen metabolic process	2121	21	5	1	20.2	0.047662
Cluster	Cluster 2	GOBP name	cellular response to peptide hormone stimulus	2121	21	5	1	20.2	0.047662
Cluster	Cluster 2	GOBP name	ruffle assembly	2121	21	5	1	20.2	0.047662
Cluster	Cluster 2	GOBP name	phosphatidylinositol dephosphorylation	2121	21	5	1	20.2	0.047662
Cluster	Cluster 2	GOBP name	intrinsic apoptotic signaling pathway	2121	21	5	1	20.2	0.047662
Cluster	Cluster 2	GOBP name	negative regulation of actin filament polymerization	2121	21	5	1	20.2	0.047662
Cluster	Cluster 2	GOBP name	positive regulation of cell differentiation	2121	21	5	1	20.2	0.047662
Cluster	Cluster 2	GOBP name	cellular response to angiotensin	2121	21	5	1	20.2	0.047662
Cluster	Cluster 2	GOBP name	positive regulation of amyloid-beta formation	2121	21	5	1	20.2	0.047662
Cluster	Cluster 2	GOBP name	protein localization to Golgi apparatus	2121	21	5	1	20.2	0.047662
Cluster	Cluster 2	GOMF name	enzyme inhibitor activity	2121	21	5	1	20.2	0.047662
Cluster	Cluster 2	GOMF name	protein kinase C activity	2121	21	5	1	20.2	0.047662
Cluster	Cluster 2	GOBP name	regulation of mitotic spindle organization	2121	21	5	1	20.2	0.047662
Cluster	Cluster 2	GOBP name	response to wounding	2121	21	18	3	16.833	0.00060104
Cluster	Cluster 2	GOBP name	microtubule-based process	2121	21	14	2	14.429	0.007627
Cluster	Cluster 2	GOBP name	cellular response to growth factor stimulus	2121	21	16	2	12.625	0.0098769
Cluster	Cluster 2	GOBP name	positive regulation of axon extension	2121	21	18	2	11.222	0.012367
Cluster	Cluster 2	GOCC name	filopodium	2121	21	18	2	11.222	0.012367
Cluster	Cluster 2	GOBP name	response to mechanical stimulus	2121	21	19	2	10.632	0.013697
Cluster	Cluster 2	GOBP name	axonogenesis	2121	21	20	2	10.1	0.015081
Cluster	Cluster 2	GOBP name	microtubule cytoskeleton organization	2121	21	30	3	10.1	0.0026966
Cluster	Cluster 2	KEGG brite name	Fc gamma R-mediated phagocytosis	2121	21	23	2	8.7826	0.019541
Cluster	Cluster 2	GOCC name	microtubule cytoskeleton	2121	21	24	2	8.4167	0.021125
Cluster	Cluster 2	GOMF name	structural constituent of cytoskeleton	2121	21	25	2	8.08	0.022754
Cluster	Cluster 2	GOBP name	mitotic cell cycle	2121	21	26	2	7.7692	0.024426
Cluster	Cluster 2	KEGG brite name	Gap junction	2121	21	28	2	7.2143	0.027897
Cluster	Cluster 2	KEGG brite name	Proteasome	2121	21	33	2	6.1212	0.037228
Cluster	Cluster 2	GOCC name	growth cone	2121	21	53	3	5.717	0.01274
Cluster	Cluster 2	GOCC name	microtubule	2121	21	75	3	4.04	0.030268
Cluster	Cluster 2	GOMF name	GTP binding	2121	21	112	4	3.6071	0.018088
Cluster	Cluster 2	GOMF name	GTPase activity	2121	21	89	3	3.4045	0.044964
Cluster	Cluster 4	GOBP name	regulation of plasminogen activation	2121	9	1	1	235.67	0.0042433
Cluster	Cluster 4	GOBP name	positive regulation of low-density lipoprotein particle receptor binding	2121	9	1	1	235.67	0.0042433
Cluster	Cluster 4	GOBP name	positive regulation of low-density lipoprotein particle clearance	2121	9	1	1	235.67	0.0042433
Cluster	Cluster 4	GOBP name	establishment of vesicle localization	2121	9	1	1	235.67	0.0042433
Cluster	Cluster 4	GOBP name	growth plate cartilage development	2121	9	1	1	235.67	0.0042433
Cluster	Cluster 4	GOBP name	intracellular cholesterol transport	2121	9	1	1	235.67	0.0042433
Cluster	Cluster 4	GOMF name	voltage-gated calcium channel activity involved in regulation of cytosolic calcium levels	2121	9	1	1	235.67	0.0042433
Cluster	Cluster 4	GOMF name	kappa-type opioid receptor binding	2121	9	1	1	235.67	0.0042433
Cluster	Cluster 4	GOMF name	G protein-coupled receptor kinase activity	2121	9	1	1	235.67	0.0042433
Cluster	Cluster 4	GOMF name	delta-type opioid receptor binding	2121	9	1	1	235.67	0.0042433
Cluster	Cluster 4	GOBP name	positive regulation by host of viral process	2121	9	1	1	235.67	0.0042433
Cluster	Cluster 4	GOMF name	bone sialoprotein binding	2121	9	1	1	235.67	0.0042433
Cluster	Cluster 4	GOMF name	beta-adrenergic receptor kinase activity	2121	9	1	1	235.67	0.0042433
Cluster	Cluster 4	GOBP name	positive regulation of low-density lipoprotein receptor activity	2121	9	1	1	235.67	0.0042433
Cluster	Cluster 4	GOBP name	positive regulation of muscle cell apoptotic process	2121	9	1	1	235.67	0.0042433
Cluster	Cluster 4	GOBP name	regulation of multivesicular body size	2121	9	1	1	235.67	0.0042433
Cluster	Cluster 4	GOCC name	anchored component of presynaptic membrane	2121	9	1	1	235.67	0.0042433
Cluster	Cluster 4	GOBP name	negative regulation of low-density lipoprotein particle receptor catabolic process	2121	9	1	1	235.67	0.0042433
Cluster	Cluster 4	GOCC name	PCSK9-AnxA2 complex	2121	9	1	1	235.67	0.0042433
Cluster	Cluster 4	GOBP name	regulation of fibrinolysis	2121	9	1	1	235.67	0.0042433
Cluster	Cluster 4	GOBP name	regulation of establishment of protein localization	2121	9	1	1	235.67	0.0042433
Cluster	Cluster 4	GOBP name	response to caloric restriction	2121	9	1	1	235.67	0.0042433
Cluster	Cluster 4	GOBP name	positive regulation of viral life cycle	2121	9	1	1	235.67	0.0042433
Cluster	Cluster 4	GOBP name	catabolism by host of symbiont protein	2121	9	1	1	235.67	0.0042433
Cluster	Cluster 4	GOBP name	short-term synaptic potentiation	2121	9	1	1	235.67	0.0042433
Cluster	Cluster 4	GOBP name	positive regulation of vacuole organization	2121	9	1	1	235.67	0.0042433
Cluster	Cluster 4	GOBP name	constitutive secretory pathway	2121	9	1	1	235.67	0.0042433
Cluster	Cluster 4	GOBP name	desensitization of G protein-coupled receptor signaling pathway	2121	9	1	1	235.67	0.0042433
Cluster	Cluster 4	GOBP name	endocardial cell differentiation	2121	9	1	1	235.67	0.0042433
Cluster	Cluster 4	GOBP name	positive regulation of receptor-mediated endocytosis involved in cholesterol transport	2121	9	1	1	235.67	0.0042433
Cluster	Cluster 4	GOBP name	negative regulation by host of symbiont molecular function	2121	9	1	1	235.67	0.0042433
Cluster	Cluster 4	GOBP name	negative regulation of cellular response to insulin stimulus	2121	9	1	1	235.67	0.0042433
Cluster	Cluster 4	GOBP name	neurotransmitter uptake	2121	9	1	1	235.67	0.0042433
Cluster	Cluster 4	GOBP name	multivesicular body assembly	2121	9	1	1	235.67	0.0042433
Cluster	Cluster 4	GOBP name	negative regulation of adenylate cyclase-activating G protein-coupled receptor signaling pathway	2121	9	1	1	235.67	0.0042433
Cluster	Cluster 4	GOBP name	negative regulation of development of symbiont involved in interaction with host	2121	9	1	1	235.67	0.0042433
Cluster	Cluster 4	GOBP name	neurotransmitter receptor internalization	2121	9	1	1	235.67	0.0042433
Cluster	Cluster 4	GOBP name	midbody abscission	2121	9	1	1	235.67	0.0042433
Cluster	Cluster 4	GOBP name	renal water homeostasis	2121	9	2	1	117.83	0.0084545
Cluster	Cluster 4	GOBP name	positive regulation of hormone secretion	2121	9	2	1	117.83	0.0084545
Cluster	Cluster 4	GOBP name	nucleus organization	2121	9	2	1	117.83	0.0084545
Cluster	Cluster 4	GOBP name	negative regulation of cysteine-type endopeptidase activity	2121	9	2	1	117.83	0.0084545
Cluster	Cluster 4	GOBP name	positive regulation of interleukin-6 biosynthetic process	2121	9	2	1	117.83	0.0084545
Cluster	Cluster 4	GOBP name	establishment of protein localization to membrane	2121	9	2	1	117.83	0.0084545
Cluster	Cluster 4	GOBP name	growth hormone secretion	2121	9	2	1	117.83	0.0084545
Cluster	Cluster 4	GOBP name	viral budding	2121	9	2	1	117.83	0.0084545
Cluster	Cluster 4	GOCC name	specific granule membrane	2121	9	2	1	117.83	0.0084545
Cluster	Cluster 4	GOBP name	cellular response to chemokine	2121	9	2	1	117.83	0.0084545
Cluster	Cluster 4	GOBP name	receptor recycling	2121	9	2	1	117.83	0.0084545
Cluster	Cluster 4	GOBP name	establishment of protein localization to organelle	2121	9	2	1	117.83	0.0084545
Cluster	Cluster 4	GOBP name	cellular response to catecholamine stimulus	2121	9	2	1	117.83	0.0084545
Cluster	Cluster 4	GOBP name	positive regulation of sensory perception of pain	2121	9	2	1	117.83	0.0084545
Cluster	Cluster 4	GOBP name	transferrin transport	2121	9	2	1	117.83	0.0084545
Cluster	Cluster 4	GOBP name	protein localization to ciliary membrane	2121	9	2	1	117.83	0.0084545
Cluster	Cluster 4	GOBP name	body fluid secretion	2121	9	2	1	117.83	0.0084545
Cluster	Cluster 4	GOBP name	negative regulation of G protein-coupled receptor signaling pathway	2121	9	2	1	117.83	0.0084545
Cluster	Cluster 4	GOBP name	biomineral tissue development	2121	9	2	1	117.83	0.0084545
Cluster	Cluster 4	GOBP name	regulation of endocytic recycling	2121	9	2	1	117.83	0.0084545
Cluster	Cluster 4	GOBP name	amyloid-beta clearance by transcytosis	2121	9	2	1	117.83	0.0084545
Cluster	Cluster 4	GOBP name	plasma membrane to endosome transport	2121	9	2	1	117.83	0.0084545
Cluster	Cluster 4	GOMF name	phospholipase A2 inhibitor activity	2121	9	2	1	117.83	0.0084545
Cluster	Cluster 4	GOCC name	macropinosome	2121	9	2	1	117.83	0.0084545
Cluster	Cluster 4	GOBP name	osteoclast development	2121	9	2	1	117.83	0.0084545
Cluster	Cluster 4	GOBP name	neurotransmitter receptor transport, endosome to postsynaptic membrane	2121	9	2	1	117.83	0.0084545
Cluster	Cluster 4	GOBP name	regulation of receptor recycling	2121	9	2	1	117.83	0.0084545
Cluster	Cluster 4	GOCC name	myelin sheath adaxonal region	2121	9	2	1	117.83	0.0084545
Cluster	Cluster 4	GOBP name	multivesicular body sorting pathway	2121	9	2	1	117.83	0.0084545
Cluster	Cluster 4	GOBP name	positive regulation of catecholamine secretion	2121	9	2	1	117.83	0.0084545
Cluster	Cluster 4	GOBP name	positive regulation of chondrocyte differentiation	2121	9	2	1	117.83	0.0084545
Cluster	Cluster 4	GOMF name	virion binding	2121	9	2	1	117.83	0.0084545
Cluster	Cluster 4	GOBP name	cellular response to muramyl dipeptide	2121	9	2	1	117.83	0.0084545
Cluster	Cluster 4	GOCC name	kinetochore microtubule	2121	9	2	1	117.83	0.0084545
Cluster	Cluster 4	GOMF name	voltage-gated potassium channel activity	2121	9	2	1	117.83	0.0084545
Cluster	Cluster 4	GOBP name	regulation of synapse assembly	2121	9	2	1	117.83	0.0084545
Cluster	Cluster 4	GOBP name	membrane raft assembly	2121	9	2	1	117.83	0.0084545
Cluster	Cluster 4	GOBP name	negative regulation of glucose import	2121	9	2	1	117.83	0.0084545
Cluster	Cluster 4	GOBP name	mitotic metaphase plate congression	2121	9	5	2	94.267	0.00015854
Cluster	Cluster 4	GOBP name	positive regulation of epithelial cell migration	2121	9	3	1	78.556	0.012634
Cluster	Cluster 4	GOBP name	positive regulation of calcium ion transport	2121	9	3	1	78.556	0.012634
Cluster	Cluster 4	GOBP name	melanosome transport	2121	9	3	1	78.556	0.012634
Cluster	Cluster 4	GOBP name	negative regulation of peptidyl-threonine phosphorylation	2121	9	3	1	78.556	0.012634
Cluster	Cluster 4	GOBP name	regulation of protein localization to cell surface	2121	9	3	1	78.556	0.012634
Cluster	Cluster 4	GOBP name	maintenance of protein location in nucleus	2121	9	3	1	78.556	0.012634
Cluster	Cluster 4	GOBP name	cellular response to rapamycin	2121	9	3	1	78.556	0.012634
Cluster	Cluster 4	GOBP name	long-term memory	2121	9	3	1	78.556	0.012634
Cluster	Cluster 4	GOBP name	positive regulation of release of cytochrome c from mitochondria	2121	9	3	1	78.556	0.012634
Cluster	Cluster 4	GOBP name	regulation of anion transport	2121	9	3	1	78.556	0.012634
Cluster	Cluster 4	GOBP name	insulin secretion involved in cellular response to glucose stimulus	2121	9	3	1	78.556	0.012634
Cluster	Cluster 4	GOBP name	follicle-stimulating hormone signaling pathway	2121	9	3	1	78.556	0.012634
Cluster	Cluster 4	GOBP name	fibrinolysis	2121	9	3	1	78.556	0.012634
Cluster	Cluster 4	GOBP name	protein localization to microtubule plus-end	2121	9	3	1	78.556	0.012634
Cluster	Cluster 4	GOBP name	positive regulation of receptor recycling	2121	9	3	1	78.556	0.012634
Cluster	Cluster 4	GOBP name	negative regulation of blood vessel diameter	2121	9	3	1	78.556	0.012634
Cluster	Cluster 4	GOBP name	cellular response to acidic pH	2121	9	3	1	78.556	0.012634
Cluster	Cluster 4	GOBP name	exosomal secretion	2121	9	3	1	78.556	0.012634
Cluster	Cluster 4	GOBP name	negative regulation of peptidyl-serine phosphorylation	2121	9	3	1	78.556	0.012634
Cluster	Cluster 4	GOCC name	synaptobrevin 2-SNAP-25-syntaxin-1a-complexin II complex	2121	9	3	1	78.556	0.012634
Cluster	Cluster 4	GOCC name	synaptobrevin 2-SNAP-25-syntaxin-1a-complexin I complex	2121	9	3	1	78.556	0.012634
Cluster	Cluster 4	GOCC name	postsynaptic recycling endosome	2121	9	3	1	78.556	0.012634
Cluster	Cluster 4	GOBP name	sleep	2121	9	3	1	78.556	0.012634
Cluster	Cluster 4	GOCC name	tertiary granule membrane	2121	9	3	1	78.556	0.012634
Cluster	Cluster 4	GOBP name	regulation of vesicle-mediated transport	2121	9	3	1	78.556	0.012634
Cluster	Cluster 4	GOBP name	response to leptin	2121	9	3	1	78.556	0.012634
Cluster	Cluster 4	GOBP name	positive regulation of G2/M transition of mitotic cell cycle	2121	9	4	1	58.917	0.016782
Cluster	Cluster 4	GOBP name	regulation of mitotic spindle assembly	2121	9	4	1	58.917	0.016782
Cluster	Cluster 4	GOBP name	lysosome organization	2121	9	4	1	58.917	0.016782
Cluster	Cluster 4	GOBP name	cellular response to phorbol 13-acetate 12-myristate	2121	9	4	1	58.917	0.016782
Cluster	Cluster 4	GOBP name	cellular response to Thyroid stimulating hormone	2121	9	4	1	58.917	0.016782
Cluster	Cluster 4	GOBP name	positive regulation of synaptic plasticity	2121	9	4	1	58.917	0.016782
Cluster	Cluster 4	GOBP name	astral microtubule organization	2121	9	4	1	58.917	0.016782
Cluster	Cluster 4	GOBP name	regulation of centrosome duplication	2121	9	4	1	58.917	0.016782
Cluster	Cluster 4	GOBP name	positive regulation of vesicle fusion	2121	9	4	1	58.917	0.016782
Cluster	Cluster 4	GOBP name	calcium ion-regulated exocytosis of neurotransmitter	2121	9	4	1	58.917	0.016782
Cluster	Cluster 4	GOCC name	Schmidt-Lanterman incisure	2121	9	4	1	58.917	0.016782
Cluster	Cluster 4	GOBP name	exocytic insertion of neurotransmitter receptor to postsynaptic membrane	2121	9	4	1	58.917	0.016782
Cluster	Cluster 4	GOCC name	somatodendritic compartment	2121	9	4	1	58.917	0.016782
Cluster	Cluster 4	GOBP name	synaptic vesicle priming	2121	9	4	1	58.917	0.016782
Cluster	Cluster 4	GOBP name	regulation of cytokinesis	2121	9	4	1	58.917	0.016782
Cluster	Cluster 4	GOBP name	vesicle-mediated transport in synapse	2121	9	4	1	58.917	0.016782
Cluster	Cluster 4	GOBP name	mitotic spindle assembly	2121	9	4	1	58.917	0.016782
Cluster	Cluster 4	GOBP name	protein localization to microtubule	2121	9	4	1	58.917	0.016782
Cluster	Cluster 4	GOCC name	voltage-gated potassium channel complex	2121	9	4	1	58.917	0.016782
Cluster	Cluster 4	GOBP name	vesicle budding from membrane	2121	9	5	1	47.133	0.020898
Cluster	Cluster 4	GOBP name	ciliary basal body-plasma membrane docking	2121	9	5	1	47.133	0.020898
Cluster	Cluster 4	GOCC name	BLOC-1 complex	2121	9	5	1	47.133	0.020898
Cluster	Cluster 4	GOCC name	multivesicular body	2121	9	5	1	47.133	0.020898
Cluster	Cluster 4	GOBP name	SNARE complex assembly	2121	9	5	1	47.133	0.020898
Cluster	Cluster 4	GOBP name	activation of cysteine-type endopeptidase activity involved in apoptotic process	2121	9	5	1	47.133	0.020898
Cluster	Cluster 4	GOCC name	synaptobrevin 2-SNAP-25-syntaxin-1a complex	2121	9	5	1	47.133	0.020898
Cluster	Cluster 4	GOBP name	positive regulation of fibroblast proliferation	2121	9	11	2	42.848	0.00085479
Cluster	Cluster 4	GOMF name	S100 protein binding	2121	9	6	1	39.278	0.024982
Cluster	Cluster 4	GOCC name	extrinsic component of plasma membrane	2121	9	6	1	39.278	0.024982
Cluster	Cluster 4	GOCC name	spindle midzone	2121	9	6	1	39.278	0.024982
Cluster	Cluster 4	GOBP name	regulated exocytosis	2121	9	6	1	39.278	0.024982
Cluster	Cluster 4	GOCC name	presynaptic active zone membrane	2121	9	6	1	39.278	0.024982
Cluster	Cluster 4	GOMF name	syntaxin-1 binding	2121	9	6	1	39.278	0.024982
Cluster	Cluster 4	GOBP name	positive regulation of vascular smooth muscle cell proliferation	2121	9	6	1	39.278	0.024982
Cluster	Cluster 4	GOBP name	retrograde transport, endosome to plasma membrane	2121	9	6	1	39.278	0.024982
Cluster	Cluster 4	GOBP name	spindle assembly	2121	9	6	1	39.278	0.024982
Cluster	Cluster 4	GOBP name	positive regulation of vasoconstriction	2121	9	6	1	39.278	0.024982
Cluster	Cluster 4	GOBP name	response to thyroid hormone	2121	9	6	1	39.278	0.024982
Cluster	Cluster 4	GOBP name	regulation of protein transport	2121	9	6	1	39.278	0.024982
Cluster	Cluster 4	GOBP name	response to muscle activity	2121	9	6	1	39.278	0.024982
Cluster	Cluster 4	GOBP name	synaptic vesicle fusion to presynaptic active zone membrane	2121	9	6	1	39.278	0.024982
Cluster	Cluster 4	GOBP name	positive regulation of excitatory postsynaptic potential	2121	9	7	1	33.667	0.029036
Cluster	Cluster 4	KEGG brite name	Hedgehog signaling pathway	2121	9	7	1	33.667	0.029036
Cluster	Cluster 4	GOMF name	calcium channel activity	2121	9	7	1	33.667	0.029036
Cluster	Cluster 4	GOMF name	myosin V binding	2121	9	7	1	33.667	0.029036
Cluster	Cluster 4	GOMF name	phosphatidylserine binding	2121	9	7	1	33.667	0.029036
Cluster	Cluster 4	GOBP name	associative learning	2121	9	7	1	33.667	0.029036
Cluster	Cluster 4	GOBP name	regulation of insulin secretion	2121	9	7	1	33.667	0.029036
Cluster	Cluster 4	GOBP name	synaptic vesicle docking	2121	9	7	1	33.667	0.029036
Cluster	Cluster 4	GOCC name	microtubule plus-end	2121	9	7	1	33.667	0.029036
Cluster	Cluster 4	GOBP name	collagen fibril organization	2121	9	7	1	33.667	0.029036
Cluster	Cluster 4	GOBP name	post-translational protein modification	2121	9	7	1	33.667	0.029036
Cluster	Cluster 4	GOBP name	regulation of neuron projection development	2121	9	7	1	33.667	0.029036
Cluster	Cluster 4	GOBP name	positive regulation of insulin secretion	2121	9	7	1	33.667	0.029036
Cluster	Cluster 4	GOBP name	regulation of microtubule polymerization or depolymerization	2121	9	7	1	33.667	0.029036
Cluster	Cluster 4	GOBP name	regulation of long-term neuronal synaptic plasticity	2121	9	8	1	29.458	0.033058
Cluster	Cluster 4	GOBP name	locomotory behavior	2121	9	8	1	29.458	0.033058
Cluster	Cluster 4	GOCC name	endocytic vesicle	2121	9	8	1	29.458	0.033058
Cluster	Cluster 4	GOMF name	myosin binding	2121	9	8	1	29.458	0.033058
Cluster	Cluster 4	GOBP name	translational elongation	2121	9	8	1	29.458	0.033058
Cluster	Cluster 4	GOMF name	microtubule plus-end binding	2121	9	8	1	29.458	0.033058
Cluster	Cluster 4	GOCC name	intracellular organelle	2121	9	9	1	26.185	0.03705
Cluster	Cluster 4	GOBP name	neutrophil degranulation	2121	9	9	1	26.185	0.03705
Cluster	Cluster 4	GOBP name	oligodendrocyte differentiation	2121	9	9	1	26.185	0.03705
Cluster	Cluster 4	GOBP name	long-term synaptic potentiation	2121	9	9	1	26.185	0.03705
Cluster	Cluster 4	GOBP name	neuron apoptotic process	2121	9	9	1	26.185	0.03705
Cluster	Cluster 4	GOMF name	syntaxin binding	2121	9	19	2	24.807	0.0025878
Cluster	Cluster 4	GOBP name	response to morphine	2121	9	10	1	23.567	0.041011
Cluster	Cluster 4	GOBP name	synaptic vesicle exocytosis	2121	9	10	1	23.567	0.041011
Cluster	Cluster 4	GOBP name	exocytosis	2121	9	21	2	22.444	0.0031569
Cluster	Cluster 4	GOBP name	endosomal transport	2121	9	11	1	21.424	0.044941
Cluster	Cluster 4	GOBP name	endosome to lysosome transport	2121	9	11	1	21.424	0.044941
Cluster	Cluster 4	KEGG brite name	Morphine addiction	2121	9	11	1	21.424	0.044941
Cluster	Cluster 4	GOMF name	phosphatidylinositol-4,5-bisphosphate binding	2121	9	11	1	21.424	0.044941
Cluster	Cluster 4	KEGG brite name	Olfactory transduction	2121	9	11	1	21.424	0.044941
Cluster	Cluster 4	GOCC name	phagocytic vesicle membrane	2121	9	11	1	21.424	0.044941
Cluster	Cluster 4	GOCC name	axonal growth cone	2121	9	11	1	21.424	0.044941
Cluster	Cluster 4	GOCC name	transport vesicle	2121	9	11	1	21.424	0.044941
Cluster	Cluster 4	GOMF name	calcium-dependent phospholipid binding	2121	9	12	1	19.639	0.04884
Cluster	Cluster 4	GOBP name	protein heterotetramerization	2121	9	12	1	19.639	0.04884
Cluster	Cluster 4	GOMF name	calcium-dependent protein binding	2121	9	25	2	18.853	0.0044499
Cluster	Cluster 4	GOBP name	protein localization to plasma membrane	2121	9	26	2	18.128	0.0048046
Cluster	Cluster 4	GOCC name	microtubule organizing center	2121	9	26	2	18.128	0.0048046
Cluster	Cluster 4	GOCC name	recycling endosome	2121	9	26	2	18.128	0.0048046
Cluster	Cluster 4	GOCC name	vesicle	2121	9	27	2	17.457	0.0051717
Cluster	Cluster 4	GOCC name	basolateral plasma membrane	2121	9	32	2	14.729	0.0071867
Cluster	Cluster 4	GOCC name	trans-Golgi network	2121	9	36	2	13.093	0.0090064
Cluster	Cluster 4	KEGG brite name	Endocytosis	2121	9	72	4	13.093	0.00013092
Cluster	Cluster 4	GOCC name	endosome	2121	9	55	3	12.855	0.0011952
Cluster	Cluster 4	GOBP name	vesicle-mediated transport	2121	9	40	2	11.783	0.011002
Cluster	Cluster 4	GOCC name	membrane raft	2121	9	68	3	10.397	0.0021983
Cluster	Cluster 4	GOMF name	microtubule binding	2121	9	49	2	9.619	0.016091
Cluster	Cluster 4	GOCC name	early endosome	2121	9	52	2	9.0641	0.01796
Cluster	Cluster 4	GOCC name	synaptic vesicle	2121	9	61	2	7.7268	0.02404
Cluster	Cluster 4	GOCC name	axon	2121	9	98	3	7.2143	0.0061068
Cluster	Cluster 4	GOCC name	cell junction	2121	9	82	2	5.748	0.040603
Cluster	Cluster 4	GOBP name	protein transport	2121	9	84	2	5.6111	0.042328
Cluster	Cluster 4	GOCC name	extracellular exosome	2121	9	92	2	5.1232	0.049445
Cluster	Cluster 4	KEGG brite name	Membrane trafficking	2121	9	301	5	3.9147	0.0038554
Cluster	Cluster 4	GOCC name	perinuclear region of cytoplasm	2121	9	185	3	3.8216	0.032011
Cluster	Cluster 4	GOCC name	membrane	2121	9	207	3	3.4155	0.04194
Cluster	Cluster 6	GOMF name	beta-N-acetylglucosaminidase activity	2121	201	2	2	10.552	0.0089402
Cluster	Cluster 6	GOMF name	aspartic-type endopeptidase activity	2121	201	2	2	10.552	0.0089402
Cluster	Cluster 6	GOMF name	peroxiredoxin activity	2121	201	2	2	10.552	0.0089402
Cluster	Cluster 6	GOMF name	preprotein binding	2121	201	2	2	10.552	0.0089402
Cluster	Cluster 6	GOBP name	positive regulation of synaptic transmission, glutamatergic	2121	201	2	2	10.552	0.0089402
Cluster	Cluster 6	KEGG brite name	Phosphonate and phosphinate metabolism	2121	201	2	2	10.552	0.0089402
Cluster	Cluster 6	GOBP name	negative regulation of mitochondrial depolarization	2121	201	2	2	10.552	0.0089402
Cluster	Cluster 6	GOBP name	N-acetylglucosamine metabolic process	2121	201	2	2	10.552	0.0089402
Cluster	Cluster 6	GOBP name	positive regulation of growth hormone secretion	2121	201	2	2	10.552	0.0089402
Cluster	Cluster 6	GOBP name	cell fate commitment	2121	201	2	2	10.552	0.0089402
Cluster	Cluster 6	GOBP name	positive regulation of myelination	2121	201	2	2	10.552	0.0089402
Cluster	Cluster 6	GOCC name	Hrd1p ubiquitin ligase ERAD-L complex	2121	201	2	2	10.552	0.0089402
Cluster	Cluster 6	GOBP name	nucleotide biosynthetic process	2121	201	4	3	7.9142	0.0030444
Cluster	Cluster 6	GOCC name	ribose phosphate diphosphokinase complex	2121	201	4	3	7.9142	0.0030444
Cluster	Cluster 6	GOBP name	5-phosphoribose 1-diphosphate biosynthetic process	2121	201	4	3	7.9142	0.0030444
Cluster	Cluster 6	GOMF name	ribose phosphate diphosphokinase activity	2121	201	4	3	7.9142	0.0030444
Cluster	Cluster 6	GOMF name	carboxypeptidase activity	2121	201	4	3	7.9142	0.0030444
Cluster	Cluster 6	GOCC name	neurofilament	2121	201	4	3	7.9142	0.0030444
Cluster	Cluster 6	GOBP name	necroptotic process	2121	201	3	2	7.0348	0.024302
Cluster	Cluster 6	GOMF name	NAD(P)H oxidase activity	2121	201	3	2	7.0348	0.024302
Cluster	Cluster 6	GOMF name	dolichyl-diphosphooligosaccharide-protein glycotransferase activity	2121	201	3	2	7.0348	0.024302
Cluster	Cluster 6	GOMF name	R-SMAD binding	2121	201	3	2	7.0348	0.024302
Cluster	Cluster 6	GOBP name	response to acrylamide	2121	201	3	2	7.0348	0.024302
Cluster	Cluster 6	GOCC name	sarcoplasm	2121	201	3	2	7.0348	0.024302
Cluster	Cluster 6	GOCC name	M band	2121	201	3	2	7.0348	0.024302
Cluster	Cluster 6	GOCC name	pore complex	2121	201	3	2	7.0348	0.024302
Cluster	Cluster 6	GOMF name	protein tyrosine kinase binding	2121	201	3	2	7.0348	0.024302
Cluster	Cluster 6	GOBP name	positive regulation of amyloid-beta formation	2121	201	5	3	6.3313	0.0068992
Cluster	Cluster 6	GOBP name	nucleoside metabolic process	2121	201	5	3	6.3313	0.0068992
Cluster	Cluster 6	GOBP name	anterior/posterior pattern specification	2121	201	4	2	5.2761	0.044037
Cluster	Cluster 6	GOBP name	axon regeneration	2121	201	4	2	5.2761	0.044037
Cluster	Cluster 6	GOBP name	regulation of blood vessel size	2121	201	4	2	5.2761	0.044037
Cluster	Cluster 6	GOBP name	purine nucleotide biosynthetic process	2121	201	6	3	5.2761	0.012507
Cluster	Cluster 6	GOBP name	cellular response to estradiol stimulus	2121	201	6	3	5.2761	0.012507
Cluster	Cluster 6	GOMF name	metallocarboxypeptidase activity	2121	201	4	2	5.2761	0.044037
Cluster	Cluster 6	GOCC name	cell tip	2121	201	4	2	5.2761	0.044037
Cluster	Cluster 6	GOCC name	spindle microtubule	2121	201	4	2	5.2761	0.044037
Cluster	Cluster 6	GOBP name	negative regulation of Ras protein signal transduction	2121	201	4	2	5.2761	0.044037
Cluster	Cluster 6	GOBP name	negative regulation of muscle cell apoptotic process	2121	201	4	2	5.2761	0.044037
Cluster	Cluster 6	GOMF name	porin activity	2121	201	4	2	5.2761	0.044037
Cluster	Cluster 6	GOMF name	oxidoreductase activity, acting on the CH-OH group of donors, NAD or NADP as acceptor	2121	201	4	2	5.2761	0.044037
Cluster	Cluster 6	GOBP name	glutathione biosynthetic process	2121	201	4	2	5.2761	0.044037
Cluster	Cluster 6	GOMF name	ankyrin binding	2121	201	4	2	5.2761	0.044037
Cluster	Cluster 6	GOBP name	hydrogen peroxide catabolic process	2121	201	8	4	5.2761	0.0037162
Cluster	Cluster 6	GOMF name	catalytic activity	2121	201	4	2	5.2761	0.044037
Cluster	Cluster 6	GOBP name	intrinsic apoptotic signaling pathway in response to endoplasmic reticulum stress	2121	201	6	3	5.2761	0.012507
Cluster	Cluster 6	GOBP name	T cell homeostasis	2121	201	4	2	5.2761	0.044037
Cluster	Cluster 6	GOBP name	cellular response to follicle-stimulating hormone stimulus	2121	201	8	4	5.2761	0.0037162
Cluster	Cluster 6	GOBP name	amyloid fibril formation	2121	201	4	2	5.2761	0.044037
Cluster	Cluster 6	GOMF name	iron-sulfur cluster binding	2121	201	7	3	4.5224	0.019839
Cluster	Cluster 6	GOBP name	mitotic cytokinesis	2121	201	7	3	4.5224	0.019839
Cluster	Cluster 6	GOCC name	septin ring	2121	201	7	3	4.5224	0.019839
Cluster	Cluster 6	GOBP name	cellular response to fibroblast growth factor stimulus	2121	201	7	3	4.5224	0.019839
Cluster	Cluster 6	GOCC name	septin complex	2121	201	7	3	4.5224	0.019839
Cluster	Cluster 6	GOBP name	cytoskeleton-dependent cytokinesis	2121	201	8	3	3.9571	0.028769
Cluster	Cluster 6	GOBP name	regulation of protein phosphorylation	2121	201	8	3	3.9571	0.028769
Cluster	Cluster 6	GOCC name	receptor complex	2121	201	8	3	3.9571	0.028769
Cluster	Cluster 6	GOBP name	neuron apoptotic process	2121	201	9	3	3.5174	0.03911
Cluster	Cluster 6	GOBP name	response to selenium ion	2121	201	9	3	3.5174	0.03911
Cluster	Cluster 6	GOBP name	positive regulation of canonical Wnt signaling pathway	2121	201	9	3	3.5174	0.03911
Cluster	Cluster 6	GOCC name	intermediate filament	2121	201	13	4	3.2468	0.023258
Cluster	Cluster 6	GOBP name	cilium assembly	2121	201	20	6	3.1657	0.0067398
Cluster	Cluster 6	GOCC name	microtubule cytoskeleton	2121	201	24	7	3.0777	0.0041757
Cluster	Cluster 6	GOMF name	flavin adenine dinucleotide binding	2121	201	19	5	2.7769	0.021684
Cluster	Cluster 6	GOMF name	nucleotide binding	2121	201	16	4	2.6381	0.044101
Cluster	Cluster 6	GOBP name	positive regulation of GTPase activity	2121	201	20	5	2.6381	0.026216
Cluster	Cluster 6	GOMF name	carbohydrate binding	2121	201	22	5	2.3982	0.036607
Cluster	Cluster 6	GOCC name	rough endoplasmic reticulum	2121	201	24	5	2.1984	0.048563
Cluster	Cluster 6	GOCC name	actin cytoskeleton	2121	201	24	5	2.1984	0.048563
Cluster	Cluster 6	GOCC name	nuclear envelope	2121	201	44	8	1.9186	0.031301
Cluster	Cluster 6	GOCC name	terminal bouton	2121	201	39	7	1.894	0.043041
Cluster	Cluster 6	GOBP name	response to oxidative stress	2121	201	49	8	1.7228	0.048885
Cluster	Cluster 6	GOBP name	protein transport	2121	201	84	12	1.5075	0.04489
Cluster	Cluster 6	GOCC name	nucleus	2121	201	616	51	0.87364	0.032145
Cluster	Cluster 6	GOCC name	cytosol	2121	201	668	55	0.86882	0.026863
Cluster	Cluster 6	GOCC name	plasma membrane	2121	201	398	31	0.82191	0.03465
Cluster	Cluster 6	GOMF name	ATP binding	2121	201	276	17	0.64996	0.010895
Cluster	Cluster 6	GOCC name	nucleoplasm	2121	201	224	13	0.61241	0.012713
Cluster	Cluster 6	GOCC name	neuronal cell body	2121	201	138	8	0.61172	0.039142
Cluster	Cluster 6	GOCC name	synapse	2121	201	111	6	0.57039	0.04532
Cluster	Cluster 6	GOCC name	glutamatergic synapse	2121	201	120	5	0.43968	0.014002
Cluster	Cluster 6	GOCC name	membrane	2121	201	207	8	0.40782	0.00080626
Cluster	Cluster 6	GOMF name	calcium ion binding	2121	201	78	3	0.40586	0.035342
Cluster	Cluster 6	KEGG brite name	Ubiquitin system	2121	201	62	2	0.34039	0.041677
Cluster	Cluster 6	GOBP name	translation	2121	201	68	2	0.31036	0.027262
Cluster	Cluster 6	KEGG brite name	Ribosome	2121	201	69	2	0.30586	0.025355
Cluster	Cluster 6	GOMF name	structural constituent of ribosome	2121	201	76	2	0.27769	0.015066
Cluster	Cluster 6	GOMF name	mRNA binding	2121	201	46	1	0.2294	0.048019
Cluster	Cluster 6	GOCC name	ribonucleoprotein complex	2121	201	53	1	0.1991	0.027186
Cluster	Cluster 6	KEGG brite name	Chaperones and folding catalysts	2121	201	64	1	0.16488	0.010693
Cluster	Cluster 6	GOBP name	spermatogenesis	2121	201	52	0	0	0.00528
Cluster	Cluster 6	GOBP name	protein folding	2121	201	30	0	0	0.049363
Cluster	Cluster 6	KEGG brite name	Retrograde endocannabinoid signaling	2121	201	31	0	0	0.044618
Cluster	Cluster 6	KEGG brite name	Estrogen signaling pathway	2121	201	34	0	0	0.032938
Cluster	Cluster 6	KEGG brite name	Fluid shear stress and atherosclerosis	2121	201	39	0	0	0.019841
Cluster	Cluster 5	GOMF name	carbon-carbon lyase activity	2121	9	1	1	235.67	0.0042433
Cluster	Cluster 5	GOBP name	propionyl-CoA biosynthetic process	2121	9	1	1	235.67	0.0042433
Cluster	Cluster 5	GOBP name	mitochondrial large ribosomal subunit assembly	2121	9	1	1	235.67	0.0042433
Cluster	Cluster 5	GOBP name	metanephric proximal convoluted tubule development	2121	9	1	1	235.67	0.0042433
Cluster	Cluster 5	GOMF name	ligase activity, forming carbon-carbon bonds	2121	9	1	1	235.67	0.0042433
Cluster	Cluster 5	GOBP name	gonadotropin secretion	2121	9	1	1	235.67	0.0042433
Cluster	Cluster 5	GOBP name	mammary gland involution	2121	9	1	1	235.67	0.0042433
Cluster	Cluster 5	GOBP name	negative regulation of DNA biosynthetic process	2121	9	1	1	235.67	0.0042433
Cluster	Cluster 5	GOBP name	acetyl-CoA catabolic process	2121	9	1	1	235.67	0.0042433
Cluster	Cluster 5	GOMF name	3-methyl-2-oxobutanoate dehydrogenase (2-methylpropanoyl-transferring) activity	2121	9	2	1	117.83	0.0084545
Cluster	Cluster 5	GOBP name	acetyl-CoA biosynthetic process	2121	9	2	1	117.83	0.0084545
Cluster	Cluster 5	GOMF name	alpha-ketoacid dehydrogenase activity	2121	9	2	1	117.83	0.0084545
Cluster	Cluster 5	GOMF name	ATP-dependent 3'-5' RNA helicase activity	2121	9	2	1	117.83	0.0084545
Cluster	Cluster 5	GOCC name	mitochondrial alpha-ketoglutarate dehydrogenase complex	2121	9	2	1	117.83	0.0084545
Cluster	Cluster 5	GOBP name	positive regulation of cellular component movement	2121	9	2	1	117.83	0.0084545
Cluster	Cluster 5	GOBP name	JAK-STAT cascade involved in growth hormone signaling pathway	2121	9	2	1	117.83	0.0084545
Cluster	Cluster 5	GOBP name	JAK-STAT cascade	2121	9	2	1	117.83	0.0084545
Cluster	Cluster 5	GOBP name	isoleucine catabolic process	2121	9	2	1	117.83	0.0084545
Cluster	Cluster 5	GOBP name	morphogenesis of an epithelium	2121	9	2	1	117.83	0.0084545
Cluster	Cluster 5	GOMF name	acetyl-CoA C-acetyltransferase activity	2121	9	3	1	78.556	0.012634
Cluster	Cluster 5	GOMF name	ATP-dependent DNA helicase activity	2121	9	3	1	78.556	0.012634
Cluster	Cluster 5	GOMF name	G-quadruplex RNA binding	2121	9	3	1	78.556	0.012634
Cluster	Cluster 5	GOBP name	ketone body catabolic process	2121	9	3	1	78.556	0.012634
Cluster	Cluster 5	GOBP name	branched-chain amino acid catabolic process	2121	9	3	1	78.556	0.012634
Cluster	Cluster 5	GOBP name	coenzyme A biosynthetic process	2121	9	3	1	78.556	0.012634
Cluster	Cluster 5	KEGG brite name	Energy metabolism	2121	9	3	1	78.556	0.012634
Cluster	Cluster 5	GOBP name	positive regulation of transcription regulatory region DNA binding	2121	9	3	1	78.556	0.012634
Cluster	Cluster 5	GOBP name	positive regulation of erythrocyte differentiation	2121	9	3	1	78.556	0.012634
Cluster	Cluster 5	GOCC name	keratin filament	2121	9	7	2	67.333	0.00033074
Cluster	Cluster 5	GOMF name	coenzyme binding	2121	9	4	1	58.917	0.016782
Cluster	Cluster 5	GOBP name	multicellular organismal reproductive process	2121	9	4	1	58.917	0.016782
Cluster	Cluster 5	GOBP name	adipose tissue development	2121	9	5	1	47.133	0.020898
Cluster	Cluster 5	GOCC name	adherens junction	2121	9	5	1	47.133	0.020898
Cluster	Cluster 5	KEGG brite name	Synthesis and degradation of ketone bodies	2121	9	5	1	47.133	0.020898
Cluster	Cluster 5	GOBP name	luteinization	2121	9	5	1	47.133	0.020898
Cluster	Cluster 5	GOCC name	ribonucleoprotein granule	2121	9	6	1	39.278	0.024982
Cluster	Cluster 5	GOBP name	cellular response to cytokine stimulus	2121	9	6	1	39.278	0.024982
Cluster	Cluster 5	GOBP name	fatty acid beta-oxidation using acyl-CoA dehydrogenase	2121	9	6	1	39.278	0.024982
Cluster	Cluster 5	KEGG brite name	Th1 and Th2 cell differentiation	2121	9	7	1	33.667	0.029036
Cluster	Cluster 5	GOMF name	acetyl-CoA C-acyltransferase activity	2121	9	7	1	33.667	0.029036
Cluster	Cluster 5	GOMF name	ATP-dependent RNA helicase activity	2121	9	7	1	33.667	0.029036
Cluster	Cluster 5	GOCC name	proteasome core complex, beta-subunit complex	2121	9	8	1	29.458	0.033058
Cluster	Cluster 5	KEGG brite name	Propanoate metabolism	2121	9	17	2	27.725	0.0020719
Cluster	Cluster 5	GOCC name	mitochondrial nucleoid	2121	9	9	1	26.185	0.03705
Cluster	Cluster 5	KEGG brite name	Terpenoid backbone biosynthesis	2121	9	9	1	26.185	0.03705
Cluster	Cluster 5	GOBP name	acute-phase response	2121	9	10	1	23.567	0.041011
Cluster	Cluster 5	GOBP name	central nervous system development	2121	9	11	1	21.424	0.044941
Cluster	Cluster 5	GOBP name	response to starvation	2121	9	11	1	21.424	0.044941
Cluster	Cluster 5	GOMF name	protein dimerization activity	2121	9	11	1	21.424	0.044941
Cluster	Cluster 5	KEGG brite name	Glyoxylate and dicarboxylate metabolism	2121	9	11	1	21.424	0.044941
Cluster	Cluster 5	KEGG brite name	Butanoate metabolism	2121	9	11	1	21.424	0.044941
Cluster	Cluster 5	KEGG brite name	Lysine degradation	2121	9	12	1	19.639	0.04884
Cluster	Cluster 5	GOMF name	double-stranded DNA binding	2121	9	12	1	19.639	0.04884
Cluster	Cluster 5	GOBP name	protein heterotetramerization	2121	9	12	1	19.639	0.04884
Cluster	Cluster 5	GOBP name	lactation	2121	9	12	1	19.639	0.04884
Cluster	Cluster 5	KEGG brite name	Valine, leucine and isoleucine degradation	2121	9	27	2	17.457	0.0051717
Cluster	Cluster 5	GOMF name	chromatin binding	2121	9	40	2	11.783	0.011002
Cluster	Cluster 5	GOMF name	structural molecule activity	2121	9	40	2	11.783	0.011002
Cluster	Cluster 5	GOBP name	liver development	2121	9	40	2	11.783	0.011002
Cluster	Cluster 5	GOCC name	mitochondrial matrix	2121	9	54	2	8.7284	0.019251
Cluster	Cluster 7	GOBP name	defense response to Gram-negative bacterium	2121	168	2	2	12.625	0.0062395
Cluster	Cluster 7	GOBP name	negative regulation of vascular endothelial growth factor production	2121	168	2	2	12.625	0.0062395
Cluster	Cluster 7	GOBP name	positive regulation of developmental growth	2121	168	2	2	12.625	0.0062395
Cluster	Cluster 7	GOBP name	positive regulation of long-term synaptic depression	2121	168	2	2	12.625	0.0062395
Cluster	Cluster 7	KEGG brite name	Nitrogen metabolism	2121	168	2	2	12.625	0.0062395
Cluster	Cluster 7	GOBP name	regulation of cell size	2121	168	2	2	12.625	0.0062395
Cluster	Cluster 7	GOMF name	FK506 binding	2121	168	2	2	12.625	0.0062395
Cluster	Cluster 7	GOBP name	leukotriene metabolic process	2121	168	2	2	12.625	0.0062395
Cluster	Cluster 7	GOMF name	double-stranded telomeric DNA binding	2121	168	2	2	12.625	0.0062395
Cluster	Cluster 7	GOMF name	epoxide hydrolase activity	2121	168	2	2	12.625	0.0062395
Cluster	Cluster 7	GOBP name	endothelial cell morphogenesis	2121	168	2	2	12.625	0.0062395
Cluster	Cluster 7	GOBP name	tetrahydrofolate metabolic process	2121	168	2	2	12.625	0.0062395
Cluster	Cluster 7	GOMF name	oxidoreductase activity, acting on a sulfur group of donors, disulfide as acceptor	2121	168	2	2	12.625	0.0062395
Cluster	Cluster 7	GOBP name	negative regulation of smooth muscle cell migration	2121	168	3	2	8.4167	0.017252
Cluster	Cluster 7	KEGG brite name	Homologous recombination	2121	168	3	2	8.4167	0.017252
Cluster	Cluster 7	GOBP name	positive regulation of cellular protein localization	2121	168	3	2	8.4167	0.017252
Cluster	Cluster 7	KEGG brite name	One carbon pool by folate	2121	168	3	2	8.4167	0.017252
Cluster	Cluster 7	GOBP name	nuclear envelope disassembly	2121	168	3	2	8.4167	0.017252
Cluster	Cluster 7	GOBP name	retina homeostasis	2121	168	3	2	8.4167	0.017252
Cluster	Cluster 7	GOBP name	outflow tract morphogenesis	2121	168	3	2	8.4167	0.017252
Cluster	Cluster 7	GOBP name	hydroxylysine biosynthetic process	2121	168	3	2	8.4167	0.017252
Cluster	Cluster 7	GOBP name	cortical microtubule organization	2121	168	3	2	8.4167	0.017252
Cluster	Cluster 7	GOBP name	branching involved in ureteric bud morphogenesis	2121	168	3	2	8.4167	0.017252
Cluster	Cluster 7	GOBP name	establishment of protein localization to plasma membrane	2121	168	3	2	8.4167	0.017252
Cluster	Cluster 7	GOMF name	procollagen-lysine 5-dioxygenase activity	2121	168	3	2	8.4167	0.017252
Cluster	Cluster 7	GOBP name	establishment of centrosome localization	2121	168	3	2	8.4167	0.017252
Cluster	Cluster 7	GOMF name	structural constituent of postsynaptic actin cytoskeleton	2121	168	3	2	8.4167	0.017252
Cluster	Cluster 7	GOMF name	alditol:NADP+ 1-oxidoreductase activity	2121	168	3	2	8.4167	0.017252
Cluster	Cluster 7	GOCC name	tubulin complex	2121	168	3	2	8.4167	0.017252
Cluster	Cluster 7	GOMF name	cullin family protein binding	2121	168	3	2	8.4167	0.017252
Cluster	Cluster 7	GOBP name	supramolecular fiber organization	2121	168	3	2	8.4167	0.017252
Cluster	Cluster 7	GOCC name	main axon	2121	168	3	2	8.4167	0.017252
Cluster	Cluster 7	GOBP name	endothelial cell proliferation	2121	168	3	2	8.4167	0.017252
Cluster	Cluster 7	GOBP name	AMP metabolic process	2121	168	3	2	8.4167	0.017252
Cluster	Cluster 7	GOCC name	dense body	2121	168	3	2	8.4167	0.017252
Cluster	Cluster 7	GOBP name	oxidative phosphorylation	2121	168	3	2	8.4167	0.017252
Cluster	Cluster 7	GOMF name	dynein complex binding	2121	168	5	3	7.575	0.0041559
Cluster	Cluster 7	GOMF name	adenylate kinase activity	2121	168	5	3	7.575	0.0041559
Cluster	Cluster 7	GOBP name	response to pH	2121	168	4	2	6.3125	0.0318
Cluster	Cluster 7	GOBP name	positive regulation of long-term synaptic potentiation	2121	168	4	2	6.3125	0.0318
Cluster	Cluster 7	GOBP name	protein import into nucleus, translocation	2121	168	4	2	6.3125	0.0318
Cluster	Cluster 7	GOBP name	regulation of microtubule cytoskeleton organization	2121	168	6	3	6.3125	0.0076636
Cluster	Cluster 7	GOBP name	release of sequestered calcium ion into cytosol	2121	168	4	2	6.3125	0.0318
Cluster	Cluster 7	GOCC name	calyx of Held	2121	168	4	2	6.3125	0.0318
Cluster	Cluster 7	GOMF name	cell-cell adhesion mediator activity	2121	168	4	2	6.3125	0.0318
Cluster	Cluster 7	GOBP name	skeletal muscle tissue regeneration	2121	168	4	2	6.3125	0.0318
Cluster	Cluster 7	GOMF name	MAP kinase kinase kinase activity	2121	168	4	2	6.3125	0.0318
Cluster	Cluster 7	GOCC name	F-actin capping protein complex	2121	168	4	2	6.3125	0.0318
Cluster	Cluster 7	KEGG brite name	Pathogenic Escherichia coli infection	2121	168	4	2	6.3125	0.0318
Cluster	Cluster 7	GOMF name	apolipoprotein binding	2121	168	4	2	6.3125	0.0318
Cluster	Cluster 7	GOBP name	peptidyl-lysine hydroxylation	2121	168	4	2	6.3125	0.0318
Cluster	Cluster 7	GOMF name	alcohol dehydrogenase (NADP+) activity	2121	168	4	2	6.3125	0.0318
Cluster	Cluster 7	GOBP name	immune system process	2121	168	4	2	6.3125	0.0318
Cluster	Cluster 7	GOBP name	Fc-gamma receptor signaling pathway involved in phagocytosis	2121	168	4	2	6.3125	0.0318
Cluster	Cluster 7	GOBP name	branching morphogenesis of an epithelial tube	2121	168	4	2	6.3125	0.0318
Cluster	Cluster 7	GOBP name	cell motility	2121	168	4	2	6.3125	0.0318
Cluster	Cluster 7	GOBP name	ADP biosynthetic process	2121	168	4	2	6.3125	0.0318
Cluster	Cluster 7	GOBP name	chemotaxis	2121	168	6	3	6.3125	0.0076636
Cluster	Cluster 7	GOBP name	actin filament depolymerization	2121	168	4	2	6.3125	0.0318
Cluster	Cluster 7	GOBP name	dendrite self-avoidance	2121	168	4	2	6.3125	0.0318
Cluster	Cluster 7	KEGG brite name	Shigellosis	2121	168	4	2	6.3125	0.0318
Cluster	Cluster 7	GOMF name	protein disulfide oxidoreductase activity	2121	168	5	2	5.05	0.048844
Cluster	Cluster 7	GOCC name	costamere	2121	168	5	2	5.05	0.048844
Cluster	Cluster 7	GOCC name	AP-2 adaptor complex	2121	168	5	2	5.05	0.048844
Cluster	Cluster 7	GOBP name	ribosomal small subunit export from nucleus	2121	168	5	2	5.05	0.048844
Cluster	Cluster 7	GOBP name	establishment or maintenance of epithelial cell apical/basal polarity	2121	168	5	2	5.05	0.048844
Cluster	Cluster 7	GOMF name	androgen receptor binding	2121	168	5	2	5.05	0.048844
Cluster	Cluster 7	KEGG brite name	Antifolate resistance	2121	168	5	2	5.05	0.048844
Cluster	Cluster 7	GOCC name	integral component of presynaptic active zone membrane	2121	168	5	2	5.05	0.048844
Cluster	Cluster 7	KEGG brite name	Vibrio cholerae infection	2121	168	5	2	5.05	0.048844
Cluster	Cluster 7	GOBP name	protein folding in endoplasmic reticulum	2121	168	5	2	5.05	0.048844
Cluster	Cluster 7	GOBP name	positive regulation of microtubule polymerization	2121	168	10	4	5.05	0.0049264
Cluster	Cluster 7	KEGG brite name	Thiamine metabolism	2121	168	5	2	5.05	0.048844
Cluster	Cluster 7	GOBP name	positive regulation of G1/S transition of mitotic cell cycle	2121	168	5	2	5.05	0.048844
Cluster	Cluster 7	GOBP name	platelet aggregation	2121	168	5	2	5.05	0.048844
Cluster	Cluster 7	GOCC name	hippocampal mossy fiber to CA3 synapse	2121	168	5	2	5.05	0.048844
Cluster	Cluster 7	GOBP name	substrate adhesion-dependent cell spreading	2121	168	5	2	5.05	0.048844
Cluster	Cluster 7	KEGG brite name	Pentose and glucuronate interconversions	2121	168	5	2	5.05	0.048844
Cluster	Cluster 7	GOBP name	cellular protein-containing complex localization	2121	168	5	2	5.05	0.048844
Cluster	Cluster 7	GOBP name	collagen metabolic process	2121	168	5	2	5.05	0.048844
Cluster	Cluster 7	GOBP name	cellular response to nitrogen starvation	2121	168	5	2	5.05	0.048844
Cluster	Cluster 7	GOCC name	nuclear pore central transport channel	2121	168	5	2	5.05	0.048844
Cluster	Cluster 7	GOCC name	nuclear lamina	2121	168	5	2	5.05	0.048844
Cluster	Cluster 7	GOBP name	cell junction assembly	2121	168	5	2	5.05	0.048844
Cluster	Cluster 7	GOBP name	DNA recombination	2121	168	8	3	4.7344	0.01824
Cluster	Cluster 7	GOMF name	metallopeptidase activity	2121	168	8	3	4.7344	0.01824
Cluster	Cluster 7	GOBP name	barbed-end actin filament capping	2121	168	8	3	4.7344	0.01824
Cluster	Cluster 7	GOBP name	ephrin receptor signaling pathway	2121	168	8	3	4.7344	0.01824
Cluster	Cluster 7	KEGG brite name	Viral myocarditis	2121	168	8	3	4.7344	0.01824
Cluster	Cluster 7	GOCC name	cytoplasmic side of plasma membrane	2121	168	11	4	4.5909	0.0071401
Cluster	Cluster 7	GOBP name	learning or memory	2121	168	9	3	4.2083	0.025223
Cluster	Cluster 7	GOMF name	phosphoprotein binding	2121	168	12	4	4.2083	0.0098777
Cluster	Cluster 7	KEGG brite name	Folate biosynthesis	2121	168	10	3	3.7875	0.033218
Cluster	Cluster 7	GOBP name	mitotic spindle organization	2121	168	10	3	3.7875	0.033218
Cluster	Cluster 7	GOMF name	protein phosphatase 2A binding	2121	168	14	4	3.6071	0.016988
Cluster	Cluster 7	GOMF name	ionotropic glutamate receptor binding	2121	168	14	4	3.6071	0.016988
Cluster	Cluster 7	GOBP name	synaptic vesicle endocytosis	2121	168	18	5	3.5069	0.0088873
Cluster	Cluster 7	GOBP name	membrane organization	2121	168	11	3	3.4432	0.042105
Cluster	Cluster 7	KEGG brite name	Cholesterol metabolism	2121	168	11	3	3.4432	0.042105
Cluster	Cluster 7	GOMF name	thiol-dependent ubiquitin-specific protease activity	2121	168	11	3	3.4432	0.042105
Cluster	Cluster 7	GOBP name	ribosomal small subunit assembly	2121	168	11	3	3.4432	0.042105
Cluster	Cluster 7	GOCC name	axonal growth cone	2121	168	11	3	3.4432	0.042105
Cluster	Cluster 7	GOMF name	beta-tubulin binding	2121	168	11	3	3.4432	0.042105
Cluster	Cluster 7	GOBP name	neuron migration	2121	168	15	4	3.3667	0.021363
Cluster	Cluster 7	GOCC name	microvillus	2121	168	16	4	3.1562	0.026266
Cluster	Cluster 7	GOBP name	response to estrogen	2121	168	17	4	2.9706	0.031672
Cluster	Cluster 7	GOBP name	cell redox homeostasis	2121	168	22	5	2.8693	0.019777
Cluster	Cluster 7	GOCC name	nuclear chromatin	2121	168	18	4	2.8056	0.037547
Cluster	Cluster 7	GOBP name	positive regulation of axon extension	2121	168	18	4	2.8056	0.037547
Cluster	Cluster 7	GOBP name	response to mechanical stimulus	2121	168	19	4	2.6579	0.04385
Cluster	Cluster 7	GOBP name	DNA repair	2121	168	25	5	2.525	0.031304
Cluster	Cluster 7	KEGG brite name	Non-alcoholic fatty liver disease (NAFLD)	2121	168	40	8	2.525	0.0080465
Cluster	Cluster 7	GOBP name	microtubule cytoskeleton organization	2121	168	30	6	2.525	0.019714
Cluster	Cluster 7	GOMF name	microtubule binding	2121	168	49	9	2.3189	0.0087383
Cluster	Cluster 7	KEGG brite name	MAPK signaling pathway	2121	168	46	8	2.1957	0.016883
Cluster	Cluster 7	GOMF name	protein kinase binding	2121	168	98	14	1.8036	0.01112
Cluster	Cluster 7	GOCC name	microtubule	2121	168	75	10	1.6833	0.036761
Cluster	Cluster 7	GOCC name	axon	2121	168	98	13	1.6747	0.022085
Cluster	Cluster 7	GOCC name	endoplasmic reticulum membrane	2121	168	115	14	1.537	0.031401
Cluster	Cluster 7	GOCC name	membrane	2121	168	207	22	1.3418	0.033218
Cluster	Cluster 7	GOCC name	nucleus	2121	168	616	37	0.75832	0.0077493
Cluster	Cluster 7	GOCC name	Golgi membrane	2121	168	89	3	0.42556	0.044666
Cluster	Cluster 7	GOBP name	response to ethanol	2121	168	47	0	0	0.019781
Cluster	Cluster 7	GOBP name	mRNA processing	2121	168	36	0	0	0.049956
Cluster	Cluster 7	GOBP name	negative regulation of transcription, DNA-templated	2121	168	42	0	0	0.030159
Cluster	Cluster 7	GOBP name	protein stabilization	2121	168	37	0	0	0.045931
Cluster	Cluster 1	GOCC name	transcription export complex	2121	184	2	2	11.527	0.0074885
Cluster	Cluster 1	GOCC name	muscle thin filament tropomyosin	2121	184	2	2	11.527	0.0074885
Cluster	Cluster 1	GOBP name	protein targeting to ER	2121	184	2	2	11.527	0.0074885
Cluster	Cluster 1	GOBP name	regulation of osteoclast differentiation	2121	184	2	2	11.527	0.0074885
Cluster	Cluster 1	GOMF name	aspartic endopeptidase activity, intramembrane cleaving	2121	184	2	2	11.527	0.0074885
Cluster	Cluster 1	GOBP name	calcium ion transport into cytosol	2121	184	2	2	11.527	0.0074885
Cluster	Cluster 1	GOBP name	regulation of proteolysis	2121	184	2	2	11.527	0.0074885
Cluster	Cluster 1	GOBP name	regulation of resting membrane potential	2121	184	2	2	11.527	0.0074885
Cluster	Cluster 1	GOBP name	positive regulation of protein folding	2121	184	2	2	11.527	0.0074885
Cluster	Cluster 1	GOBP name	smooth muscle cell migration	2121	184	2	2	11.527	0.0074885
Cluster	Cluster 1	GOBP name	snRNA export from nucleus	2121	184	2	2	11.527	0.0074885
Cluster	Cluster 1	GOBP name	UTP biosynthetic process	2121	184	2	2	11.527	0.0074885
Cluster	Cluster 1	GOBP name	lamellipodium organization	2121	184	2	2	11.527	0.0074885
Cluster	Cluster 1	GOBP name	negative regulation of myeloid leukocyte differentiation	2121	184	2	2	11.527	0.0074885
Cluster	Cluster 1	GOBP name	negative regulation of tumor necrosis factor production	2121	184	2	2	11.527	0.0074885
Cluster	Cluster 1	GOBP name	neural retina development	2121	184	2	2	11.527	0.0074885
Cluster	Cluster 1	GOMF name	chondroitin sulfate binding	2121	184	5	4	9.2217	0.00025146
Cluster	Cluster 1	GOMF name	RNA strand annealing activity	2121	184	4	3	8.6454	0.0023529
Cluster	Cluster 1	GOBP name	positive regulation of neurogenesis	2121	184	4	3	8.6454	0.0023529
Cluster	Cluster 1	GOBP name	cellular response to vitamin D	2121	184	4	3	8.6454	0.0023529
Cluster	Cluster 1	GOBP name	CTP biosynthetic process	2121	184	3	2	7.6848	0.020536
Cluster	Cluster 1	GOMF name	sodium channel regulator activity	2121	184	3	2	7.6848	0.020536
Cluster	Cluster 1	GOBP name	ruffle organization	2121	184	3	2	7.6848	0.020536
Cluster	Cluster 1	GOBP name	protein deglycosylation	2121	184	3	2	7.6848	0.020536
Cluster	Cluster 1	GOBP name	positive regulation of synapse assembly	2121	184	3	2	7.6848	0.020536
Cluster	Cluster 1	GOBP name	positive regulation of receptor recycling	2121	184	3	2	7.6848	0.020536
Cluster	Cluster 1	GOBP name	positive regulation of gene silencing by miRNA	2121	184	3	2	7.6848	0.020536
Cluster	Cluster 1	GOBP name	positive regulation of DNA biosynthetic process	2121	184	3	2	7.6848	0.020536
Cluster	Cluster 1	GOBP name	plasminogen activation	2121	184	3	2	7.6848	0.020536
Cluster	Cluster 1	GOBP name	Notch receptor processing	2121	184	3	2	7.6848	0.020536
Cluster	Cluster 1	GOBP name	negative regulation of protein kinase activity by regulation of protein phosphorylation	2121	184	3	2	7.6848	0.020536
Cluster	Cluster 1	GOBP name	negative regulation of nitric oxide biosynthetic process	2121	184	3	2	7.6848	0.020536
Cluster	Cluster 1	GOBP name	negative regulation of heart contraction	2121	184	3	2	7.6848	0.020536
Cluster	Cluster 1	GOBP name	negative regulation of epidermal growth factor-activated receptor activity	2121	184	3	2	7.6848	0.020536
Cluster	Cluster 1	GOCC name	dendritic spine neck	2121	184	3	2	7.6848	0.020536
Cluster	Cluster 1	GOMF name	snRNA binding	2121	184	3	2	7.6848	0.020536
Cluster	Cluster 1	GOBP name	cellular response to fatty acid	2121	184	6	4	7.6848	0.0006902
Cluster	Cluster 1	GOBP name	calcium ion transmembrane transport	2121	184	6	4	7.6848	0.0006902
Cluster	Cluster 1	GOBP name	regulation of ATPase activity	2121	184	3	2	7.6848	0.020536
Cluster	Cluster 1	GOBP name	regulation of sodium ion transmembrane transporter activity	2121	184	3	2	7.6848	0.020536
Cluster	Cluster 1	GOMF name	palmitoyl-CoA oxidase activity	2121	184	3	2	7.6848	0.020536
Cluster	Cluster 1	GOMF name	intermediate filament binding	2121	184	3	2	7.6848	0.020536
Cluster	Cluster 1	GOMF name	heparan sulfate proteoglycan binding	2121	184	3	2	7.6848	0.020536
Cluster	Cluster 1	GOBP name	neurotransmitter transport	2121	184	5	3	6.9163	0.0053792
Cluster	Cluster 1	GOBP name	positive regulation of cell growth involved in cardiac muscle cell development	2121	184	5	3	6.9163	0.0053792
Cluster	Cluster 1	GOCC name	mitochondrial outer membrane translocase complex	2121	184	4	2	5.7636	0.037542
Cluster	Cluster 1	GOBP name	GTP biosynthetic process	2121	184	4	2	5.7636	0.037542
Cluster	Cluster 1	GOBP name	synaptic vesicle priming	2121	184	4	2	5.7636	0.037542
Cluster	Cluster 1	GOBP name	midgut development	2121	184	4	2	5.7636	0.037542
Cluster	Cluster 1	GOBP name	regulation of sodium ion transport	2121	184	4	2	5.7636	0.037542
Cluster	Cluster 1	GOCC name	ER to Golgi transport vesicle membrane	2121	184	4	2	5.7636	0.037542
Cluster	Cluster 1	GOBP name	positive regulation of chemotaxis	2121	184	4	2	5.7636	0.037542
Cluster	Cluster 1	GOBP name	negative regulation of catalytic activity	2121	184	4	2	5.7636	0.037542
Cluster	Cluster 1	GOBP name	negative regulation of epidermal growth factor receptor signaling pathway	2121	184	4	2	5.7636	0.037542
Cluster	Cluster 1	GOCC name	clathrin coat of coated pit	2121	184	4	2	5.7636	0.037542
Cluster	Cluster 1	GOCC name	cortical cytoskeleton	2121	184	4	2	5.7636	0.037542
Cluster	Cluster 1	GOBP name	negative regulation of vascular smooth muscle cell proliferation	2121	184	4	2	5.7636	0.037542
Cluster	Cluster 1	GOBP name	neuron projection maintenance	2121	184	4	2	5.7636	0.037542
Cluster	Cluster 1	GOBP name	plasma membrane tubulation	2121	184	4	2	5.7636	0.037542
Cluster	Cluster 1	GOCC name	ribonucleoprotein granule	2121	184	6	3	5.7636	0.0098382
Cluster	Cluster 1	GOBP name	cardiac muscle contraction	2121	184	6	3	5.7636	0.0098382
Cluster	Cluster 1	GOBP name	platelet-derived growth factor receptor signaling pathway	2121	184	4	2	5.7636	0.037542
Cluster	Cluster 1	GOMF name	calcium-transporting ATPase activity	2121	184	4	2	5.7636	0.037542
Cluster	Cluster 1	GOMF name	sequence-specific mRNA binding	2121	184	4	2	5.7636	0.037542
Cluster	Cluster 1	GOBP name	Arp2/3 complex-mediated actin nucleation	2121	184	8	4	5.7636	0.0026959
Cluster	Cluster 1	GOCC name	WASH complex	2121	184	4	2	5.7636	0.037542
Cluster	Cluster 1	GOMF name	protein transmembrane transporter activity	2121	184	4	2	5.7636	0.037542
Cluster	Cluster 1	GOMF name	nitric-oxide synthase regulator activity	2121	184	4	2	5.7636	0.037542
Cluster	Cluster 1	GOMF name	DNA binding, bending	2121	184	4	2	5.7636	0.037542
Cluster	Cluster 1	GOCC name	integral component of presynaptic membrane	2121	184	11	5	5.2396	0.0012696
Cluster	Cluster 1	GOBP name	mRNA polyadenylation	2121	184	7	3	4.9402	0.015743
Cluster	Cluster 1	GOBP name	estrous cycle	2121	184	7	3	4.9402	0.015743
Cluster	Cluster 1	GOCC name	Arp2/3 protein complex	2121	184	7	3	4.9402	0.015743
Cluster	Cluster 1	GOMF name	peptidase activity	2121	184	12	5	4.803	0.0019919
Cluster	Cluster 1	GOBP name	calcium ion transport	2121	184	10	4	4.6109	0.0067682
Cluster	Cluster 1	GOBP name	positive regulation of dendritic spine development	2121	184	10	4	4.6109	0.0067682
Cluster	Cluster 1	GOBP name	response to testosterone	2121	184	13	5	4.4335	0.0029621
Cluster	Cluster 1	GOBP name	ribosome biogenesis	2121	184	8	3	4.3227	0.023033
Cluster	Cluster 1	GOBP name	cellular response to UV	2121	184	8	3	4.3227	0.023033
Cluster	Cluster 1	GOBP name	regulation of synaptic plasticity	2121	184	8	3	4.3227	0.023033
Cluster	Cluster 1	GOBP name	endoplasmic reticulum organization	2121	184	8	3	4.3227	0.023033
Cluster	Cluster 1	GOBP name	Notch signaling pathway	2121	184	11	4	4.1917	0.0097288
Cluster	Cluster 1	GOBP name	G2/M transition of mitotic cell cycle	2121	184	9	3	3.8424	0.03159
Cluster	Cluster 1	GOMF name	receptor tyrosine kinase binding	2121	184	9	3	3.8424	0.03159
Cluster	Cluster 1	KEGG brite name	Drug metabolism - other enzymes	2121	184	18	6	3.8424	0.0025482
Cluster	Cluster 1	GOBP name	response to hyperoxia	2121	184	9	3	3.8424	0.03159
Cluster	Cluster 1	KEGG brite name	Cell cycle	2121	184	16	5	3.6022	0.0077024
Cluster	Cluster 1	KEGG brite name	Pyrimidine metabolism	2121	184	10	3	3.4582	0.041261
Cluster	Cluster 1	GOMF name	RNA polymerase II regulatory region sequence-specific DNA binding	2121	184	10	3	3.4582	0.041261
Cluster	Cluster 1	GOBP name	memory	2121	184	10	3	3.4582	0.041261
Cluster	Cluster 1	KEGG brite name	Glioma	2121	184	17	5	3.3903	0.0099839
Cluster	Cluster 1	KEGG brite name	Salivary secretion	2121	184	15	4	3.0739	0.028162
Cluster	Cluster 1	GOBP name	actin filament organization	2121	184	23	6	3.0071	0.0089005
Cluster	Cluster 1	GOBP name	mRNA transport	2121	184	23	6	3.0071	0.0089005
Cluster	Cluster 1	GOBP name	cytoskeleton organization	2121	184	16	4	2.8818	0.03434
Cluster	Cluster 1	KEGG brite name	Aldosterone synthesis and secretion	2121	184	20	5	2.8818	0.019155
Cluster	Cluster 1	KEGG brite name	Prostate cancer	2121	184	20	5	2.8818	0.019155
Cluster	Cluster 1	KEGG brite name	Thyroid hormone synthesis	2121	184	17	4	2.7123	0.041066
Cluster	Cluster 1	KEGG brite name	DNA repair and recombination proteins	2121	184	34	8	2.7123	0.005198
Cluster	Cluster 1	GOBP name	regulation of translation	2121	184	17	4	2.7123	0.041066
Cluster	Cluster 1	GOCC name	smooth endoplasmic reticulum	2121	184	22	5	2.6198	0.027227
Cluster	Cluster 1	GOMF name	protein N-terminus binding	2121	184	27	6	2.5616	0.018302
Cluster	Cluster 1	GOBP name	positive regulation of translation	2121	184	27	6	2.5616	0.018302
Cluster	Cluster 1	GOMF name	cytoskeletal protein binding	2121	184	18	4	2.5616	0.048282
Cluster	Cluster 1	GOCC name	chromatin	2121	184	18	4	2.5616	0.048282
Cluster	Cluster 1	GOCC name	ruffle membrane	2121	184	24	5	2.4015	0.036768
Cluster	Cluster 1	KEGG brite name	Oocyte meiosis	2121	184	29	6	2.3849	0.024588
Cluster	Cluster 1	GOBP name	RNA splicing	2121	184	35	7	2.3054	0.019023
Cluster	Cluster 1	GOMF name	mRNA binding	2121	184	46	9	2.2553	0.010121
Cluster	Cluster 1	GOBP name	mRNA processing	2121	184	36	7	2.2414	0.021611
Cluster	Cluster 1	GOCC name	mitochondrial membrane	2121	184	26	5	2.2168	0.047601
Cluster	Cluster 1	GOMF name	SH3 domain binding	2121	184	26	5	2.2168	0.047601
Cluster	Cluster 1	GOBP name	response to toxic substance	2121	184	26	5	2.2168	0.047601
Cluster	Cluster 1	GOCC name	centrosome	2121	184	56	10	2.0584	0.012518
Cluster	Cluster 1	KEGG brite name	PI3K-Akt signaling pathway	2121	184	45	8	2.0493	0.023358
Cluster	Cluster 1	KEGG brite name	Hepatocellular carcinoma	2121	184	34	6	2.0342	0.044607
Cluster	Cluster 1	GOBP name	spermatogenesis	2121	184	52	9	1.9951	0.019908
Cluster	Cluster 1	KEGG brite name	Neurotrophin signaling pathway	2121	184	35	6	1.9761	0.049245
Cluster	Cluster 1	GOCC name	apical plasma membrane	2121	184	47	8	1.9621	0.028541
Cluster	Cluster 1	GOBP name	positive regulation of transcription, DNA-templated	2121	184	42	7	1.9212	0.040989
Cluster	Cluster 1	GOCC name	postsynapse	2121	184	42	7	1.9212	0.040989
Cluster	Cluster 1	GOCC name	presynapse	2121	184	42	7	1.9212	0.040989
Cluster	Cluster 1	GOMF name	actin filament binding	2121	184	49	8	1.882	0.034278
Cluster	Cluster 1	GOBP name	positive regulation of neuron projection development	2121	184	44	7	1.8339	0.048727
Cluster	Cluster 1	KEGG brite name	RNA transport	2121	184	53	8	1.74	0.047221
Cluster	Cluster 1	GOMF name	identical protein binding	2121	184	147	21	1.6467	0.0066273
Cluster	Cluster 1	KEGG brite name	Messenger RNA biogenesis	2121	184	92	13	1.6288	0.02594
Cluster	Cluster 1	GOMF name	protein domain specific binding	2121	184	85	12	1.6274	0.030656
Cluster	Cluster 1	GOCC name	neuronal cell body	2121	184	138	19	1.5871	0.01258
Cluster	Cluster 1	GOCC name	perinuclear region of cytoplasm	2121	184	185	24	1.4954	0.011329
Cluster	Cluster 1	GOMF name	RNA binding	2121	184	148	19	1.4798	0.021807
Cluster	Cluster 1	GOCC name	glutamatergic synapse	2121	184	120	15	1.4409	0.039785
Cluster	Cluster 1	GOCC name	nucleolus	2121	184	104	13	1.4409	0.049262
Cluster	Cluster 1	GOCC name	nucleus	2121	184	616	72	1.3473	0.00056411
Cluster	Cluster 1	GOCC name	cytoplasm	2121	184	756	79	1.2046	0.0063746
Cluster	Cluster 1	GOCC name	cytosol	2121	184	668	64	1.1044	0.039363
Cluster	Cluster 1	KEGG brite name	Exosome	2121	184	308	21	0.78594	0.041618
Cluster	Cluster 1	GOMF name	ubiquitin protein ligase binding	2121	184	70	2	0.32935	0.036337
Cluster	Cluster 1	KEGG brite name	GTP-binding proteins	2121	184	53	1	0.21749	0.039602
