# Supplementary material for: A Comparative Analysis of Erythropoietin and Carbamoylated Erythropoietin Proteome Profiles
Source: Life (Basel). 2021 Apr 19;11(4):359. doi: 10.3390/life11040359 (PMC8073529; doi:10.3390/life11040359)
Supplement: Supplementary file 1 [file life-11-00359-s001.zip › New tables for paper/Table S4(EPOvsCont).xlsx]

## Sheet: Sheet1
Ingenuity Canonical Pathways	-log(p-value)	Ratio	Molecules
EIF2 Signaling	45.5	0.547	ACTB,AGO2,AKT1,AKT3,EIF2AK2,EIF2B1,EIF2B4,EIF2B5,EIF2S1,EIF2S3,EIF3A,EIF3B,EIF3C,EIF3D,EIF3E,EIF3G,EIF3H,EIF3I,EIF3J,EIF4A2,EIF4A3,EIF4E,EIF5,FAU,GRB2,GSK3B,HNRNPA1,HSPA5,IGF1R,MAP2K1,MAP2K2,MAPK3,MRAS,PABPC1,PDPK1,PPP1CA,PPP1CB,Ppp1cc,PTBP1,RALA,RALB,RAP1A,RAP1B,RPL10,RPL10A,RPL11,RPL12,RPL13,RPL13A,RPL14,RPL15,RPL17,RPL18,RPL19,RPL21,RPL22,RPL23,RPL23A,RPL24,RPL26,RPL27,RPL27A,RPL28,RPL3,RPL30,…
Regulation of eIF4 and p70S6K Signaling	20.9	0.449	AGO2,AKT1,AKT3,EIF2B1,EIF2B4,EIF2B5,EIF2S1,EIF2S3,EIF3A,EIF3B,EIF3C,EIF3D,EIF3E,EIF3G,EIF3H,EIF3I,EIF3J,EIF4A2,EIF4A3,EIF4E,FAU,GRB2,ITGB1,MAP2K1,MAP2K2,MAPK3,MRAS,MTOR,PABPC1,PAIP2,PDPK1,PPP2CB,PPP2R1B,RALA,RALB,RAP1A,RAP1B,RPS10,RPS11,RPS12,RPS13,RPS14,RPS15,RPS15A,RPS16,RPS18,RPS19,RPS2,RPS20,RPS21,RPS23,RPS24,RPS25,RPS26,RPS27L,RPS28,RPS3,RPS3A,RPS4X,RPS5,RPS6,RPS7,RPS8,RPS9,RPSA,RRAS
Integrin Signaling	12.8	0.332	ACTB,ACTG1,ACTN1,ACTN4,ACTR2,ACTR3,AKT1,AKT3,ARF1,ARF4,ARF5,ARF6,ARHGEF7,ARPC1A,ARPC1B,ARPC2,ARPC5,ARPC5L,CAPN1,CAPN2,CAPN5,CAPNS1,Cdc42,CRK,CRKL,CTTN,FNBP1,FYN,GIT1,GRB2,GSK3B,GSN,ILK,ILKAP,ITGA1,ITGA7,ITGB1,MAP2K1,MAP2K2,MAPK3,MRAS,MYL12B,MYL9,PAK1,PAK3,PARVA,PFN1,PFN2,PPP1CB,PTK2,PXN,RAC1,RALA,RALB,RAP1A,RAP1B,RHOA,RHOB,RHOQ,RHOT2,ROCK1,RRAS,VCL,Wasl,WASL
Insulin Receptor Signaling	11.4	0.366	ACLY,AKT1,AKT3,CRK,CRKL,EIF2B1,EIF2B4,EIF2B5,EIF4E,FYN,GRB2,GSK3A,GSK3B,INPPL1,MAP2K1,MAP2K2,MAPK3,MRAS,MTOR,PDPK1,PPP1CA,PPP1CB,Ppp1cc,PPP1R10,PPP1R14B,PPP1R7,PRKACA,PRKACB,PRKAG1,PRKAR1A,PRKAR1B,PRKAR2A,PRKAR2B,PRKCI,PTPN1,PTPN11,PTPRF,RALA,RALB,RAP1A,RAP1B,RHOQ,RRAS,STX4,SYNJ1,TRIP10,TSC2,VAMP2
Amyloid Processing	10.3	0.532	AKT1,AKT3,APP,CAPN1,CAPN2,CAPN5,CAPNS1,CDK5,CSNK1A1,CSNK1D,CSNK2A1,CSNK2B,GSK3B,MAPK3,MAPT,NCSTN,PRKACA,PRKACB,PRKAG1,PRKAR1A,PRKAR1B,PRKAR2A,PRKAR2B,PSEN1,PSEN2
Synaptogenesis Signaling Pathway	9.1	0.26	ACTR2,ACTR3,ADCY3,AKT1,AKT3,AP1B1,AP2A2,AP2B1,AP2M1,AP2S1,APOE,ARHGEF7,ARPC1A,ARPC1B,ARPC2,ARPC5,ARPC5L,CACNA2D1,Calm1 (includes others),CAMK2G,CDH2,CDK5,CFL1,CLASP2,CRK,CRKL,CTNNB1,DNAJC5,FYN,GRB2,GRM1,GSK3B,HSPA8,MAP1B,MAPK3,MAPT,MRAS,MTOR,NAP1L1,NAP1L4,NAPA,NAPB,NSF,PAFAH1B1,PAK1,PRKACA,PRKACB,PRKAG1,PRKAR1A,PRKAR1B,PRKAR2A,PRKAR2B,PRKCD,RAB5A,RAC1,RALA,RALB,RAP1A,RAP1B,RHOA,RRAS,SGTA,SNAP25,S…
Regulation of Actin-based Motility by Rho	9.09	0.398	ACTB,ACTR2,ACTR3,ARHGDIA,ARPC1A,ARPC1B,ARPC2,ARPC5,ARPC5L,BAIAP2,Cdc42,CFL1,FNBP1,GSN,ITGB1,MYL12B,MYL9,PAK1,PAK3,PFN1,PFN2,PI4KA,PIP4K2C,PIP5K1A,PPP1CB,RAC1,RHOA,RHOB,RHOQ,RHOT2,ROCK1,Wasl,WASL
IGF-1 Signaling	8.19	0.353	AKT1,AKT3,CSNK2A1,CSNK2B,GRB2,IGF1R,IGFBP6,MAP2K1,MAP2K2,MAPK3,MRAS,PDPK1,PRKACA,PRKACB,PRKAG1,PRKAR1A,PRKAR1B,PRKAR2A,PRKAR2B,PRKCI,PTK2,PTPN11,PXN,RALA,RALB,RAP1A,RAP1B,RASA1,RRAS,STAT3,YWHAB,YWHAE,YWHAG,YWHAH,YWHAQ,YWHAZ
Synaptic Long Term Potentiation	7.36	0.322	Calm1 (includes others),CAMK2G,CHP1,GNA11,GNAQ,GRM1,ITPR3,MAP2K1,MAP2K2,MAPK3,MRAS,PDIA3,PLCB3,PLCB4,PPP1CA,PPP1CB,Ppp1cc,PPP1R10,PPP1R14B,PPP1R7,PPP3R1,PRKACA,PRKACB,PRKAG1,PRKAR1A,PRKAR1B,PRKAR2A,PRKAR2B,PRKCA,PRKCD,PRKCI,RALA,RALB,RAP1A,RAP1B,RAPGEF3,RPS6KA1,RRAS
RhoGDI Signaling	7.16	0.287	ACTB,ACTG1,ACTR2,ACTR3,ARHGAP35,ARHGDIA,ARHGEF1,ARHGEF11,ARHGEF7,ARPC1A,ARPC1B,ARPC2,ARPC5,ARPC5L,CD44,Cdc42,CDH2,CFL1,EZR,FNBP1,GNA11,GNA13,GNAI1,GNAI3,GNAO1,GNAQ,GNB1,GNB2,ITGB1,MRAS,MSN,MYL12B,MYL9,PAK1,PAK3,PI4KA,PIP4K2C,PIP5K1A,PRKCA,RAC1,RHOA,RHOB,RHOQ,RHOT2,ROCK1,ROCK2,WASL
ERK/MAPK Signaling	7.08	0.28	ARAF,CRK,CRKL,EIF4E,FYN,GRB2,H3-3A/H3-3B,HSPB1,ITGB1,LAMTOR3,MAP2K1,MAP2K2,MAPK3,MRAS,PAK1,PAK3,PPP1CA,PPP1CB,PPP1R10,PPP1R14B,PPP1R7,PPP2CB,PPP2R1B,PRKACA,PRKACB,PRKAG1,PRKAR1A,PRKAR1B,PRKAR2A,PRKAR2B,PRKCA,PRKCD,PRKCI,PTK2,PXN,RAC1,RALA,RALB,RAP1A,RAP1B,RAPGEF3,RPS6KA1,RRAS,STAT3,YWHAB,YWHAG,YWHAH,YWHAQ,YWHAZ
Protein Kinase A Signaling	6.97	0.232	ADCY3,ADD1,ADD3,AKAP13,AKAP8,ANAPC5,APEX1,Calm1 (includes others),CAMK2G,CHP1,CTNNB1,FLNC,GDPD1,GNA13,GNAI1,GNAI3,GNAQ,GNB1,GNB2,GSK3A,GSK3B,H3-3A/H3-3B,ITPR3,MAP2K1,MAP2K2,MAPK3,MYH10,MYL12B,MYL9,NGFR,NTN1,PDIA3,PGP,PLCB3,PLCB4,PPP1CA,PPP1CB,Ppp1cc,PPP1R10,PPP1R14B,PPP1R7,PPP3R1,PRKACA,PRKACB,PRKAG1,PRKAR1A,PRKAR1B,PRKAR2A,PRKAR2B,PRKCA,PRKCD,PRKCI,PTK2,PTP4A1,PTPN1,PTPN11,PTPN23,PTPN9,PTPRA,PTP…
Actin Nucleation by ARP-WASP Complex	6.89	0.382	ACTR2,ACTR3,ARPC1A,ARPC1B,ARPC2,ARPC5,ARPC5L,BAIAP2,Cdc42,FNBP1,GRB2,ITGB1,MRAS,RAC1,RALA,RALB,RAP1A,RAP1B,RHOA,RHOB,RHOQ,RHOT2,ROCK1,ROCK2,RRAS,WASL
Dopamine Receptor Signaling	6.79	0.37	ADCY3,COMT,DDC,GCH1,MAOA,NCS1,PCBD1,PPP1CA,PPP1CB,Ppp1cc,PPP1R10,PPP1R14B,PPP1R7,PPP2CB,PPP2R1B,PRKACA,PRKACB,PRKAG1,PRKAR1A,PRKAR1B,PRKAR2A,PRKAR2B,QDPR,SLC18A1,SLC18A3,SPR,TH
PI3K/AKT Signaling	6.63	0.304	AKT1,AKT3,BCL2L1,CDC37,CTNNB1,EIF4E,GDF15,GRB2,GSK3A,GSK3B,HSP90AA1,HSP90AB1,HSP90B1,IKBKB,ILK,INPPL1,ITGB1,MAP2K1,MAP2K2,MAPK3,MRAS,MTOR,PDPK1,PPP2CB,PPP2R1B,RALA,RALB,RAP1A,RAP1B,RRAS,SYNJ1,TSC2,YWHAB,YWHAE,YWHAG,YWHAH,YWHAQ,YWHAZ
Ephrin Receptor Signaling	6.56	0.275	ABI1,ACTR2,ACTR3,AKT1,AKT3,ARPC1A,ARPC1B,ARPC2,ARPC5,ARPC5L,CFL1,CRK,CRKL,FYN,GNA11,GNA13,GNAI1,GNAI3,GNAO1,GNAQ,GNB1,GNB2,GRB2,ITGB1,MAP2K1,MAP2K2,MAPK3,MRAS,PAK1,PAK3,PTK2,PTPN11,PXN,RAC1,RALA,RALB,RAP1A,RAP1B,RASA1,RHOA,ROCK1,ROCK2,RRAS,SDCBP,STAT3,Wasl,WASL
RhoA Signaling	6.48	0.312	ACTB,ACTG1,ACTR2,ACTR3,ARHGAP35,ARHGEF1,ARHGEF11,ARPC1A,ARPC1B,ARPC2,ARPC5,ARPC5L,BAIAP2,CFL1,EZR,GNA13,IGF1R,MSN,MYL12B,MYL9,PFN1,PFN2,PI4KA,PIP4K2C,PIP5K1A,PKN1,PPP1CB,PTK2,RHOA,ROCK1,ROCK2,SEPTIN10,SEPTIN2,SEPTIN7,SEPTIN8
Signaling by Rho Family GTPases	6.35	0.251	ACTB,ACTG1,ACTR2,ACTR3,ARHGEF1,ARHGEF11,ARHGEF7,ARPC1A,ARPC1B,ARPC2,ARPC5,ARPC5L,BAIAP2,Cdc42,CDH2,CFL1,EZR,FNBP1,GNA11,GNA13,GNAI1,GNAI3,GNAO1,GNAQ,GNB1,GNB2,ITGB1,MAP2K1,MAP2K2,MAPK3,MRAS,MSN,MYL12B,MYL9,NOX3,PAK1,PAK3,PI4KA,PIP4K2C,PIP5K1A,PKN1,PRKCI,PTK2,RAC1,RHOA,RHOB,RHOQ,RHOT2,ROCK1,ROCK2,SEPTIN10,SEPTIN2,SEPTIN7,SEPTIN8,STMN1,VIM,WASL
VEGF Signaling	6.27	0.326	ACTB,ACTG1,ACTN1,ACTN4,AKT1,AKT3,BCL2L1,EIF2B1,EIF2B4,EIF2B5,EIF2S1,EIF2S3,ELAVL1,GRB2,MAP2K1,MAP2K2,MAPK3,MRAS,PRKCA,PTK2,PTPN11,PXN,RALA,RALB,RAP1A,RAP1B,ROCK1,ROCK2,RRAS,VCL,YWHAE
Melatonin Signaling	5.95	0.364	ARAF,Calm1 (includes others),CAMK2G,GNAI1,GNAI3,GNAO1,GNAQ,MAP2K1,MAP2K2,MAP2K5,MAPK3,PDIA3,PLCB3,PLCB4,PRKACA,PRKACB,PRKAG1,PRKAR1A,PRKAR1B,PRKAR2A,PRKAR2B,PRKCA,PRKCD,PRKCI
α-Adrenergic Signaling	5.17	0.308	ADCY3,Calm1 (includes others),GNAI1,GNAI3,GNAQ,GNB1,GNB2,ITPR3,MAP2K1,MAP2K2,MAPK3,MRAS,PRKACA,PRKACB,PRKAG1,PRKAR1A,PRKAR1B,PRKAR2A,PRKAR2B,PRKCA,PRKCD,PRKCI,PYGB,RALA,RALB,RAP1A,RAP1B,RRAS
Endocannabinoid Developing Neuron Pathway	5.05	0.286	ADCY3,AKT1,AKT3,ARAF,CTNNB1,GNAI1,GNAI3,GNAO1,GNB1,GSK3B,MAP2K1,MAP2K2,MAP2K5,MAPK3,MRAS,MTOR,PRKACA,PRKACB,PRKAG1,PRKAR1A,PRKAR1B,PRKAR2A,PRKAR2B,RAC1,RALA,RALB,RAP1A,RAP1B,RHOA,RRAS,STAT3,STMN2
Opioid Signaling Pathway	5.05	0.234	ADCY3,AKT1,AKT3,AP1B1,AP2A2,AP2B1,AP2M1,AP2S1,CACNA2D1,Calm1 (includes others),CAMK1,CAMK2G,CLTA,CLTB,CLTC,CTNNB1,FYN,GNAI1,GNAI3,GNAO1,GNB1,GRK2,GSK3B,ITPR3,MAP2K1,MAP2K2,MAP2K5,MAPK3,MRAS,OGFR,PDK1,PDYN,PPP3R1,PRKACA,PRKACB,PRKAG1,PRKAR1A,PRKAR1B,PRKAR2A,PRKAR2B,PRKCA,PRKCD,PRKCI,RAC1,RALA,RALB,RAP1A,RAP1B,RGS7,RPS6KA1,RRAS,RYR1,TH,YES1
G Beta Gamma Signaling	4.88	0.281	AKT1,AKT3,CACNA2D1,DNM2,GNA11,GNA13,GNAI1,GNAI3,GNAO1,GNAQ,GNB1,GNB2,GRB2,MAPK3,MRAS,PAK1,PDPK1,PRKACA,PRKACB,PRKAG1,PRKAR1A,PRKAR1B,PRKAR2A,PRKAR2B,PRKCA,PRKCD,PRKCI,RALA,RALB,RAP1A,RAP1B,RRAS
Rac Signaling	4.87	0.284	ACTR2,ACTR3,ARPC1A,ARPC1B,ARPC2,ARPC5,ARPC5L,BAIAP2,CD44,CFL1,ITGB1,MAP2K1,MAP2K2,MAPK3,MRAS,NCKAP1,NOX3,PAK1,PAK3,PI4KA,PIP4K2C,PIP5K1A,PRKCI,PTK2,RAC1,RALA,RALB,RAP1A,RAP1B,RHOA,RRAS
Neuregulin Signaling	4.78	0.3	AKT1,AKT3,CDK5,CRK,CRKL,GRB2,HSP90AA1,HSP90AB1,HSP90B1,ITGB1,MAP2K1,MAP2K2,MAPK3,MRAS,MTOR,PDPK1,PRKCA,PRKCD,PRKCI,PSEN1,PTPN11,RALA,RALB,RAP1A,RAP1B,RPS6,RRAS
Cholecystokinin/Gastrin-mediated Signaling	4.52	0.278	Cdc42,FNBP1,GNA13,GNAQ,GRB2,ITPR3,MAP2K1,MAP2K2,MAP2K5,MAPK3,MRAS,PLCB3,PLCB4,PRKCA,PRKCD,PRKCI,PTK2,PXN,RAC1,RALA,RALB,RAP1A,RAP1B,RHOA,RHOB,RHOQ,RHOT2,ROCK1,ROCK2,RRAS
Gαq Signaling	4.38	0.252	AKT1,AKT3,ARHGEF25,Calm1 (includes others),Cdc42,CHP1,CHRM5,FNBP1,GNA11,GNAQ,GNB1,GNB2,GRK2,GRM1,GSK3B,HMOX1,IKBKB,ITPR3,MAP2K1,MAP2K2,MAPK3,MRAS,PLCB3,PLCB4,PLD3,PPP3R1,PRKCA,PRKCD,PRKCI,RAC1,RGS7,RHOA,RHOB,RHOQ,RHOT2,ROCK1,ROCK2
Ephrin B Signaling	3.86	0.3	ABI1,CFL1,CTNNB1,GNA11,GNA13,GNAI1,GNAI3,GNAO1,GNAQ,GNB1,GNB2,HNRNPK,MAPK3,MRAS,PAK1,PTK2,PXN,RAC1,RHOA,ROCK1,ROCK2
GNRH Signaling	3.84	0.236	ADCY3,CACNA2D1,Calm1 (includes others),CAMK2G,GNA11,GNAI1,GNAI3,GNAQ,GNB1,GRB2,ITPR3,MAP2K1,MAP2K2,MAP3K7,MAPK3,MRAS,PAK1,PAK3,PLCB3,PLCB4,PRKACA,PRKACB,PRKAG1,PRKAR1A,PRKAR1B,PRKAR2A,PRKAR2B,PRKCA,PRKCD,PRKCI,PTK2,PXN,RAC1,RALA,RALB,RAP1A,RAP1B,RRAS
Role of NFAT in Regulation of the Immune Response	3.76	0.238	AKT1,AKT3,CABIN1,Calm1 (includes others),CHP1,CSNK1A1,CSNK1D,CSNK1G1,ELP1,FYN,GNA11,GNA13,GNAI1,GNAI3,GNAO1,GNAQ,GNB1,GNB2,GRB2,GSK3A,GSK3B,IKBKB,ITPR3,MAP2K1,MAP2K2,MAPK3,MRAS,PLCB3,PLCB4,PPP3R1,RALA,RALB,RAP1A,RAP1B,RRAS,XPO1
Renin-Angiotensin Signaling	3.65	0.254	ADCY3,AGT,GNAQ,GRB2,ITPR3,MAP2K1,MAP2K2,MAPK3,MRAS,PAK1,PAK3,PRKACA,PRKACB,PRKAG1,PRKAR1A,PRKAR1B,PRKAR2A,PRKAR2B,PRKCA,PRKCD,PRKCI,PTK2,RAC1,RALA,RALB,RAP1A,RAP1B,RRAS,STAT3
CREB Signaling in Neurons	3.26	0.215	ADCY3,AKT1,AKT3,CACNA2D1,Calm1 (includes others),CAMK2G,GNA11,GNA13,GNAI1,GNAI3,GNAO1,GNAQ,GNB1,GNB2,GRB2,GRM1,GTF2B,ITPR3,MAP2K1,MAP2K2,MAPK3,MRAS,PDIA3,PLCB3,PLCB4,POLR2G,PRKACA,PRKACB,PRKAG1,PRKAR1A,PRKAR1B,PRKAR2A,PRKAR2B,PRKCA,PRKCD,PRKCI,RALA,RALB,RAP1A,RAP1B,RPS6KA1,RRAS
PAK Signaling	2.98	0.253	ARHGEF7,CASP3,CFL1,GIT1,GRB2,ITGB1,MAP2K1,MAP2K2,MAPK3,MRAS,MYL12B,MYL9,PAK1,PAK3,PTK2,PXN,RAC1,RALA,RALB,RAP1A,RAP1B,RRAS,WASL
Phospholipase C Signaling	2.94	0.206	ADCY3,ARHGEF1,ARHGEF11,ARHGEF7,Calm1 (includes others),Cdc42,CHP1,FNBP1,FYN,GNA13,GNAQ,GNB1,GNB2,GRB2,HDAC1,HMOX1,ITGB1,ITPR3,MAP2K1,MAP2K2,MAPK3,MRAS,MYL12B,MYL9,PEBP1,PLCB3,PLCB4,PLD3,PPP1CB,PPP3R1,PRKCA,PRKCD,PRKCI,RAC1,RALA,RALB,RAP1A,RAP1B,RAPGEF3,RHOA,RHOB,RHOQ,RHOT2,RRAS
ErbB4 Signaling	2.93	0.277	AKT1,GRB2,MAP2K1,MAP2K2,MAPK3,MRAS,NCSTN,PDPK1,PRKCA,PRKCD,PRKCI,PSEN1,PSEN2,RALA,RALB,RAP1A,RAP1B,RRAS
CNTF Signaling	2.91	0.291	AKT1,CNTFR,GRB2,MAP2K1,MAP2K2,MAPK3,MRAS,MTOR,PTPN11,RALA,RALB,RAP1A,RAP1B,RPS6KA1,RRAS,STAT3
GM-CSF Signaling	2.69	0.265	AKT1,AKT3,BCL2L1,CAMK2G,GRB2,MAP2K1,MAP2K2,MAPK3,MRAS,PPP3R1,PTPN11,RACK1,RALA,RALB,RAP1A,RAP1B,RRAS,STAT3
ERK5 Signaling	2.61	0.261	AKT1,GNA13,GNAQ,MAP2K5,MRAS,PTPN11,RALA,RALB,RAP1A,RAP1B,RPS6KA1,RRAS,YWHAB,YWHAE,YWHAG,YWHAH,YWHAQ,YWHAZ
GPCR-Mediated Integration of Enteroendocrine Signaling Exemplified by an L Cell	2.59	0.266	ADCY3,ADCYAP1,GNA11,GNAI1,GNAI3,GNAQ,ITPR3,PDIA3,PLCB3,PLCB4,PRKACA,PRKACB,PRKAG1,PRKAR1A,PRKAR1B,PRKAR2A,PRKAR2B
NGF Signaling	2.55	0.229	AKT1,AKT3,CRK,GRB2,IKBKB,MAP2K1,MAP2K2,MAP3K7,MAPK3,MRAS,NGFR,PDPK1,PRKCD,PTPN11,RAC1,RALA,RALB,RAP1A,RAP1B,RHOA,ROCK1,ROCK2,RPS6KA1,RRAS,TRIO
HGF Signaling	2.45	0.229	AKT1,AKT3,CRKL,GRB2,ITGB1,MAP2K1,MAP2K2,MAP3K7,MAPK3,MRAS,PAK1,PRKCA,PRKCD,PRKCI,PTK2,PTPN11,PXN,RAC1,RALA,RALB,RAP1A,RAP1B,RRAS,STAT3
PDGF Signaling	2.4	0.241	CRK,CRKL,CSNK2A1,CSNK2B,EIF2AK2,GRB2,INPPL1,MAP2K1,MAP2K2,MAPK3,MRAS,PRKCA,RALA,RALB,RAP1A,RAP1B,RASA1,RRAS,STAT3,SYNJ1
Gα12/13 Signaling	2.38	0.22	AKT1,AKT3,ARHGEF1,CDH2,CTNNB1,F2,F2RL2,GNA13,IKBKB,MAP2K1,MAP2K2,MAPK3,MRAS,MYL12B,MYL9,PTK2,PXN,RALA,RALB,RAP1A,RAP1B,RASA1,RHOA,ROCK1,ROCK2,RRAS
Agrin Interactions at Neuromuscular Junction	2.33	0.247	ACTB,ACTG1,ARHGEF7,CTTN,ITGA1,ITGB1,MAPK3,MRAS,PAK1,PAK3,PTK2,PXN,RAC1,RALA,RALB,RAP1A,RAP1B,RRAS
Melanocyte Development and Pigmentation Signaling	2.26	0.231	ADCY3,CRK,GRB2,MAP2K1,MAP2K2,MAPK3,MRAS,PRKACA,PRKACB,PRKAG1,PRKAR1A,PRKAR1B,PRKAR2A,PRKAR2B,PTPN11,RALA,RALB,RAP1A,RAP1B,RPS6KA1,RRAS
Endocannabinoid Neuronal Synapse Pathway	2.18	0.216	ABHD6,ADCY3,CACNA2D1,CHP1,FAAH,GNA11,GNAI1,GNAI3,GNAO1,GNAQ,GNB1,GRM1,MAPK3,NDUFS2,PDIA3,PLCB3,PLCB4,PPP3R1,PRKACA,PRKACB,PRKAG1,PRKAR1A,PRKAR1B,PRKAR2A,PRKAR2B
Angiopoietin Signaling	2.03	0.236	AKT1,AKT3,CRK,ELP1,GRB2,IKBKB,MRAS,PAK1,PAK3,PTK2,PTPN11,RALA,RALB,RAP1A,RAP1B,RASA1,RRAS
JAK/Stat Signaling	2.02	0.231	AKT1,AKT3,BCL2L1,GNAQ,GRB2,MAP2K1,MAP2K2,MAPK3,MRAS,MTOR,PTPN1,PTPN11,RALA,RALB,RAP1A,RAP1B,RRAS,STAT3
ErbB2-ErbB3 Signaling	1.95	0.242	AKT1,GRB2,GSK3A,GSK3B,MAP2K1,MAP2K2,MAPK3,MRAS,PDPK1,RALA,RALB,RAP1A,RAP1B,RRAS,STAT3
Tec Kinase Signaling	1.93	0.199	ACTB,ACTG1,Cdc42,FNBP1,FYN,GNA11,GNA13,GNAI1,GNAI3,GNAO1,GNAQ,GNB1,GNB2,GTF2I,ITGB1,MRAS,PAK1,PAK3,PRKCA,PRKCD,PRKCI,PTK2,RAC1,RHOA,RHOB,RHOQ,RHOT2,STAT3,YES1
Neuropathic Pain Signaling In Dorsal Horn Neurons	1.74	0.211	CAMK1,CAMK2G,GRM1,ITPR3,KCNH2,KCNN3,MAPK3,PDIA3,PLCB3,PLCB4,PRKACA,PRKACB,PRKAG1,PRKAR1A,PRKAR1B,PRKAR2A,PRKAR2B,PRKCA,PRKCD,PRKCI
ErbB Signaling	1.74	0.213	AKT1,GRB2,GSK3B,MAP2K1,MAP2K2,MAPK3,MRAS,MTOR,PAK1,PAK3,PDPK1,PRKCA,PRKCD,PRKCI,RALA,RALB,RAP1A,RAP1B,RRAS
Gαi Signaling	1.6	0.195	ADCY3,CHRM4,GNAI1,GNAI3,GNB1,GNB2,GRB2,MAPK3,MRAS,P2RY12,PRKACA,PRKACB,PRKAG1,PRKAR1A,PRKAR1B,PRKAR2A,PRKAR2B,RALA,RALB,RAP1A,RAP1B,RGS7,RRAS,STAT3
Neurotrophin/TRK Signaling	1.59	0.216	AKT1,GRB2,MAP2K1,MAP2K2,MAP2K5,MAPK3,MRAS,NGFR,PDPK1,PTPN11,RALA,RALB,RAP1A,RAP1B,RPS6KA1,RRAS
Sphingosine-1-phosphate Signaling	1.57	0.2	ADCY3,AKT1,AKT3,ASAH1,CASP3,Cdc42,FNBP1,GNA13,GNAI1,GNAI3,GNAQ,MAPK3,PDIA3,PLCB3,PLCB4,PTK2,RAC1,RHOA,RHOB,RHOQ,RHOT2
Apelin Muscle Signaling Pathway	1.55	0.316	AKT1,AKT3,MRAS,PRKAA1,PRKAB1,PRKAG1
Relaxin Signaling	1.51	0.188	ADCY3,AKT1,AKT3,APEX1,GDPD1,GNA11,GNA13,GNAI1,GNAI3,GNAO1,GNAQ,GNB1,GNB2,MAP2K1,MAPK3,MRAS,NPR1,PRKACA,PRKACB,PRKAG1,PRKAR1A,PRKAR1B,PRKAR2A,PRKAR2B,RAP1A,RAP1B
Gαs Signaling	1.36	0.192	ADCY3,ADD1,ADD3,CHRM5,GNB1,GNB2,MAP2K1,MAP2K2,MAPK3,MRAS,PRKACA,PRKACB,PRKAG1,PRKAR1A,PRKAR1B,PRKAR2A,PRKAR2B,RAP1A,RAPGEF3,RYR1
Synaptic Long Term Depression	1.34	0.178	CACNA2D1,GNA11,GNA13,GNAI1,GNAI3,GNAO1,GNAQ,GRM1,IGF1R,ITPR3,MAP2K1,MAP2K2,MAPK3,MRAS,NPR1,PDIA3,PLCB3,PLCB4,PPP2CB,PPP2R1B,PRKCA,PRKCD,PRKCI,RALA,RALB,RAP1A,RAP1B,RRAS,RYR1
EGF Signaling	1.34	0.218	AKT1,AKT3,CSNK2A1,CSNK2B,GRB2,ITPR3,MAP2K1,MAPK3,MTOR,PRKCA,RASA1,STAT3
