# Supplementary material for: A Comparative Analysis of Erythropoietin and Carbamoylated Erythropoietin Proteome Profiles
Source: Life (Basel). 2021 Apr 19;11(4):359. doi: 10.3390/life11040359 (PMC8073529; doi:10.3390/life11040359)
Supplement: Supplementary file 1 [file life-11-00359-s001.zip › New tables for paper/Table S5(CEPOvsCont).xlsx]

## Sheet: Sheet1
Ingenuity Canonical Pathways	-log(p-value)	Ratio	Molecules
Synaptogenesis Signaling Pathway	9.1	0.26	ACTR2,ACTR3,ADCY3,AKT1,AKT3,AP1B1,AP2A2,AP2B1,AP2M1,AP2S1,APOE,ARHGEF7,ARPC1A,ARPC1B,ARPC2,ARPC5,ARPC5L,CACNA2D1,Calm1 (includes others),CAMK2G,CDH2,CDK5,CFL1,CLASP2,CRK,CRKL,CTNNB1,DNAJC5,FYN,GRB2,GRM1,GSK3B,HSPA8,MAP1B,MAPK3,MAPT,MRAS,MTOR,NAP1L1,NAP1L4,NAPA,NAPB,NSF,PAFAH1B1,PAK1,PRKACA,PRKACB,PRKAG1,PRKAR1A,PRKAR1B,PRKAR2A,PRKAR2B,PRKCD,RAB5A,RAC1,RALA,RALB,RAP1A,RAP1B,RHOA,RRAS,SGTA,SNAP25,S…
Synaptic Long Term Potentiation	7.36	0.322	Calm1 (includes others),CAMK2G,CHP1,GNA11,GNAQ,GRM1,ITPR3,MAP2K1,MAP2K2,MAPK3,MRAS,PDIA3,PLCB3,PLCB4,PPP1CA,PPP1CB,Ppp1cc,PPP1R10,PPP1R14B,PPP1R7,PPP3R1,PRKACA,PRKACB,PRKAG1,PRKAR1A,PRKAR1B,PRKAR2A,PRKAR2B,PRKCA,PRKCD,PRKCI,RALA,RALB,RAP1A,RAP1B,RAPGEF3,RPS6KA1,RRAS
Protein Kinase A Signaling	6.97	0.232	ADCY3,ADD1,ADD3,AKAP13,AKAP8,ANAPC5,APEX1,Calm1 (includes others),CAMK2G,CHP1,CTNNB1,FLNC,GDPD1,GNA13,GNAI1,GNAI3,GNAQ,GNB1,GNB2,GSK3A,GSK3B,H3-3A/H3-3B,ITPR3,MAP2K1,MAP2K2,MAPK3,MYH10,MYL12B,MYL9,NGFR,NTN1,PDIA3,PGP,PLCB3,PLCB4,PPP1CA,PPP1CB,Ppp1cc,PPP1R10,PPP1R14B,PPP1R7,PPP3R1,PRKACA,PRKACB,PRKAG1,PRKAR1A,PRKAR1B,PRKAR2A,PRKAR2B,PRKCA,PRKCD,PRKCI,PTK2,PTP4A1,PTPN1,PTPN11,PTPN23,PTPN9,PTPRA,PTP…
Dopamine Receptor Signaling	6.79	0.37	ADCY3,COMT,DDC,GCH1,MAOA,NCS1,PCBD1,PPP1CA,PPP1CB,Ppp1cc,PPP1R10,PPP1R14B,PPP1R7,PPP2CB,PPP2R1B,PRKACA,PRKACB,PRKAG1,PRKAR1A,PRKAR1B,PRKAR2A,PRKAR2B,QDPR,SLC18A1,SLC18A3,SPR,TH
PI3K/AKT Signaling	6.63	0.304	AKT1,AKT3,BCL2L1,CDC37,CTNNB1,EIF4E,GDF15,GRB2,GSK3A,GSK3B,HSP90AA1,HSP90AB1,HSP90B1,IKBKB,ILK,INPPL1,ITGB1,MAP2K1,MAP2K2,MAPK3,MRAS,MTOR,PDPK1,PPP2CB,PPP2R1B,RALA,RALB,RAP1A,RAP1B,RRAS,SYNJ1,TSC2,YWHAB,YWHAE,YWHAG,YWHAH,YWHAQ,YWHAZ
RhoA Signaling	6.48	0.312	ACTB,ACTG1,ACTR2,ACTR3,ARHGAP35,ARHGEF1,ARHGEF11,ARPC1A,ARPC1B,ARPC2,ARPC5,ARPC5L,BAIAP2,CFL1,EZR,GNA13,IGF1R,MSN,MYL12B,MYL9,PFN1,PFN2,PI4KA,PIP4K2C,PIP5K1A,PKN1,PPP1CB,PTK2,RHOA,ROCK1,ROCK2,SEPTIN10,SEPTIN2,SEPTIN7,SEPTIN8
Melatonin Signaling	5.95	0.364	ARAF,Calm1 (includes others),CAMK2G,GNAI1,GNAI3,GNAO1,GNAQ,MAP2K1,MAP2K2,MAP2K5,MAPK3,PDIA3,PLCB3,PLCB4,PRKACA,PRKACB,PRKAG1,PRKAR1A,PRKAR1B,PRKAR2A,PRKAR2B,PRKCA,PRKCD,PRKCI
α-Adrenergic Signaling	5.17	0.308	ADCY3,Calm1 (includes others),GNAI1,GNAI3,GNAQ,GNB1,GNB2,ITPR3,MAP2K1,MAP2K2,MAPK3,MRAS,PRKACA,PRKACB,PRKAG1,PRKAR1A,PRKAR1B,PRKAR2A,PRKAR2B,PRKCA,PRKCD,PRKCI,PYGB,RALA,RALB,RAP1A,RAP1B,RRAS
Endocannabinoid Developing Neuron Pathway	5.05	0.286	ADCY3,AKT1,AKT3,ARAF,CTNNB1,GNAI1,GNAI3,GNAO1,GNB1,GSK3B,MAP2K1,MAP2K2,MAP2K5,MAPK3,MRAS,MTOR,PRKACA,PRKACB,PRKAG1,PRKAR1A,PRKAR1B,PRKAR2A,PRKAR2B,RAC1,RALA,RALB,RAP1A,RAP1B,RHOA,RRAS,STAT3,STMN2
Opioid Signaling Pathway	5.05	0.234	ADCY3,AKT1,AKT3,AP1B1,AP2A2,AP2B1,AP2M1,AP2S1,CACNA2D1,Calm1 (includes others),CAMK1,CAMK2G,CLTA,CLTB,CLTC,CTNNB1,FYN,GNAI1,GNAI3,GNAO1,GNB1,GRK2,GSK3B,ITPR3,MAP2K1,MAP2K2,MAP2K5,MAPK3,MRAS,OGFR,PDK1,PDYN,PPP3R1,PRKACA,PRKACB,PRKAG1,PRKAR1A,PRKAR1B,PRKAR2A,PRKAR2B,PRKCA,PRKCD,PRKCI,RAC1,RALA,RALB,RAP1A,RAP1B,RGS7,RPS6KA1,RRAS,RYR1,TH,YES1
CDK5 Signaling	4.96	0.291	ADCY3,CAPN1,CDK5,ITGB1,MAP2K1,MAP2K2,MAPK3,MAPT,MRAS,NGFR,PPP1CA,PPP1CB,Ppp1cc,PPP1R10,PPP1R14B,PPP1R7,PPP2CB,PPP2R1B,PRKACA,PRKACB,PRKAG1,PRKAR1A,PRKAR1B,PRKAR2A,PRKAR2B,RALA,RALB,RAP1A,RAP1B,RRAS
Neuregulin Signaling	4.78	0.3	AKT1,AKT3,CDK5,CRK,CRKL,GRB2,HSP90AA1,HSP90AB1,HSP90B1,ITGB1,MAP2K1,MAP2K2,MAPK3,MRAS,MTOR,PDPK1,PRKCA,PRKCD,PRKCI,PSEN1,PTPN11,RALA,RALB,RAP1A,RAP1B,RPS6,RRAS
Cholecystokinin/Gastrin-mediated Signaling	4.52	0.278	Cdc42,FNBP1,GNA13,GNAQ,GRB2,ITPR3,MAP2K1,MAP2K2,MAP2K5,MAPK3,MRAS,PLCB3,PLCB4,PRKCA,PRKCD,PRKCI,PTK2,PXN,RAC1,RALA,RALB,RAP1A,RAP1B,RHOA,RHOB,RHOQ,RHOT2,ROCK1,ROCK2,RRAS
Gαq Signaling	4.38	0.252	AKT1,AKT3,ARHGEF25,Calm1 (includes others),Cdc42,CHP1,CHRM5,FNBP1,GNA11,GNAQ,GNB1,GNB2,GRK2,GRM1,GSK3B,HMOX1,IKBKB,ITPR3,MAP2K1,MAP2K2,MAPK3,MRAS,PLCB3,PLCB4,PLD3,PPP3R1,PRKCA,PRKCD,PRKCI,RAC1,RGS7,RHOA,RHOB,RHOQ,RHOT2,ROCK1,ROCK2
Ephrin B Signaling	3.86	0.3	ABI1,CFL1,CTNNB1,GNA11,GNA13,GNAI1,GNAI3,GNAO1,GNAQ,GNB1,GNB2,HNRNPK,MAPK3,MRAS,PAK1,PTK2,PXN,RAC1,RHOA,ROCK1,ROCK2
Role of NFAT in Regulation of the Immune Response	3.76	0.238	AKT1,AKT3,CABIN1,Calm1 (includes others),CHP1,CSNK1A1,CSNK1D,CSNK1G1,ELP1,FYN,GNA11,GNA13,GNAI1,GNAI3,GNAO1,GNAQ,GNB1,GNB2,GRB2,GSK3A,GSK3B,IKBKB,ITPR3,MAP2K1,MAP2K2,MAPK3,MRAS,PLCB3,PLCB4,PPP3R1,RALA,RALB,RAP1A,RAP1B,RRAS,XPO1
CREB Signaling in Neurons	3.26	0.215	ADCY3,AKT1,AKT3,CACNA2D1,Calm1 (includes others),CAMK2G,GNA11,GNA13,GNAI1,GNAI3,GNAO1,GNAQ,GNB1,GNB2,GRB2,GRM1,GTF2B,ITPR3,MAP2K1,MAP2K2,MAPK3,MRAS,PDIA3,PLCB3,PLCB4,POLR2G,PRKACA,PRKACB,PRKAG1,PRKAR1A,PRKAR1B,PRKAR2A,PRKAR2B,PRKCA,PRKCD,PRKCI,RALA,RALB,RAP1A,RAP1B,RPS6KA1,RRAS
Phospholipase C Signaling	2.94	0.206	ADCY3,ARHGEF1,ARHGEF11,ARHGEF7,Calm1 (includes others),Cdc42,CHP1,FNBP1,FYN,GNA13,GNAQ,GNB1,GNB2,GRB2,HDAC1,HMOX1,ITGB1,ITPR3,MAP2K1,MAP2K2,MAPK3,MRAS,MYL12B,MYL9,PEBP1,PLCB3,PLCB4,PLD3,PPP1CB,PPP3R1,PRKCA,PRKCD,PRKCI,RAC1,RALA,RALB,RAP1A,RAP1B,RAPGEF3,RHOA,RHOB,RHOQ,RHOT2,RRAS
ErbB4 Signaling	2.93	0.277	AKT1,GRB2,MAP2K1,MAP2K2,MAPK3,MRAS,NCSTN,PDPK1,PRKCA,PRKCD,PRKCI,PSEN1,PSEN2,RALA,RALB,RAP1A,RAP1B,RRAS
CNTF Signaling	2.91	0.291	AKT1,CNTFR,GRB2,MAP2K1,MAP2K2,MAPK3,MRAS,MTOR,PTPN11,RALA,RALB,RAP1A,RAP1B,RPS6KA1,RRAS,STAT3
GM-CSF Signaling	2.69	0.265	AKT1,AKT3,BCL2L1,CAMK2G,GRB2,MAP2K1,MAP2K2,MAPK3,MRAS,PPP3R1,PTPN11,RACK1,RALA,RALB,RAP1A,RAP1B,RRAS,STAT3
ERK5 Signaling	2.61	0.261	AKT1,GNA13,GNAQ,MAP2K5,MRAS,PTPN11,RALA,RALB,RAP1A,RAP1B,RPS6KA1,RRAS,YWHAB,YWHAE,YWHAG,YWHAH,YWHAQ,YWHAZ
PDGF Signaling	2.4	0.241	CRK,CRKL,CSNK2A1,CSNK2B,EIF2AK2,GRB2,INPPL1,MAP2K1,MAP2K2,MAPK3,MRAS,PRKCA,RALA,RALB,RAP1A,RAP1B,RASA1,RRAS,STAT3,SYNJ1
Endocannabinoid Neuronal Synapse Pathway	2.18	0.216	ABHD6,ADCY3,CACNA2D1,CHP1,FAAH,GNA11,GNAI1,GNAI3,GNAO1,GNAQ,GNB1,GRM1,MAPK3,NDUFS2,PDIA3,PLCB3,PLCB4,PPP3R1,PRKACA,PRKACB,PRKAG1,PRKAR1A,PRKAR1B,PRKAR2A,PRKAR2B
ErbB2-ErbB3 Signaling	1.95	0.242	AKT1,GRB2,GSK3A,GSK3B,MAP2K1,MAP2K2,MAPK3,MRAS,PDPK1,RALA,RALB,RAP1A,RAP1B,RRAS,STAT3
Neuropathic Pain Signaling In Dorsal Horn Neurons	1.74	0.211	CAMK1,CAMK2G,GRM1,ITPR3,KCNH2,KCNN3,MAPK3,PDIA3,PLCB3,PLCB4,PRKACA,PRKACB,PRKAG1,PRKAR1A,PRKAR1B,PRKAR2A,PRKAR2B,PRKCA,PRKCD,PRKCI
ErbB Signaling	1.74	0.213	AKT1,GRB2,GSK3B,MAP2K1,MAP2K2,MAPK3,MRAS,MTOR,PAK1,PAK3,PDPK1,PRKCA,PRKCD,PRKCI,RALA,RALB,RAP1A,RAP1B,RRAS
Gαi Signaling	1.6	0.195	ADCY3,CHRM4,GNAI1,GNAI3,GNB1,GNB2,GRB2,MAPK3,MRAS,P2RY12,PRKACA,PRKACB,PRKAG1,PRKAR1A,PRKAR1B,PRKAR2A,PRKAR2B,RALA,RALB,RAP1A,RAP1B,RGS7,RRAS,STAT3
Neurotrophin/TRK Signaling	1.59	0.216	AKT1,GRB2,MAP2K1,MAP2K2,MAP2K5,MAPK3,MRAS,NGFR,PDPK1,PTPN11,RALA,RALB,RAP1A,RAP1B,RPS6KA1,RRAS
EGF Signaling	1.34	0.218	AKT1,AKT3,CSNK2A1,CSNK2B,GRB2,ITPR3,MAP2K1,MAPK3,MTOR,PRKCA,RASA1,STAT3
