# Supplementary material for: A Comparative Analysis of Erythropoietin and Carbamoylated Erythropoietin Proteome Profiles
Source: Life (Basel). 2021 Apr 19;11(4):359. doi: 10.3390/life11040359 (PMC8073529; doi:10.3390/life11040359)
Supplement: Supplementary file 1 [file life-11-00359-s001.zip › New tables for paper/Table S6(EPOvsCt_Sig-1.3fold).xlsx]

## Sheet: 2020-12-14_EPOvsCt_Sig-1.3fold
Ctrl_01	Ctrl_02	Ctrl_03	Epo_01	Epo_02	Epo_03	Epo_04	CEpo_01	CEpo_02	CEpo_03	CEpo_04	GOBP name	GOMF name	GOCC name	KEGG brite name	Student's T-test Significant Epo_Ctrl	Student's T-test significant	ratio>=0.379	ratio<=-0.379	Student's T-test Significant Epo_Ctrl_ratio>=0.379	Student's T-test Significant Epo_Ctrl_ratio<=-0.379	Unique peptides	Mass	Peptide count	Confidence score	-Log Student's T-test p-value Epo_Ctrl	Student's T-test q-value Epo_Ctrl	Student's T-test Difference Epo_Ctrl	Student's T-test Test statistic Epo_Ctrl	UniProt	Accession	Gene name CEPOvsCt	Gene name EPO vs Ct	Description
#!{Description}											Combined column	Combined column	Combined column	Combined column
#!{Type}E	E	E	E	E	E	E	E	E	E	E	C	C	C	C	C	C	C	C	C	C	N	N	N	N	N	N	N	N	T	T	T	T	T
#!{C:Group1}Ctrl	Ctrl	Ctrl	Epo	Epo	Epo	Epo	CEpo	CEpo	CEpo	CEpo
21.2305	21.0743	21.1987	21.8558	21.7481	21.7339	21.8701	21.6785	21.678	21.3514	21.6169	adenylate cyclase-activating G protein-coupled receptor signaling pathway;cellular response to fatty acid;cellular response to glucose stimulus;cellular response to oxidative stress;CTP biosynthetic process;GTP biosynthetic process;integrin-mediated signaling pathway;negative regulation of apoptotic process;negative regulation of myeloid leukocyte differentiation;nucleoside diphosphate phosphoryl…	ATP binding;DNA binding;drug binding;enzyme binding;fatty acid binding;GDP binding;G-quadruplex DNA binding;intermediate filament binding;metal ion binding;nucleoside diphosphate kinase activity;protein histidine kinase activity;protein serine/threonine kinase activity;transcription coactivator activity	cell periphery;cytoplasm;lamellipodium;mitochondrial membrane;myelin sheath;nucleus;perinuclear region of cytoplasm;ruffle	Drug metabolism - other enzymes;Membrane trafficking;Purine metabolism;Pyrimidine metabolism	+	Epo_Ctrl	Keep	Discard	#NAME?	#NAME?	7	17386	14	967.88	3.95878	0.0182857	0.63419	10.9603	P19804	NDKB_RAT	Nme2	Nme2	Nucleoside diphosphate kinase B OS=Rattus norvegicus OX=10116 GN=Nme2 PE=1 SV=1
15.5713	15.7784	15.8405	16.7348	16.6857	16.5059	16.409	16.3202	16.633	16.9762	16.4764	apoptotic process;cellular response to lipopolysaccharide;cholesterol homeostasis;glucose homeostasis;plasma membrane phospholipid scrambling	calcium-dependent protein binding;phospholipid scramblase activity;SH3 domain binding	integral component of membrane;mitochondrial membrane;plasma membrane		+	Epo_Ctrl	Keep	Discard	#NAME?	#NAME?	3	32424	3	164.41	3.19056	0.0391724	0.853777	7.55292	Q4V7A3;Q6QBQ4	PLS3_RAT	Tor1aip1	Plscr3	Phospholipid scramblase 3 OS=Rattus norvegicus OX=10116 GN=Plscr3 PE=2 SV=1
20.8171	20.7001	20.8521	21.7333	21.4398	21.3824	21.3867	21.4177	21.2053	21.1301	21.3617	cellular response to drug;cellular response to fatty acid;cellular response to glucose stimulus;CTP biosynthetic process;endocytosis;GTP biosynthetic process;hippocampus development;lactation;negative regulation of gene expression;negative regulation of myeloid leukocyte differentiation;nucleoside diphosphate phosphorylation;positive regulation of DNA binding;positive regulation of epithelial cel…	ATP binding;deoxyribonuclease activity;enzyme binding;gamma-tubulin binding;GTP binding;identical protein binding;intermediate filament binding;magnesium ion binding;nucleoside diphosphate kinase activity;ribosomal small subunit binding;RNA polymerase II regulatory region sequence-specific DNA binding;single-stranded DNA binding	centrosome;cytosol;membrane;mitochondrial outer membrane;myelin sheath;nucleus;perinuclear region of cytoplasm;ruffle membrane	Drug metabolism - other enzymes;Membrane trafficking;Purine metabolism;Pyrimidine metabolism	+	Epo_Ctrl	Keep	Discard	#NAME?	#NAME?	6	17296	13	682.16	2.90719	0.0387755	0.695768	6.55501	Q05982	NDKA_RAT	Plscr3	Nme1	Nucleoside diphosphate kinase A OS=Rattus norvegicus OX=10116 GN=Nme1 PE=1 SV=1
16.4861	15.6727	15.9828	17.1611	17.497	16.931	17.2663	16.8638	17.2995	16.792	17.4147	activation of cysteine-type endopeptidase activity involved in apoptotic process;cellular response to hypoxia;neuron apoptotic process;positive regulation of apoptotic process;positive regulation of release of cytochrome c from mitochondria		integral component of membrane;mitochondrion		+	Epo_Ctrl	Keep	Discard	#NAME?	#NAME?	3	18044	3	116.34	2.31789	0.0474921	1.16666	4.81736	Q4QQV3	F162A_RAT	Nme1	Fam162a	Protein FAM162A OS=Rattus norvegicus OX=10116 GN=Fam162a PE=2 SV=1
20.2567	20.281	20.6728	21.1392	21.1142	20.8808	21.0052	20.7213	20.7144	20.8979	20.7263	chloride transport;positive regulation of osteoblast differentiation;regulation of cell cycle;regulation of ion transmembrane transport;regulation of mitochondrial membrane potential	chloride channel activity;voltage-gated chloride channel activity	chloride channel complex;cytoplasm;extracellular exosome;mitochondrion;nuclear envelope;nuclear membrane;nucleus;perinuclear region of cytoplasm;plasma membrane	Exosome;Ion channels	+	Epo_Ctrl	Keep	Discard	#NAME?	#NAME?	12	27306	12	1015.31	2.29552	0.0479692	0.631388	4.75902	Q6MG61	CLIC1_RAT;CLIC1_HUMAN	Fam162a	Clic1	Chloride intracellular channel protein 1 OS=Rattus norvegicus OX=10116 GN=Clic1 PE=1 SV=1
14.5831	14.4317	14.0063	15.641	15.617	15.4537	15.55	14.3762	14.1796	14.1659	14.6658	actin filament capping;actin filament organization;cardiac muscle contraction;cellular response to reactive oxygen species;in utero embryonic development;muscle contraction;muscle filament sliding;negative regulation of cell migration;negative regulation of vascular associated smooth muscle cell migration;negative regulation of vascular smooth muscle cell proliferation;positive regulation of ATPa…	actin binding;actin filament binding;disordered domain specific binding;identical protein binding;protein heterodimerization activity;protein homodimerization activity;protein N-terminus binding;structural constituent of cytoskeleton	actin cytoskeleton;actin filament;bleb;cytoplasm;cytosol;muscle thin filament tropomyosin;myofibril;protein-containing complex;ruffle membrane;stress fiber	Adrenergic signaling in cardiomyocytes;Cardiac muscle contraction;Cytoskeleton proteins;Dilated cardiomyopathy (DCM);Exosome;Hypertrophic cardiomyopathy (HCM);MicroRNAs in cancer	+	Epo_Ctrl	Keep	Discard	#NAME?	#NAME?	1	32718	5	407.16	3.31265	0.0398182	1.22505	8.02128	P04692;P06469;P18342;P18343;P18344;P19354;Q53X09;Q63582;Q63608;Q63609	TPM1_RAT	Psmc3	Tpm1	Tropomyosin alpha-1 chain OS=Rattus norvegicus OX=10116 GN=Tpm1 PE=1 SV=3
20.1088	20.0213	20.1941	20.7799	20.9037	20.507	20.5401	20.2833	20.2178	20.5089	20.5414	adult locomotory behavior;ATP hydrolysis coupled proton transport;ATP hydrolysis coupled transmembrane transport;cardiac muscle contraction;cell communication by electrical coupling involved in cardiac conduction;cellular potassium ion homeostasis;cellular response to amyloid-beta;cellular response to mechanical stimulus;cellular response to retinoic acid;cellular response to steroid hormone stim…	ADP binding;amyloid-beta binding;ankyrin binding;ATP binding;chaperone binding;D1 dopamine receptor binding;heparan sulfate proteoglycan binding;ion antiporter activity involved in regulation of presynaptic membrane potential;metal ion binding;phosphatase activity;phosphatidylinositol 3-kinase binding;potassium ion binding;potassium:proton exchanging ATPase activity;protein domain specific bindin…	apical plasma membrane;axon;basolateral plasma membrane;calyx of Held;caveola;dendritic spine head;dendritic spine neck;endoplasmic reticulum;endosome;extracellular vesicle;Golgi apparatus;integral component of membrane;integral component of presynaptic membrane;intercalated disc;membrane;membrane raft;myelin sheath;neuronal cell body;neuronal cell body membrane;nucleus;plasma membrane;postsynaps…	Adrenergic signaling in cardiomyocytes;Aldosterone synthesis and secretion;Aldosterone-regulated sodium reabsorption;Bile secretion;cAMP signaling pathway;Carbohydrate digestion and absorption;Cardiac muscle contraction;cGMP-PKG signaling pathway;Endocrine and other factor-regulated calcium reabsorption;Exosome;Gastric acid secretion;Insulin secretion;Mineral absorption;Pancreatic secretion;Prote…	+	Epo_Ctrl	Keep	Discard	#NAME?	#NAME?	21	114293	34	3169.03	2.29963	0.0483411	0.574615	4.76969	P06685;P06687;P54708;Q16732;Q64541;Q64609;Q9Z1G6	AT1A1_RAT;AT1A3_RAT;AT1A4_RAT;AT12A_RAT;ATP4A_HUMAN	Tp53i11	ATP1A3	Sodium/potassium-transporting ATPase subunit alpha-1 OS=Rattus norvegicus OX=10116 GN=Atp1a1 PE=1 SV=1
20.438	20.4736	21.0346	22.3539	22.3544	22.0958	22.2886	21.9967	21.8725	22.2711	22.1903			extracellular space;secretory granule	Membrane trafficking	+	Epo_Ctrl	Keep	Discard	#NAME?	#NAME?	22	77603	22	1620.38	3.58804	0.0247059	1.62442	9.17307	A1A5N9;O35314;Q9QVG8;Q9QVH1	SCG1_RAT	Chgb	Chgb	Secretogranin-1 OS=Rattus norvegicus OX=10116 GN=Chgb PE=1 SV=2
14.1937	14.4525	14.4822	15.356	15.4396	15.4248	15.5359	14.8476	14.7569	14.9355	14.9852	cell cycle;negative regulation of protein binding;nucleocytoplasmic transport;positive regulation of dendritic spine development;positive regulation of muscle cell differentiation;positive regulation of neuron projection development;positive regulation of peptidyl-serine phosphorylation;positive regulation of protein acetylation;positive regulation of protein export from nucleus;positive regulati…	ATP binding;calmodulin binding;calmodulin-dependent protein kinase activity	cytoplasm;glutamatergic synapse;nucleus;postsynaptic density	Aldosterone synthesis and secretion;Calcium signaling pathway;Glioma;Oxytocin signaling pathway;Protein kinases	+	Epo_Ctrl	Keep	Discard	#NAME?	#NAME?	3	42182	3	134.42	4.15557	0.0226667	1.06295	12.0352	Q63084;Q63450	KCC1A_RAT	Camk1	Camk1	Calcium/calmodulin-dependent protein kinase type 1 OS=Rattus norvegicus OX=10116 GN=Camk1 PE=1 SV=2
17.0456	17.2354	17.2519	18.0989	18.4221	17.8512	17.9119	17.3075	16.9227	17.2217	17.357	chaperone-mediated protein folding;cytokine-mediated signaling pathway;heart trabecula formation;muscle contraction;negative regulation of protein phosphorylation;protein peptidyl-prolyl isomerization;regulation of ryanodine-sensitive calcium-release channel activity;release of sequestered calcium ion into cytosol;response to caffeine;response to iron ion;T cell proliferation;ventricular cardiac …	enzyme binding;FK506 binding;Hsp70 protein binding;ion channel binding;peptidyl-prolyl cis-trans isomerase activity;protein homodimerization activity;transforming growth factor beta receptor binding;type I transforming growth factor beta receptor binding	axon terminus;cytoplasm;cytoplasmic side of membrane;cytosol;extrinsic component of organelle membrane;intracellular membrane-bounded organelle;ryanodine receptor complex;sarcoplasmic reticulum	Chaperones and folding catalysts	+	Epo_Ctrl	Keep	Discard	#NAME?	#NAME?	3	11972	3	266.29	2.57561	0.0430769	0.893371	5.52716	A0JN04;P97533;Q62658	FKB1A_RAT	Acp1	Fkbp1a	Peptidyl-prolyl cis-trans isomerase FKBP1A OS=Rattus norvegicus OX=10116 GN=Fkbp1a PE=1 SV=3
13.718	13.7982	14.2469	14.5481	14.7518	14.7695	14.8624	14.6221	14.1667	14.7766	14.8506			cytoplasm;microtubule;spindle pole		+	Epo_Ctrl	Keep	Discard	#NAME?	#NAME?	1	35663	1	25.07	2.43283	0.0469091	0.81192	5.12511	Q4G069	RMD1_RAT	Lnpep	Rmdn1	Regulator of microtubule dynamics protein 1 OS=Rattus norvegicus OX=10116 GN=Rmdn1 PE=2 SV=1
12.3259	13.3072	12.9906	14.578	14.7291	15.1755	14.5427	12.6955	13.4773	13.6923	13.6739	hepatocyte proliferation;intracellular signal transduction;negative regulation of apoptotic process;negative regulation of cysteine-type endopeptidase activity involved in apoptotic process;positive regulation of hepatic stellate cell activation;positive regulation of transcription by RNA polymerase II;positive regulation of transcription, DNA-templated;protein phosphorylation	ATP binding;cysteine-type endopeptidase inhibitor activity involved in apoptotic process;kinase activity;magnesium ion binding;protein serine/threonine kinase activity;protein serine/threonine/tyrosine kinase activity;ribosomal protein S6 kinase activity;transcription factor binding	cytoplasm;cytosol;nucleus;spindle	Insulin resistance;Long-term potentiation;MAPK signaling pathway;Messenger RNA biogenesis;mTOR signaling pathway;Neurotrophin signaling pathway;Oocyte meiosis;Progesterone-mediated oocyte maturation;Protein kinases;Thermogenesis;Yersinia infection	+	Epo_Ctrl	Keep	Discard	#NAME?	#NAME?	1	81942	1	80.1	2.84091	0.0382759	1.88177	6.33825	P18653	KS6A1_MOUSE	Blmh	Rps6ka1	Ribosomal protein S6 kinase alpha-1 OS=Mus musculus OX=10090 GN=Rps6ka1 PE=1 SV=1
15.4954	15.5901	15.9956	16.44	17.0363	16.6257	16.5077	15.4942	16.1726	15.2912	16.0387	bone mineralization;cellular response to hypoxia;cellular response to platelet-derived growth factor stimulus;cellular response to UV;cellular response to vitamin D;cerebellum development;endothelial cell differentiation;estrous cycle;heart development;learning;liver development;long-term synaptic potentiation;lung development;negative regulation of angiogenesis;negative regulation of cell migrat…	chondroitin sulfate binding;chondroitin sulfate proteoglycan binding;growth factor activity;heparan sulfate binding;heparin binding;protein kinase binding;protein phosphatase inhibitor activity;vascular endothelial growth factor binding	basement membrane;cell surface;endoplasmic reticulum;extracellular region;extracellular space;membrane;neuromuscular junction;perinuclear region of cytoplasm;postsynapse;presynapse;protein-containing complex	Glycosaminoglycan binding proteins	+	Epo_Ctrl	Keep	Discard	#NAME?	#NAME?	1	19500	1	63.83	2.27606	0.0493134	0.958722	4.70867	P21246;Q5U0B0;Q6ICQ5;Q9UCC6	PTN_HUMAN	Fdps	PTN	Pleiotrophin OS=Homo sapiens OX=9606 GN=PTN PE=1 SV=1
17.8518	17.9388	18.7514	19.6218	19.8361	19.1968	19.6623	19.5067	20.422	20.7398	19.8919	formation of cytoplasmic translation initiation complex;IRES-dependent viral translational initiation;negative regulation of ERK1 and ERK2 cascade;translation reinitiation;viral translational termination-reinitiation	mRNA binding;receptor tyrosine kinase binding;translation initiation factor activity	cytosol;eukaryotic 43S preinitiation complex;eukaryotic 48S preinitiation complex;eukaryotic translation initiation factor 3 complex;eukaryotic translation initiation factor 3 complex, eIF3e;eukaryotic translation initiation factor 3 complex, eIF3m;microtubule;multi-eIF complex;nucleolus;nucleus;postsynaptic density	RNA transport;Translation factors	+	Epo_Ctrl	Keep	Discard	#NAME?	#NAME?	18	163496	19	1035.24	2.32948	0.0479355	1.39853	4.84778	Q1JU68	EIF3A_RAT	Eif3a	Eif3a	Eukaryotic translation initiation factor 3 subunit A OS=Rattus norvegicus OX=10116 GN=Eif3a PE=2 SV=2
14.655	14.4233	14.6211	16.3419	16.8547	15.8948	15.9514	14.3144	13.8595	14.5477	14.7196	mitotic cell cycle;mRNA cis splicing, via spliceosome;regulation of alternative mRNA splicing, via spliceosome;response to vitamin E	pre-mRNA binding;protein kinase C binding;RNA binding	cytoplasm;interchromatin granule;nuclear speck;spliceosomal complex	Herpes simplex virus 1 infection;Spliceosome	+	Epo_Ctrl	Keep	Discard	#NAME?	#NAME?	3	25461	3	194.49	2.82833	0.0369032	1.6942	6.29775	Q6PDU1	SRSF2_RAT	Rbm8a	Srsf2	Serine/arginine-rich splicing factor 2 OS=Rattus norvegicus OX=10116 GN=Srsf2 PE=1 SV=3
15.2925	15.5066	15.4927	17.2995	17.6744	17.0358	17.5767	17.2193	17.1594	17.23	17.4163	mRNA processing;mRNA transport;nuclear-transcribed mRNA catabolic process, nonsense-mediated decay;regulation of alternative mRNA splicing, via spliceosome;regulation of translation;RNA splicing	mRNA binding	catalytic step 2 spliceosome;cytoplasm;dendrite;exon-exon junction complex;neuronal cell body;nuclear speck;nucleus	Messenger RNA biogenesis;mRNA surveillance pathway;RNA transport;Spliceosome	+	Epo_Ctrl	Keep	Discard	#NAME?	#NAME?	4	19934	4	235.4	3.95098	0.016	1.96602	10.9196	Q27W01	RBM8A_RAT	Nedd8	Rbm8a	RNA-binding protein 8A OS=Rattus norvegicus OX=10116 GN=Rbm8a PE=1 SV=1
14.9138	15.6622	15.8088	16.7016	16.9221	16.6919	16.6386	16.2586	16.2325	16.1052	16.6479	negative regulation of appetite;positive regulation of MAPK cascade	growth factor activity;metal ion binding	extracellular space;nucleoplasm		+	Epo_Ctrl	Keep	Discard	#NAME?	#NAME?	3	18980	3	211.09	2.4762	0.0438476	1.27697	5.24484	Q6IUR5	NENF_RAT	Tpm2;Tpm4	Nenf	Neudesin OS=Rattus norvegicus OX=10116 GN=Nenf PE=2 SV=1
15.0529	15.2594	15.2906	16.124	16.3122	15.7508	16.2501	15.4042	15.4003	15.5441	15.6981			cytoplasm;perinuclear region of cytoplasm		+	Epo_Ctrl	Keep	Discard	#NAME?	#NAME?	3	24034	3	163.1	2.61089	0.0418571	0.908303	5.63006	Q6PCT3	TPD54_RAT	Spcs3	Tpd52l2	Tumor protein D54 OS=Rattus norvegicus OX=10116 GN=Tpd52l2 PE=1 SV=1
19.3836	19.2034	19.04	19.7677	19.9153	19.8324	19.6296	20.188	20.1979	20.1076	20.5202	actin filament organization;muscle contraction;regulation of ATPase activity	actin filament binding;identical protein binding;metal ion binding;protein heterodimerization activity;protein homodimerization activity;structural constituent of cytoskeleton	actin cytoskeleton;actin filament;cortical cytoskeleton;cytoplasm;muscle thin filament tropomyosin;podosome	Adrenergic signaling in cardiomyocytes;Cardiac muscle contraction;Cytoskeleton proteins;Dilated cardiomyopathy (DCM);Hypertrophic cardiomyopathy (HCM)	+	Epo_Ctrl	Keep	Discard	#NAME?	#NAME?	4	28549	7	514.93	2.48602	0.043767	0.577228	5.27224	P02560;P06395;P09495;P58775	TPM4_RAT;TPM2_RAT	Plaur	Tpm2;Tpm4	Tropomyosin alpha-4 chain OS=Rattus norvegicus OX=10116 GN=Tpm4 PE=1 SV=3
15.7058	16.0534	16.6717	17.7528	17.7354	17.8712	18.0209	17.6053	18.0222	17.7769	18.2681	epithelial cell differentiation involved in prostate gland development;mesenchymal cell differentiation;negative regulation of apoptotic process;regulation of proteolysis;skeletal muscle tissue regeneration;spermatogenesis	urokinase plasminogen activator receptor activity	anchored component of membrane;extracellular region;plasma membrane	CD molecules;Complement and coagulation cascades;Glycosylphosphatidylinositol (GPI)-anchored proteins;Proteoglycans in cancer	+	Epo_Ctrl	Keep	Discard	#NAME?	#NAME?	1	37383	1	98.13	2.99089	0.0390698	1.70145	6.83749	O35771;P49616;P51573;Q7TN35	UPAR_RAT	Cttn	Plaur	Urokinase plasminogen activator surface receptor OS=Rattus norvegicus OX=10116 GN=Plaur PE=2 SV=2
15.8818	15.9235	15.7092	18.0226	18.4905	17.757	18.5014	17.9996	17.9516	18.4487	18.2265	actin cytoskeleton reorganization;actin filament polymerization;brain development;cell motility;focal adhesion assembly;intracellular protein transport;lamellipodium organization;modification of postsynaptic actin cytoskeleton;neuron projection morphogenesis;positive regulation of actin filament polymerization;receptor-mediated endocytosis;regulation of axon extension	Arp2/3 complex binding;proline-rich region binding	cell junction;clathrin-coated pit;cortical cytoskeleton;dendritic spine;focal adhesion;glutamatergic synapse;lamellipodium;plasma membrane;podosome;postsynaptic actin cytoskeleton;ruffle	Bacterial invasion of epithelial cells;Cytoskeleton proteins;Membrane trafficking;Proteoglycans in cancer;Tight junction	+	Epo_Ctrl	Keep	Discard	#NAME?	#NAME?	5	57078	5	423.47	3.87513	0.0149091	2.35472	10.5311	D3ZRB0;Q66HL2	SRC8_RAT	AHCYL1	Cttn	Src substrate cortactin OS=Rattus norvegicus OX=10116 GN=Cttn PE=1 SV=1
15.2557	14.7885	15.0194	16.4532	17.2369	16.663	16.3653	15.5633	15.7819	15.945	15.9935	angiotensin-activated signaling pathway;epithelial fluid transport;mRNA polyadenylation;one-carbon metabolic process;positive regulation of sodium ion transport;protein export from nucleus;regulation of anion transport;regulation of cardiac conduction;regulation of ion transmembrane transporter activity;regulation of mRNA 3'-end processing;response to calcium ion;S-adenosylmethionine cycle	identical protein binding;RNA binding	apical plasma membrane;cytoplasm;cytosol;endoplasmic reticulum membrane;extracellular exosome	Cysteine and methionine metabolism;Exosome;Protein phosphatases and associated proteins	+	Epo_Ctrl	Keep	Discard	#NAME?	#NAME?	7	54802	8	391.89	2.86943	0.0414615	1.6584	6.4308	O43865	SAHH2_RAT	Hexim1	AHCYL1	S-adenosylhomocysteine hydrolase-like protein 1 OS=Rattus norvegicus OX=10116 GN=Ahcyl1 PE=1 SV=2
13.3385	13.5915	13.6753	15.2616	15.4959	15.4038	15.3423	16.0159	16.05	15.6141	16.1595	activation of innate immune response;heart development;innate immune response;negative regulation of cyclin-dependent protein serine/threonine kinase activity;negative regulation of transcription by RNA polymerase II;negative regulation of transcription, DNA-templated;positive regulation of signal transduction by p53 class mediator	7SK snRNA binding;cyclin-dependent protein serine/threonine kinase inhibitor activity;snRNA binding	cytoplasm;nucleoplasm;nucleus	Transcription machinery	+	Epo_Ctrl	Keep	Discard	#NAME?	#NAME?	1	40521	1	48.35	4.99785	0	1.84084	17.879	Q5M9G1	HEXI1_RAT	Capzb	Hexim1	Protein HEXIM1 OS=Rattus norvegicus OX=10116 GN=Hexim1 PE=1 SV=1
18.3558	18.404	18.4109	18.8778	18.709	18.9873	18.8042	18.2038	17.9576	17.912	18.1293	axon guidance;dendrite self-avoidance;homophilic cell adhesion via plasma membrane adhesion molecules;long-term synaptic potentiation;positive regulation of cellular protein localization;positive regulation of cytosolic calcium ion concentration;positive regulation of ERK1 and ERK2 cascade;positive regulation of fibroblast growth factor receptor signaling pathway;positive regulation of long-term …	cell adhesion molecule binding;cell-cell adhesion mediator activity;fibroblast growth factor receptor binding;ion channel binding;type 1 fibroblast growth factor receptor binding	axon;cell;cell surface;dendrite;GABA-ergic synapse;glutamatergic synapse;inhibitory synapse;integral component of membrane;integral component of postsynaptic density membrane;integral component of presynaptic active zone membrane;plasma membrane;postsynaptic density;postsynaptic membrane;presynaptic membrane;Schaffer collateral - CA1 synapse;synaptic membrane	Cell adhesion molecules	+	Epo_Ctrl	Keep	Discard	#NAME?	#NAME?	1	44246	1	83.7	2.85775	0.0405185	0.454312	6.39275	P97546;P97547;Q6IRE8	NPTN_RAT	Mcm6	Nptn	Neuroplastin OS=Rattus norvegicus OX=10116 GN=Nptn PE=1 SV=2
13.8469	13.8561	14.2451	16.0956	16.1793	15.7575	15.3818	14.1607	13.5638	13.9131	14.1687	ER-associated misfolded protein catabolic process;negative regulation of RIG-I signaling pathway;negative regulation of type I interferon production;proteasome-mediated ubiquitin-dependent protein catabolic process;retrograde protein transport, ER to cytosol;ubiquitin-dependent protein catabolic process	ATPase binding;K48-linked polyubiquitin modification-dependent protein binding;protein-containing complex binding;signaling receptor binding	cytosol;nucleus;UFD1-NPL4 complex;VCP-NPL4-UFD1 AAA ATPase complex	Protein processing in endoplasmic reticulum	+	Epo_Ctrl	Keep	Discard	#NAME?	#NAME?	3	34748	4	165.98	3.24204	0.0367407	1.87084	7.74743	Q9ES53	UFD1_RAT	Tomm22	Ufd1l	Ubiquitin recognition factor in ER-associated degradation protein 1 OS=Rattus norvegicus OX=10116 GN=Ufd1 PE=1 SV=1
14.6793	15.4545	16.2164	17.5099	17.8834	17.1698	17.2115	16.6092	15.9241	16.2694	16.7829	antigen processing and presentation of exogenous peptide antigen via MHC class II;apoptotic process;ciliary basal body-plasma membrane docking;endoplasmic reticulum to Golgi vesicle-mediated transport;G2/M transition of mitotic cell cycle;intraciliary retrograde transport;intraciliary transport involved in cilium assembly;macroautophagy;motile cilium assembly;negative regulation of nitric oxide b…	dynein intermediate chain binding;dynein light intermediate chain binding;enzyme binding;enzyme inhibitor activity;motor activity;nitric-oxide synthase regulator activity;protein C-terminus binding;protein domain specific binding;protein heterodimerization activity;protein homodimerization activity;scaffold protein binding	axon cytoplasm;centrosome;ciliary tip;cilium;COP9 signalosome;cytoplasm;cytoplasmic dynein complex;cytoskeleton;cytosol;dynein complex;ficolin-1-rich granule membrane;kinetochore;membrane;microtubule;mitochondrion;mitotic spindle;nucleus;plasma membrane;secretory granule;tertiary granule membrane	Cytoskeleton proteins;Vasopressin-regulated water reabsorption	+	Epo_Ctrl	Keep	Discard	#NAME?	#NAME?	1	10530	2	122.79	2.29309	0.0475152	1.99355	4.75272	P63170;Q15701	DYL1_RAT	Psen2	DYNLL1	Dynein light chain 1, cytoplasmic OS=Rattus norvegicus OX=10116 GN=Dynll1 PE=1 SV=1
15.2316	15.9718	15.5497	17.0426	17.3329	16.7297	17.0828	15.3196	15.7459	15.2266	17.0792	mRNA export from nucleus;regulation of translation	DNA binding;RNA binding	cytoplasmic ribonucleoprotein granule;nuclear speck;transcription export complex	Messenger RNA biogenesis	+	Epo_Ctrl	Keep	Discard	#NAME?	#NAME?	3	23647	3	121.86	2.83454	0.0375082	1.46265	6.3177	Q498U4	SARNP_RAT	Snx3	Sarnp	SAP domain-containing ribonucleoprotein OS=Rattus norvegicus OX=10116 GN=Sarnp PE=1 SV=3
12.0206	12.1432	12.5221	12.991	13.4753	13.4734	13.4225	9.27538	9.68803	11.9778	10.5859					+	Epo_Ctrl	Keep	Discard	#NAME?	#NAME?	1	257937	1	20.46	2.7106	0.0382703	1.11188	5.9289	Q27YE5	L_MOBVC	Cdc37	L	RNA-directed RNA polymerase L OS=Mobala mammarenavirus (isolate Rat/Central African Republic/Acar 3080/1983) OX=55097 GN=L PE=3 SV=1
15.7248	15.6121	15.8099	16.7576	16.808	16.4654	16.5765	15.8001	15.5763	15.5144	15.9352	formation of cytoplasmic translation initiation complex	translation initiation factor activity	cytosol;eukaryotic 43S preinitiation complex;eukaryotic 48S preinitiation complex;eukaryotic translation initiation factor 3 complex	Ribosome biogenesis;RNA transport;Translation factors	+	Epo_Ctrl	Keep	Discard	#NAME?	#NAME?	5	29284	5	320.24	3.51646	0.0317895	0.936268	8.86032	A0JPM9	EIF3J_RAT	L	Eif3j	Eukaryotic translation initiation factor 3 subunit J OS=Rattus norvegicus OX=10116 GN=Eif3j PE=1 SV=1
8.57812	8.9201	10.3144	16.1432	17.1832	16.5933	17.2705	16.5012	17.2781	17.5811	17.3995	amyloid precursor protein catabolic process;amyloid-beta metabolic process;calcium ion transport;intracellular signal transduction;membrane protein ectodomain proteolysis;Notch receptor processing;Notch signaling pathway;positive regulation of catalytic activity;protein processing;response to hypoxia	aspartic endopeptidase activity, intramembrane cleaving;endopeptidase activity	apical plasma membrane;cell cortex;centrosome;endoplasmic reticulum membrane;Golgi membrane;integral component of plasma membrane;integral component of presynaptic membrane;kinetochore;neuronal cell body;nuclear inner membrane;nucleus;perinuclear region of cytoplasm;Z disc	Alzheimer disease;Neurotrophin signaling pathway;Notch signaling pathway;Peptidases	+	Epo_Ctrl	Keep	Discard	#NAME?	#NAME?	1	50588	1	20.59	4.45178	0.018	7.52669	13.8427	O08947;O35546;O88777	PSN2_RAT	Arpc5	Psen2	Presenilin-2 OS=Rattus norvegicus OX=10116 GN=Psen2 PE=1 SV=2
15.0924	15.1015	14.8098	15.7679	16.0865	15.7175	16.2383	16.5027	16.0134	15.9787	16.2542	negative regulation of phagocytosis;positive regulation of neuron projection development;protein to membrane docking;protein transport;regulation of Wnt signaling pathway	phosphatidylinositol-3,5-bisphosphate binding;phosphatidylinositol-3-phosphate binding;phosphatidylinositol-4-phosphate binding;phosphatidylinositol-5-phosphate binding	clathrin-coated vesicle;early endosome;early phagosome;endosome membrane	Endocytosis	+	Epo_Ctrl	Keep	Discard	#NAME?	#NAME?	5	18808	5	225.87	2.61378	0.0423614	0.951338	5.63854	Q5U211	SNX3_RAT	Ppp1r14b	Snx3	Sorting nexin-3 OS=Rattus norvegicus OX=10116 GN=Snx3 PE=1 SV=1
14.8782	14.5507	14.7037	16.6332	16.8217	16.3988	16.0177	15.8824	14.9581	15.1051	15.2695	modulation of excitatory postsynaptic potential;positive regulation of synaptic vesicle endocytosis;regulation of synaptic vesicle endocytosis;synaptic vesicle uncoating	beta-1 adrenergic receptor binding;GTPase binding;identical protein binding;ion channel binding;lipid binding;phosphatase binding;protein C-terminus binding;SH3 domain binding	cell junction;cell projection;cytosol;early endosome membrane;glutamatergic synapse;hippocampal mossy fiber to CA3 synapse;membrane;podosome;postsynaptic density, intracellular component;presynapse;Schaffer collateral - CA1 synapse;synapse	Endocytosis;Membrane trafficking	+	Epo_Ctrl	Keep	Discard	#NAME?	#NAME?	2	41694	2	65.5	3.30662	0.038087	1.75697	7.99759	O35964	SH3G1_RAT	Glrx3	Sh3gl1	Endophilin-A2 OS=Rattus norvegicus OX=10116 GN=Sh3gl1 PE=1 SV=1
15.3218	15.0909	14.7849	17.2542	17.4644	17.0172	17.7724	17.2214	17.7344	17.5941	17.5248	actin filament network formation;Arp2/3 complex-mediated actin nucleation;cell migration;lamellipodium organization;maintenance of cell polarity;microtubule organizing center localization;orbitofrontal cortex development;smooth muscle cell migration	actin filament binding;structural constituent of cytoskeleton	Arp2/3 protein complex;cytoplasm;endosome;growth cone;lamellipodium;neuron projection;nucleus;site of double-strand break	Bacterial invasion of epithelial cells;Cytoskeleton proteins;Endocytosis;Fc gamma R-mediated phagocytosis;Membrane trafficking;Regulation of actin cytoskeleton;Salmonella infection	+	Epo_Ctrl	Keep	Discard	#NAME?	#NAME?	2	16367	2	124.93	3.77681	0.0126154	2.31119	10.0465	Q4KLF8	ARPC5_RAT	Adrbk1	Arpc5	Actin-related protein 2/3 complex subunit 5 OS=Rattus norvegicus OX=10116 GN=Arpc5 PE=1 SV=3
13.0947	13.6577	13.0661	14.9706	15.083	14.4594	14.8338	12.8774	13.3695	12.0452	14.0728	response to cadmium ion	electron transfer activity;enzyme binding;heme binding;metal ion binding	cytosol;endoplasmic reticulum;endoplasmic reticulum membrane;integral component of membrane;intracellular membrane-bounded organelle;organelle membrane	Energy metabolism	+	Epo_Ctrl	Keep	Discard	#NAME?	#NAME?	1	15346	1	21.36	3.00189	0.0400976	1.56386	6.87534	O35768;P00173	CYB5_RAT	Zc3h15	Cyb5a	Cytochrome b5 OS=Rattus norvegicus OX=10116 GN=Cyb5a PE=1 SV=2
15.7113	14.8275	15.2896	18.0792	17.1505	17.3989	17.8624	17.9045	17.7704	17.7962	18.417	innate immune response;regulation of phosphorylation	phosphatase inhibitor activity;protein phosphatase regulator activity;protein serine/threonine phosphatase inhibitor activity	cytoplasm	Protein phosphatases and associated proteins	+	Epo_Ctrl	Keep	Discard	#NAME?	#NAME?	2	16061	2	126.28	3.07314	0.0429714	2.34664	7.12489	Q8K3F3	PP14B_RAT	Tbca	Ppp1r14b	Protein phosphatase 1 regulatory subunit 14B OS=Rattus norvegicus OX=10116 GN=Ppp1r14b PE=2 SV=1
11.5494	8.93779	7.51808	15.2225	15.5588	14.4052	15.3576	15.1019	14.2171	15.6864	15.163	aging;cellular response to catecholamine stimulus;cellular response to chemokine;cellular response to epidermal growth factor stimulus;cellular response to glucose stimulus;cellular response to organic cyclic compound;cellular response to phorbol 13-acetate 12-myristate;cellular response to rapamycin;desensitization of G protein-coupled receptor signaling pathway;follicle-stimulating hormone sign…	ATP binding;beta-adrenergic receptor kinase activity;delta-type opioid receptor binding;G protein-coupled receptor binding;G protein-coupled receptor kinase activity;kappa-type opioid receptor binding;scaffold protein binding;ubiquitin protein ligase binding	apical plasma membrane;axon;basolateral plasma membrane;caveola;cytoplasm;cytosol;dendritic shaft;dendritic spine;membrane raft;mitochondrion;nucleus;synapse	Chemokine signaling pathway;Endocytosis;Exosome;Glutamatergic synapse;Hedgehog signaling pathway;Morphine addiction;Olfactory transduction;Protein kinases	+	Epo_Ctrl	Keep	Discard	#NAME?	#NAME?	1	80475	1	107.27	2.60747	0.0417882	5.80091	5.62003	P26817	ARBK1_RAT	PLP1	Adrbk1	Beta-adrenergic receptor kinase 1 OS=Rattus norvegicus OX=10116 GN=Grk2 PE=1 SV=1
15.365	15.0877	15.2193	16.2467	16.2408	15.7618	15.8615	15.2625	15.0739	14.769	15.4516			endoplasmic reticulum tubular network;integral component of membrane	Exosome	+	Epo_Ctrl	Keep	Discard	#NAME?	#NAME?	2	21645	2	81.5	2.35095	0.048	0.80372	4.90448	B2RZ37	REEP5_RAT	Mapre2	Reep5	Receptor expression-enhancing protein 5 OS=Rattus norvegicus OX=10116 GN=Reep5 PE=1 SV=1
20.193	20.3827	20.9468	22.1379	22.1553	21.8066	21.9508	22.2279	22.3914	20.9785	22.6614	activation of adenylate cyclase activity;calcium-mediated signaling;detection of calcium ion;establishment of protein localization to membrane;establishment of protein localization to mitochondrial membrane;G2/M transition of mitotic cell cycle;negative regulation of ryanodine-sensitive calcium-release channel activity;positive regulation by host of symbiont cAMP-mediated signal transduction;posi…	adenylate cyclase activator activity;adenylate cyclase binding;calcium channel inhibitor activity;calcium channel regulator activity;calcium ion binding;calcium-dependent protein binding;disordered domain specific binding;ion channel binding;nitric-oxide synthase binding;nitric-oxide synthase regulator activity;N-terminal myristoylation domain binding;phosphatidylinositol 3-kinase binding;protein…	calcium channel complex;catalytic complex;centrosome;cytoplasm;cytosol;growth cone;mitochondrion;myelin sheath;neuron projection;nucleoplasm;nucleus;plasma membrane;sarcomere;spindle microtubule;spindle pole;voltage-gated potassium channel complex	Adrenergic signaling in cardiomyocytes;Alcoholism;Aldosterone synthesis and secretion;Alzheimer disease;Amphetamine addiction;Apelin signaling pathway;Calcium signaling pathway;cAMP signaling pathway;Cellular senescence;cGMP-PKG signaling pathway;Chromosome and associated proteins;Circadian entrainment;C-type lectin receptor signaling pathway;Dopaminergic synapse;Estrogen signaling pathway;Exosom…	+	Epo_Ctrl	Keep	Discard	#NAME?	#NAME?	10	16827	13	1039	3.05426	0.0417778	1.50515	7.05802	P0DP29	CALM1_RAT	Cand1	Calm1	Calmodulin-1 OS=Rattus norvegicus OX=10116 GN=Calm1 PE=1 SV=1
12.8711	12.6927	12.7883	13.9832	14.2563	14.5082	14.0839	6.49043	7.04346	7.06308	6.44655	ATP hydrolysis coupled cation transmembrane transport;ATP metabolic process;ATP synthesis coupled proton transport	proton transmembrane transporter activity	mitochondrial proton-transporting ATP synthase complex;mitochondrial proton-transporting ATP synthase complex, coupling factor F(o)	Oxidative phosphorylation;Thermogenesis	+	Epo_Ctrl	Keep	Discard	#NAME?	#NAME?	1	11426	1	30.17	3.7639	0.0117143	1.42384	9.98448	G3V9A9;Q6PDU7	ATP5L_RAT	Mapre1	Atp5l	ATP synthase subunit g, mitochondrial OS=Rattus norvegicus OX=10116 GN=Atp5mg PE=1 SV=2
19.3891	19.4026	19.3568	19.7338	19.8281	19.7755	19.9104	19.3732	19.1513	19.0728	19.2512	ATP biosynthetic process;ATP metabolic process;ATP synthesis coupled proton transport;cellular response to nitric oxide;oxidative phosphorylation	proton-transporting ATP synthase activity, rotational mechanism	mitochondrial envelope;mitochondrial inner membrane;mitochondrial proton-transporting ATP synthase complex;mitochondrial proton-transporting ATP synthase complex, catalytic core F(1);proton-transporting ATP synthase complex, catalytic core F(1)		+	Epo_Ctrl	Keep	Discard	#NAME?	#NAME?	8	30229	8	510.65	3.60265	0.024	0.429092	9.23814	P35435	ATPG_RAT	Manf	Atp5c1	ATP synthase subunit gamma, mitochondrial OS=Rattus norvegicus OX=10116 GN=Atp5f1c PE=1 SV=2
14.6883	14.4819	14.1702	15.458	16.0461	15.4977	15.6362	12.4299	10.5568	11.7552	12.9921	alanyl-tRNA aminoacylation;regulation of translational fidelity	alanine-tRNA ligase activity;ATP binding;metal ion binding;nucleic acid binding;Ser-tRNA(Ala) hydrolase activity	cytoplasm	Transfer RNA biogenesis	+	Epo_Ctrl	Keep	Discard	#NAME?	#NAME?	3	45464	3	155.79	2.72628	0.0393333	1.2127	5.977	Q5XI97	AASD1_RAT	Ctnnbl1	Aarsd1	Alanyl-tRNA editing protein Aarsd1 OS=Rattus norvegicus OX=10116 GN=Aarsd1 PE=1 SV=1
15.8516	15.5805	15.6092	16.9376	17.3674	16.7586	16.8027	15.7989	15.6659	15.6748	15.8358					+	Epo_Ctrl	Keep	Discard	#NAME?	#NAME?	1	51651	1	79.95	3.08515	0.0442353	1.28617	7.1677	P17697	CLUS_BOVIN	CNTNAP5	CLU	Clusterin OS=Bos taurus OX=9913 GN=CLU PE=1 SV=1
12.8166	12.831	12.5681	15.3087	14.5999	14.6086	13.8246	10.6022	12.0485	12.7585	13.4833	fatty acid metabolic process;protein depalmitoylation	carboxylic ester hydrolase activity;palmitoyl-(protein) hydrolase activity	cytoplasm;Golgi stack	Glycerophospholipid metabolism	+	Epo_Ctrl	Keep	Discard	#NAME?	#NAME?	1	25133	1	46.62	2.40516	0.0470088	1.84688	5.04977	Q9QYL8	LYPA2_RAT	Cd276	Lypla2	Acyl-protein thioesterase 2 OS=Rattus norvegicus OX=10116 GN=Lypla2 PE=1 SV=1
9.88326	10.9227	10.7066	12.6344	13.3775	12.5988	12.3799	9.80607	10.9419	12.467	12.6185	neural fold bending		nucleus		+	Epo_Ctrl	Keep	Discard	#NAME?	#NAME?	1	117675	1	22.54	2.75822	0.0368116	2.24348	6.07596	Q9ESV1	LUZP1_RAT	Rab35	Luzp1	Leucine zipper protein 1 OS=Rattus norvegicus OX=10116 GN=Luzp1 PE=1 SV=1
15.8119	15.6935	15.6731	16.3864	16.4561	16.147	16.1114	15.9426	15.7851	15.6258	15.9091	mitochondrial ATP synthesis coupled proton transport;mitochondrial electron transport, cytochrome c to oxygen;response to hormone;response to peptide hormone	cytochrome-c oxidase activity;metal ion binding	mitochondrial respiratory chain complex IV	Alzheimer disease;Cardiac muscle contraction;Huntington disease;Non-alcoholic fatty liver disease (NAFLD);Oxidative phosphorylation;Parkinson disease;Thermogenesis	+	Epo_Ctrl	Keep	Discard	#NAME?	#NAME?	2	14191	2	98.92	2.42138	0.0468571	0.54902	5.09383	P12075	COX5B_RAT	Pacsin1	Cox5b	Cytochrome c oxidase subunit 5B, mitochondrial OS=Rattus norvegicus OX=10116 GN=Cox5b PE=1 SV=2
17.3486	17.116	17.252	17.6666	17.7872	17.719	17.7213	17.6279	17.7681	17.7795	17.8372	cell division;protein localization to microtubule;protein localization to microtubule plus-end;regulation of microtubule polymerization or depolymerization;spindle assembly	microtubule binding;microtubule plus-end binding	cytoplasmic microtubule;microtubule;microtubule organizing center;microtubule plus-end;spindle midzone	Chromosome and associated proteins;Cytoskeleton proteins	+	Epo_Ctrl	Keep	Discard	#NAME?	#NAME?	3	37193	3	167.32	3.21035	0.0378571	0.484651	7.62719	Q3B8Q0	MARE2_RAT	Dync1li1	Mapre2	Microtubule-associated protein RP/EB family member 2 OS=Rattus norvegicus OX=10116 GN=Mapre2 PE=1 SV=1
19.4644	19.3535	19.0065	19.9613	19.9546	20.093	19.8542	19.7246	19.6916	19.7041	20.247	actin filament organization;brain development	actin filament binding	actin filament;brush border;cytoplasm	Adrenergic signaling in cardiomyocytes;Cardiac muscle contraction;Cytoskeleton proteins;Dilated cardiomyopathy (DCM);Hypertrophic cardiomyopathy (HCM);Pathways in cancer;Thyroid cancer	+	Epo_Ctrl	Keep	Discard	#NAME?	#NAME?	4	29217	9	659.43	2.51444	0.0428687	0.690969	5.35213	Q63599;Q63600;Q63601;Q63610	TPM3_RAT	SNAP25	Tpm3	Tropomyosin alpha-3 chain OS=Rattus norvegicus OX=10116 GN=Tpm3 PE=1 SV=2
16.6142	16.9271	17.3824	18.3493	18.4079	18.13	18.2344	18.1212	18.5376	18.461	18.6525	cell division;cell migration;negative regulation of microtubule polymerization;positive regulation of microtubule plus-end binding;positive regulation of microtubule polymerization;protein localization to microtubule;protein localization to microtubule plus-end;regulation of microtubule polymerization or depolymerization;spindle assembly	identical protein binding;microtubule binding;microtubule plus-end binding;protein kinase binding	cell projection membrane;centrosome;cortical microtubule cytoskeleton;cytoplasmic microtubule;focal adhesion;Golgi apparatus;microtubule;microtubule organizing center;microtubule plus-end;spindle midzone	Chromosome and associated proteins;Cytoskeleton proteins	+	Epo_Ctrl	Keep	Discard	#NAME?	#NAME?	6	30156	6	465.87	2.89565	0.03944	1.30586	6.51684	Q66HR2	MARE1_RAT	Anxa2	Mapre1	Microtubule-associated protein RP/EB family member 1 OS=Rattus norvegicus OX=10116 GN=Mapre1 PE=1 SV=3
17.169	16.833	16.9881	18.0104	18.2306	17.8308	17.637	16.8837	16.8212	17.0381	16.8695	autophagosome assembly;autophagy of mitochondrion;cellular response to nitrogen starvation;positive regulation of protein binding	microtubule binding;protein domain specific binding;tubulin binding	autophagosome membrane;axon;cytoplasm;cytoplasmic vesicle;cytosol;dendrite;endomembrane system;microtubule;microtubule associated complex;neuronal cell body	Cytoskeleton proteins;Ferroptosis;Membrane trafficking;Mitochondrial biogenesis	+	Epo_Ctrl	Keep	Discard	#NAME?	#NAME?	1	16441	3	138.73	2.5517	0.0437419	0.930496	5.45823	Q62625;Q6XVN7	MLP3B_RAT	Akap8	Map1lc3b	Microtubule-associated proteins 1A/1B light chain 3B OS=Rattus norvegicus OX=10116 GN=Map1lc3b PE=1 SV=3
16.4147	16.2833	15.8976	17.1521	17.259	16.8746	17.1064	16.7269	16.991	16.8539	17.0844	dopaminergic neuron differentiation;neuron projection development;response to unfolded protein	growth factor activity;lipid binding	endoplasmic reticulum;extracellular space;perinuclear region of cytoplasm;sarcoplasmic reticulum lumen		+	Epo_Ctrl	Keep	Discard	#NAME?	#NAME?	2	20831	2	129.5	2.5915	0.0415909	0.899519	5.57333	P0C5H9	MANF_RAT	Rplp2	Manf	Mesencephalic astrocyte-derived neurotrophic factor OS=Rattus norvegicus OX=10116 GN=Manf PE=1 SV=1
20.2635	20.0591	20.4445	20.9921	20.7792	20.7988	20.8702	20.4181	20.4857	20.4753	20.7537	amyloid-beta clearance by transcytosis;astral microtubule organization;cellular response to acidic pH;ciliary basal body-plasma membrane docking;constitutive secretory pathway;establishment of protein localization to membrane;establishment of protein localization to organelle;establishment of vesicle localization;exocytosis;exosomal secretion;insulin secretion involved in cellular response to glu…	GDP binding;GTP binding;GTPase activity;microtubule binding;myosin V binding;syntaxin binding	anchored component of synaptic vesicle membrane;axon;cell junction;centrosome;cleavage furrow;cytoplasm;cytoplasmic vesicle;cytoplasmic vesicle membrane;cytosol;endosome;extracellular exosome;glutamatergic synapse;Golgi apparatus;intracellular membrane-bounded organelle;kinetochore microtubule;membrane;microtubule organizing center;mitochondrion;multivesicular body;perinuclear region of cytoplasm…	AMPK signaling pathway;Endocrine and other factor-regulated calcium reabsorption;Endocytosis;Exosome;GTP-binding proteins;Influenza A;Membrane trafficking;Pancreatic secretion;Vasopressin-regulated water reabsorption	+	Epo_Ctrl	Keep	Discard	#NAME?	#NAME?	11	24588	11	875.77	2.57822	0.0428444	0.604404	5.53471	O35509;P24410;P62494;Q9ET14;Q9JLX1	RB11B_RAT;RB11A_RAT	Arpc5l	RAB11A	Ras-related protein Rab-11B OS=Rattus norvegicus OX=10116 GN=Rab11b PE=1 SV=4
13.2128	13.2271	13.3701	14.862	15.28	14.8725	15.3539	14.9889	14.8994	15.2954	15.4836	apoptotic process;mRNA processing;positive regulation of apoptotic process;RNA splicing;somatic diversification of immunoglobulins	enzyme binding	nucleoplasm;nucleus;Prp19 complex;spliceosomal complex	Spliceosome	+	Epo_Ctrl	Keep	Discard	#NAME?	#NAME?	3	65363	3	114.4	4.0358	0.0136	1.82214	11.3698	Q4V8K2	CTBL1_RAT	Psme1	Ctnnbl1	Beta-catenin-like protein 1 OS=Rattus norvegicus OX=10116 GN=Ctnnbl1 PE=1 SV=1
15.024	14.7556	14.7401	15.5308	15.7763	15.5283	15.5247	14.9469	15.2412	15.5445	15.1372	negative regulation of axon extension;negative regulation of axon regeneration;negative regulation of collateral sprouting;negative regulation of dendritic spine development;negative regulation of neuron projection development;regulation of postsynaptic density assembly;regulation of presynapse assembly;synaptic membrane adhesion	chondroitin sulfate binding;heparan sulfate proteoglycan binding;heparin binding;protein tyrosine phosphatase activity	axon;cell junction;glutamatergic synapse;integral component of postsynaptic density membrane;integral component of presynaptic membrane;integral component of synaptic vesicle membrane;perikaryon	Protein phosphatases and associated proteins	+	Epo_Ctrl	Keep	Discard	#NAME?	#NAME?	1	212995	1	40.1	3.05002	0.0406486	0.750107	7.04309	Q07808;Q3KRE9;Q64605;Q64621;Q64675	PTPRS_RAT	GLG1	Ptprs	Receptor-type tyrosine-protein phosphatase S OS=Rattus norvegicus OX=10116 GN=Ptprs PE=1 SV=2
14.3983	14.5251	14.4305	15.1152	14.9452	14.8024	14.9469	14.2119	14.1256	14.0699	14.4034	endoplasmic reticulum to Golgi vesicle-mediated transport;Golgi organization;Golgi vesicle docking;intracellular protein transport;intra-Golgi vesicle-mediated transport;membrane fusion;transcytosis;vesicle fusion with Golgi apparatus	protein transporter activity	cytosol;endoplasmic reticulum;ER to Golgi transport vesicle membrane;fibrillar center;Golgi membrane;Golgi stack;perinuclear region of cytoplasm		+	Epo_Ctrl	Keep	Discard	#NAME?	#NAME?	4	108122	5	163.05	2.76735	0.036	0.50112	6.10448	P41542	USO1_RAT	PPP3R1	Uso1	General vesicular transport factor p115 OS=Rattus norvegicus OX=10116 GN=Uso1 PE=1 SV=1
13.7304	13.7544	14.2146	14.8951	14.722	14.5195	14.5882	14.0415	14.2368	14.1183	14.0319	brain development;cardiac muscle cell development;cardiac muscle contraction;cell aging;cell projection organization;cellular response to hypoxia;cellular response to leucine;cellular response to leucine starvation;cellular response to nutrient levels;'de novo' pyrimidine nucleobase biosynthetic process;energy reserve metabolic process;germ cell development;heart morphogenesis;heart valve morphog…	ATP binding;identical protein binding;phosphoprotein binding;protein domain specific binding;protein kinase binding;protein serine/threonine kinase activity;ribosome binding;RNA polymerase III type 1 promoter DNA binding;RNA polymerase III type 2 promoter DNA binding;RNA polymerase III type 3 promoter DNA binding;TFIIIC-class transcription factor complex binding;translation regulator activity	cytosol;dendrite;endoplasmic reticulum membrane;glutamatergic synapse;Golgi membrane;lysosome;mitochondrial outer membrane;nucleus;PML body;postsynaptic cytosol;protein-containing complex;TORC1 complex;TORC2 complex	Acute myeloid leukemia;Adipocytokine signaling pathway;AMPK signaling pathway;Apelin signaling pathway;Autophagy - animal;Autophagy - other;Breast cancer;Cellular senescence;Central carbon metabolism in cancer;Choline metabolism in cancer;Colorectal cancer;EGFR tyrosine kinase inhibitor resistance;Endocrine resistance;ErbB signaling pathway;Gastric cancer;Glioma;Hepatocellular carcinoma;Herpes si…	+	Epo_Ctrl	Keep	Discard	#NAME?	#NAME?	2	290662	2	64.98	2.29539	0.0476031	0.781409	4.75869	P42346	MTOR_RAT	Capn5	Mtor	Serine/threonine-protein kinase mTOR OS=Rattus norvegicus OX=10116 GN=Mtor PE=1 SV=1
17.2374	17.5099	17.2999	17.8563	17.9718	18.0684	17.9945	16.9873	16.7791	17.0842	17.378	aggrephagy;apoptotic process;autophagy;cell differentiation;endosome organization;immune system process;macroautophagy;mitochondrion organization;mitophagy;negative regulation of growth of symbiont in host;negative regulation of transcription by RNA polymerase II;positive regulation of long-term synaptic potentiation;positive regulation of protein localization to plasma membrane;positive regulati…	ionotropic glutamate receptor binding;K63-linked polyubiquitin modification-dependent protein binding;protein homodimerization activity;protein kinase C binding;SH2 domain binding;ubiquitin binding;ubiquitin protein ligase binding;zinc ion binding	aggresome;amphisome;autolysosome;autophagosome;cytosol;endoplasmic reticulum;late endosome;Lewy body;mitochondrion;P-body;phagophore assembly site;PML body;sarcomere;sperm midpiece	Cellular senescence;Exosome;Fluid shear stress and atherosclerosis;Membrane trafficking;Mitochondrial biogenesis;Mitophagy - animal;Necroptosis;Osteoclast differentiation	+	Epo_Ctrl	Keep	Discard	#NAME?	#NAME?	4	48392	4	296.69	3.10041	0.0437576	0.623711	7.22239	O08623;Q8CH59	SQSTM_RAT	Uqcrh	Sqstm1	Sequestosome-1 OS=Rattus norvegicus OX=10116 GN=Sqstm1 PE=1 SV=1
19.1429	19.1034	19.1951	19.854	19.5573	19.5957	19.8434	19.7771	19.7116	19.6996	20.156	associative learning;axonogenesis;calcium ion-regulated exocytosis of neurotransmitter;chemical synaptic transmission;endosomal transport;exocytic insertion of neurotransmitter receptor to postsynaptic membrane;exocytosis;growth hormone secretion;locomotory behavior;long-term memory;long-term synaptic potentiation;neuron differentiation;neurotransmitter receptor internalization;neurotransmitter s…	calcium-dependent protein binding;ion channel binding;myosin binding;protein domain specific binding;protein N-terminus binding;SNAP receptor activity;SNARE binding;syntaxin binding;syntaxin-1 binding;voltage-gated potassium channel activity	actin cytoskeleton;anchored component of presynaptic membrane;axon;axonal growth cone;BLOC-1 complex;cell junction;cytoplasm;cytoskeleton;cytosol;endosome;extrinsic component of cytoplasmic side of plasma membrane;filopodium;glutamatergic synapse;growth cone;intracellular organelle;lamellipodium;membrane;membrane raft;myelin sheath;neuron projection;neuronal cell body;perinuclear region of cytopl…	Insulin secretion;Membrane trafficking;Synaptic vesicle cycle	+	Epo_Ctrl	Keep	Discard	#NAME?	#NAME?	17	23528	17	1074.88	2.69617	0.03776	0.565478	5.88493	P13795;P36974;P60881;P70557;P70558;Q8IXK3;Q96FM2;Q9BR45	SNP25_RAT	Khdrbs1	SNAP25	Synaptosomal-associated protein 25 OS=Rattus norvegicus OX=10116 GN=Snap25 PE=1 SV=1
21.8977	21.7511	21.5585	22.2787	22.3042	22.2214	22.3529	22.2546	22.2433	22.1437	22.4041	angiogenesis;biomineral tissue development;body fluid secretion;catabolism by host of symbiont protein;collagen fibril organization;endocardial cell differentiation;fibrinolysis;growth plate cartilage development;membrane raft assembly;negative regulation by host of symbiont molecular function;negative regulation of development of symbiont involved in interaction with host;negative regulation of …	actin filament binding;bone sialoprotein binding;calcium channel activity;calcium ion binding;calcium-dependent phospholipid binding;calcium-dependent protein binding;identical protein binding;phosphatidylinositol-4,5-bisphosphate binding;phosphatidylserine binding;phospholipase A2 inhibitor activity;protease binding;Rab GTPase binding;S100 protein binding;virion binding;voltage-gated calcium cha…	basement membrane;basolateral plasma membrane;cell cortex;cell surface;cytoplasm;cytosol;early endosome;extracellular exosome;extracellular space;extrinsic component of plasma membrane;late endosome membrane;lipid droplet;lysosomal membrane;macropinosome;melanosome;membrane;membrane raft;midbody;myelin sheath adaxonal region;nucleus;PCSK9-AnxA2 complex;perinuclear region of cytoplasm;plasma membr…	Exosome;Membrane trafficking	+	Epo_Ctrl	Keep	Discard	#NAME?	#NAME?	21	38939	21	1909.1	2.81933	0.0363175	0.55356	6.26893	Q07936	ANXA2_RAT	S100a5	Anxa2	Annexin A2 OS=Rattus norvegicus OX=10116 GN=Anxa2 PE=1 SV=2
11.5369	11.9739	11.7021	12.6142	12.6757	12.6135	12.7944	12.7226	12.7677	10.7785	12.376	respiratory electron transport chain;response to oxidative stress	4 iron, 4 sulfur cluster binding;electron transfer activity;electron-transferring-flavoprotein dehydrogenase activity;iron-sulfur cluster binding;metal ion binding;oxidoreductase activity, oxidizing metal ions with flavin as acceptor;ubiquinone binding	integral component of mitochondrial inner membrane;mitochondrial membrane		+	Epo_Ctrl	Keep	Discard	#NAME?	#NAME?	2	69010	2	45.51	3.29398	0.0378333	0.936828	7.94809	Q6UPE1	ETFD_RAT	Uqcrq	Etfdh	Electron transfer flavoprotein-ubiquinone oxidoreductase, mitochondrial OS=Rattus norvegicus OX=10116 GN=Etfdh PE=1 SV=1
14.2199	13.2244	13.3921	15.5452	15.9982	15.3351	15.3525	13.7159	12.8775	14.1929	14.0055	positive regulation of transcription elongation from RNA polymerase II promoter;protein ubiquitination;ubiquitin-dependent protein catabolic process	protein-containing complex binding	elongin complex;VCB complex	DNA repair and recombination proteins;HIF-1 signaling pathway;Human immunodeficiency virus 1 infection;Pathways in cancer;Renal cell carcinoma;Ubiquitin mediated proteolysis;Ubiquitin system	+	Epo_Ctrl	Keep	Discard	#NAME?	#NAME?	2	12636	2	144.22	2.78627	0.0357538	1.94561	6.16392	P83941;Q63182	ELOC_RAT	Baiap2	Tceb1	Elongin-C OS=Rattus norvegicus OX=10116 GN=Eloc PE=1 SV=1
13.8561	13.3197	13.2478	15.1029	15.4703	15.1331	14.8955	12.9845	13.5546	12.2988	13.0999	adenine metabolic process;ADP biosynthetic process;AMP metabolic process;ATP metabolic process;brain development;dATP metabolic process;liver development;oxidative phosphorylation;response to thyroid hormone	adenylate kinase activity;ATP binding	cytoplasm;cytosol;mitochondrial intermembrane space;mitochondrion;nucleus	Exosome;Purine metabolism;Thiamine metabolism	+	Epo_Ctrl	Keep	Discard	#NAME?	#NAME?	1	26648	1	28.33	3.26839	0.0376	1.67591	7.84864	P29410;Q6P7C6	KAD2_RAT	Hikeshi	Ak2	Adenylate kinase 2, mitochondrial OS=Rattus norvegicus OX=10116 GN=Ak2 PE=2 SV=2
15.6434	15.3961	15.8173	16.8733	17.0115	16.4193	16.5271	16.4251	15.9933	15.7	16.5328	microtubule-based process;positive regulation of ATP-dependent microtubule motor activity, plus-end-directed	dynein intermediate chain binding;dynein light intermediate chain binding;motor activity;protein heterodimerization activity;protein homodimerization activity;scaffold protein binding	centrosome;cytoplasm;cytoplasmic dynein complex;dynein complex;glutamatergic synapse;microtubule;myosin V complex;postsynaptic density	Cytoskeleton proteins;Vasopressin-regulated water reabsorption	+	Epo_Ctrl	Keep	Discard	#NAME?	#NAME?	2	10457	3	126.71	2.59748	0.0408276	1.08887	5.59076	Q78P75	DYL2_RAT	Ppfia3	Dynll2	Dynein light chain 2, cytoplasmic OS=Rattus norvegicus OX=10116 GN=Dynll2 PE=1 SV=1
19.1725	19.244	19.4843	19.7866	19.7803	19.6954	19.7288	19.1056	18.9124	19.3545	19.289	antigen processing and presentation of exogenous peptide antigen via MHC class II;aorta development;clathrin coat assembly;clathrin-dependent endocytosis;coronary vasculature development;ephrin receptor signaling pathway;low-density lipoprotein particle clearance;low-density lipoprotein particle receptor catabolic process;membrane organization;negative regulation of neuron death;positive regulati…	cargo receptor activity;clathrin binding;protein-containing complex binding;signal sequence binding	AP-2 adaptor complex;AP-type membrane coat adaptor complex;clathrin coat;clathrin-coated endocytic vesicle;clathrin-coated endocytic vesicle membrane;cytosol;endocytic vesicle membrane;endolysosome membrane;glutamatergic synapse;membrane;plasma membrane;postsynapse;presynapse	Endocrine and other factor-regulated calcium reabsorption;Endocytosis;Huntington disease;Membrane trafficking;Synaptic vesicle cycle	+	Epo_Ctrl	Keep	Discard	#NAME?	#NAME?	18	105398	28	1840.58	2.52842	0.0434583	0.447502	5.39177	P21851;P62944	AP2B1_RAT	Yap1	AP2B1	AP-2 complex subunit beta OS=Rattus norvegicus OX=10116 GN=Ap2b1 PE=1 SV=1
20.5207	20.4083	20.2029	21.3486	21.4724	21.1468	21.4739	21.0068	21.289	21.316	21.4033	cellular response to cAMP;cellular response to Thyroid stimulating hormone;positive regulation of translation;translational elongation	iron ion binding;ribonucleoprotein complex binding;structural constituent of ribosome	cytosolic large ribosomal subunit	Ribosome	+	Epo_Ctrl	Keep	Discard	#NAME?	#NAME?	4	11685	5	470.85	3.35821	0.0438	0.983147	8.2025	P02401;Q499W9	RLA2_RAT	Plod2	Rplp2	60S acidic ribosomal protein P2 OS=Rattus norvegicus OX=10116 GN=Rplp2 PE=1 SV=2
16.4555	16.5077	17.0875	17.7346	17.5844	17.5975	17.4477	16.4436	16.5827	16.9011	17.1756	detection of temperature stimulus involved in sensory perception of pain;inflammatory response	heparin binding;metalloendopeptidase inhibitor activity	cytoplasm		+	Epo_Ctrl	Keep	Discard	#NAME?	#NAME?	2	25735	3	209.06	2.37039	0.0479661	0.907459	4.95622	Q64361	LXN_RAT	Exoc8	Lxn	Latexin OS=Rattus norvegicus OX=10116 GN=Lxn PE=1 SV=1
15.7229	15.762	15.6834	16.3715	16.6478	16.0818	16.3805	15.9872	16.1104	16.2138	16.2873	Arp2/3 complex-mediated actin nucleation;cell migration	actin filament binding	Arp2/3 protein complex;cytoplasm;glutamatergic synapse	Bacterial invasion of epithelial cells;Cytoskeleton proteins;Endocytosis;Fc gamma R-mediated phagocytosis;Membrane trafficking;Regulation of actin cytoskeleton;Salmonella infection	+	Epo_Ctrl	Keep	Discard	#NAME?	#NAME?	3	17057	3	182.02	2.26883	0.0497353	0.647639	4.69006	A1L108;Q4KM42	ARP5L_RAT	Larp7	Arpc5l	Actin-related protein 2/3 complex subunit 5-like protein OS=Rattus norvegicus OX=10116 GN=Arpc5l PE=1 SV=2
17.3275	17.0056	17.1028	17.7677	17.8271	17.5503	17.75	16.8926	17.3432	17.5005	17.2637	axonogenesis;endoplasmic reticulum organization;endoplasmic reticulum tubular network membrane organization;protein homooligomerization	GTP binding;GTPase activity;identical protein binding	axon;endoplasmic reticulum;endoplasmic reticulum membrane;endoplasmic reticulum tubular network;endoplasmic reticulum tubular network membrane;Golgi apparatus;Golgi cis cisterna;Golgi membrane;integral component of membrane	Membrane trafficking	+	Epo_Ctrl	Keep	Discard	#NAME?	#NAME?	9	63677	10	557.44	2.53602	0.044383	0.57848	5.41341	Q6PST4	ATLA1_RAT	Lin7a	Atl1	Atlastin-1 OS=Rattus norvegicus OX=10116 GN=Atl1 PE=1 SV=1
18.178	18.4148	18.1729	18.651	18.7444	18.854	18.6721	17.5188	17.9023	18.0235	17.9264	assembly of large subunit precursor of preribosome;gene silencing by miRNA;mature ribosome assembly;miRNA mediated inhibition of translation;positive regulation of translation;regulation of fatty acid biosynthetic process;regulation of glycolytic process;regulation of megakaryocyte differentiation;regulation of reactive oxygen species metabolic process;response to insulin;ribosomal large subunit …	ribosomal large subunit binding;ribosome binding;translation initiation factor activity	cytosol;nucleolus;preribosome, large subunit precursor	Ribosome biogenesis;Ribosome biogenesis in eukaryotes;Translation factors	+	Epo_Ctrl	Keep	Discard	#NAME?	#NAME?	1	27067	2	143.84	2.57515	0.0426087	0.475135	5.52582	Q3KRD8	IF6_RAT	Ddx39a	Eif6	Eukaryotic translation initiation factor 6 OS=Rattus norvegicus OX=10116 GN=Eif6 PE=1 SV=1
13.3734	13.3502	13.2184	13.9055	13.7628	13.8193	13.5762	10.794	10.1336	9.75643	11.4547	lysine biosynthetic process via aminoadipic acid	holo-[acyl-carrier-protein] synthase activity;magnesium ion binding	cytoplasm	Pantothenate and CoA biosynthesis	+	Epo_Ctrl	Keep	Discard	#NAME?	#NAME?	1	36021	1	36.51	2.35724	0.047563	0.451982	4.92118	B2RYJ4	ADPPT_RAT	Dnm3	Aasdhppt	L-aminoadipate-semialdehyde dehydrogenase-phosphopantetheinyl transferase OS=Rattus norvegicus OX=10116 GN=Aasdhppt PE=2 SV=1
13.7877	13.5314	13.281	14.4637	14.2717	14.3966	14.8771	14.3569	14.5279	15.2154	13.3493	actin filament-based movement;regulation of Rho protein signal transduction;Rho protein signal transduction;Roundabout signaling pathway	actin binding;actin filament binding;actin-dependent ATPase activity;ADP binding;ATP binding;ATPase activity;ATP-dependent protein binding;calmodulin binding;GTPase activator activity;microfilament motor activity;zinc ion binding	actin filament;cell cortex;cytoplasm;lamellipodium;myosin complex;perinuclear region of cytoplasm;ruffle		+	Epo_Ctrl	Keep	Discard	#NAME?	#NAME?	1	226380	1	20.99	2.3504	0.0481653	0.968887	4.90302	Q63358	MYO9B_RAT	Fam136a	Myo9b	Unconventional myosin-IXb OS=Rattus norvegicus OX=10116 GN=Myo9b PE=1 SV=1
13.8838	13.8768	13.7635	14.6701	14.6541	14.5083	14.2286	13.4178	11.9595	12.566	13.4295	ATP generation from poly-ADP-D-ribose;carbohydrate metabolic process;nucleotide-sugar metabolic process;positive regulation of DNA repair;regulation of DNA repair	chromatin binding;poly(ADP-ribose) glycohydrolase activity	chromatin;cytoplasm;intracellular membrane-bounded organelle;nucleus	Enzymes with EC numbers	+	Epo_Ctrl	Keep	Discard	#NAME?	#NAME?	1	110417	1	32.25	2.52373	0.0433814	0.673946	5.37845	Q9QYM2	PARG_RAT	Strn3	Parg	Poly(ADP-ribose) glycohydrolase OS=Rattus norvegicus OX=10116 GN=Parg PE=1 SV=1
19.1012	19.1005	18.9573	19.5038	19.6267	19.4262	19.5669	17.7154	17.7864	18.5007	18.4886	formation of cytoplasmic translation initiation complex;translational initiation	enzyme binding;translation initiation factor activity	eukaryotic 43S preinitiation complex;eukaryotic 48S preinitiation complex;eukaryotic translation initiation factor 3 complex	RNA transport;Translation factors	+	Epo_Ctrl	Keep	Discard	#NAME?	#NAME?	8	36837	9	464.42	3.1451	0.0396129	0.477934	7.38467	B0BNA7	EIF3I_RAT	Dbnl	Eif3i	Eukaryotic translation initiation factor 3 subunit I OS=Rattus norvegicus OX=10116 GN=Eif3i PE=2 SV=1
15.3508	15.2626	15.3761	15.9402	15.9062	15.5943	15.9423	15.498	15.8019	16.0358	15.6134	nuclear migration	protein N-terminus binding	cell cortex;centrosome;cytoplasmic dynein complex;dynactin complex;kinetochore;sarcomere;spindle pole	Chromosome and associated proteins;Cytoskeleton proteins;Huntington disease;Vasopressin-regulated water reabsorption	+	Epo_Ctrl	Keep	Discard	#NAME?	#NAME?	2	53910	2	121.99	2.37688	0.0468034	0.515878	4.9736	Q9QUR2;Q9QXP8	DCTN4_RAT	RPL27	Dctn4	Dynactin subunit 4 OS=Rattus norvegicus OX=10116 GN=Dctn4 PE=1 SV=1
18.0298	17.7792	18.0834	18.6488	18.7543	18.4578	18.6839	18.3271	18.3795	18.5698	18.2013	2-oxoglutarate metabolic process;histone succinylation;L-lysine catabolic process to acetyl-CoA via saccharopine;NADH metabolic process;succinyl-CoA metabolic process;tricarboxylic acid cycle	chaperone binding;dihydrolipoyllysine-residue succinyltransferase activity;heat shock protein binding	intracellular membrane-bounded organelle;mitochondrial matrix;mitochondrion;nucleus;oxoglutarate dehydrogenase complex;plasma membrane	Citrate cycle (TCA cycle);Lysine degradation;Tryptophan metabolism	+	Epo_Ctrl	Keep	Discard	#NAME?	#NAME?	5	49236	5	399.26	2.79538	0.0363125	0.672094	6.19272	Q01205;Q5XI35	ODO2_RAT	Dars	Dlst	Dihydrolipoyllysine-residue succinyltransferase component of 2-oxoglutarate dehydrogenase complex, mitochondrial OS=Rattus norvegicus OX=10116 GN=Dlst PE=1 SV=2
14.8092	14.6465	15.0584	15.7373	16.2344	15.6987	16.2194	15.1507	15.0888	15.3194	14.9328	ion transport;regulation of sodium ion transmembrane transporter activity	ion channel regulator activity;sodium channel regulator activity	integral component of membrane	Transporters	+	Epo_Ctrl	Keep	Discard	#NAME?	#NAME?	2	10552	2	130.83	2.61656	0.042439	1.13442	5.64674	Q91XV6;Q9JLR4	FXYD6_RAT	RPL32	Fxyd6	FXYD domain-containing ion transport regulator 6 OS=Rattus norvegicus OX=10116 GN=Fxyd6 PE=1 SV=1
11.1697	12.0548	11.9602	13.8313	13.521	13.1777	13.7224	13.1596	13.9584	13.7047	13.992		calcium ion binding;copper ion binding;protein homodimerization activity;zinc ion binding	neuronal cell body;nucleus		+	Epo_Ctrl	Keep	Discard	#NAME?	#NAME?	1	10862	1	20.37	2.83865	0.0382373	1.83492	6.33094	O88945;P63083;P82540	S10A5_RAT	Anxa5	S100a5	Protein S100-A5 OS=Rattus norvegicus OX=10116 GN=S100a5 PE=1 SV=1
8.0422	6.94767	6.20409	11.467	13.2194	11.4372	10.0939	10.6555	9.91278	8.68826	7.88967		protein tyrosine phosphatase activity	cytoplasm;microtubule;microtubule organizing center;nucleus	Protein phosphatases and associated proteins	+	Epo_Ctrl	Keep	Discard	#NAME?	#NAME?	1	49006	1	29.87	2.42456	0.046955	4.48973	5.10251	A1L1L3	PTN20_RAT	Camk2g	Ptpn20	Tyrosine-protein phosphatase non-receptor type 20 OS=Rattus norvegicus OX=10116 GN=Ptpn20 PE=1 SV=1
16.7449	16.8242	16.7029	17.4977	17.7509	17.3889	17.8171	16.6803	17.0534	17.0583	17.4517		calcium ion binding	myosin complex	Axon guidance;cAMP signaling pathway;cGMP-PKG signaling pathway;Cytoskeleton proteins;Exosome;Focal adhesion;Leukocyte transendothelial migration;Oxytocin signaling pathway;Regulation of actin cytoskeleton;Tight junction;Vascular smooth muscle contraction	+	Epo_Ctrl	Keep	Discard	#NAME?	#NAME?	2	19824	6	342.36	3.01088	0.0411	0.85634	6.90642	Q64122	ML12B_HUMAN;MYL9_RAT	Eef1a1	Myl9	Myosin regulatory light chain 12B OS=Homo sapiens OX=9606 GN=MYL12B PE=1 SV=2
14.4713	14.5045	14.3838	15.3389	15.3631	14.9338	15.2953	14.4533	14.4028	14.6228	14.4089	mRNA splicing, via spliceosome;positive regulation of transcription by RNA polymerase II;RNA localization;spliceosomal tri-snRNP complex assembly	androgen receptor binding;ribonucleoprotein complex binding;RNA binding;transcription coactivator activity	catalytic step 2 spliceosome;nuclear speck;U2-type precatalytic spliceosome;U4/U6 x U5 tri-snRNP complex;U5 snRNP	Spliceosome	+	Epo_Ctrl	Keep	Discard	#NAME?	#NAME?	2	107495	2	83.52	2.84368	0.0389474	0.779552	6.34718	A1A5S1	PRP6_RAT	Anxa8	Prpf6	Pre-mRNA-processing factor 6 OS=Rattus norvegicus OX=10116 GN=Prpf6 PE=1 SV=1
15.9313	15.7069	15.9405	16.3383	16.3868	16.3007	16.2127	15.908	15.9707	15.6861	15.8273	cerebral cortex development;dehydroascorbic acid transport;glucose import;glucose transmembrane transport;monosaccharide transmembrane transport;negative regulation of apoptotic process;response to glucose;response to Thyroglobulin triiodothyronine	dehydroascorbic acid transmembrane transporter activity;D-glucose transmembrane transporter activity;galactoside binding;glucose binding;glucose transmembrane transporter activity;kinase binding;monosaccharide transmembrane transporter activity;xylose binding	caveola;cell projection;cytoplasm;glutamatergic synapse;integral component of membrane;integral component of plasma membrane;integral component of synaptic membrane;perikaryon;plasma membrane;synaptic vesicle membrane	Transporters	+	Epo_Ctrl	Keep	Discard	#NAME?	#NAME?	5	54002	5	276.3	2.6746	0.0381579	0.450038	5.81962	Q07647;Q62729	GTR3_RAT	RPL38	Slc2a3	Solute carrier family 2, facilitated glucose transporter member 3 OS=Rattus norvegicus OX=10116 GN=Slc2a3 PE=1 SV=1
13.799	13.7971	13.7397	14.2794	14.4639	14.3042	14.4139	14.131	14.0717	13.2622	14.4461	angiogenesis;fucose metabolic process;heart development;nervous system development;Notch signaling pathway;protein O-linked glycosylation;regulation of Notch signaling pathway;somitogenesis	fucosyltransferase activity;peptide-O-fucosyltransferase activity	endoplasmic reticulum;membrane	Glycosyltransferases;Other types of O-glycan biosynthesis	+	Epo_Ctrl	Keep	Discard	#NAME?	#NAME?	1	45410	1	27.08	3.92067	0.0128	0.586747	10.7628	Q6EV70	OFUT1_RAT	Gch1	Pofut1	GDP-fucose protein O-fucosyltransferase 1 OS=Rattus norvegicus OX=10116 GN=Pofut1 PE=1 SV=1
16.5765	16.7932	16.9973	17.4499	17.2653	17.2886	17.4494	17.3444	17.659	17.0113	17.6223	calcium-mediated signaling;spindle pole body organization	calcium ion binding	nucleus	Adrenergic signaling in cardiomyocytes;Alcoholism;Aldosterone synthesis and secretion;Alzheimer disease;Amphetamine addiction;Apelin signaling pathway;Calcium signaling pathway;cAMP signaling pathway;Cellular senescence;cGMP-PKG signaling pathway;Chromosome and associated proteins;Circadian entrainment;C-type lectin receptor signaling pathway;Dopaminergic synapse;Estrogen signaling pathway;Exosom…	+	Epo_Ctrl	Keep	Discard	#NAME?	#NAME?	1	16849	4	186.46	2.34193	0.0480328	0.574297	4.88059	Q5U206	CALL3_RAT	Gstm5	Calml3	Calmodulin-like protein 3 OS=Rattus norvegicus OX=10116 GN=Calml3 PE=2 SV=1
17.3447	17.4696	17.2164	17.8689	18.0459	17.773	18.1301	17.3538	17.6633	17.5733	17.9471	protein localization to plasma membrane;regulation of cell shape	calcium ion binding;glutamate receptor binding	myosin II complex;stress fiber;Z disc	Axon guidance;Cytoskeleton proteins;Exosome;Focal adhesion;Leukocyte transendothelial migration;Platelet activation;Regulation of actin cytoskeleton;Tight junction	+	Epo_Ctrl	Keep	Discard	#NAME?	#NAME?	1	19940	5	411.44	2.51582	0.0433061	0.61091	5.35602	P13832	MRLCA_RAT	Atp9b	Rlc-a	Myosin regulatory light chain RLC-A OS=Rattus norvegicus OX=10116 GN=Rlc-a PE=2 SV=2
19.4875	19.3326	19.3308	19.7028	19.8969	19.8646	19.8218	19.4141	19.3816	19.482	19.7958	cellular response to hypoxia;mitochondrial electron transport, cytochrome c to oxygen	cytochrome-c oxidase activity	mitochondrial respiratory chain complex IV	Alzheimer disease;Cardiac muscle contraction;Huntington disease;Non-alcoholic fatty liver disease (NAFLD);Oxidative phosphorylation;Parkinson disease;Thermogenesis	+	Epo_Ctrl	Keep	Discard	#NAME?	#NAME?	7	20328	7	562.43	2.91845	0.0395833	0.437867	6.59245	Q91Y94	COX42_RAT	Fth1	Cox4i2	Cytochrome c oxidase subunit 4 isoform 2, mitochondrial OS=Rattus norvegicus OX=10116 GN=Cox4i2 PE=2 SV=1
17.4948	17.482	17.3646	17.9237	18.1923	17.8229	17.9762	17.1117	17.4399	17.3977	17.7851	9-cis-retinoic acid metabolic process;cellular response to fatty acid;cellular response to hormone stimulus;estrous cycle;ethanol catabolic process;kidney development;liver development;midgut development;negative regulation of apoptotic process;negative regulation of cold-induced thermogenesis;oxidation-reduction process;protein homotetramerization;response to drug;response to estradiol;response …	3-chloroallyl aldehyde dehydrogenase activity;aldehyde dehydrogenase (NAD) activity;benzaldehyde dehydrogenase (NAD+) activity;glyceraldehyde-3-phosphate dehydrogenase (NAD+) (non-phosphorylating) activity;identical protein binding;NAD binding;NADH binding;retinal dehydrogenase activity	cytoplasm;cytosol;mitochondrial matrix;mitochondrion;nucleus	Arginine and proline metabolism;Ascorbate and aldarate metabolism;beta-Alanine metabolism;Fatty acid degradation;Glycerolipid metabolism;Glycolysis / Gluconeogenesis;Histidine metabolism;Lysine degradation;Pyruvate metabolism;Retinol metabolism;Tryptophan metabolism;Valine, leucine and isoleucine degradation	+	Epo_Ctrl	Keep	Discard	#NAME?	#NAME?	4	56966	6	392.4	2.52965	0.0439158	0.531601	5.39526	O09184;P11884;P51647;Q6Q288;Q6Q289;Q6Q290;Q8K3V8;Q91ZD7	ALDH2_RAT;AL1A1_RAT	Pxk	Aldh1a1;Aldh2	Aldehyde dehydrogenase, mitochondrial OS=Rattus norvegicus OX=10116 GN=Aldh2 PE=1 SV=1
16.714	16.6481	16.3226	17.6656	17.9019	17.5759	17.7849	16.4106	17.1481	17.5099	17.7489	adiponectin-activated signaling pathway;cellular protein-containing complex assembly;endothelial tube morphogenesis;liver regeneration;negative regulation of blood vessel endothelial cell migration;negative regulation of cell proliferation;neutrophil degranulation;peptidyl-threonine phosphorylation;positive regulation of activin receptor signaling pathway;positive regulation of pathway-restricted…	chromatin binding;identical protein binding;metal ion binding;protein domain specific binding;protein kinase regulator activity;protein serine/threonine kinase activity;ribonucleoprotein complex binding;signaling receptor binding;transcription factor binding	cell projection;chromatin;cilium;cytoplasm;cytosol;extracellular exosome;extracellular region;ficolin-1-rich granule lumen;glutamatergic synapse;nuclear matrix;nucleoplasm;nucleus;PcG protein complex;plasma membrane;postsynapse;protein kinase CK2 complex;Schaffer collateral - CA1 synapse;secretory granule lumen	Adherens junction;Chromosome and associated proteins;Measles;Mitophagy - animal;NF-kappa B signaling pathway;PD-L1 expression and PD-1 checkpoint pathway in cancer;Ribosome biogenesis;Ribosome biogenesis in eukaryotes;Wnt signaling pathway	+	Epo_Ctrl	Keep	Discard	#NAME?	#NAME?	4	25268	4	264.85	3.5255	0.0286667	1.17049	8.8993	P07312;P13862;P67874	CSK2B_RAT		CSNK2B	Casein kinase II subunit beta OS=Rattus norvegicus OX=10116 GN=Csnk2b PE=1 SV=1
18.8268	18.6755	18.8106	19.1145	19.2004	19.1263	19.2188	18.7464	19.4826	19.0483	19.5027	cardiac muscle contraction;muscle contraction;muscle filament sliding;regulation of striated muscle contraction;regulation of the force of heart contraction;skeletal muscle tissue development;ventricular cardiac muscle tissue morphogenesis	actin monomer binding;actin-dependent ATPase activity;calcium ion binding;motor activity;structural constituent of muscle	A band;I band;myosin complex;unconventional myosin complex	Adrenergic signaling in cardiomyocytes;Apelin signaling pathway;Cardiac muscle contraction;Cytoskeleton proteins;Dilated cardiomyopathy (DCM);Hypertrophic cardiomyopathy (HCM)	+	Epo_Ctrl	Keep	Discard	#NAME?	#NAME?	8	17135	8	521.68	3.24988	0.0361538	0.393991	7.77744	P16409;Q64119	MYL6_RAT;MYL3_RAT		Myl3;Myl6	Myosin light polypeptide 6 OS=Rattus norvegicus OX=10116 GN=Myl6 PE=1 SV=3
13.1217	13.0409	13.2198	14.6991	15.3789	14.8592	15.0831	9.92941	11.0263	9.75804	12.438	immortalization of host cell;intracellular signal transduction;MAPK cascade;protein phosphorylation;regulation of proteasomal ubiquitin-dependent protein catabolic process;regulation of TOR signaling	ATP binding;MAP kinase kinase kinase activity;metal ion binding;protein serine/threonine kinase activity	cytosol;mitochondrion	Acute myeloid leukemia;Alcoholism;Bladder cancer;Breast cancer;Chronic myeloid leukemia;Colorectal cancer;EGFR tyrosine kinase inhibitor resistance;Endocrine resistance;Endometrial cancer;ErbB signaling pathway;FoxO signaling pathway;Gastric cancer;Glioma;Hepatitis B;Hepatitis C;Hepatocellular carcinoma;Insulin signaling pathway;Long-term depression;Long-term potentiation;MAPK signaling pathway;M…	+	Epo_Ctrl	Keep	Discard	#NAME?	#NAME?	1	68193	1	45.55	3.85882	0.0136667	1.87759	10.4492	P14056	ARAF_RAT		Araf	Serine/threonine-protein kinase A-Raf OS=Rattus norvegicus OX=10116 GN=Araf PE=1 SV=1
14.6914	14.7736	15.0873	15.8059	15.9793	15.5074	15.5093	14.3024	14.2248	14.4768	14.8252	activation of protein kinase activity;calcium-mediated signaling using intracellular calcium source;cellular response to amyloid-beta;cellular response to copper ion;cellular response to drug;learning or memory;modulation of age-related behavioral decline;negative regulation of activated T cell proliferation;negative regulation of amyloid-beta formation;negative regulation of apoptotic process;ne…	amyloid-beta binding;ATP-dependent protein binding;chaperone binding;copper ion binding;cupric ion binding;cuprous ion binding;glycosaminoglycan binding;identical protein binding;ion channel binding;lamin binding;microtubule binding;protease binding;protein-containing complex binding;signaling receptor activity;type 5 metabotropic glutamate receptor binding	anchored component of plasma membrane;cell surface;cytoplasm;cytosol;dendrite;endoplasmic reticulum;Golgi apparatus;inclusion body;membrane;membrane raft;nuclear membrane;plasma membrane;postsynaptic density	CD molecules;Exosome;Ferroptosis;Glycosaminoglycan binding proteins;Glycosylphosphatidylinositol (GPI)-anchored proteins;Prion diseases	+	Epo_Ctrl	Keep	Discard	#NAME?	#NAME?	1	28015	1	22.21	2.37731	0.0472069	0.849713	4.97475	P13852;Q549H6	PRIO_RAT		Prnp	Major prion protein OS=Rattus norvegicus OX=10116 GN=Prnp PE=1 SV=2
15.8916	15.7408	15.8992	16.6589	16.8131	16.5715	16.3201	15.3379	15.6748	15.9688	15.9589	ovarian follicle development	metal ion binding;metallopeptidase activity	endoplasmic reticulum;endoplasmic reticulum membrane;integral component of membrane		+	Epo_Ctrl	Keep	Discard	#NAME?	#NAME?	3	100517	3	101.82	2.65832	0.0383896	0.747068	5.77072	Q6UPR8	ERMP1_RAT		Ermp1	Endoplasmic reticulum metallopeptidase 1 OS=Rattus norvegicus OX=10116 GN=Ermp1 PE=1 SV=1
16.1306	16.1588	16.3026	16.6373	16.8253	16.5044	16.6861	16.6218	16.9468	16.8378	16.6441	mRNA export from nucleus;mRNA splicing, via spliceosome	ATP binding;helicase activity;identical protein binding;nucleic acid binding	cytoplasm;nuclear speck	Spliceosome	+	Epo_Ctrl	Keep	Discard	#NAME?	#NAME?	2	49591	11	592.62	2.44805	0.0453704	0.465923	5.1669	O70498;Q5U216	DX39A_RAT		Ddx39a	ATP-dependent RNA helicase DDX39A OS=Rattus norvegicus OX=10116 GN=Ddx39a PE=2 SV=1
13.5024	13.7252	13.8943	14.7153	14.8734	14.4398	15.0232	14.7304	13.9989	15.3425	11.8262	RNA phosphodiester bond hydrolysis, endonucleolytic	endoribonuclease activity;single-stranded RNA binding;zinc ion binding	mitochondrial matrix	Mitochondrial biogenesis	+	Epo_Ctrl	Keep	Discard	#NAME?	#NAME?	1	32749	1	26.58	2.73904	0.0379718	1.05562	6.01638	Q561R9	LACB2_RAT		Lactb2	Endoribonuclease LACTB2 OS=Rattus norvegicus OX=10116 GN=Lactb2 PE=2 SV=1
7.44958	4.69698	5.49366	12.6336	12.031	10.3207	11.8924	10.3033	11.3228	10.963	12.9454	endocytosis;filopodium assembly;negative regulation of dendritic spine morphogenesis;positive regulation of filopodium assembly;positive regulation of synaptic vesicle recycling;postsynaptic neurotransmitter receptor internalization;receptor internalization;regulation of dendritic spine morphogenesis;regulation of synapse structure or activity;sperm ejaculation;synapse assembly;synaptic vesicle b…	GTP binding;GTPase activity;microtubule binding;nitric-oxide synthase binding;structural constituent of postsynapse;type 1 metabotropic glutamate receptor binding;type 5 metabotropic glutamate receptor binding	apical tubulobulbar complex;axon;basal tubulobulbar complex;cytoplasm;cytoplasmic vesicle;cytosol;dendritic spine;dendritic spine head;glutamatergic synapse;Golgi apparatus;membrane;microtubule;perinuclear region of cytoplasm;photoreceptor inner segment;plasma membrane;postsynaptic density;postsynaptic endocytic zone membrane;postsynaptic membrane;presynapse;synapse;synaptic cleft	Bacterial invasion of epithelial cells;Endocrine and other factor-regulated calcium reabsorption;Endocytosis;Exosome;Membrane trafficking;Phospholipase D signaling pathway;Synaptic vesicle cycle	+	Epo_Ctrl	Keep	Discard	#NAME?	#NAME?	2	98252	4	179.56	2.88854	0.0404706	5.83932	6.49342	Q08877;Q9QXL9	DYN3_RAT		Dnm3	Dynamin-3 OS=Rattus norvegicus OX=10116 GN=Dnm3 PE=1 SV=2
14.4256	14.446	14.3222	15.447	15.3677	15.0375	15.2691	14.6287	14.5469	13.1206	15.2811					+	Epo_Ctrl	Keep	Discard	#NAME?	#NAME?	3	31595	3	135.12	3.31658	0.0417143	0.882392	8.03678	Q566Q8;Q8K436	CK068_RAT		Bles03	UPF0696 protein C11orf68 homolog OS=Rattus norvegicus OX=10116 GN=Bles03 PE=1 SV=2
16.2485	15.7448	16.1796	17.1724	17.4281	17.2472	16.7756	15.5924	15.227	14.9031	16.8944	branching involved in ureteric bud morphogenesis;cell aging;cell cycle arrest;cell-matrix adhesion;establishment or maintenance of epithelial cell apical/basal polarity;fibroblast migration;integrin-mediated signaling pathway;MAPK cascade;myelin assembly;myelination in peripheral nervous system;negative regulation of apoptotic process;negative regulation of cardiac muscle cell apoptotic process;n…	ATP binding;integrin binding;protein domain specific binding;protein kinase activity;protein kinase binding;protein serine/threonine kinase activity;SH3 domain binding	axon;cell-cell junction;costamere;cytoplasm;cytosol;dendritic shaft;focal adhesion;lamellipodium;neuronal cell body;nucleoplasm;plasma membrane;protein-containing complex;sarcomere;terminal bouton	Axon guidance;Bacterial invasion of epithelial cells;Chromosome and associated proteins;Endometrial cancer;Focal adhesion;PPAR signaling pathway;Protein kinases	+	Epo_Ctrl	Keep	Discard	#NAME?	#NAME?	3	51853	3	113.63	2.47438	0.043434	1.0982	5.23978	Q99J82	ILK_RAT		Ilk	Integrin-linked protein kinase OS=Rattus norvegicus OX=10116 GN=Ilk PE=2 SV=1
18.4147	18.1204	17.9603	19.0513	19.0853	18.8664	19.1461	18.5603	18.8248	18.6381	18.9216	blood coagulation;cellular response to gonadotropin-releasing hormone;cellular response to lead ion;negative regulation of blood coagulation;negative regulation of prolactin secretion;negative regulation of sequestering of calcium ion;positive regulation of apoptotic process;protein homooligomerization;regulation of flagellated sperm motility;response to calcium ion;response to organic substance;…	calcium ion binding;calcium-dependent phospholipid binding;calcium-transporting ATPase activity;heparin binding;molecular adaptor activity;peptide hormone binding;receptor tyrosine kinase binding	axon terminus;cell projection;cytoplasm;cytosol;dendrite;endoplasmic reticulum;extracellular space;intercalated disc;membrane;neuronal cell body;nucleus;perikaryon;plasma membrane;sarcolemma;synaptic vesicle;Z disc	Exosome;Glycosaminoglycan binding proteins	+	Epo_Ctrl	Keep	Discard	#NAME?	#NAME?	14	35779	14	1226.24	2.92015	0.0413043	0.87214	6.59812	P14668	ANXA5_RAT		Anxa5	Annexin A5 OS=Rattus norvegicus OX=10116 GN=Anxa5 PE=1 SV=3
22.7653	22.4882	22.6994	23.6311	23.6138	23.4646	23.4256	23.674	23.4474	23.5789	23.5286	aging;cellular response to drug;cellular response to epidermal growth factor stimulus;cellular response to nerve growth factor stimulus;negative regulation of reactive oxygen species biosynthetic process;positive regulation of cell death;positive regulation of neuron projection development;protein homooligomerization;translation;translational elongation	drug binding;GTP binding;GTPase activity;mRNA binding;translation elongation factor activity	cytoplasm;cytosol;nucleolus;nucleus;plasma membrane	Exosome;Legionellosis;Membrane trafficking;Messenger RNA biogenesis;RNA transport;Transfer RNA biogenesis;Translation factors	+	Epo_Ctrl	Keep	Discard	#NAME?	#NAME?	12	50424	23	2161.65	3.65687	0.0194667	0.882844	9.4832	P20001;P62630;Q5BJW8;Q64718;Q78ED4	EF1A1_RAT		Eef1a1	Elongation factor 1-alpha 1 OS=Rattus norvegicus OX=10116 GN=Eef1a1 PE=2 SV=1
17.3874	17.373	17.4739	18.0057	17.9485	17.9144	17.8664	17.9532	17.7512	17.3786	17.6808	cellular response to gamma radiation;cellular response to ionizing radiation;cellular response to UV;cytoplasmic translation;DNA damage response, signal transduction by p53 class mediator resulting in cell cycle arrest;nuclear-transcribed mRNA catabolic process, nonsense-mediated decay;positive regulation of DNA damage response, signal transduction by p53 class mediator resulting in transcription…	mRNA 5'-UTR binding;RNA binding;structural constituent of ribosome	cytoplasm;cytosol;cytosolic large ribosomal subunit;cytosolic ribosome;extracellular exosome;membrane;nucleolus;nucleoplasm;ribonucleoprotein complex;terminal bouton	Ribosome	+	Epo_Ctrl	Keep	Discard	#NAME?	#NAME?	3	17248	3	108.3	4.14763	0.017	0.522312	11.99	B2R4F0;D3DTR8;P61254;Q02877;Q6IPY2	RL26_HUMAN		RPL26	60S ribosomal protein L26 OS=Homo sapiens OX=9606 GN=RPL26 PE=1 SV=1
19.2251	19.1423	19.1577	19.8089	19.8918	19.5841	19.6437	19.2655	19.4379	19.3218	19.6115	translation	structural constituent of ribosome	cytosolic small ribosomal subunit	Ribosome	+	Epo_Ctrl	Keep	Discard	#NAME?	#NAME?	7	15557	7	480.45	2.85867	0.041283	0.557068	6.39574	P04644;Q6PDV2	RS17_RAT		Rps17	40S ribosomal protein S17 OS=Rattus norvegicus OX=10116 GN=Rps17 PE=1 SV=3
15.0998	15.0862	14.9721	15.4055	15.6025	15.3529	15.4055	15.3883	15.3968	15.1808	15.1734	establishment of epithelial cell polarity;negative regulation of dendrite development;regulation of ARF protein signal transduction;regulation of cell adhesion;regulation of synaptic vesicle exocytosis	ARF guanyl-nucleotide exchange factor activity;inositol 1,4,5 trisphosphate binding;lipid binding	adherens junction;bicellular tight junction;cytoplasm;cytosol;extrinsic component of cytoplasmic side of plasma membrane;extrinsic component of postsynaptic specialization membrane;extrinsic component of presynaptic membrane;growth cone;neuromuscular junction;plasma membrane;ruffle	Endocytosis;Membrane trafficking;Phospholipase D signaling pathway	+	Epo_Ctrl	Keep	Discard	#NAME?	#NAME?	2	46700	2	75.82	2.49474	0.04348	0.388923	5.29666	O89099;P63035;P97694;P97695	CYH1_RAT;CYH2_RAT		Cyth1;Cyth2	Cytohesin-1 OS=Rattus norvegicus OX=10116 GN=Cyth1 PE=1 SV=1
15.4128	15.5046	15.6274	16.5707	16.6426	16.5197	16.1516	16.8234	16.6621	16.9238	16.5919	glutathione metabolic process	glutathione transferase activity;protein homodimerization activity	cytoplasm	Chemical carcinogenesis;Drug metabolism - cytochrome P450;Drug metabolism - other enzymes;Fluid shear stress and atherosclerosis;Glutathione metabolism;Hepatocellular carcinoma;Metabolism of xenobiotics by cytochrome P450;Pathways in cancer;Platinum drug resistance;Transporters	+	Epo_Ctrl	Keep	Discard	#NAME?	#NAME?	5	27067	6	377.19	2.99492	0.04	0.956206	6.85135	Q9Z1B2	GSTM5_RAT		Gstm5	Glutathione S-transferase Mu 5 OS=Rattus norvegicus OX=10116 GN=Gstm5 PE=1 SV=3
14.0553	13.7503	13.9108	14.4627	14.4012	14.3956	14.2536	14.3717	14.546	14.5575	14.6577	immune response;intracellular sequestering of iron ion;iron ion transport;negative regulation of cell proliferation;negative regulation of fibroblast proliferation;negative regulation of necrotic cell death	ferric iron binding;ferrous iron binding;ferroxidase activity;identical protein binding;iron ion binding	autolysosome;cytoplasm	Exosome;Ferroptosis;Mineral absorption;Necroptosis	+	Epo_Ctrl	Keep	Discard	#NAME?	#NAME?	1	21284	1	35.98	2.47115	0.043028	0.472796	5.2308	P19132	FRIH_RAT		Fth1	Ferritin heavy chain OS=Rattus norvegicus OX=10116 GN=Fth1 PE=1 SV=3
15.2645	14.9592	15.1398	15.7204	15.8353	15.6775	15.6708	15.3561	15.7084	15.6356	15.2622	basophil degranulation;endosome organization;Golgi organization;phosphatidylinositol biosynthetic process;phosphatidylinositol phosphorylation	1-phosphatidylinositol 4-kinase activity;AP-3 adaptor complex binding;ATP binding;protein-containing complex binding	BLOC-1 complex;cell junction;cytoplasmic vesicle;dendrite;early endosome membrane;endosome;exocytic vesicle;growing cell tip;host cell presynaptic membrane;integral component of plasma membrane;intracellular membrane-bounded organelle;intrinsic component of membrane;membrane raft;mitochondrion;neuron projection;neuronal cell body;perikaryon;plasma membrane;presynaptic membrane;protein-containing …	Inositol phosphate metabolism;Membrane trafficking;Phosphatidylinositol signaling system	+	Epo_Ctrl	Keep	Discard	#NAME?	#NAME?	6	54727	6	237.66	3.02993	0.0395789	0.604842	6.97265	Q99M64	P4K2A_RAT		Pi4k2a	Phosphatidylinositol 4-kinase type 2-alpha OS=Rattus norvegicus OX=10116 GN=Pi4k2a PE=1 SV=1
13.8936	13.7512	13.7137	14.4244	14.2178	14.2761	14.4759	14.3873	14.3803	13.2418	14.9455		cytochrome-c oxidase activity	integral component of membrane;mitochondrial inner membrane		+	Epo_Ctrl	Keep	Discard	#NAME?	#NAME?	1	8547	1	45.75	2.91897	0.0404255	0.562351	6.59417	P11950	CX6C1_RAT		Cox6c1	Cytochrome c oxidase subunit 6C-1 OS=Rattus norvegicus OX=10116 GN=Cox6c1 PE=1 SV=3
