# Supplementary material for: A Comparative Analysis of Erythropoietin and Carbamoylated Erythropoietin Proteome Profiles
Source: Life (Basel). 2021 Apr 19;11(4):359. doi: 10.3390/life11040359 (PMC8073529; doi:10.3390/life11040359)
Supplement: Supplementary file 1 [file life-11-00359-s001.zip › New tables for paper/Table S7 (CEPOvsCt_Sig-1.3fold).xlsx]

## Sheet: 2020-12-14_CEPOvsCt_Sig-1.3fold
Ctrl_01	Ctrl_02	Ctrl_03	Epo_01	Epo_02	Epo_03	Epo_04	CEpo_01	CEpo_02	CEpo_03	CEpo_04	GOBP name	GOMF name	GOCC name	KEGG brite name	Student's T-test Significant CEpo_Ctrl	Student's T-test significant	ratio>=0.379	ratio<=-0.379	Student's T-test Significant CEpo_Ctrl_ratio>=0.379	Student's T-test Significant CEpo_Ctrl_ratio<=-0.379	Unique peptides	Mass	Peptide count	Confidence score	-Log Student's T-test p-value CEpo_Ctrl	Student's T-test q-value CEpo_Ctrl	Student's T-test Difference CEpo_Ctrl	Student's T-test Test statistic CEpo_Ctrl	UniProt	Accession	Gene name CEPOvsCt	Gene name EPO vs Ct	Description
#!{Description}											Combined column	Combined column	Combined column	Combined column
#!{Type}E	E	E	E	E	E	E	E	E	E	E	C	C	C	C	C	C	C	C	C	C	N	N	N	N	N	N	N	N	T	T	T	T	T
#!{C:Group1}Ctrl	Ctrl	Ctrl	Epo	Epo	Epo	Epo	CEpo	CEpo	CEpo	CEpo
21.2305	21.0743	21.1987	21.8558	21.7481	21.7339	21.8701	21.6785	21.678	21.3514	21.6169	adenylate cyclase-activating G protein-coupled receptor signaling pathway;cellular response to fatty acid;cellular response to glucose stimulus;cellular response to oxidative stress;CTP biosynthetic process;GTP biosynthetic process;integrin-mediated signaling pathway;negative regulation of apoptotic process;negative regulation of myeloid leukocyte differentiation;nucleoside diphosphate phosphoryl…	ATP binding;DNA binding;drug binding;enzyme binding;fatty acid binding;GDP binding;G-quadruplex DNA binding;intermediate filament binding;metal ion binding;nucleoside diphosphate kinase activity;protein histidine kinase activity;protein serine/threonine kinase activity;transcription coactivator activity	cell periphery;cytoplasm;lamellipodium;mitochondrial membrane;myelin sheath;nucleus;perinuclear region of cytoplasm;ruffle	Drug metabolism - other enzymes;Membrane trafficking;Purine metabolism;Pyrimidine metabolism	+	CEpo_Ctrl	Keep	Discard	#NAME?	#NAME?	7	17386	14	967.88	2.03516	0.0403396	0.413443	4.11459	P19804	NDKB_RAT	Nme2	Nme2	Nucleoside diphosphate kinase B OS=Rattus norvegicus OX=10116 GN=Nme2 PE=1 SV=1
13.1305	14.1053	14.5229	16.6622	16.9157	15.2604	16.2838	15.1429	15.6858	15.7014	16.4663	nuclear membrane organization;positive regulation of ATPase activity;protein localization to nucleus	ATPase activator activity;ATPase binding;cytoskeletal protein binding;lamin binding	integral component of membrane;nuclear envelope;nuclear inner membrane;nucleus	Chaperones and folding catalysts	+	CEpo_Ctrl	Keep	Discard	#NAME?	#NAME?	2	65894	2	95.67	1.93239	0.046	1.82952	3.8764	Q5PQX1;Q62741;Q62754	TOIP1_RAT	Tor1aip1	Plscr3	Torsin-1A-interacting protein 1 OS=Rattus norvegicus OX=10116 GN=Tor1aip1 PE=1 SV=1
15.5713	15.7784	15.8405	16.7348	16.6857	16.5059	16.409	16.3202	16.633	16.9762	16.4764	apoptotic process;cellular response to lipopolysaccharide;cholesterol homeostasis;glucose homeostasis;plasma membrane phospholipid scrambling	calcium-dependent protein binding;phospholipid scramblase activity;SH3 domain binding	integral component of membrane;mitochondrial membrane;plasma membrane		+	CEpo_Ctrl	Keep	Discard	#NAME?	#NAME?	3	32424	3	164.41	2.33292	0.0276	0.87134	4.85682	Q4V7A3;Q6QBQ4	PLS3_RAT	Plscr3	Nme1	Phospholipid scramblase 3 OS=Rattus norvegicus OX=10116 GN=Plscr3 PE=2 SV=1
20.8171	20.7001	20.8521	21.7333	21.4398	21.3824	21.3867	21.4177	21.2053	21.1301	21.3617	cellular response to drug;cellular response to fatty acid;cellular response to glucose stimulus;CTP biosynthetic process;endocytosis;GTP biosynthetic process;hippocampus development;lactation;negative regulation of gene expression;negative regulation of myeloid leukocyte differentiation;nucleoside diphosphate phosphorylation;positive regulation of DNA binding;positive regulation of epithelial cel…	ATP binding;deoxyribonuclease activity;enzyme binding;gamma-tubulin binding;GTP binding;identical protein binding;intermediate filament binding;magnesium ion binding;nucleoside diphosphate kinase activity;ribosomal small subunit binding;RNA polymerase II regulatory region sequence-specific DNA binding;single-stranded DNA binding	centrosome;cytosol;membrane;mitochondrial outer membrane;myelin sheath;nucleus;perinuclear region of cytoplasm;ruffle membrane	Drug metabolism - other enzymes;Membrane trafficking;Purine metabolism;Pyrimidine metabolism	+	CEpo_Ctrl	Keep	Discard	#NAME?	#NAME?	6	17296	13	682.16	2.58565	0.0161587	0.488889	5.55628	Q05982	NDKA_RAT	Nme1	Fam162a	Nucleoside diphosphate kinase A OS=Rattus norvegicus OX=10116 GN=Nme1 PE=1 SV=1
16.4861	15.6727	15.9828	17.1611	17.497	16.931	17.2663	16.8638	17.2995	16.792	17.4147	activation of cysteine-type endopeptidase activity involved in apoptotic process;cellular response to hypoxia;neuron apoptotic process;positive regulation of apoptotic process;positive regulation of release of cytochrome c from mitochondria		integral component of membrane;mitochondrion		+	CEpo_Ctrl	Keep	Discard	#NAME?	#NAME?	3	18044	3	116.34	1.92825	0.0466329	1.04528	3.86697	Q4QQV3	F162A_RAT	Fam162a	Clic1	Protein FAM162A OS=Rattus norvegicus OX=10116 GN=Fam162a PE=2 SV=1
17.8736	17.8176	18.9024	19.5345	18.9362	19.4014	19.6997	20.604	20.4667	20.5498	20.9999	positive regulation of RNA polymerase II transcriptional preinitiation complex assembly;protein catabolic process	ATP binding;proteasome-activating ATPase activity	cytoplasm;nucleus;P-body;perinuclear region of cytoplasm;proteasome accessory complex;proteasome regulatory particle, base subcomplex	Epstein-Barr virus infection;Proteasome	+	CEpo_Ctrl	Keep	Discard	#NAME?	#NAME?	13	49415	13	829.01	3.18279	0.00494915	2.45721	7.52392	P97638;Q63569	PRS6A_RAT	Psmc3	Tpm1	26S proteasome regulatory subunit 6A OS=Rattus norvegicus OX=10116 GN=Psmc3 PE=1 SV=1
11.3583	12.2118	12.5839	13.2812	13.3299	13.2393	13.4597	14.0281	13.6124	13.7623	13.4027			integral component of membrane		+	CEpo_Ctrl	Keep	Discard	#NAME?	#NAME?	2	20982	2	48.03	2.32552	0.0290123	1.65005	4.83737	B3DMA0	P5I11_RAT	Tp53i11	ATP1A3	Tumor protein p53-inducible protein 11 OS=Rattus norvegicus OX=10116 GN=Tp53i11 PE=1 SV=1
20.438	20.4736	21.0346	22.3539	22.3544	22.0958	22.2886	21.9967	21.8725	22.2711	22.1903			extracellular space;secretory granule	Membrane trafficking	+	CEpo_Ctrl	Keep	Discard	#NAME?	#NAME?	22	77603	22	1620.38	3.1467	0.0055873	1.43392	7.39052	A1A5N9;O35314;Q9QVG8;Q9QVH1	SCG1_RAT	Chgb	Chgb	Secretogranin-1 OS=Rattus norvegicus OX=10116 GN=Chgb PE=1 SV=2
14.1937	14.4525	14.4822	15.356	15.4396	15.4248	15.5359	14.8476	14.7569	14.9355	14.9852	cell cycle;negative regulation of protein binding;nucleocytoplasmic transport;positive regulation of dendritic spine development;positive regulation of muscle cell differentiation;positive regulation of neuron projection development;positive regulation of peptidyl-serine phosphorylation;positive regulation of protein acetylation;positive regulation of protein export from nucleus;positive regulati…	ATP binding;calmodulin binding;calmodulin-dependent protein kinase activity	cytoplasm;glutamatergic synapse;nucleus;postsynaptic density	Aldosterone synthesis and secretion;Calcium signaling pathway;Glioma;Oxytocin signaling pathway;Protein kinases	+	CEpo_Ctrl	Keep	Discard	#NAME?	#NAME?	3	42182	3	134.42	2.46209	0.0215664	0.505171	5.20568	Q63084;Q63450	KCC1A_RAT	Camk1	Camk1	Calcium/calmodulin-dependent protein kinase type 1 OS=Rattus norvegicus OX=10116 GN=Camk1 PE=1 SV=2
17.9902	17.865	18.2505	18.2392	18.0394	18.422	18.1262	18.5884	18.6885	18.5195	18.8351	chemical synaptic transmission	acid phosphatase activity;non-membrane spanning protein tyrosine phosphatase activity;protein tyrosine phosphatase activity;SH3 domain binding	cytoplasm;neuron projection	Adherens junction;Protein phosphatases and associated proteins;Riboflavin metabolism;Thiamine metabolism	+	CEpo_Ctrl	Keep	Discard	#NAME?	#NAME?	7	18596	7	597.37	2.38132	0.0242368	0.622648	4.9855	P41498;Q9R138	PPAC_RAT	Acp1	Fkbp1a	Low molecular weight phosphotyrosine protein phosphatase OS=Rattus norvegicus OX=10116 GN=Acp1 PE=1 SV=3
18.5373	18.4873	18.8389	18.9266	18.7017	18.7603	18.7185	18.94	19.1551	19.0183	19.0203	negative regulation of cold-induced thermogenesis;neuropeptide catabolic process;peptide catabolic process;positive regulation of blood pressure;proteolysis;regulation of long-term neuronal synaptic plasticity;response to hormone	aminopeptidase activity;metalloaminopeptidase activity;peptide binding;zinc ion binding	cell surface;cytoplasm;insulin-responsive compartment;integral component of membrane;intracellular membrane-bounded organelle;intracellular organelle;neuronal cell body;perinuclear region of cytoplasm;plasma membrane;vesicle	Peptidases;Renin-angiotensin system	+	CEpo_Ctrl	Keep	Discard	#NAME?	#NAME?	16	117640	16	733.21	1.93851	0.0462564	0.41231	3.89034	P97629;Q11009	LCAP_RAT	Lnpep	Rmdn1	Leucyl-cystinyl aminopeptidase OS=Rattus norvegicus OX=10116 GN=Lnpep PE=1 SV=1
17.2879	16.9528	17.4039	17.9699	17.5311	18.0379	17.7502	17.6373	18.0449	18.2518	18.3707	homocysteine catabolic process;response to toxic substance	aminopeptidase activity;cysteine-type endopeptidase activity;cysteine-type peptidase activity	cytoplasm		+	CEpo_Ctrl	Keep	Discard	#NAME?	#NAME?	5	52916	5	176.36	1.93682	0.0460596	0.861298	3.88649	P70645	BLMH_RAT	Blmh	Rps6ka1	Bleomycin hydrolase OS=Rattus norvegicus OX=10116 GN=Blmh PE=1 SV=1
20.7006	20.7836	20.9665	21.0501	20.9423	21.0676	20.8508	21.3285	21.5277	21.3592	21.6069	cellular response to fatty acid;cholesterol biosynthetic process;farnesyl diphosphate biosynthetic process;geranyl diphosphate biosynthetic process;isoprenoid biosynthetic process;male gonad development;positive regulation of cell growth involved in cardiac muscle cell development;positive regulation of cholesterol biosynthetic process;response to cholesterol;response to drug;response to peptide …	dimethylallyltranstransferase activity;geranyltranstransferase activity;metal ion binding	cytoplasm;mitochondrial matrix;peroxisome	Human T-cell leukemia virus 1 infection;Influenza A;Prenyltransferases;Terpenoid backbone biosynthesis	+	CEpo_Ctrl	Keep	Discard	#NAME?	#NAME?	9	41146	9	738.18	2.80207	0.0110928	0.638711	6.21394	P05369;Q6GT82	FPPS_RAT	Fdps	PTN	Farnesyl pyrophosphate synthase OS=Rattus norvegicus OX=10116 GN=Fdps PE=2 SV=2
17.8518	17.9388	18.7514	19.6218	19.8361	19.1968	19.6623	19.5067	20.422	20.7398	19.8919	formation of cytoplasmic translation initiation complex;IRES-dependent viral translational initiation;negative regulation of ERK1 and ERK2 cascade;translation reinitiation;viral translational termination-reinitiation	mRNA binding;receptor tyrosine kinase binding;translation initiation factor activity	cytosol;eukaryotic 43S preinitiation complex;eukaryotic 48S preinitiation complex;eukaryotic translation initiation factor 3 complex;eukaryotic translation initiation factor 3 complex, eIF3e;eukaryotic translation initiation factor 3 complex, eIF3m;microtubule;multi-eIF complex;nucleolus;nucleus;postsynaptic density	RNA transport;Translation factors	+	CEpo_Ctrl	Keep	Discard	#NAME?	#NAME?	18	163496	19	1035.24	2.33345	0.0277736	1.95942	4.85822	Q1JU68	EIF3A_RAT	Eif3a	Eif3a	Eukaryotic translation initiation factor 3 subunit A OS=Rattus norvegicus OX=10116 GN=Eif3a PE=2 SV=2
15.2925	15.5066	15.4927	17.2995	17.6744	17.0358	17.5767	17.2193	17.1594	17.23	17.4163	mRNA processing;mRNA transport;nuclear-transcribed mRNA catabolic process, nonsense-mediated decay;regulation of alternative mRNA splicing, via spliceosome;regulation of translation;RNA splicing	mRNA binding	catalytic step 2 spliceosome;cytoplasm;dendrite;exon-exon junction complex;neuronal cell body;nuclear speck;nucleus	Messenger RNA biogenesis;mRNA surveillance pathway;RNA transport;Spliceosome	+	CEpo_Ctrl	Keep	Discard	#NAME?	#NAME?	4	19934	4	235.4	5.32705	0	1.82565	20.842	Q27W01	RBM8A_RAT	Rbm8a	Srsf2	RNA-binding protein 8A OS=Rattus norvegicus OX=10116 GN=Rbm8a PE=1 SV=1
16.7638	17.0366	18.9163	20.1195	19.9244	20.0145	20.2068	20.6996	20.8534	21.0108	20.7468	modification-dependent protein catabolic process;protein localization;protein neddylation;regulation of proteolysis;regulation of transcription by RNA polymerase II;response to organic cyclic compound	protein tag;ubiquitin protein ligase binding	cytoplasm;cytosol;nucleoplasm;nucleus	Ubiquitin system	+	CEpo_Ctrl	Keep	Discard	#NAME?	#NAME?	2	8967	2	189.69	2.63179	0.0160684	3.25541	5.6917	Q71UE8	NEDD8_RAT	Nedd8	Rbm8a	NEDD8 OS=Rattus norvegicus OX=10116 GN=Nedd8 PE=1 SV=1
19.3836	19.2034	19.04	19.7677	19.9153	19.8324	19.6296	20.188	20.1979	20.1076	20.5202	actin filament organization;muscle contraction;regulation of ATPase activity	actin filament binding;identical protein binding;metal ion binding;protein heterodimerization activity;protein homodimerization activity;structural constituent of cytoskeleton	actin cytoskeleton;actin filament;cortical cytoskeleton;cytoplasm;muscle thin filament tropomyosin;podosome	Adrenergic signaling in cardiomyocytes;Cardiac muscle contraction;Cytoskeleton proteins;Dilated cardiomyopathy (DCM);Hypertrophic cardiomyopathy (HCM)	+	CEpo_Ctrl	Keep	Discard	#NAME?	#NAME?	4	28549	7	514.93	3.22188	0.00521429	1.04442	7.67073	P02560;P06395;P09495;P58775	TPM4_RAT;TPM2_RAT	Tpm2;Tpm4	Nenf	Tropomyosin alpha-4 chain OS=Rattus norvegicus OX=10116 GN=Tpm4 PE=1 SV=3
15.1532	15.5673	15.4984	14.6642	14.9943	14.8085	15.3396	16.1675	16.2209	16.6644	16.3666	protein targeting to ER;signal peptide processing	peptidase activity	integral component of membrane;organelle membrane;signal peptidase complex	Protein export	+	CEpo_Ctrl	Keep	Discard	#NAME?	#NAME?	1	20205	1	20.04	2.59462	0.015584	0.948559	5.58242	Q568Z4	SPCS3_RAT	Spcs3	Tpd52l2	Signal peptidase complex subunit 3 OS=Rattus norvegicus OX=10116 GN=Spcs3 PE=2 SV=1
15.7058	16.0534	16.6717	17.7528	17.7354	17.8712	18.0209	17.6053	18.0222	17.7769	18.2681	epithelial cell differentiation involved in prostate gland development;mesenchymal cell differentiation;negative regulation of apoptotic process;regulation of proteolysis;skeletal muscle tissue regeneration;spermatogenesis	urokinase plasminogen activator receptor activity	anchored component of membrane;extracellular region;plasma membrane	CD molecules;Complement and coagulation cascades;Glycosylphosphatidylinositol (GPI)-anchored proteins;Proteoglycans in cancer	+	CEpo_Ctrl	Keep	Discard	#NAME?	#NAME?	1	37383	1	98.13	2.75997	0.0108952	1.77449	6.08142	O35771;P49616;P51573;Q7TN35	UPAR_RAT	Plaur	Tpm2;Tpm4	Urokinase plasminogen activator surface receptor OS=Rattus norvegicus OX=10116 GN=Plaur PE=2 SV=2
15.8818	15.9235	15.7092	18.0226	18.4905	17.757	18.5014	17.9996	17.9516	18.4487	18.2265	actin cytoskeleton reorganization;actin filament polymerization;brain development;cell motility;focal adhesion assembly;intracellular protein transport;lamellipodium organization;modification of postsynaptic actin cytoskeleton;neuron projection morphogenesis;positive regulation of actin filament polymerization;receptor-mediated endocytosis;regulation of axon extension	Arp2/3 complex binding;proline-rich region binding	cell junction;clathrin-coated pit;cortical cytoskeleton;dendritic spine;focal adhesion;glutamatergic synapse;lamellipodium;plasma membrane;podosome;postsynaptic actin cytoskeleton;ruffle	Bacterial invasion of epithelial cells;Cytoskeleton proteins;Membrane trafficking;Proteoglycans in cancer;Tight junction	+	CEpo_Ctrl	Keep	Discard	#NAME?	#NAME?	5	57078	5	423.47	4.74418	0	2.31843	15.8797	D3ZRB0;Q66HL2	SRC8_RAT	Cttn	Plaur	Src substrate cortactin OS=Rattus norvegicus OX=10116 GN=Cttn PE=1 SV=1
15.2557	14.7885	15.0194	16.4532	17.2369	16.663	16.3653	15.5633	15.7819	15.945	15.9935	angiotensin-activated signaling pathway;epithelial fluid transport;mRNA polyadenylation;one-carbon metabolic process;positive regulation of sodium ion transport;protein export from nucleus;regulation of anion transport;regulation of cardiac conduction;regulation of ion transmembrane transporter activity;regulation of mRNA 3'-end processing;response to calcium ion;S-adenosylmethionine cycle	identical protein binding;RNA binding	apical plasma membrane;cytoplasm;cytosol;endoplasmic reticulum membrane;extracellular exosome	Cysteine and methionine metabolism;Exosome;Protein phosphatases and associated proteins	+	CEpo_Ctrl	Keep	Discard	#NAME?	#NAME?	7	54802	8	391.89	2.37432	0.0240784	0.799727	4.96674	O43865	SAHH2_RAT	AHCYL1	Cttn	S-adenosylhomocysteine hydrolase-like protein 1 OS=Rattus norvegicus OX=10116 GN=Ahcyl1 PE=1 SV=2
13.3385	13.5915	13.6753	15.2616	15.4959	15.4038	15.3423	16.0159	16.05	15.6141	16.1595	activation of innate immune response;heart development;innate immune response;negative regulation of cyclin-dependent protein serine/threonine kinase activity;negative regulation of transcription by RNA polymerase II;negative regulation of transcription, DNA-templated;positive regulation of signal transduction by p53 class mediator	7SK snRNA binding;cyclin-dependent protein serine/threonine kinase inhibitor activity;snRNA binding	cytoplasm;nucleoplasm;nucleus	Transcription machinery	+	CEpo_Ctrl	Keep	Discard	#NAME?	#NAME?	1	40521	1	48.35	4.58432	0	2.42482	14.7327	Q5M9G1	HEXI1_RAT	Hexim1	AHCYL1	Protein HEXIM1 OS=Rattus norvegicus OX=10116 GN=Hexim1 PE=1 SV=1
17.6249	17.2253	17.3342	19.0789	17.3993	18.0423	19.1966	19.138	18.3985	19.169	19.3891	actin cytoskeleton organization;barbed-end actin filament capping;cell morphogenesis;cytoskeleton organization;negative regulation of filopodium assembly;regulation of cell morphogenesis;regulation of lamellipodium assembly	actin binding;actin filament binding	actin filament;dendritic spine;F-actin capping protein complex;neuronal cell body;sarcomere;WASH complex	Cytoskeleton proteins;Endocytosis;Exosome;Membrane trafficking	+	CEpo_Ctrl	Keep	Discard	#NAME?	#NAME?	7	30952	7	484.35	2.71504	0.011215	1.62883	5.9425	Q5XI32	CAPZB_RAT	Capzb	Hexim1	F-actin-capping protein subunit beta OS=Rattus norvegicus OX=10116 GN=Capzb PE=1 SV=1
12.0986	10.4299	11.3304	12.7591	11.2573	9.80436	10.648	14.1696	14.4881	14.2365	14.7324	cell cycle;DNA replication initiation	ATP binding;DNA binding;helicase activity	nucleus		+	CEpo_Ctrl	Keep	Discard	#NAME?	#NAME?	2	57790	2	59.04	3.10475	0.00581818	3.12038	7.238	Q62724	MCM6_RAT	Mcm6	Nptn	DNA replication licensing factor MCM6 (Fragment) OS=Rattus norvegicus OX=10116 GN=Mcm6 PE=1 SV=2
15.4983	14.2569	15.2697	15.8232	16.2256	15.362	16.7709	16.2441	16.4401	17.1364	17.2918	positive regulation of apoptotic process;protein import into mitochondrial outer membrane;protein insertion into mitochondrial membrane	protein transmembrane transporter activity	integral component of membrane;mitochondrial outer membrane translocase complex;mitochondrion	Mitochondrial biogenesis;Transporters	+	CEpo_Ctrl	Keep	Discard	#NAME?	#NAME?	3	15481	3	254.39	1.99297	0.0427763	1.76981	4.01579	Q75Q41	TOM22_RAT	Tomm22	Ufd1l	Mitochondrial import receptor subunit TOM22 homolog OS=Rattus norvegicus OX=10116 GN=Tomm22 PE=1 SV=1
8.57812	8.9201	10.3144	16.1432	17.1832	16.5933	17.2705	16.5012	17.2781	17.5811	17.3995	amyloid precursor protein catabolic process;amyloid-beta metabolic process;calcium ion transport;intracellular signal transduction;membrane protein ectodomain proteolysis;Notch receptor processing;Notch signaling pathway;positive regulation of catalytic activity;protein processing;response to hypoxia	aspartic endopeptidase activity, intramembrane cleaving;endopeptidase activity	apical plasma membrane;cell cortex;centrosome;endoplasmic reticulum membrane;Golgi membrane;integral component of plasma membrane;integral component of presynaptic membrane;kinetochore;neuronal cell body;nuclear inner membrane;nucleus;perinuclear region of cytoplasm;Z disc	Alzheimer disease;Neurotrophin signaling pathway;Notch signaling pathway;Peptidases	+	CEpo_Ctrl	Keep	Discard	#NAME?	#NAME?	1	50588	1	20.59	4.63075	0	7.91913	15.0574	O08947;O35546;O88777	PSN2_RAT	Psen2	DYNLL1	Presenilin-2 OS=Rattus norvegicus OX=10116 GN=Psen2 PE=1 SV=2
15.0924	15.1015	14.8098	15.7679	16.0865	15.7175	16.2383	16.5027	16.0134	15.9787	16.2542	negative regulation of phagocytosis;positive regulation of neuron projection development;protein to membrane docking;protein transport;regulation of Wnt signaling pathway	phosphatidylinositol-3,5-bisphosphate binding;phosphatidylinositol-3-phosphate binding;phosphatidylinositol-4-phosphate binding;phosphatidylinositol-5-phosphate binding	clathrin-coated vesicle;early endosome;early phagosome;endosome membrane	Endocytosis	+	CEpo_Ctrl	Keep	Discard	#NAME?	#NAME?	5	18808	5	225.87	3.09346	0.00631884	1.18602	7.19744	Q5U211	SNX3_RAT	Snx3	Sarnp	Sorting nexin-3 OS=Rattus norvegicus OX=10116 GN=Snx3 PE=1 SV=1
14.2903	16.2326	18.0074	19.6887	19.8905	19.6769	20.053	19.7024	19.8304	19.975	19.9004	protein folding;protein stabilization;regulation of cell cycle	chaperone binding;heat shock protein binding;mitogen-activated protein kinase kinase kinase binding;protein C-terminus binding;protein kinase B binding;protein kinase binding;unfolded protein binding	cytoplasm;protein-containing complex;ruffle membrane	Chaperones and folding catalysts;Glycosaminoglycan binding proteins;Mitochondrial biogenesis;PI3K-Akt signaling pathway	+	CEpo_Ctrl	Keep	Discard	#NAME?	#NAME?	1	44995	1	125.63	2.02068	0.0399263	3.67529	4.08051	Q63692;Q8CH95	CDC37_RAT	Cdc37	L	Hsp90 co-chaperone Cdc37 OS=Rattus norvegicus OX=10116 GN=Cdc37 PE=1 SV=2
12.4209	12.6583	12.4381	12.3622	11.1103	11.7184	12.17	16.1797	16.3994	16.2441	16.9207					+	CEpo_Ctrl	Keep	Discard	#NAME?	#NAME?	1	256235	1	24.43	5.10798	0	3.93021	18.8212	Q6GWS2	L_LASSJ	L	Eif3j	RNA-directed RNA polymerase L OS=Lassa virus (strain Mouse/Sierra Leone/Josiah/1976) OX=11622 GN=L PE=3 SV=1
15.3218	15.0909	14.7849	17.2542	17.4644	17.0172	17.7724	17.2214	17.7344	17.5941	17.5248	actin filament network formation;Arp2/3 complex-mediated actin nucleation;cell migration;lamellipodium organization;maintenance of cell polarity;microtubule organizing center localization;orbitofrontal cortex development;smooth muscle cell migration	actin filament binding;structural constituent of cytoskeleton	Arp2/3 protein complex;cytoplasm;endosome;growth cone;lamellipodium;neuron projection;nucleus;site of double-strand break	Bacterial invasion of epithelial cells;Cytoskeleton proteins;Endocytosis;Fc gamma R-mediated phagocytosis;Membrane trafficking;Regulation of actin cytoskeleton;Salmonella infection	+	CEpo_Ctrl	Keep	Discard	#NAME?	#NAME?	2	16367	2	124.93	4.38836	0	2.45281	13.4352	Q4KLF8	ARPC5_RAT	Arpc5	Psen2	Actin-related protein 2/3 complex subunit 5 OS=Rattus norvegicus OX=10116 GN=Arpc5 PE=1 SV=3
15.7113	14.8275	15.2896	18.0792	17.1505	17.3989	17.8624	17.9045	17.7704	17.7962	18.417	innate immune response;regulation of phosphorylation	phosphatase inhibitor activity;protein phosphatase regulator activity;protein serine/threonine phosphatase inhibitor activity	cytoplasm	Protein phosphatases and associated proteins	+	CEpo_Ctrl	Keep	Discard	#NAME?	#NAME?	2	16061	2	126.28	3.69926	0	2.69591	9.6789	Q8K3F3	PP14B_RAT	Ppp1r14b	Snx3	Protein phosphatase 1 regulatory subunit 14B OS=Rattus norvegicus OX=10116 GN=Ppp1r14b PE=2 SV=1
19.0576	19.3814	19.5093	19.8034	19.7944	19.7267	19.9444	19.6628	19.9435	19.8244	19.7916	[2Fe-2S] cluster assembly;cell redox homeostasis;cellular iron ion homeostasis;negative regulation of cardiac muscle hypertrophy;protein maturation by iron-sulfur cluster transfer;regulation of the force of heart contraction	electron transfer activity;glutathione disulfide oxidoreductase activity;identical protein binding;iron-sulfur cluster binding;metal ion binding;protein disulfide oxidoreductase activity;protein kinase C binding	cell cortex;cytosol;dendrite;nucleus;Z disc		+	CEpo_Ctrl	Keep	Discard	#NAME?	#NAME?	9	38111	9	702.95	1.86293	0.0482901	0.489452	3.72007	Q5RK11;Q9JLZ1	GLRX3_RAT	Glrx3	Sh3gl1	Glutaredoxin-3 OS=Rattus norvegicus OX=10116 GN=Glrx3 PE=1 SV=2
11.5494	8.93779	7.51808	15.2225	15.5588	14.4052	15.3576	15.1019	14.2171	15.6864	15.163	aging;cellular response to catecholamine stimulus;cellular response to chemokine;cellular response to epidermal growth factor stimulus;cellular response to glucose stimulus;cellular response to organic cyclic compound;cellular response to phorbol 13-acetate 12-myristate;cellular response to rapamycin;desensitization of G protein-coupled receptor signaling pathway;follicle-stimulating hormone sign…	ATP binding;beta-adrenergic receptor kinase activity;delta-type opioid receptor binding;G protein-coupled receptor binding;G protein-coupled receptor kinase activity;kappa-type opioid receptor binding;scaffold protein binding;ubiquitin protein ligase binding	apical plasma membrane;axon;basolateral plasma membrane;caveola;cytoplasm;cytosol;dendritic shaft;dendritic spine;membrane raft;mitochondrion;nucleus;synapse	Chemokine signaling pathway;Endocytosis;Exosome;Glutamatergic synapse;Hedgehog signaling pathway;Morphine addiction;Olfactory transduction;Protein kinases	+	CEpo_Ctrl	Keep	Discard	#NAME?	#NAME?	1	80475	1	107.27	2.54101	0.0168175	5.70701	5.42762	P26817	ARBK1_RAT	Adrbk1	Arpc5	Beta-adrenergic receptor kinase 1 OS=Rattus norvegicus OX=10116 GN=Grk2 PE=1 SV=1
12.2325	11.403	10.7019	11.3776	14.1995	12.1562	16.0146	16.3721	16.235	16.479	16.5932	cytoplasmic translation	metal ion binding	cytosol;nucleus		+	CEpo_Ctrl	Keep	Discard	#NAME?	#NAME?	1	48669	1	27.43	4.32768	0	4.97403	13.0561	Q6U6G5	ZC3HF_RAT	Zc3h15	Cyb5a	Zinc finger CCCH domain-containing protein 15 OS=Rattus norvegicus OX=10116 GN=Zc3h15 PE=1 SV=1
7.79015	10.0665	10.9831	13.174	13.2033	12.9931	13.3392	12.7254	12.9871	12.2764	12.9545	post-chaperonin tubulin folding pathway;tubulin complex assembly	beta-tubulin binding	cytoplasm;microtubule	Cytoskeleton proteins;Exosome	+	CEpo_Ctrl	Keep	Discard	#NAME?	#NAME?	1	12793	1	41.33	1.90748	0.0467854	3.1226	3.81992	Q6PEC1	TBCA_RAT	Tbca	Ppp1r14b	Tubulin-specific chaperone A OS=Rattus norvegicus OX=10116 GN=Tbca PE=1 SV=1
14.5352	14.6011	14.7072	14.7423	14.6343	14.2997	14.4959	15.3444	15.1524	15.5487	15.5233	astrocyte development;axon development;axon ensheathment;cell maturation;central nervous system myelination;chemical synaptic transmission;glial cell differentiation;inflammatory response;integrin-mediated signaling pathway;long-chain fatty acid biosynthetic process;myelination;neuron projection development;positive regulation of gene expression;substantia nigra development	identical protein binding;structural constituent of myelin sheath;structural molecule activity	integral component of membrane;integral component of plasma membrane;myelin sheath;plasma membrane	Exosome	+	CEpo_Ctrl	Keep	Discard	#NAME?	#NAME?	1	30855	1	25.54	2.94166	0.0109524	0.777683	6.67015	P04400;P06905;P60203;Q561K5	MYPR_RAT	PLP1	Adrbk1	Myelin proteolipid protein OS=Rattus norvegicus OX=10116 GN=Plp1 PE=1 SV=2
17.3486	17.116	17.252	17.6666	17.7872	17.719	17.7213	17.6279	17.7681	17.7795	17.8372	cell division;protein localization to microtubule;protein localization to microtubule plus-end;regulation of microtubule polymerization or depolymerization;spindle assembly	microtubule binding;microtubule plus-end binding	cytoplasmic microtubule;microtubule;microtubule organizing center;microtubule plus-end;spindle midzone	Chromosome and associated proteins;Cytoskeleton proteins	+	CEpo_Ctrl	Keep	Discard	#NAME?	#NAME?	3	37193	3	167.32	2.94179	0.0110843	0.514335	6.67059	Q3B8Q0	MARE2_RAT	Mapre2	Reep5	Microtubule-associated protein RP/EB family member 2 OS=Rattus norvegicus OX=10116 GN=Mapre2 PE=1 SV=1
20.5481	20.7227	20.9949	21.0499	20.4126	21.1236	20.4057	21.897	21.4996	21.5464	21.6181	cell differentiation;negative regulation of catalytic activity;positive regulation of RNA polymerase II transcriptional preinitiation complex assembly;positive regulation of transcription, DNA-templated;protein ubiquitination;SCF complex assembly	TBP-class protein binding	cullin-RING ubiquitin ligase complex;cytoplasm;cytosol;Golgi apparatus;nucleoplasm;nucleus;ubiquitin ligase complex	Exosome;Ubiquitin system	+	CEpo_Ctrl	Keep	Discard	#NAME?	#NAME?	25	137985	25	1662.6	2.68354	0.0141818	0.885006	5.8466	P97536	CAND1_RAT	Cand1	Calm1	Cullin-associated NEDD8-dissociated protein 1 OS=Rattus norvegicus OX=10116 GN=Cand1 PE=1 SV=1
16.6142	16.9271	17.3824	18.3493	18.4079	18.13	18.2344	18.1212	18.5376	18.461	18.6525	cell division;cell migration;negative regulation of microtubule polymerization;positive regulation of microtubule plus-end binding;positive regulation of microtubule polymerization;protein localization to microtubule;protein localization to microtubule plus-end;regulation of microtubule polymerization or depolymerization;spindle assembly	identical protein binding;microtubule binding;microtubule plus-end binding;protein kinase binding	cell projection membrane;centrosome;cortical microtubule cytoskeleton;cytoplasmic microtubule;focal adhesion;Golgi apparatus;microtubule;microtubule organizing center;microtubule plus-end;spindle midzone	Chromosome and associated proteins;Cytoskeleton proteins	+	CEpo_Ctrl	Keep	Discard	#NAME?	#NAME?	6	30156	6	465.87	2.8516	0.0110435	1.46852	6.37279	Q66HR2	MARE1_RAT	Mapre1	Atp5l	Microtubule-associated protein RP/EB family member 1 OS=Rattus norvegicus OX=10116 GN=Mapre1 PE=1 SV=3
16.4147	16.2833	15.8976	17.1521	17.259	16.8746	17.1064	16.7269	16.991	16.8539	17.0844	dopaminergic neuron differentiation;neuron projection development;response to unfolded protein	growth factor activity;lipid binding	endoplasmic reticulum;extracellular space;perinuclear region of cytoplasm;sarcoplasmic reticulum lumen		+	CEpo_Ctrl	Keep	Discard	#NAME?	#NAME?	2	20831	2	129.5	2.18821	0.0335419	0.715499	4.4859	P0C5H9	MANF_RAT	Manf	Atp5c1	Mesencephalic astrocyte-derived neurotrophic factor OS=Rattus norvegicus OX=10116 GN=Manf PE=1 SV=1
13.2128	13.2271	13.3701	14.862	15.28	14.8725	15.3539	14.9889	14.8994	15.2954	15.4836	apoptotic process;mRNA processing;positive regulation of apoptotic process;RNA splicing;somatic diversification of immunoglobulins	enzyme binding	nucleoplasm;nucleus;Prp19 complex;spliceosomal complex	Spliceosome	+	CEpo_Ctrl	Keep	Discard	#NAME?	#NAME?	3	65363	3	114.4	4.05085	0	1.89685	11.4515	Q4V8K2	CTBL1_RAT	Ctnnbl1	Aarsd1	Beta-catenin-like protein 1 OS=Rattus norvegicus OX=10116 GN=Ctnnbl1 PE=1 SV=1
7.35971	7.89803	8.22108	9.56467	9.82948	7.83162	8.1265	14.1193	13.9651	13.68	14.1016	cell adhesion		integral component of membrane		+	CEpo_Ctrl	Keep	Discard	#NAME?	#NAME?	1	147640	1	22.21	5.74985	0	6.14026	25.3624	Q4ZFW2;Q4ZG21;Q53R09;Q53RX1;Q53SG3;Q584P3;Q8WYK1;Q96MS7	CNTP5_HUMAN	CNTNAP5	CLU	Contactin-associated protein-like 5 OS=Homo sapiens OX=9606 GN=CNTNAP5 PE=2 SV=1
16.0048	15.4682	15.8219	15.9583	15.7605	15.8425	15.8852	16.2698	16.44	16.1722	16.3825	negative regulation of inflammatory response;negative regulation of interferon-gamma biosynthetic process;negative regulation of interleukin-2 biosynthetic process;negative regulation of T cell proliferation;positive regulation of bone mineralization;positive regulation of interferon-gamma biosynthetic process;positive regulation of interleukin-2 secretion;positive regulation of osteoblast differ…	identical protein binding;signaling receptor binding	external side of plasma membrane;integral component of membrane	CD molecules;Cell adhesion molecules (CAMs)	+	CEpo_Ctrl	Keep	Discard	#NAME?	#NAME?	4	34566	4	182.36	1.84848	0.0496818	0.551152	3.68802	Q7TPB4	CD276_RAT	Cd276	Lypla2	CD276 antigen OS=Rattus norvegicus OX=10116 GN=Cd276 PE=2 SV=1
15.5172	15.2048	15.8299	15.7571	15.0394	16.4867	15.5277	16.4296	16.6583	16.4261	17.2657	antigen processing and presentation;cellular response to nerve growth factor stimulus;endocytic recycling;endosomal transport;intracellular protein transport;mitotic cytokinesis;neuron projection development;plasma membrane to endosome transport;protein localization to endosome;Rab protein signal transduction	GDP binding;GTP binding;GTPase activity;phosphatidylinositol-4,5-bisphosphate binding	anchored component of synaptic vesicle membrane;cell projection membrane;clathrin-coated endocytic vesicle;clathrin-coated pit;endosome membrane;Golgi membrane;intercellular bridge;melanosome;plasma membrane	Endocytosis;Exosome;GTP-binding proteins;Membrane trafficking	+	CEpo_Ctrl	Keep	Discard	#NAME?	#NAME?	2	23296	4	249.94	2.08265	0.0397538	1.17764	4.22763	Q5U316	RAB35_RAT	Rab35	Luzp1	Ras-related protein Rab-35 OS=Rattus norvegicus OX=10116 GN=Rab35 PE=1 SV=1
11.2792	10.8077	13.622	15.1059	14.6977	14.0331	14.6579	14.7301	14.3528	14.8876	15.7488	actin filament organization;cytoskeleton organization;neuron projection morphogenesis;plasma membrane tubulation;positive regulation of dendrite development;protein localization to membrane;protein localization to plasma membrane;regulation of postsynaptic neurotransmitter receptor internalization;synaptic vesicle endocytosis	cytoskeletal protein binding;phospholipid binding	axon terminus;cell junction;cytoplasm;cytoplasmic vesicle membrane;cytoskeleton;cytosol;glutamatergic synapse;perinuclear region of cytoplasm;plasma membrane;postsynaptic density membrane;ruffle membrane;synapse;terminal bouton	Membrane trafficking	+	CEpo_Ctrl	Keep	Discard	#NAME?	#NAME?	3	50760	3	176.24	1.87563	0.0483906	3.02683	3.74838	Q9Z0W5	PACN1_RAT	Pacsin1	Cox5b	Protein kinase C and casein kinase substrate in neurons protein 1 OS=Rattus norvegicus OX=10116 GN=Pacsin1 PE=1 SV=1
16.7494	16.9756	16.9075	17.0603	17.1175	17.0181	17.1357	17.9504	17.9335	17.7395	18.165	cell division;cellular response to nerve growth factor stimulus;microtubule cytoskeleton organization;microtubule-based movement;mitotic spindle organization;positive regulation of mitotic cell cycle spindle assembly checkpoint;protein homooligomerization;regulation of centrosome cycle	ATP binding;dynein heavy chain binding;microtubule motor activity	centrosome;condensed chromosome kinetochore;cytoplasm;cytoplasmic dynein complex;kinetochore;microtubule;spindle pole	Chromosome and associated proteins;Cytoskeleton proteins;Membrane trafficking;Phagosome;Salmonella infection;Vasopressin-regulated water reabsorption	+	CEpo_Ctrl	Keep	Discard	#NAME?	#NAME?	6	56985	7	342.76	3.57767	0.00172973	1.06963	9.12718	Q9QXU8	DC1L1_RAT	Dync1li1	Mapre2	Cytoplasmic dynein 1 light intermediate chain 1 OS=Rattus norvegicus OX=10116 GN=Dync1li1 PE=1 SV=1
19.1429	19.1034	19.1951	19.854	19.5573	19.5957	19.8434	19.7771	19.7116	19.6996	20.156	associative learning;axonogenesis;calcium ion-regulated exocytosis of neurotransmitter;chemical synaptic transmission;endosomal transport;exocytic insertion of neurotransmitter receptor to postsynaptic membrane;exocytosis;growth hormone secretion;locomotory behavior;long-term memory;long-term synaptic potentiation;neuron differentiation;neurotransmitter receptor internalization;neurotransmitter s…	calcium-dependent protein binding;ion channel binding;myosin binding;protein domain specific binding;protein N-terminus binding;SNAP receptor activity;SNARE binding;syntaxin binding;syntaxin-1 binding;voltage-gated potassium channel activity	actin cytoskeleton;anchored component of presynaptic membrane;axon;axonal growth cone;BLOC-1 complex;cell junction;cytoplasm;cytoskeleton;cytosol;endosome;extrinsic component of cytoplasmic side of plasma membrane;filopodium;glutamatergic synapse;growth cone;intracellular organelle;lamellipodium;membrane;membrane raft;myelin sheath;neuron projection;neuronal cell body;perinuclear region of cytopl…	Insulin secretion;Membrane trafficking;Synaptic vesicle cycle	+	CEpo_Ctrl	Keep	Discard	#NAME?	#NAME?	17	23528	17	1074.88	2.50021	0.0185532	0.688909	5.31201	P13795;P36974;P60881;P70557;P70558;Q8IXK3;Q96FM2;Q9BR45	SNP25_RAT	SNAP25	Tpm3	Synaptosomal-associated protein 25 OS=Rattus norvegicus OX=10116 GN=Snap25 PE=1 SV=1
21.8977	21.7511	21.5585	22.2787	22.3042	22.2214	22.3529	22.2546	22.2433	22.1437	22.4041	angiogenesis;biomineral tissue development;body fluid secretion;catabolism by host of symbiont protein;collagen fibril organization;endocardial cell differentiation;fibrinolysis;growth plate cartilage development;membrane raft assembly;negative regulation by host of symbiont molecular function;negative regulation of development of symbiont involved in interaction with host;negative regulation of …	actin filament binding;bone sialoprotein binding;calcium channel activity;calcium ion binding;calcium-dependent phospholipid binding;calcium-dependent protein binding;identical protein binding;phosphatidylinositol-4,5-bisphosphate binding;phosphatidylserine binding;phospholipase A2 inhibitor activity;protease binding;Rab GTPase binding;S100 protein binding;virion binding;voltage-gated calcium cha…	basement membrane;basolateral plasma membrane;cell cortex;cell surface;cytoplasm;cytosol;early endosome;extracellular exosome;extracellular space;extrinsic component of plasma membrane;late endosome membrane;lipid droplet;lysosomal membrane;macropinosome;melanosome;membrane;membrane raft;midbody;myelin sheath adaxonal region;nucleus;PCSK9-AnxA2 complex;perinuclear region of cytoplasm;plasma membr…	Exosome;Membrane trafficking	+	CEpo_Ctrl	Keep	Discard	#NAME?	#NAME?	21	38939	21	1909.1	2.4097	0.0226667	0.525697	5.06206	Q07936	ANXA2_RAT	Anxa2	Mapre1	Annexin A2 OS=Rattus norvegicus OX=10116 GN=Anxa2 PE=1 SV=2
13.3297	12.8163	14.8461	16.0258	16.269	15.5918	15.9042	15.4584	15.4836	16.0469	16.1936	cell cycle G2/M phase transition;cellular response to lipopolysaccharide;cellular response to prostaglandin E stimulus;innate immune response;mitotic chromosome condensation;negative regulation of tumor necrosis factor production;positive regulation of histone deacetylation;protein transport;regulation of histone phosphorylation	DNA binding;double-stranded DNA binding;histone deacetylase binding;NF-kappaB binding;protein kinase A regulatory subunit binding;zinc ion binding	condensed chromosome;female pronucleus;Golgi apparatus;mitochondrion;nuclear matrix;nucleolus;nucleoplasm	Signaling proteins	+	CEpo_Ctrl	Keep	Discard	#NAME?	#NAME?	2	76685	2	50.09	1.91031	0.0470164	2.13161	3.82629	Q63014	AKAP8_RAT	Akap8	Map1lc3b	A-kinase anchor protein 8 OS=Rattus norvegicus OX=10116 GN=Akap8 PE=1 SV=1
20.5207	20.4083	20.2029	21.3486	21.4724	21.1468	21.4739	21.0068	21.289	21.316	21.4033	cellular response to cAMP;cellular response to Thyroid stimulating hormone;positive regulation of translation;translational elongation	iron ion binding;ribonucleoprotein complex binding;structural constituent of ribosome	cytosolic large ribosomal subunit	Ribosome	+	CEpo_Ctrl	Keep	Discard	#NAME?	#NAME?	4	11685	5	470.85	2.9942	0.0104615	0.876499	6.84887	P02401;Q499W9	RLA2_RAT	Rplp2	Manf	60S acidic ribosomal protein P2 OS=Rattus norvegicus OX=10116 GN=Rplp2 PE=1 SV=2
15.7229	15.762	15.6834	16.3715	16.6478	16.0818	16.3805	15.9872	16.1104	16.2138	16.2873	Arp2/3 complex-mediated actin nucleation;cell migration	actin filament binding	Arp2/3 protein complex;cytoplasm;glutamatergic synapse	Bacterial invasion of epithelial cells;Cytoskeleton proteins;Endocytosis;Fc gamma R-mediated phagocytosis;Membrane trafficking;Regulation of actin cytoskeleton;Salmonella infection	+	CEpo_Ctrl	Keep	Discard	#NAME?	#NAME?	3	17057	3	182.02	2.52257	0.0168857	0.426907	5.37514	A1L108;Q4KM42	ARP5L_RAT	Arpc5l	RAB11A	Actin-related protein 2/3 complex subunit 5-like protein OS=Rattus norvegicus OX=10116 GN=Arpc5l PE=1 SV=2
18.4372	18.6326	18.202	18.974	18.7731	18.6882	18.8489	19.2563	19.1246	19.0152	19.2875	positive regulation of endopeptidase activity;regulation of G1/S transition of mitotic cell cycle;regulation of proteasomal protein catabolic process	endopeptidase activator activity	cytoplasm;nucleoplasm;proteasome activator complex		+	CEpo_Ctrl	Keep	Discard	#NAME?	#NAME?	15	28730	15	908.61	2.68149	0.0140541	0.746971	5.84041	Q63797	PSME1_RAT	Psme1	Ctnnbl1	Proteasome activator complex subunit 1 OS=Rattus norvegicus OX=10116 GN=Psme1 PE=2 SV=1
16.6107	16.8093	16.9187	17.0321	16.9715	16.7064	16.7041	17.1562	17.1859	17.3473	17.2147	bone morphogenesis;leukocyte migration;negative regulation of protein processing;negative regulation of transforming growth factor beta receptor signaling pathway;regulation of chondrocyte differentiation	fibroblast growth factor binding;signaling receptor binding	extracellular exosome;extracellular matrix;Golgi apparatus;Golgi membrane;integral component of membrane;membrane;plasma membrane	Cell adhesion molecules (CAMs)	+	CEpo_Ctrl	Keep	Discard	#NAME?	#NAME?	1	138341	8	444.14	2.3637	0.0247226	0.446468	4.93838	B7Z8Y4;D3DUJ7;Q13221;Q6P9D1;Q92896	GSLG1_HUMAN	GLG1	Ptprs	Golgi apparatus protein 1 OS=Homo sapiens OX=9606 GN=GLG1 PE=1 SV=2
17.2812	16.8166	16.9307	17.6154	17.443	17.2497	17.3634	17.7338	18.0076	17.4732	17.6859	calcineurin-NFAT signaling cascade;Fc-epsilon receptor signaling pathway;positive regulation of transcription by RNA polymerase II;protein dephosphorylation;Wnt signaling pathway, calcium modulating pathway	calcium ion binding;calcium-dependent protein serine/threonine phosphatase activity;calmodulin binding;cyclosporin A binding;phosphatase binding;phosphoprotein phosphatase activity;protein domain specific binding	calcineurin complex;cytosol;nucleoplasm;sarcolemma	Alzheimer disease;Amphetamine addiction;Amyotrophic lateral sclerosis (ALS);Axon guidance;B cell receptor signaling pathway;Calcium signaling pathway;Cellular senescence;cGMP-PKG signaling pathway;C-type lectin receptor signaling pathway;Glucagon signaling pathway;Glutamatergic synapse;Human cytomegalovirus infection;Human immunodeficiency virus 1 infection;Human T-cell leukemia virus 1 infection…	+	CEpo_Ctrl	Keep	Discard	#NAME?	#NAME?	3	19402	3	151.09	2.0258	0.0402977	0.715625	4.09256	P06705;P15117;P63100;Q08044	CANB1_RAT	PPP3R1	Uso1	Calcineurin subunit B type 1 OS=Rattus norvegicus OX=10116 GN=Ppp3r1 PE=1 SV=2
10.1053	8.92216	9.53931	10.5658	9.67471	9.63625	9.82744	14.9811	14.6401	14.4423	13.5338	granulosa cell differentiation;luteinization;ovarian follicle development;proteolysis	calcium-dependent cysteine-type endopeptidase activity	cell surface;cytoplasm		+	CEpo_Ctrl	Keep	Discard	#NAME?	#NAME?	1	74045	1	31.09	3.86971	0	4.87707	10.5038	Q8R4C0	CAN5_RAT	Capn5	Mtor	Calpain-5 OS=Rattus norvegicus OX=10116 GN=Capn5 PE=1 SV=1
16.3151	16.376	16.0434	17.2541	18.3276	17.0413	17.7645	16.6292	17.3582	17.1449	17.2366	aerobic respiration;mitochondrial electron transport, ubiquinol to cytochrome c;protein heterooligomerization	protein-containing complex binding;ubiquinol-cytochrome-c reductase activity	mitochondrial respiratory chain complex III	Alzheimer disease;Cardiac muscle contraction;Huntington disease;Non-alcoholic fatty liver disease (NAFLD);Oxidative phosphorylation;Parkinson disease;Thermogenesis	+	CEpo_Ctrl	Keep	Discard	#NAME?	#NAME?	1	10702	1	82.04	2.0165	0.0399817	0.84738	4.07072	Q5M9I5	QCR6_RAT	Uqcrh	Sqstm1	Cytochrome b-c1 complex subunit 6, mitochondrial OS=Rattus norvegicus OX=10116 GN=Uqcrh PE=3 SV=1
16.7654	17.4363	17.6008	17.9476	17.9413	17.6687	17.8538	19.2947	19.1963	18.8164	19.3578	cell surface receptor signaling pathway;G2/M transition of mitotic cell cycle;mRNA processing;negative regulation of transcription, DNA-templated;positive regulation of RNA export from nucleus;positive regulation of translational initiation;protein complex oligomerization;regulation of alternative mRNA splicing, via spliceosome;regulation of RNA export from nucleus;regulation of signal transducti…	identical protein binding;poly(A) binding;poly(U) RNA binding;protein-containing complex binding;RNA binding;SH3 domain binding;SH3/SH2 adaptor activity	cytoplasm;Grb2-Sos complex;membrane;nucleoplasm;nucleus	Spliceosome	+	CEpo_Ctrl	Keep	Discard	#NAME?	#NAME?	1	48456	1	49.38	3.14248	0.0055	1.89879	7.37507	Q91V33	KHDR1_RAT	Khdrbs1	SNAP25	KH domain-containing, RNA-binding, signal transduction-associated protein 1 OS=Rattus norvegicus OX=10116 GN=Khdrbs1 PE=1 SV=1
11.1697	12.0548	11.9602	13.8313	13.521	13.1777	13.7224	13.1596	13.9584	13.7047	13.992		calcium ion binding;copper ion binding;protein homodimerization activity;zinc ion binding	neuronal cell body;nucleus		+	CEpo_Ctrl	Keep	Discard	#NAME?	#NAME?	1	10862	1	20.37	2.74713	0.0107925	1.9755	6.04146	O88945;P63083;P82540	S10A5_RAT	S100a5	Anxa2	Protein S100-A5 OS=Rattus norvegicus OX=10116 GN=S100a5 PE=1 SV=1
12.5927	12.4476	11.8425	12.5107	12.149	12.3925	13.3689	14.3626	14.7233	13.9913	14.8453	cerebellar Purkinje cell layer development;hippocampus development;hypothalamus development;midbrain development;mitochondrial electron transport, ubiquinol to cytochrome c;pons development;pyramidal neuron development;subthalamus development;thalamus development	ubiquinol-cytochrome-c reductase activity	integral component of membrane;mitochondrial respiratory chain complex III	Alzheimer disease;Cardiac muscle contraction;Huntington disease;Non-alcoholic fatty liver disease (NAFLD);Oxidative phosphorylation;Parkinson disease;Thermogenesis	+	CEpo_Ctrl	Keep	Discard	#NAME?	#NAME?	1	9843	1	72.31	3.13106	0.00541538	2.18639	7.33336	Q7TQ16	QCR8_RAT	Uqcrq	Etfdh	Cytochrome b-c1 complex subunit 8 OS=Rattus norvegicus OX=10116 GN=Uqcrq PE=3 SV=1
13.2219	13.4822	13.2722	13.9147	13.8119	13.9715	13.5957	13.8345	13.7027	13.794	13.7466	actin crosslink formation;actin filament bundle assembly;brain development;cellular response to epidermal growth factor stimulus;cellular response to L-glutamate;dendrite development;modification of synaptic structure, modulating synaptic transmission;neuron differentiation;plasma membrane organization;positive regulation of actin cytoskeleton reorganization;positive regulation of actin filament …	cytoskeletal adaptor activity;identical protein binding;PDZ domain binding;proline-rich region binding;scaffold protein binding;transcription cofactor binding	actin cytoskeleton;cytosol;dendritic shaft;dendritic spine;dendritic spine cytoplasm;excitatory synapse;filopodium;glutamatergic synapse;Golgi apparatus;microtubule;neuron projection branch point;neuron projection terminus;neuronal cell body;nucleoplasm;plasma membrane;postsynapse;postsynaptic cytosol;postsynaptic density;postsynaptic density, intracellular component;presynapse;presynaptic cytoso…	Adherens junction;Membrane trafficking;Regulation of actin cytoskeleton;Yersinia infection	+	CEpo_Ctrl	Keep	Discard	#NAME?	#NAME?	3	59374	3	108.31	2.71353	0.0111111	0.444015	5.93788	Q6GMN2;Q923H3	BAIP2_RAT	Baiap2	Tceb1	Brain-specific angiogenesis inhibitor 1-associated protein 2 OS=Rattus norvegicus OX=10116 GN=Baiap2 PE=1 SV=1
15.7566	15.4312	16.2092	16.9784	14.9432	17.5315	17.3046	17.6119	17.3103	17.6978	17.9205	cellular response to heat;protein import into nucleus;protein transport	Hsp70 protein binding;protein transporter activity	cytosol;intracellular;nucleus	Chaperones and folding catalysts	+	CEpo_Ctrl	Keep	Discard	#NAME?	#NAME?	1	21662	1	80.26	3.21038	0.00512281	1.83617	7.62727	G3V889;Q5M808	HIKES_RAT	Hikeshi	Ak2	Protein Hikeshi OS=Rattus norvegicus OX=10116 GN=Hikeshi PE=2 SV=2
10.7835	9.9268	11.3781	12.0679	10.8707	11.057	10.788	13.9186	14.6029	13.8527	14.6898	neurotransmitter secretion;regulation of short-term neuronal synaptic plasticity		acrosomal vesicle;cytoplasm;epididymosome;presynaptic active zone		+	CEpo_Ctrl	Keep	Discard	#NAME?	#NAME?	1	133917	1	45.89	3.34221	0.00561538	3.56985	8.13844	Q91Z79	LIPA3_RAT	Ppfia3	Dynll2	Liprin-alpha-3 OS=Rattus norvegicus OX=10116 GN=Ppfia3 PE=1 SV=2
9.73471	7.80058	9.34845	10.5787	10.4084	7.9099	9.01938	11.5395	14.2818	15.3686	14.8212	bud elongation involved in lung branching;cardiac muscle tissue regeneration;cell morphogenesis;cell proliferation;cellular response to gamma radiation;cellular response to retinoic acid;contact inhibition;DNA damage induced protein phosphorylation;embryonic heart tube morphogenesis;heart process;hippo signaling;keratinocyte differentiation;lateral mesoderm development;lung epithelial cell differ…	activating transcription factor binding;chromatin binding;proline-rich region binding;protein C-terminus binding;protein heterodimerization activity;RNA polymerase II proximal promoter sequence-specific DNA binding;transcription coactivator activity;transcription corepressor activity;transcription regulatory region DNA binding	cytosol;membrane;nucleoplasm;nucleus;TEAD-1-YAP complex;TEAD-2-YAP complex	Hippo signaling pathway;Hippo signaling pathway - multiple species	+	CEpo_Ctrl	Keep	Discard	#NAME?	#NAME?	1	50470	1	27	2.19239	0.0332881	5.04153	4.49636	Q2EJA0;Q3LRU4;Q3LRU5;Q3LRU6	YAP1_RAT	Yap1	AP2B1	Transcriptional coactivator YAP1 OS=Rattus norvegicus OX=10116 GN=Yap1 PE=1 SV=1
13.124	13.1783	13.4329	13.0942	12.7217	13.1005	12.7016	13.6245	13.8387	13.8097	14.0793	cellular response to hormone stimulus;collagen fibril organization;collagen metabolic process;hydroxylysine biosynthetic process;peptidyl-lysine hydroxylation;response to hypoxia	iron ion binding;L-ascorbic acid binding;procollagen-lysine 5-dioxygenase activity	rough endoplasmic reticulum membrane		+	CEpo_Ctrl	Keep	Discard	#NAME?	#NAME?	2	85116	2	52.51	2.13481	0.0348936	0.592996	4.35402	Q811A3;Q811A4	PLOD2_RAT	Plod2	Rplp2	Procollagen-lysine,2-oxoglutarate 5-dioxygenase 2 OS=Rattus norvegicus OX=10116 GN=Plod2 PE=2 SV=1
14.9088	14.8015	14.7118	15.3487	14.9462	15.0412	14.7975	15.5011	15.3044	15.5395	15.6641	cellular protein localization;endosome organization;exocyst assembly;exocyst localization;exocytosis;extracellular matrix disassembly;protein transport	Ral GTPase binding	cell leading edge;cytosol;exocyst;growth cone;late endosome;perinuclear region of cytoplasm	Membrane trafficking	+	CEpo_Ctrl	Keep	Discard	#NAME?	#NAME?	1	81676	1	67.05	3.01802	0.00975342	0.694901	6.93119	O54924	EXOC8_RAT	Exoc8	Lxn	Exocyst complex component 8 OS=Rattus norvegicus OX=10116 GN=Exoc8 PE=1 SV=1
15.4617	15.5198	15.705	15.9569	15.9533	15.6401	15.6956	16.3141	16.176	16.1537	16.3946	RNA processing	RNA binding	nucleoplasm;ribonucleoprotein complex	Transcription machinery	+	CEpo_Ctrl	Keep	Discard	#NAME?	#NAME?	3	65195	3	127.31	3.21003	0.00503448	0.697423	7.62596	Q5XI01	LARP7_RAT	Larp7	Arpc5l	La-related protein 7 OS=Rattus norvegicus OX=10116 GN=Larp7 PE=1 SV=2
15.7474	15.832	15.6709	16.0522	15.8635	15.653	15.7891	16.2157	16.5918	16.4521	16.3985	exocytosis;maintenance of epithelial cell apical/basal polarity;neurotransmitter secretion;protein localization to basolateral plasma membrane;protein transport	L27 domain binding;PDZ domain binding	basolateral plasma membrane;bicellular tight junction;cell-cell junction;MPP7-DLG1-LIN7 complex;neuron projection;postsynaptic density;postsynaptic membrane;presynapse;synapse	Membrane trafficking	+	CEpo_Ctrl	Keep	Discard	#NAME?	#NAME?	1	25963	1	36.38	2.93502	0.0108235	0.664398	6.64786	Q9Z250;Q9Z251	LIN7A_RAT	Lin7a	Atl1	Protein lin-7 homolog A OS=Rattus norvegicus OX=10116 GN=Lin7a PE=1 SV=2
16.1306	16.1588	16.3026	16.6373	16.8253	16.5044	16.6861	16.6218	16.9468	16.8378	16.6441	mRNA export from nucleus;mRNA splicing, via spliceosome	ATP binding;helicase activity;identical protein binding;nucleic acid binding	cytoplasm;nuclear speck	Spliceosome	+	CEpo_Ctrl	Keep	Discard	#NAME?	#NAME?	2	49591	11	592.62	2.56709	0.0165846	0.565299	5.50252	O70498;Q5U216	DX39A_RAT	Ddx39a	Eif6	ATP-dependent RNA helicase DDX39A OS=Rattus norvegicus OX=10116 GN=Ddx39a PE=2 SV=1
7.44958	4.69698	5.49366	12.6336	12.031	10.3207	11.8924	10.3033	11.3228	10.963	12.9454	endocytosis;filopodium assembly;negative regulation of dendritic spine morphogenesis;positive regulation of filopodium assembly;positive regulation of synaptic vesicle recycling;postsynaptic neurotransmitter receptor internalization;receptor internalization;regulation of dendritic spine morphogenesis;regulation of synapse structure or activity;sperm ejaculation;synapse assembly;synaptic vesicle b…	GTP binding;GTPase activity;microtubule binding;nitric-oxide synthase binding;structural constituent of postsynapse;type 1 metabotropic glutamate receptor binding;type 5 metabotropic glutamate receptor binding	apical tubulobulbar complex;axon;basal tubulobulbar complex;cytoplasm;cytoplasmic vesicle;cytosol;dendritic spine;dendritic spine head;glutamatergic synapse;Golgi apparatus;membrane;microtubule;perinuclear region of cytoplasm;photoreceptor inner segment;plasma membrane;postsynaptic density;postsynaptic endocytic zone membrane;postsynaptic membrane;presynapse;synapse;synaptic cleft	Bacterial invasion of epithelial cells;Endocrine and other factor-regulated calcium reabsorption;Endocytosis;Exosome;Membrane trafficking;Phospholipase D signaling pathway;Synaptic vesicle cycle	+	CEpo_Ctrl	Keep	Discard	#NAME?	#NAME?	2	98252	4	179.56	2.65795	0.0153982	5.50356	5.76962	Q08877;Q9QXL9	DYN3_RAT	Dnm3	Aasdhppt	Dynamin-3 OS=Rattus norvegicus OX=10116 GN=Dnm3 PE=1 SV=2
12.9627	12.1822	11.006	12.6025	13.6742	11.9435	12.0559	14.4638	14.8713	14.2044	13.4367			cytoplasm		+	CEpo_Ctrl	Keep	Discard	#NAME?	#NAME?	2	16128	2	131.02	1.84775	0.0497509	2.19375	3.68639	B0BN94	F136A_RAT	Fam136a	Myo9b	Protein FAM136A OS=Rattus norvegicus OX=10116 GN=Fam136a PE=1 SV=1
14.399	12.4348	13.0485	15.2262	15.2402	14.7176	14.6954	15.6384	15.3447	16.0371	16.3193	negative regulation of intracellular estrogen receptor signaling pathway;negative regulation of transcription, DNA-templated;response to estradiol	armadillo repeat domain binding;calmodulin binding;protein phosphatase 2A binding;protein-containing complex binding;Rho GTPase binding	cytoplasm;dendrite;FAR/SIN/STRIPAK complex;Golgi apparatus;neuronal cell body;nucleoplasm;plasma membrane;protein-containing complex	Protein phosphatases and associated proteins	+	CEpo_Ctrl	Keep	Discard	#NAME?	#NAME?	4	87513	4	179.11	2.2479	0.0320238	2.54075	4.63646	P58405	STRN3_RAT	Strn3	Parg	Striatin-3 OS=Rattus norvegicus OX=10116 GN=Strn3 PE=1 SV=2
17.2805	16.9435	17.1705	17.5284	17.6516	17.4826	17.4665	17.4626	17.6338	17.4684	17.5504	adaptive immune response;neuron projection morphogenesis;podosome assembly;Rac protein signal transduction;receptor-mediated endocytosis;ruffle assembly;synapse assembly	actin binding;actin filament binding;protein C-terminus binding;protein domain specific binding	cell cortex;cell junction;clathrin-coated vesicle membrane;cytoplasm;cytosol;dendrite;early endosome;Golgi membrane;lamellipodium;plasma membrane;podosome;postsynaptic density;ruffle	Membrane trafficking	+	CEpo_Ctrl	Keep	Discard	#NAME?	#NAME?	4	48925	4	223.27	2.04981	0.0402692	0.397302	4.14926	Q9JHL4;Q9JM66;Q9JM67;Q9JM74	DBNL_RAT	Dbnl	Eif3i	Drebrin-like protein OS=Rattus norvegicus OX=10116 GN=Dbnl PE=1 SV=1
17.8008	17.8051	17.8086	18.6613	18.4644	17.9298	18.3455	18.367	18.1568	18.2549	18.3216					+	CEpo_Ctrl	Keep	Discard	#NAME?	#NAME?	4	15788	4	184.08	3.47844	0.00252174	0.470257	8.69812	P61355	RL27_CHICK	RPL27	Dctn4	60S ribosomal protein L27 OS=Gallus gallus OX=9031 GN=RPL27 PE=2 SV=2
17.655	18.1257	17.9303	18.2213	18.5592	18.3555	18.5065	18.4134	18.5445	18.5361	18.3131	aspartyl-tRNA aminoacylation	aspartate-tRNA ligase activity;ATP binding;RNA binding	aminoacyl-tRNA synthetase multienzyme complex;cytosol;synapse	Amino acid related enzymes;Aminoacyl-tRNA biosynthesis;Transfer RNA biogenesis	+	CEpo_Ctrl	Keep	Discard	#NAME?	#NAME?	19	57546	20	1014.92	2.05723	0.0400193	0.548087	4.16689	P15178	SYDC_RAT	Dars	Dlst	Aspartate--tRNA ligase, cytoplasmic OS=Rattus norvegicus OX=10116 GN=Dars PE=1 SV=1
16.0519	16.2018	16.0406	16.388	16.6624	16.165	16.2052	16.9464	16.6208	16.6764	16.8656	cellular response to dexamethasone stimulus;cytoplasmic translation;liver regeneration;nuclear-transcribed mRNA catabolic process, nonsense-mediated decay;SRP-dependent cotranslational protein targeting to membrane;translation;translational initiation	RNA binding;structural constituent of ribosome	cytosol;cytosolic large ribosomal subunit;membrane;polysomal ribosome	Ribosome	+	CEpo_Ctrl	Keep	Discard	#NAME?	#NAME?	1	15964	1	45.25	2.95994	0.0112195	0.67921	6.73188	P02433;P62912;Q63ZV8	RL32_RAT	RPL32	Fxyd6	60S ribosomal protein L32 OS=Rattus norvegicus OX=10116 GN=Rpl32 PE=1 SV=2
18.4147	18.1204	17.9603	19.0513	19.0853	18.8664	19.1461	18.5603	18.8248	18.6381	18.9216	blood coagulation;cellular response to gonadotropin-releasing hormone;cellular response to lead ion;negative regulation of blood coagulation;negative regulation of prolactin secretion;negative regulation of sequestering of calcium ion;positive regulation of apoptotic process;protein homooligomerization;regulation of flagellated sperm motility;response to calcium ion;response to organic substance;…	calcium ion binding;calcium-dependent phospholipid binding;calcium-transporting ATPase activity;heparin binding;molecular adaptor activity;peptide hormone binding;receptor tyrosine kinase binding	axon terminus;cell projection;cytoplasm;cytosol;dendrite;endoplasmic reticulum;extracellular space;intercalated disc;membrane;neuronal cell body;nucleus;perikaryon;plasma membrane;sarcolemma;synaptic vesicle;Z disc	Exosome;Glycosaminoglycan binding proteins	+	CEpo_Ctrl	Keep	Discard	#NAME?	#NAME?	14	35779	14	1226.24	1.91895	0.0468216	0.571071	3.84585	P14668	ANXA5_RAT	Anxa5	S100a5	Annexin A5 OS=Rattus norvegicus OX=10116 GN=Anxa5 PE=1 SV=3
14.6731	14.4695	14.3451	15.3178	15.132	14.2475	15.0361	15.1866	15.0839	15.2016	15.2218	cell differentiation;nervous system development;protein autophosphorylation;regulation of long-term neuronal synaptic plasticity;regulation of protein localization to plasma membrane;response to hypoxia;response to oxidative stress	ATP binding;calmodulin binding;calmodulin-dependent protein kinase activity	cytoplasm;neuron projection;sarcoplasmic reticulum membrane	Adrenergic signaling in cardiomyocytes;Aldosterone synthesis and secretion;Amphetamine addiction;Axon guidance;Calcium signaling pathway;cAMP signaling pathway;Cholinergic synapse;Circadian entrainment;Cushing syndrome;Dopaminergic synapse;ErbB signaling pathway;Gastric acid secretion;Glioma;Glucagon signaling pathway;GnRH signaling pathway;HIF-1 signaling pathway;Inflammatory mediator regulation…	+	CEpo_Ctrl	Keep	Discard	#NAME?	#NAME?	1	59685	3	143.24	3.23281	0.00530909	0.677585	7.71224	P11730;Q64003;Q64004	KCC2G_RAT	Camk2g	Ptpn20	Calcium/calmodulin-dependent protein kinase type II subunit gamma OS=Rattus norvegicus OX=10116 GN=Camk2g PE=1 SV=1
22.7653	22.4882	22.6994	23.6311	23.6138	23.4646	23.4256	23.674	23.4474	23.5789	23.5286	aging;cellular response to drug;cellular response to epidermal growth factor stimulus;cellular response to nerve growth factor stimulus;negative regulation of reactive oxygen species biosynthetic process;positive regulation of cell death;positive regulation of neuron projection development;protein homooligomerization;translation;translational elongation	drug binding;GTP binding;GTPase activity;mRNA binding;translation elongation factor activity	cytoplasm;cytosol;nucleolus;nucleus;plasma membrane	Exosome;Legionellosis;Membrane trafficking;Messenger RNA biogenesis;RNA transport;Transfer RNA biogenesis;Translation factors	+	CEpo_Ctrl	Keep	Discard	#NAME?	#NAME?	12	50424	23	2161.65	3.7892	0	0.906255	10.1065	P20001;P62630;Q5BJW8;Q64718;Q78ED4	EF1A1_RAT	Eef1a1	Myl9	Elongation factor 1-alpha 1 OS=Rattus norvegicus OX=10116 GN=Eef1a1 PE=2 SV=1
18.0356	17.9163	17.7695	18.3308	18.3815	17.8205	17.9169	18.4296	18.3145	18.1811	18.4838	blood coagulation;endosomal transport;endosome organization;negative regulation of phospholipase A2 activity;negative regulation of serine-type endopeptidase activity	calcium ion binding;calcium-dependent phospholipid binding	cell	Exosome	+	CEpo_Ctrl	Keep	Discard	#NAME?	#NAME?	1	36911	1	36.52	2.13516	0.0350802	0.445103	4.35487	Q4FZU6	ANXA8_RAT	Anxa8	Prpf6	Annexin A8 OS=Rattus norvegicus OX=10116 GN=Anxa8 PE=1 SV=1
17.0777	16.9458	17.1757	17.5156	17.382	16.7523	17.0611	17.5045	17.3849	17.6676	17.5774	90S preribosome assembly;axial mesoderm development;cytoplasmic translation;middle ear morphogenesis;nuclear-transcribed mRNA catabolic process, nonsense-mediated decay;ossification;regulation of translation;sensory perception of sound;skeletal system development;SRP-dependent cotranslational protein targeting to membrane;translation;translational initiation	RNA binding;structural constituent of ribosome	cytosol;cytosolic large ribosomal subunit;eukaryotic 80S initiation complex;focal adhesion;polysomal ribosome;postsynaptic density	Ribosome	+	CEpo_Ctrl	Keep	Discard	#NAME?	#NAME?	1	8270	2	94.89	2.45694	0.0219444	0.467212	5.19142	P23411;P63174;Q3T1G5	RL38_RAT	RPL38	Slc2a3	60S ribosomal protein L38 OS=Rattus norvegicus OX=10116 GN=Rpl38 PE=1 SV=2
13.9114	13.8376	14.0252	14.1965	14.3648	14.2641	14.0469	14.6695	14.553	14.4369	14.5791	7,8-dihydroneopterin 3'-triphosphate biosynthetic process;dihydrobiopterin metabolic process;dopamine biosynthetic process;negative regulation of blood pressure;neuromuscular process controlling posture;positive regulation of heart rate;positive regulation of nitric-oxide synthase activity;protein heterooligomerization;protein homooligomerization;protein-containing complex assembly;regulation of …	calcium ion binding;coenzyme binding;GTP binding;GTP cyclohydrolase I activity;GTPase activity;GTP-dependent protein binding;mitogen-activated protein kinase binding;protein homodimerization activity;translation initiation factor binding;zinc ion binding	cytoplasm;cytoplasmic vesicle;cytosol;nuclear membrane;nucleoplasm;protein-containing complex	Folate biosynthesis	+	CEpo_Ctrl	Keep	Discard	#NAME?	#NAME?	3	27211	3	104.36	3.48418	0.00257778	0.634929	8.72245	P22288	GCH1_RAT	Gch1	Pofut1	GTP cyclohydrolase 1 OS=Rattus norvegicus OX=10116 GN=Gch1 PE=1 SV=1
15.4128	15.5046	15.6274	16.5707	16.6426	16.5197	16.1516	16.8234	16.6621	16.9238	16.5919	glutathione metabolic process	glutathione transferase activity;protein homodimerization activity	cytoplasm	Chemical carcinogenesis;Drug metabolism - cytochrome P450;Drug metabolism - other enzymes;Fluid shear stress and atherosclerosis;Glutathione metabolism;Hepatocellular carcinoma;Metabolism of xenobiotics by cytochrome P450;Pathways in cancer;Platinum drug resistance;Transporters	+	CEpo_Ctrl	Keep	Discard	#NAME?	#NAME?	5	27067	6	377.19	4.14209	0	1.23537	11.9585	Q9Z1B2	GSTM5_RAT	Gstm5	Calml3	Glutathione S-transferase Mu 5 OS=Rattus norvegicus OX=10116 GN=Gstm5 PE=1 SV=3
14.1917	14.0156	13.8903	14.6717	14.5891	14.063	14.4614	15.3732	15.5165	15.2797	14.8082	endocytosis;phospholipid translocation;retrograde vesicle-mediated transport, Golgi to endoplasmic reticulum	ATP binding;magnesium ion binding;phospholipid-translocating ATPase activity	endosome;integral component of membrane;plasma membrane;trans-Golgi network	Enzymes with EC numbers	+	CEpo_Ctrl	Keep	Discard	#NAME?	#NAME?	1	130578	1	41.5	2.79628	0.0108687	1.21186	6.19559	D4ABB8	ATP9B_RAT	Atp9b	Rlc-a	Probable phospholipid-transporting ATPase IIB OS=Rattus norvegicus OX=10116 GN=Atp9b PE=3 SV=1
14.0553	13.7503	13.9108	14.4627	14.4012	14.3956	14.2536	14.3717	14.546	14.5575	14.6577	immune response;intracellular sequestering of iron ion;iron ion transport;negative regulation of cell proliferation;negative regulation of fibroblast proliferation;negative regulation of necrotic cell death	ferric iron binding;ferrous iron binding;ferroxidase activity;identical protein binding;iron ion binding	autolysosome;cytoplasm	Exosome;Ferroptosis;Mineral absorption;Necroptosis	+	CEpo_Ctrl	Keep	Discard	#NAME?	#NAME?	1	21284	1	35.98	2.78667	0.0106535	0.627764	6.16519	P19132	FRIH_RAT	Fth1	Cox4i2	Ferritin heavy chain OS=Rattus norvegicus OX=10116 GN=Fth1 PE=1 SV=3
13.393	13.3112	13.527	13.6685	14.1375	13.4991	13.9266	14.0175	14.1108	13.9482	13.7663	modulation of chemical synaptic transmission;negative regulation of ATPase activity;negative regulation of ion transport;regulation of membrane potential	actin binding;ATP binding;phosphatidylinositol binding;protein kinase activity	cytoplasm;plasma membrane	Protein kinases	+	CEpo_Ctrl	Keep	Discard	#NAME?	#NAME?	1	65627	1	80.37	2.54831	0.0162105	0.550324	5.44852	Q4FZZ1;Q7TNZ7	PXK_RAT	Pxk	Aldh1a1;Aldh2	PX domain-containing protein kinase-like protein OS=Rattus norvegicus OX=10116 GN=Pxk PE=2 SV=1
																																CSNK2B
																																Myl3;Myl6
																																Araf
																																Prnp
																																Ermp1
																																Ddx39a
																																Lactb2
																																Dnm3
																																Bles03
																																Ilk
																																Anxa5
																																Eef1a1
																																RPL26
																																Rps17
																																Cyth1;Cyth2
																																Gstm5
																																Fth1
																																Pi4k2a
																																Cox6c1
