# Supplementary material for: A Comparative Analysis of Erythropoietin and Carbamoylated Erythropoietin Proteome Profiles
Source: Life (Basel). 2021 Apr 19;11(4):359. doi: 10.3390/life11040359 (PMC8073529; doi:10.3390/life11040359)
Supplement: Supplementary file 1 [file life-11-00359-s001.zip › New tables for paper/Table S8(EPOvsCEPO_Sig-1.3fold).xlsx]

## Sheet: 2020-12-14_EPOvsCEPO_Sig-1.3fol
Ctrl_01	Ctrl_02	Ctrl_03	Epo_01	Epo_02	Epo_03	Epo_04	CEpo_01	CEpo_02	CEpo_03	CEpo_04	GOBP name	GOMF name	GOCC name	KEGG brite name	Student's T-test Significant Epo_CEpo	Student's T-test significant	ratio>=0.379	ratio<=-0.379	Student's T-test Significant Epo_CEpo_ratio>=0.379	Student's T-test Significant Epo_CEpo_ratio<=-0.379	Unique peptides	Mass	Peptide count	Confidence score	-Log Student's T-test p-value Epo_CEpo	Student's T-test q-value Epo_CEpo	Student's T-test Difference Epo_CEpo	Student's T-test Test statistic Epo_CEpo	UniProt	Accession	Gene name	Description
#!{Description}											Combined column	Combined column	Combined column	Combined column
#!{Type}E	E	E	E	E	E	E	E	E	E	E	C	C	C	C	C	C	C	C	C	C	N	N	N	N	N	N	N	N	T	T	T	T
#!{C:Group1}Ctrl	Ctrl	Ctrl	Epo	Epo	Epo	Epo	CEpo	CEpo	CEpo	CEpo
15.8384	16.3192	15.4359	15.7808	15.9491	16.1266	15.443	14.752	15.1164	14.8231	14.9426	response to vasopressin	choline-phosphate cytidylyltransferase activity;phosphatidylcholine binding	endoplasmic reticulum	Choline metabolism in cancer;Glycerophospholipid metabolism;Phosphonate and phosphinate metabolism	+	Epo_CEpo	Keep	Discard	#NAME?	#NAME?	2	42033	2	106.02	2.82878	0.00873563	0.916357	5.52265	Q9QZC4	PCY1A_CRIGR;PCY1B_RAT	Pcyt1b	Choline-phosphate cytidylyltransferase A OS=Cricetulus griseus OX=10029 GN=PCYT1A PE=2 SV=1
18.2837	18.4779	18.4266	17.8184	18.1478	18.2583	18.2027	17.5811	17.4797	17.2293	17.2093	acute-phase response;blood coagulation;cellular response to mechanical stimulus;positive regulation of blood coagulation;response to inactivity;response to Thyroglobulin triiodothyronine;response to thyrotropin-releasing hormone;response to thyroxine	calcium ion binding;serine-type endopeptidase activity	collagen-containing extracellular matrix;extracellular space		+	Epo_CEpo	Keep	Discard	#NAME?	#NAME?	5	71792	5	372.92	2.78535	0.0104944	0.731963	5.41579	P18292	THRB_RAT	F2	Prothrombin OS=Rattus norvegicus OX=10116 GN=F2 PE=1 SV=1
16.2003	16.2573	15.8749	16.0041	16.3881	15.9721	15.8872	15.3277	14.8885	15.2643	15.1077	inner mitochondrial membrane organization;mitochondrion organization		integral component of mitochondrial inner membrane		+	Epo_CEpo	Keep	Discard	#NAME?	#NAME?	1	21784	1	37.73	3.08503	0.00617143	0.915787	6.18471	B0BN86	TMM11_RAT	Tmem11	Transmembrane protein 11, mitochondrial OS=Rattus norvegicus OX=10116 GN=Tmem11 PE=2 SV=1
19.4479	19.2247	18.6929	19.6546	19.7358	19.5211	19.4326	18.1894	18.3884	18.1851	18.5212	catecholamine metabolic process;cellular response to mechanical stimulus;cerebellar granule cell differentiation;neuron differentiation;positive regulation of cardiac muscle hypertrophy;positive regulation of cell growth;positive regulation of macromolecule biosynthetic process;positive regulation of NF-kappaB transcription factor activity;positive regulation of protein metabolic process;regulati…	sequence-specific DNA binding	axon;cytoplasm;cytosol;F-actin capping protein complex;nucleus;perinuclear region of cytoplasm		+	Epo_CEpo	Keep	Discard	#NAME?	#NAME?	4	13024	4	270.64	4.67423	0	1.26501	11.9138	P62775;P80144;Q58HB3;Q9DCN8	MTPN_RAT	Mtpn	Myotrophin OS=Rattus norvegicus OX=10116 GN=Mtpn PE=1 SV=2
14.5831	14.4317	14.0063	15.641	15.617	15.4537	15.55	14.3762	14.1796	14.1659	14.6658	actin filament capping;actin filament organization;cardiac muscle contraction;cellular response to reactive oxygen species;in utero embryonic development;muscle contraction;muscle filament sliding;negative regulation of cell migration;negative regulation of vascular associated smooth muscle cell migration;negative regulation of vascular smooth muscle cell proliferation;positive regulation of ATPa…	actin binding;actin filament binding;disordered domain specific binding;identical protein binding;protein heterodimerization activity;protein homodimerization activity;protein N-terminus binding;structural constituent of cytoskeleton	actin cytoskeleton;actin filament;bleb;cytoplasm;cytosol;muscle thin filament tropomyosin;myofibril;protein-containing complex;ruffle membrane;stress fiber	Adrenergic signaling in cardiomyocytes;Cardiac muscle contraction;Cytoskeleton proteins;Dilated cardiomyopathy (DCM);Exosome;Hypertrophic cardiomyopathy (HCM);MicroRNAs in cancer	+	Epo_CEpo	Keep	Discard	#NAME?	#NAME?	1	32718	5	407.16	4.19489	0	1.21856	9.83058	P04692;P06469;P18342;P18343;P18344;P19354;Q53X09;Q63582;Q63608;Q63609	TPM1_RAT	Tpm1	Tropomyosin alpha-1 chain OS=Rattus norvegicus OX=10116 GN=Tpm1 PE=1 SV=3
13.0256	13.5593	13.2858	13.3421	13.2718	13.4656	13.3923	12.5542	12.7653	12.9829	13.2087	mRNA methylation;tRNA methylation	mRNA (adenine-N1-)-methyltransferase activity;tRNA (adenine-N1-)-methyltransferase activity	nucleus;tRNA (m1A) methyltransferase complex	Transfer RNA biogenesis	+	Epo_CEpo	Keep	Discard	#NAME?	#NAME?	1	31941	1	25.05	1.80848	0.028211	0.490189	3.34358	Q6AY46	TRM61_RAT	Trmt61a	tRNA (adenine(58)-N(1))-methyltransferase catalytic subunit TRMT61A OS=Rattus norvegicus OX=10116 GN=Trmt61a PE=2 SV=1
14.1937	14.4525	14.4822	15.356	15.4396	15.4248	15.5359	14.8476	14.7569	14.9355	14.9852	cell cycle;negative regulation of protein binding;nucleocytoplasmic transport;positive regulation of dendritic spine development;positive regulation of muscle cell differentiation;positive regulation of neuron projection development;positive regulation of peptidyl-serine phosphorylation;positive regulation of protein acetylation;positive regulation of protein export from nucleus;positive regulati…	ATP binding;calmodulin binding;calmodulin-dependent protein kinase activity	cytoplasm;glutamatergic synapse;nucleus;postsynaptic density	Aldosterone synthesis and secretion;Calcium signaling pathway;Glioma;Oxytocin signaling pathway;Protein kinases	+	Epo_CEpo	Keep	Discard	#NAME?	#NAME?	3	42182	3	134.42	3.9583	0	0.557781	8.92896	Q63084;Q63450	KCC1A_RAT	Camk1	Calcium/calmodulin-dependent protein kinase type 1 OS=Rattus norvegicus OX=10116 GN=Camk1 PE=1 SV=2
17.0456	17.2354	17.2519	18.0989	18.4221	17.8512	17.9119	17.3075	16.9227	17.2217	17.357	chaperone-mediated protein folding;cytokine-mediated signaling pathway;heart trabecula formation;muscle contraction;negative regulation of protein phosphorylation;protein peptidyl-prolyl isomerization;regulation of ryanodine-sensitive calcium-release channel activity;release of sequestered calcium ion into cytosol;response to caffeine;response to iron ion;T cell proliferation;ventricular cardiac …	enzyme binding;FK506 binding;Hsp70 protein binding;ion channel binding;peptidyl-prolyl cis-trans isomerase activity;protein homodimerization activity;transforming growth factor beta receptor binding;type I transforming growth factor beta receptor binding	axon terminus;cytoplasm;cytoplasmic side of membrane;cytosol;extrinsic component of organelle membrane;intracellular membrane-bounded organelle;ryanodine receptor complex;sarcoplasmic reticulum	Chaperones and folding catalysts	+	Epo_CEpo	Keep	Discard	#NAME?	#NAME?	3	11972	3	266.29	2.77687	0.0106222	0.868818	5.3951	A0JN04;P97533;Q62658	FKB1A_RAT	Fkbp1a	Peptidyl-prolyl cis-trans isomerase FKBP1A OS=Rattus norvegicus OX=10116 GN=Fkbp1a PE=1 SV=3
12.3259	13.3072	12.9906	14.578	14.7291	15.1755	14.5427	12.6955	13.4773	13.6923	13.6739	hepatocyte proliferation;intracellular signal transduction;negative regulation of apoptotic process;negative regulation of cysteine-type endopeptidase activity involved in apoptotic process;positive regulation of hepatic stellate cell activation;positive regulation of transcription by RNA polymerase II;positive regulation of transcription, DNA-templated;protein phosphorylation	ATP binding;cysteine-type endopeptidase inhibitor activity involved in apoptotic process;kinase activity;magnesium ion binding;protein serine/threonine kinase activity;protein serine/threonine/tyrosine kinase activity;ribosomal protein S6 kinase activity;transcription factor binding	cytoplasm;cytosol;nucleus;spindle	Insulin resistance;Long-term potentiation;MAPK signaling pathway;Messenger RNA biogenesis;mTOR signaling pathway;Neurotrophin signaling pathway;Oocyte meiosis;Progesterone-mediated oocyte maturation;Protein kinases;Thermogenesis;Yersinia infection	+	Epo_CEpo	Keep	Discard	#NAME?	#NAME?	1	81942	1	80.1	2.59538	0.0115849	1.37157	4.96529	P18653	KS6A1_MOUSE	Rps6ka1	Ribosomal protein S6 kinase alpha-1 OS=Mus musculus OX=10090 GN=Rps6ka1 PE=1 SV=1
11.6275	14.5795	14.7639	16.7106	17.4599	16.6076	17.4963	15.9491	15.9047	16.2515	16.3091	intracellular estrogen receptor signaling pathway;regulation of mRNA processing;regulation of transcription by RNA polymerase II	chromatin binding;RNA binding;RNA polymerase II proximal promoter sequence-specific DNA binding;sequence-specific DNA binding	nucleus		+	Epo_CEpo	Keep	Discard	#NAME?	#NAME?	7	104960	7	331.72	2.01031	0.0221828	0.965026	3.7275	O88453	SAFB1_RAT	Safb	Scaffold attachment factor B1 OS=Rattus norvegicus OX=10116 GN=Safb PE=1 SV=2
14.4033	14.9067	14.9055	15.3585	15.236	15.6638	15.1581	14.1452	13.6638	13.7757	14.0709		ciliary neurotrophic factor receptor activity;cytokine binding;cytokine receptor activity;interleukin-27 receptor binding	anchored component of membrane;ciliary neurotrophic factor receptor complex;CNTFR-CLCF1 complex;external side of plasma membrane;receptor complex	Cytokine receptors;Cytokine-cytokine receptor interaction;Glycosylphosphatidylinositol (GPI)-anchored proteins;Jak-STAT signaling pathway	+	Epo_CEpo	Keep	Discard	#NAME?	#NAME?	2	41310	2	82.6	3.97455	0	1.44018	8.98847	Q08406	CNTFR_RAT	Cntfr	Ciliary neurotrophic factor receptor subunit alpha OS=Rattus norvegicus OX=10116 GN=Cntfr PE=2 SV=2
15.6266	16.6333	16.6469	13.9197	15.3724	13.5948	14.2739	12.7095	13.5928	12.0491	13.294		calcium ion binding;calcium-dependent protein binding;ion transmembrane transporter activity;protein homodimerization activity;S100 protein binding;tropomyosin binding;zinc ion binding	cytosol;extrinsic component of cytoplasmic side of plasma membrane;nuclear envelope;perinuclear region of cytoplasm;ruffle		+	Epo_CEpo	Keep	Discard	#NAME?	#NAME?	3	10085	3	165.91	1.43466	0.0482765	1.37888	2.67547	P05964;Q9R2B7	S10A6_RAT	S100a6	Protein S100-A6 OS=Rattus norvegicus OX=10116 GN=S100a6 PE=1 SV=3
15.4954	15.5901	15.9956	16.44	17.0363	16.6257	16.5077	15.4942	16.1726	15.2912	16.0387	bone mineralization;cellular response to hypoxia;cellular response to platelet-derived growth factor stimulus;cellular response to UV;cellular response to vitamin D;cerebellum development;endothelial cell differentiation;estrous cycle;heart development;learning;liver development;long-term synaptic potentiation;lung development;negative regulation of angiogenesis;negative regulation of cell migrat…	chondroitin sulfate binding;chondroitin sulfate proteoglycan binding;growth factor activity;heparan sulfate binding;heparin binding;protein kinase binding;protein phosphatase inhibitor activity;vascular endothelial growth factor binding	basement membrane;cell surface;endoplasmic reticulum;extracellular region;extracellular space;membrane;neuromuscular junction;perinuclear region of cytoplasm;postsynapse;presynapse;protein-containing complex	Glycosaminoglycan binding proteins	+	Epo_CEpo	Keep	Discard	#NAME?	#NAME?	1	19500	1	63.83	1.94875	0.0241769	0.903298	3.6084	P21246;Q5U0B0;Q6ICQ5;Q9UCC6	PTN_HUMAN	PTN	Pleiotrophin OS=Homo sapiens OX=9606 GN=PTN PE=1 SV=1
14.655	14.4233	14.6211	16.3419	16.8547	15.8948	15.9514	14.3144	13.8595	14.5477	14.7196	mitotic cell cycle;mRNA cis splicing, via spliceosome;regulation of alternative mRNA splicing, via spliceosome;response to vitamin E	pre-mRNA binding;protein kinase C binding;RNA binding	cytoplasm;interchromatin granule;nuclear speck;spliceosomal complex	Herpes simplex virus 1 infection;Spliceosome	+	Epo_CEpo	Keep	Discard	#NAME?	#NAME?	3	25461	3	194.49	3.2222	0.00564103	1.90039	6.56291	Q6PDU1	SRSF2_RAT	Srsf2	Serine/arginine-rich splicing factor 2 OS=Rattus norvegicus OX=10116 GN=Srsf2 PE=1 SV=3
16.617	17.06	17.6322	17.9275	17.8978	17.8626	17.7076	17.2386	17.545	17.5367	17.5435	cell differentiation;muscle organ development;negative regulation of translation;positive regulation of gene silencing by miRNA;positive regulation of translation;regulation of mRNA stability	mRNA 3'-UTR binding;mRNA binding;protein heterodimerization activity;protein homodimerization activity;RNA strand annealing activity;translation regulator activity	axon;cytoplasm;cytoplasmic ribonucleoprotein granule;dendritic spine;neuronal cell body;nucleus;polysome;postsynaptic density;ribonucleoprotein granule	Messenger RNA biogenesis;RNA transport	+	Epo_CEpo	Keep	Discard	#NAME?	#NAME?	8	64307	9	491.4	2.2664	0.0174521	0.382935	4.24413	Q5XI81	FXR1_RAT	Fxr1	Fragile X mental retardation syndrome-related protein 1 OS=Rattus norvegicus OX=10116 GN=Fxr1 PE=1 SV=1
14.8672	14.9223	15.1797	15.1475	15.2003	15.2467	14.8952	14.579	14.3919	14.3286	14.4332	cell differentiation;cell division;microtubule-based movement;mitotic spindle assembly;mitotic spindle organization;nervous system development	ATP binding;ATPase activity;microtubule binding;microtubule motor activity;protein kinase binding	centrosome;cytoplasm;kinesin complex;microtubule;nucleus;spindle pole		+	Epo_CEpo	Keep	Discard	#NAME?	#NAME?	2	80484	2	95.69	3.46482	0.00355556	0.689222	7.27665	Q5BJW1;Q9WV63	KIF2A_RAT	Kif2a	Kinesin-like protein KIF2A OS=Rattus norvegicus OX=10116 GN=Kif2a PE=1 SV=2
14.9138	15.6622	15.8088	16.7016	16.9221	16.6919	16.6386	16.2586	16.2325	16.1052	16.6479	negative regulation of appetite;positive regulation of MAPK cascade	growth factor activity;metal ion binding	extracellular space;nucleoplasm		+	Epo_CEpo	Keep	Discard	#NAME?	#NAME?	3	18980	3	211.09	1.73948	0.0308933	0.427515	3.21644	Q6IUR5	NENF_RAT	Nenf	Neudesin OS=Rattus norvegicus OX=10116 GN=Nenf PE=2 SV=1
14.5415	16.2395	16.2422	17.1074	16.9391	16.5546	16.8211	16.1279	16.0266	16.2837	16.6006	cytoplasmic translation;maturation of SSU-rRNA;nuclear-transcribed mRNA catabolic process, nonsense-mediated decay;ribosomal small subunit assembly;ribosomal small subunit biogenesis;ribosome biogenesis;rRNA processing;SRP-dependent cotranslational protein targeting to membrane;translation;translational initiation	RNA binding;structural constituent of ribosome	cytoplasmic side of rough endoplasmic reticulum membrane;cytosol;cytosolic small ribosomal subunit;extracellular exosome;nucleoplasm;polysomal ribosome;small ribosomal subunit	Ribosome	+	Epo_CEpo	Keep	Discard	#NAME?	#NAME?	2	7893	2	103.45	1.88439	0.0263513	0.595857	3.48581	P25112;P62859	RS28_RAT	RPS28	40S ribosomal protein S28 OS=Rattus norvegicus OX=10116 GN=Rps28 PE=1 SV=1
15.0529	15.2594	15.2906	16.124	16.3122	15.7508	16.2501	15.4042	15.4003	15.5441	15.6981			cytoplasm;perinuclear region of cytoplasm		+	Epo_CEpo	Keep	Discard	#NAME?	#NAME?	3	24034	3	163.1	2.21856	0.017961	0.59763	4.14488	Q6PCT3	TPD54_RAT	Tpd52l2	Tumor protein D54 OS=Rattus norvegicus OX=10116 GN=Tpd52l2 PE=1 SV=1
15.2557	14.7885	15.0194	16.4532	17.2369	16.663	16.3653	15.5633	15.7819	15.945	15.9935	angiotensin-activated signaling pathway;epithelial fluid transport;mRNA polyadenylation;one-carbon metabolic process;positive regulation of sodium ion transport;protein export from nucleus;regulation of anion transport;regulation of cardiac conduction;regulation of ion transmembrane transporter activity;regulation of mRNA 3'-end processing;response to calcium ion;S-adenosylmethionine cycle	identical protein binding;RNA binding	apical plasma membrane;cytoplasm;cytosol;endoplasmic reticulum membrane;extracellular exosome	Cysteine and methionine metabolism;Exosome;Protein phosphatases and associated proteins	+	Epo_CEpo	Keep	Discard	#NAME?	#NAME?	7	54802	8	391.89	2.11083	0.0200347	0.858675	3.92607	O43865	SAHH2_RAT	AHCYL1	S-adenosylhomocysteine hydrolase-like protein 1 OS=Rattus norvegicus OX=10116 GN=Ahcyl1 PE=1 SV=2
18.3558	18.404	18.4109	18.8778	18.709	18.9873	18.8042	18.2038	17.9576	17.912	18.1293	axon guidance;dendrite self-avoidance;homophilic cell adhesion via plasma membrane adhesion molecules;long-term synaptic potentiation;positive regulation of cellular protein localization;positive regulation of cytosolic calcium ion concentration;positive regulation of ERK1 and ERK2 cascade;positive regulation of fibroblast growth factor receptor signaling pathway;positive regulation of long-term …	cell adhesion molecule binding;cell-cell adhesion mediator activity;fibroblast growth factor receptor binding;ion channel binding;type 1 fibroblast growth factor receptor binding	axon;cell;cell surface;dendrite;GABA-ergic synapse;glutamatergic synapse;inhibitory synapse;integral component of membrane;integral component of postsynaptic density membrane;integral component of presynaptic active zone membrane;plasma membrane;postsynaptic density;postsynaptic membrane;presynaptic membrane;Schaffer collateral - CA1 synapse;synaptic membrane	Cell adhesion molecules	+	Epo_CEpo	Keep	Discard	#NAME?	#NAME?	1	44246	1	83.7	3.90593	0.00115385	0.793868	8.73958	P97546;P97547;Q6IRE8	NPTN_RAT	Nptn	Neuroplastin OS=Rattus norvegicus OX=10116 GN=Nptn PE=1 SV=2
13.8469	13.8561	14.2451	16.0956	16.1793	15.7575	15.3818	14.1607	13.5638	13.9131	14.1687	ER-associated misfolded protein catabolic process;negative regulation of RIG-I signaling pathway;negative regulation of type I interferon production;proteasome-mediated ubiquitin-dependent protein catabolic process;retrograde protein transport, ER to cytosol;ubiquitin-dependent protein catabolic process	ATPase binding;K48-linked polyubiquitin modification-dependent protein binding;protein-containing complex binding;signaling receptor binding	cytosol;nucleus;UFD1-NPL4 complex;VCP-NPL4-UFD1 AAA ATPase complex	Protein processing in endoplasmic reticulum	+	Epo_CEpo	Keep	Discard	#NAME?	#NAME?	3	34748	4	165.98	3.76312	0.001875	1.90197	8.24075	Q9ES53	UFD1_RAT	Ufd1l	Ubiquitin recognition factor in ER-associated degradation protein 1 OS=Rattus norvegicus OX=10116 GN=Ufd1 PE=1 SV=1
14.0732	14.5249	13.9304	14.4688	14.7243	15.0713	14.6444	9.10519	8.53407	8.2904	8.54129	regulation of microtubule-based process			Cytoskeleton proteins	+	Epo_CEpo	Keep	Discard	#NAME?	#NAME?	1	34057	1	27.12	6.91246	0	6.10945	28.5475	Q4QQR9	MEMO1_RAT	Memo1	Protein MEMO1 OS=Rattus norvegicus OX=10116 GN=Memo1 PE=1 SV=1
14.6793	15.4545	16.2164	17.5099	17.8834	17.1698	17.2115	16.6092	15.9241	16.2694	16.7829	antigen processing and presentation of exogenous peptide antigen via MHC class II;apoptotic process;ciliary basal body-plasma membrane docking;endoplasmic reticulum to Golgi vesicle-mediated transport;G2/M transition of mitotic cell cycle;intraciliary retrograde transport;intraciliary transport involved in cilium assembly;macroautophagy;motile cilium assembly;negative regulation of nitric oxide b…	dynein intermediate chain binding;dynein light intermediate chain binding;enzyme binding;enzyme inhibitor activity;motor activity;nitric-oxide synthase regulator activity;protein C-terminus binding;protein domain specific binding;protein heterodimerization activity;protein homodimerization activity;scaffold protein binding	axon cytoplasm;centrosome;ciliary tip;cilium;COP9 signalosome;cytoplasm;cytoplasmic dynein complex;cytoskeleton;cytosol;dynein complex;ficolin-1-rich granule membrane;kinetochore;membrane;microtubule;mitochondrion;mitotic spindle;nucleus;plasma membrane;secretory granule;tertiary granule membrane	Cytoskeleton proteins;Vasopressin-regulated water reabsorption	+	Epo_CEpo	Keep	Discard	#NAME?	#NAME?	1	10530	2	122.79	2.22575	0.0179085	1.04722	4.15971	P63170;Q15701	DYL1_RAT	DYNLL1	Dynein light chain 1, cytoplasmic OS=Rattus norvegicus OX=10116 GN=Dynll1 PE=1 SV=1
15.952	15.9564	15.9142	16.0906	16.2599	16.1516	15.8902	15.4812	15.4501	15.4219	15.1993	tRNA aminoacylation for protein translation;tyrosyl-tRNA aminoacylation	ATP binding;tRNA binding;tyrosine-tRNA ligase activity	aminoacyl-tRNA synthetase multienzyme complex;methionyl glutamyl tRNA synthetase complex	Amino acid related enzymes;Aminoacyl-tRNA biosynthesis;Mitochondrial biogenesis;Transfer RNA biogenesis	+	Epo_CEpo	Keep	Discard	#NAME?	#NAME?	5	59420	5	181.34	3.39037	0.00333333	0.70993	7.05128	Q4KM49	SYYC_RAT	Yars	Tyrosine--tRNA ligase, cytoplasmic OS=Rattus norvegicus OX=10116 GN=Yars PE=2 SV=3
15.2316	15.9718	15.5497	17.0426	17.3329	16.7297	17.0828	15.3196	15.7459	15.2266	17.0792	mRNA export from nucleus;regulation of translation	DNA binding;RNA binding	cytoplasmic ribonucleoprotein granule;nuclear speck;transcription export complex	Messenger RNA biogenesis	+	Epo_CEpo	Keep	Discard	#NAME?	#NAME?	3	23647	3	121.86	1.45264	0.047603	1.20415	2.70657	Q498U4	SARNP_RAT	Sarnp	SAP domain-containing ribonucleoprotein OS=Rattus norvegicus OX=10116 GN=Sarnp PE=1 SV=3
12.0206	12.1432	12.5221	12.991	13.4753	13.4734	13.4225	9.27538	9.68803	11.9778	10.5859					+	Epo_CEpo	Keep	Discard	#NAME?	#NAME?	1	257937	1	20.46	2.54653	0.0119279	2.95874	4.8537	Q27YE5	L_MOBVC	L	RNA-directed RNA polymerase L OS=Mobala mammarenavirus (isolate Rat/Central African Republic/Acar 3080/1983) OX=55097 GN=L PE=3 SV=1
24.893	24.9082	24.7115	25.4036	25.5614	25.0664	25.3262	24.1713	24.0985	24.2379	24.2698	cell junction assembly;cellular response to interferon-gamma;ephrin receptor signaling pathway;Fc-gamma receptor signaling pathway involved in phagocytosis;membrane organization;platelet aggregation;response to calcium ion;response to mechanical stimulus;retina homeostasis;sarcomere organization;synaptic vesicle endocytosis	ATP binding;identical protein binding;profilin binding;structural constituent of cytoskeleton;structural constituent of postsynaptic actin cytoskeleton;ubiquitin protein ligase binding	actin cytoskeleton;actin filament;blood microparticle;calyx of Held;costamere;cytoskeleton;cytosol;dense body;extracellular exosome;extracellular space;filamentous actin;focal adhesion;membrane;myelin sheath;myofibril;nucleus;phagocytic vesicle;plasma membrane;postsynaptic actin cytoskeleton;presynaptic actin cytoskeleton;Schaffer collateral - CA1 synapse	Adherens junction;Apoptosis;Arrhythmogenic right ventricular cardiomyopathy (ARVC);Bacterial invasion of epithelial cells;Chromosome and associated proteins;Cytoskeleton proteins;Dilated cardiomyopathy (DCM);Exosome;Fluid shear stress and atherosclerosis;Focal adhesion;Hepatocellular carcinoma;Hippo signaling pathway;Hypertrophic cardiomyopathy (HCM);Influenza A;Leukocyte transendothelial migrati…	+	Epo_CEpo	Keep	Discard	#NAME?	#NAME?	3	42108	27	3016.16	4.33506	0	1.14504	10.4024	P02571;P14104;P63259;P99022	ACTG_RAT	ACTG1	Actin, cytoplasmic 2 OS=Rattus norvegicus OX=10116 GN=Actg1 PE=1 SV=1
23.3061	23.3213	23.1245	23.8167	23.9744	23.4795	23.7393	22.5844	22.5115	22.651	22.6828	ATP-dependent chromatin remodeling;axonogenesis;cell junction assembly;cell motility;cellular response to cytochalasin B;cellular response to electrical stimulus;circadian rhythm;ephrin receptor signaling pathway;Fc-gamma receptor signaling pathway involved in phagocytosis;membrane organization;negative regulation of cyclin-dependent protein kinase activity;negative regulation of protein binding;…	ATP binding;identical protein binding;kinesin binding;nitric-oxide synthase binding;protein kinase binding;structural constituent of cytoskeleton;structural constituent of postsynaptic actin cytoskeleton;Tat protein binding;tau protein binding	actin cytoskeleton;axon;blood microparticle;calyx of Held;cortical cytoskeleton;cytoplasm;cytoplasmic ribonucleoprotein granule;cytoskeleton;cytosol;dense body;extracellular exosome;extracellular space;focal adhesion;glutamatergic synapse;membrane;membrane raft;myelin sheath;NuA4 histone acetyltransferase complex;nuclear chromatin;nucleoplasm;nucleus;plasma membrane;podosome;postsynaptic actin cy…	Adherens junction;Apoptosis;Arrhythmogenic right ventricular cardiomyopathy (ARVC);Bacterial invasion of epithelial cells;Chromosome and associated proteins;Cytoskeleton proteins;Dilated cardiomyopathy (DCM);Exosome;Fluid shear stress and atherosclerosis;Focal adhesion;Gastric acid secretion;Hepatocellular carcinoma;Hippo signaling pathway;Hypertrophic cardiomyopathy (HCM);Influenza A;Leukocyte t…	+	Epo_CEpo	Keep	Discard	#NAME?	#NAME?	1	42052	26	2910.86	4.33506	0	1.14504	10.4024	P02570;P60711;P70514;P99021;Q11211;Q64316	ACTB_RAT;ACTB_SIGHI	ACTB	Actin, cytoplasmic 1 OS=Rattus norvegicus OX=10116 GN=Actb PE=1 SV=1
15.7248	15.6121	15.8099	16.7576	16.808	16.4654	16.5765	15.8001	15.5763	15.5144	15.9352	formation of cytoplasmic translation initiation complex	translation initiation factor activity	cytosol;eukaryotic 43S preinitiation complex;eukaryotic 48S preinitiation complex;eukaryotic translation initiation factor 3 complex	Ribosome biogenesis;RNA transport;Translation factors	+	Epo_CEpo	Keep	Discard	#NAME?	#NAME?	5	29284	5	320.24	3.53487	0.00314286	0.945339	7.49408	A0JPM9	EIF3J_RAT	Eif3j	Eukaryotic translation initiation factor 3 subunit J OS=Rattus norvegicus OX=10116 GN=Eif3j PE=1 SV=1
15.2608	15.3387	14.802	14.8617	14.7502	15.3362	14.8274	10.828	12.3043	11.1187	12.2302	glutathione metabolic process;L-phenylalanine catabolic process;tyrosine catabolic process	glutathione transferase activity;maleylacetoacetate isomerase activity	mitochondrion	Tyrosine metabolism	+	Epo_CEpo	Keep	Discard	#NAME?	#NAME?	1	24174	1	23.62	3.77615	0.00196721	3.32354	8.28523	B0BNI1;P57113	MAAI_RAT	Gstz1	Maleylacetoacetate isomerase OS=Rattus norvegicus OX=10116 GN=Gstz1 PE=1 SV=2
20.1652	19.9063	19.9323	20.5175	20.625	20.3401	20.2621	19.691	19.7021	19.7809	20.0213	2-oxoglutarate metabolic process;female gonad development;glutathione metabolic process;glyoxylate cycle;isocitrate metabolic process;NADP metabolic process;regulation of phospholipid biosynthetic process;regulation of phospholipid catabolic process;response to organic cyclic compound;response to oxidative stress;response to steroid hormone;tricarboxylic acid cycle	isocitrate dehydrogenase (NADP+) activity;magnesium ion binding;NAD binding;NADP binding;protein homodimerization activity;signaling receptor binding	cytosol;mitochondrion;peroxisome	Citrate cycle (TCA cycle);Glutathione metabolism;Peroxisome	+	Epo_CEpo	Keep	Discard	#NAME?	#NAME?	17	47047	18	1021.79	2.8804	0.00804734	0.637375	5.6516	P41562;P80300	IDHC_RAT	Idh1	Isocitrate dehydrogenase [NADP] cytoplasmic OS=Rattus norvegicus OX=10116 GN=Idh1 PE=1 SV=1
14.9753	16.0254	16.6677	17.0721	17.1305	16.861	17.0247	16.3109	16.6195	16.4188	16.914	anterograde axonal transport;cellular response to DNA damage stimulus;cellular response to hydroxyurea;cellular response to monosodium glutamate;cellular response to potassium ion;cellular response to UV;central nervous system development;detection of mechanical stimulus involved in sensory perception;gene silencing by RNA;glutamate receptor signaling pathway;mRNA processing;mRNA transport;negati…	chromatin binding;dynein complex binding;G-quadruplex RNA binding;methylated histone binding;microtubule binding;miRNA binding;mRNA 3'-UTR binding;mRNA 5'-UTR binding;mRNA binding;poly(G) binding;poly(U) RNA binding;protein domain specific binding;protein heterodimerization activity;protein homodimerization activity;protein kinase binding;protein phosphatase binding;RNA 7-methylguanosine cap bind…	axon;axon cytoplasm;axon terminus;cell body;cell junction;chromocenter;chromosome;chromosome, centromeric region;cytoplasm;cytoplasmic ribonucleoprotein granule;cytoplasmic stress granule;cytosol;dendrite;dendritic filopodium;dendritic spine;dendritic spine head;dendritic spine neck;extrinsic component of plasma membrane;filopodium tip;glial cell projection;glutamatergic synapse;growth cone;growt…	Messenger RNA biogenesis;RNA transport	+	Epo_CEpo	Keep	Discard	#NAME?	#NAME?	4	67025	6	313.75	1.70599	0.0324624	0.456305	3.15541	P70568;Q80WE1	FMR1_RAT;FMR1_HUMAN	Fmr1	Synaptic functional regulator FMR1 OS=Rattus norvegicus OX=10116 GN=Fmr1 PE=1 SV=2
14.5972	15.1693	15.3243	15.8477	15.8744	15.4955	15.7768	15.3559	15.2753	15.1811	15.6052	cell adhesion		cell junction;integral component of membrane;plasma membrane		+	Epo_CEpo	Keep	Discard	#NAME?	#NAME?	2	26286	2	93.03	1.69527	0.0327634	0.394234	3.13596	Q8R1R5;Q9JJL7	C99L2_RAT	Cd99l2	CD99 antigen-like protein 2 OS=Rattus norvegicus OX=10116 GN=Cd99l2 PE=2 SV=1
16.1476	17.0634	16.1802	15.6536	16.6076	16.3847	16.2897	13.8458	14.3807	14.5135	15.7605	glutathione metabolic process;hydrogen peroxide catabolic process;protein homotetramerization;response to corticosterone;response to drug;response to molecule of fungal origin;response to organic cyclic compound;response to organic substance;response to oxidative stress;response to selenium ion	glutathione peroxidase activity;selenium binding	extracellular space	Arachidonic acid metabolism;Glutathione metabolism;Thyroid hormone synthesis	+	Epo_CEpo	Keep	Discard	#NAME?	#NAME?	1	25637	1	21.74	1.91571	0.0248058	1.60877	3.54522	P23764;Q6P6H2	GPX3_RAT	Gpx3	Glutathione peroxidase 3 OS=Rattus norvegicus OX=10116 GN=Gpx3 PE=2 SV=2
18.5953	19.2216	19.2478	19.6795	19.6944	19.5992	19.7191	19.1774	19.0812	19.1133	19.2077	carnitine metabolic process, CoA-linked;fatty acid beta-oxidation using acyl-CoA dehydrogenase;long-chain fatty acid catabolic process;positive regulation of cold-induced thermogenesis;protein homotetramerization	fatty-acyl-CoA binding;flavin adenine dinucleotide binding;long-chain-acyl-CoA dehydrogenase activity;palmitoyl-CoA oxidase activity	mitochondrial matrix;mitochondrial membrane;mitochondrion	Fatty acid degradation;PPAR signaling pathway	+	Epo_CEpo	Keep	Discard	#NAME?	#NAME?	11	48242	11	757.4	5.00617	0	0.528183	13.5884	P15650	ACADL_RAT	Acadl	Long-chain specific acyl-CoA dehydrogenase, mitochondrial OS=Rattus norvegicus OX=10116 GN=Acadl PE=1 SV=1
17.154	16.8484	16.5659	17.5295	17.6654	17.0236	17.201	15.5502	15.5856	15.7397	16.0729	cellular calcium ion homeostasis;COPII-coated vesicle budding;endoplasmic reticulum organization;endoplasmic reticulum unfolded protein response;IRE1-mediated unfolded protein response;modulation by virus of host morphology or physiology;positive regulation of viral genome replication	beta-tubulin binding;enzyme binding;FFAT motif binding;microtubule binding;protein heterodimerization activity;protein homodimerization activity	endoplasmic reticulum;endoplasmic reticulum membrane;Golgi apparatus;Golgi membrane;integral component of membrane	Cholesterol metabolism;Membrane trafficking;Transporters	+	Epo_CEpo	Keep	Discard	#NAME?	#NAME?	1	27127	2	149.62	3.84849	0.00218182	1.61779	8.53589	Q9Z269	VAPB_RAT	Vapb	Vesicle-associated membrane protein-associated protein B OS=Rattus norvegicus OX=10116 GN=Vapb PE=1 SV=3
15.5571	15.7632	15.8961	15.7939	15.6713	15.8026	15.6915	15.2648	15.0515	15.3307	15.4529	cellular response to nerve growth factor stimulus;circadian regulation of gene expression;Golgi organization;microtubule nucleation;non-motile cilium assembly;peptidyl-serine phosphorylation;peptidyl-threonine phosphorylation;positive regulation of canonical Wnt signaling pathway;positive regulation of non-canonical Wnt signaling pathway;positive regulation of proteasomal ubiquitin-dependent prot…	ATP binding;kinase activity;peptide binding;protein kinase activity;protein serine/threonine kinase activity;tau-protein kinase activity	centrosome;cytoplasm;cytosol;Golgi apparatus;neuron projection;nucleoplasm;nucleus;perinuclear region of cytoplasm;plasma membrane;spindle;spindle microtubule	Chromosome and associated proteins;Circadian rhythm;Gap junction;Hedgehog signaling pathway;Hippo signaling pathway;Protein kinases	+	Epo_CEpo	Keep	Discard	#NAME?	#NAME?	1	47571	1	29.94	2.66463	0.0107065	0.464842	5.12644	Q06486;Q99KK4	KC1D_RAT	Csnk1d	Casein kinase I isoform delta OS=Rattus norvegicus OX=10116 GN=Csnk1d PE=1 SV=2
14.8782	14.5507	14.7037	16.6332	16.8217	16.3988	16.0177	15.8824	14.9581	15.1051	15.2695	modulation of excitatory postsynaptic potential;positive regulation of synaptic vesicle endocytosis;regulation of synaptic vesicle endocytosis;synaptic vesicle uncoating	beta-1 adrenergic receptor binding;GTPase binding;identical protein binding;ion channel binding;lipid binding;phosphatase binding;protein C-terminus binding;SH3 domain binding	cell junction;cell projection;cytosol;early endosome membrane;glutamatergic synapse;hippocampal mossy fiber to CA3 synapse;membrane;podosome;postsynaptic density, intracellular component;presynapse;Schaffer collateral - CA1 synapse;synapse	Endocytosis;Membrane trafficking	+	Epo_CEpo	Keep	Discard	#NAME?	#NAME?	2	41694	2	65.5	2.32211	0.017011	1.16407	4.36142	O35964	SH3G1_RAT	Sh3gl1	Endophilin-A2 OS=Rattus norvegicus OX=10116 GN=Sh3gl1 PE=1 SV=1
16.9852	16.9082	15.9919	16.1609	16.6102	16.2431	16.3803	14.8454	14.7489	14.433	14.5694	box H/ACA snoRNA 3'-end processing;enzyme-directed rRNA pseudouridine synthesis;mRNA pseudouridine synthesis;positive regulation of cell proliferation;rRNA pseudouridine synthesis;snoRNA guided rRNA pseudouridine synthesis;snRNA pseudouridine synthesis;telomere maintenance via telomerase	pseudouridine synthase activity;RNA binding	box H/ACA snoRNP complex;Cajal body;nucleolus;nucleoplasm;telomerase holoenzyme complex	DNA replication proteins;Ribosome biogenesis;Ribosome biogenesis in eukaryotes	+	Epo_CEpo	Keep	Discard	#NAME?	#NAME?	2	57036	2	47.62	4.821	0	1.69948	12.6289	P40615;Q499M9	DKC1_RAT	Dkc1	H/ACA ribonucleoprotein complex subunit DKC1 OS=Rattus norvegicus OX=10116 GN=Dkc1 PE=1 SV=4
9.9921	11.424	11.4897	11.3726	11.8514	11.6209	11.0995	11.0295	10.1044	9.78389	9.63682	glutathione metabolic process	5-oxoprolinase (ATP-hydrolyzing) activity;ATP binding	cytosol	Glutathione metabolism	+	Epo_CEpo	Keep	Discard	#NAME?	#NAME?	2	139002	2	44.62	2.06172	0.0216374	1.34745	3.82841	P97608;Q5U3Z8	OPLA_RAT	Oplah	5-oxoprolinase OS=Rattus norvegicus OX=10116 GN=Oplah PE=1 SV=2
15.3361	15.2167	14.7534	15.9133	16.2183	15.6873	15.8323	14.3941	14.8334	14.5417	15.007	fatty acid beta-oxidation;phenylacetate catabolic process;response to drug;response to nutrient;response to steroid hormone	acetyl-CoA C-acyltransferase activity;palmitoyl-CoA oxidase activity	cytosol;peroxisome	alpha-Linolenic acid metabolism;Biosynthesis of unsaturated fatty acids;Fatty acid degradation;Peroxisome;PPAR signaling pathway;Valine, leucine and isoleucine degradation	+	Epo_CEpo	Keep	Discard	#NAME?	#NAME?	4	44319	4	91.92	3.31822	0.00346667	1.2188	6.83831	P07871;P21775;Q4G049;Q5FVR9	THIKA_RAT;THIKB_RAT	Acaa1a;Acaa1b	3-ketoacyl-CoA thiolase A, peroxisomal OS=Rattus norvegicus OX=10116 GN=Acaa1a PE=1 SV=2
16.2927	16.7509	17.0354	16.882	16.9537	16.9993	16.9624	15.5594	15.3202	15.6009	16.1759	cytoplasmic translation	structural constituent of ribosome	cytosolic large ribosomal subunit	Ribosome	+	Epo_CEpo	Keep	Discard	#NAME?	#NAME?	1	12317	1	88.49	3.37927	0.00323232	1.28522	7.01817	P39032;Q6PDV5	RL36_RAT	Rpl36	60S ribosomal protein L36 OS=Rattus norvegicus OX=10116 GN=Rpl36 PE=1 SV=2
13.0947	13.6577	13.0661	14.9706	15.083	14.4594	14.8338	12.8774	13.3695	12.0452	14.0728	response to cadmium ion	electron transfer activity;enzyme binding;heme binding;metal ion binding	cytosol;endoplasmic reticulum;endoplasmic reticulum membrane;integral component of membrane;intracellular membrane-bounded organelle;organelle membrane	Energy metabolism	+	Epo_CEpo	Keep	Discard	#NAME?	#NAME?	1	15346	1	21.36	2.09862	0.0197859	1.74547	3.90168	O35768;P00173	CYB5_RAT	Cyb5a	Cytochrome b5 OS=Rattus norvegicus OX=10116 GN=Cyb5a PE=1 SV=2
13.2493	13.2489	13.4366	13.8077	13.9519	13.6421	13.6624	12.8138	10.7003	10.1337	13.1339	adenylate cyclase-inhibiting G protein-coupled acetylcholine receptor signaling pathway;chemical synaptic transmission;dopamine transport;G protein-coupled receptor signaling pathway, coupled to cyclic nucleotide second messenger;gastric acid secretion;regulation of phosphatidylinositol dephosphorylation;transmission of nerve impulse	G protein-coupled acetylcholine receptor activity;G protein-coupled receptor activity;G protein-coupled serotonin receptor activity;neurotransmitter receptor activity	cell junction;dendrite;integral component of plasma membrane;postsynaptic membrane	Calcium signaling pathway;Cholinergic synapse;G protein-coupled receptors;Neuroactive ligand-receptor interaction;Regulation of actin cytoskeleton	+	Epo_CEpo	Keep	Discard	#NAME?	#NAME?	1	61010	1	24.44	1.47671	0.0453765	2.07063	2.74834	P08911	ACM5_RAT	Chrm5	Muscarinic acetylcholine receptor M5 OS=Rattus norvegicus OX=10116 GN=Chrm5 PE=1 SV=1
14.2476	13.4186	13.0101	14.7286	14.0901	13.8006	14.5901	12.5927	12.84	12.7243	13.4161	box C/D snoRNP assembly;chromatin remodeling;epithelial cell differentiation;establishment of protein localization to chromatin;negative regulation of cysteine-type endopeptidase activity involved in apoptotic signaling pathway;negative regulation of histone H3-K9 dimethylation;negative regulation of histone H3-K9 trimethylation;negative regulation of histone H4-K16 acetylation;positive regulatio…	ATPase binding;histone binding;phosphoprotein binding;protein kinase binding;RNA polymerase I CORE element sequence-specific DNA binding	cytoplasm;nucleolus;pre-snoRNP complex;R2TP complex		+	Epo_CEpo	Keep	Discard	#NAME?	#NAME?	1	32569	2	79.03	2.60663	0.0116952	1.40905	4.99124	Q4V7F5	PIHD1_RAT	Pih1d1	PIH1 domain-containing protein 1 OS=Rattus norvegicus OX=10116 GN=Pih1d1 PE=1 SV=1
18.1896	18.854	18.8134	19.207	19.1129	19.0781	19.076	18.2427	18.2268	18.009	18.3033	cell adhesion;glomerular filtration;positive regulation of cell migration;vascular wound healing		external side of plasma membrane;extracellular space;integral component of membrane;nucleus;perikaryon	CD molecules;Cell adhesion molecules;Exosome	+	Epo_CEpo	Keep	Discard	#NAME?	#NAME?	9	72252	9	656.28	4.88599	0	0.923053	12.9581	Q6IRH8;Q9EPF2;Q9ESS8	MUC18_RAT	Mcam	Cell surface glycoprotein MUC18 OS=Rattus norvegicus OX=10116 GN=Mcam PE=1 SV=2
17.9678	17.3221	17.3885	18.5186	18.2634	17.6882	18.4271	17.6093	17.2518	17.1414	17.3362	negative regulation of activation of membrane attack complex;negative regulation of apoptotic process;negative regulation of complement-dependent cytotoxicity;positive regulation of T cell proliferation;regulation of complement activation	complement binding	anchored component of membrane;cell surface;compact myelin;extracellular space;plasma membrane;sarcolemma	CD molecules;Complement and coagulation cascades;Exosome;Glycosylphosphatidylinositol (GPI)-anchored proteins;Hematopoietic cell lineage	+	Epo_CEpo	Keep	Discard	#NAME?	#NAME?	1	14465	1	94.4	2.24928	0.0178586	0.889663	4.20845	P27274	CD59_RAT	Cd59	CD59 glycoprotein OS=Rattus norvegicus OX=10116 GN=Cd59 PE=1 SV=2
16.2754	16.7685	16.4422	16.2259	16.159	16.78	16.1481	12.643	12.3748	11.7364	15.0252	ERAD pathway;Notch signaling pathway;protein secretion;triglyceride metabolic process		endoplasmic reticulum;Hrd1p ubiquitin ligase ERAD-L complex;integral component of membrane		+	Epo_CEpo	Keep	Discard	#NAME?	#NAME?	4	89140	4	217.69	2.43468	0.014748	3.38341	4.60425	Q80Z70	SE1L1_RAT	Sel1l	Protein sel-1 homolog 1 OS=Rattus norvegicus OX=10116 GN=Sel1l PE=1 SV=2
18.9141	19.348	19.329	19.5701	19.6737	19.2384	19.2684	18.4827	18.2707	18.2371	18.5515	positive regulation of transcription initiation from RNA polymerase II promoter;protein homooligomerization;SMAD protein signal transduction	activating transcription factor binding;DNA helicase activity;DNA-binding transcription activator activity, RNA polymerase II-specific;identical protein binding;sequence-specific double-stranded DNA binding;single-stranded DNA binding;transcription coactivator activity	nucleolus;nucleus;transcription factor complex		+	Epo_CEpo	Keep	Discard	#NAME?	#NAME?	4	14432	4	251.26	3.65591	0.00366667	1.05214	7.88256	Q5M805;Q63396	TCP4_RAT	Sub1	Activated RNA polymerase II transcriptional coactivator p15 OS=Rattus norvegicus OX=10116 GN=Sub1 PE=1 SV=3
15.365	15.0877	15.2193	16.2467	16.2408	15.7618	15.8615	15.2625	15.0739	14.769	15.4516			endoplasmic reticulum tubular network;integral component of membrane	Exosome	+	Epo_CEpo	Keep	Discard	#NAME?	#NAME?	2	21645	2	81.5	2.43704	0.0148082	0.888443	4.60943	B2RZ37	REEP5_RAT	Reep5	Receptor expression-enhancing protein 5 OS=Rattus norvegicus OX=10116 GN=Reep5 PE=1 SV=1
14.6081	14.2076	13.72	14.2768	14.6071	13.8229	14.4905	13.6686	12.8952	13.9515	12.4994		DNA binding;histone binding;methylated histone binding;NAD binding;NADP binding;oxidoreductase activity	cytosol;Golgi apparatus;nuclear speck;nucleosome		+	Epo_CEpo	Keep	Discard	#NAME?	#NAME?	3	61010	3	74.3	1.48676	0.0449302	1.04565	2.76582	Q5RKH0	GLYR1_RAT	Glyr1	Putative oxidoreductase GLYR1 OS=Rattus norvegicus OX=10116 GN=Glyr1 PE=1 SV=1
12.8711	12.6927	12.7883	13.9832	14.2563	14.5082	14.0839	6.49043	7.04346	7.06308	6.44655	ATP hydrolysis coupled cation transmembrane transport;ATP metabolic process;ATP synthesis coupled proton transport	proton transmembrane transporter activity	mitochondrial proton-transporting ATP synthase complex;mitochondrial proton-transporting ATP synthase complex, coupling factor F(o)	Oxidative phosphorylation;Thermogenesis	+	Epo_CEpo	Keep	Discard	#NAME?	#NAME?	1	11426	1	30.17	7.54444	0	7.44701	36.4279	G3V9A9;Q6PDU7	ATP5L_RAT	Atp5l	ATP synthase subunit g, mitochondrial OS=Rattus norvegicus OX=10116 GN=Atp5mg PE=1 SV=2
19.3891	19.4026	19.3568	19.7338	19.8281	19.7755	19.9104	19.3732	19.1513	19.0728	19.2512	ATP biosynthetic process;ATP metabolic process;ATP synthesis coupled proton transport;cellular response to nitric oxide;oxidative phosphorylation	proton-transporting ATP synthase activity, rotational mechanism	mitochondrial envelope;mitochondrial inner membrane;mitochondrial proton-transporting ATP synthase complex;mitochondrial proton-transporting ATP synthase complex, catalytic core F(1);proton-transporting ATP synthase complex, catalytic core F(1)		+	Epo_CEpo	Keep	Discard	#NAME?	#NAME?	8	30229	8	510.65	3.68243	0.00371831	0.599807	7.9699	P35435	ATPG_RAT	Atp5c1	ATP synthase subunit gamma, mitochondrial OS=Rattus norvegicus OX=10116 GN=Atp5f1c PE=1 SV=2
14.6555	15.0198	14.881	14.9834	15.2686	15.2724	15.2517	14.5603	15.0905	14.4343	14.4227		serine-type endopeptidase inhibitor activity	extracellular space		+	Epo_CEpo	Keep	Discard	#NAME?	#NAME?	1	165038	1	47.59	1.77713	0.0296812	0.567081	3.28557	P14046;Q4G042;Q63266;Q6LDP2;Q6LDR8	A1I3_RAT	A1i3	Alpha-1-inhibitor 3 OS=Rattus norvegicus OX=10116 GN=A1i3 PE=1 SV=1
16.1067	15.7673	15.7137	15.5918	16.0169	15.85	15.7693	11.6486	11.5979	11.9859	14.7554	cell cycle;insulin receptor signaling pathway;insulin-like growth factor receptor signaling pathway	insulin receptor substrate binding	cytosol;plasma membrane;protein-containing complex		+	Epo_CEpo	Keep	Discard	#NAME?	#NAME?	3	123854	3	114.04	2.31153	0.0171552	3.31005	4.33901	Q5XFW6	WDR6_RAT	Wdr6	WD repeat-containing protein 6 OS=Rattus norvegicus OX=10116 GN=Wdr6 PE=1 SV=2
14.0299	14.8325	15.8309	16.4519	16.2966	16.3533	16.3338	15.2491	15.5186	15.83	15.8789	nitrate assimilation;response to nutrient;sulfur compound metabolic process	heme binding;molybdenum ion binding;molybdopterin cofactor binding;sulfite oxidase activity	cytosol;mitochondrial intermembrane space;mitochondrion	Sulfur metabolism	+	Epo_CEpo	Keep	Discard	#NAME?	#NAME?	2	61167	2	133.43	2.57228	0.011653	0.73979	4.91232	Q07116;Q6P6W0	SUOX_RAT	Suox	Sulfite oxidase, mitochondrial OS=Rattus norvegicus OX=10116 GN=Suox PE=1 SV=2
17.3478	17.8533	18.3341	18.8415	18.4371	17.8143	17.8134	16.7949	16.2602	16.3207	16.3507					+	Epo_CEpo	Keep	Discard	#NAME?	#NAME?	2	26381	2	97.63	3.16457	0.00615873	1.79493	6.40189	Q3T127	U2AF4_BOVIN	U2AF1L4	Splicing factor U2AF 26 kDa subunit OS=Bos taurus OX=9913 GN=U2AF1L4 PE=2 SV=1
17.4219	18.7708	18.5324	18.6143	18.4648	18.7327	18.3299	15.4468	15.2098	16.304	15.7762	apoptotic process;brain development;female pregnancy;intrinsic apoptotic signaling pathway in response to oxidative stress;memory;microtubule cytoskeleton organization;microtubule-based process;neuron differentiation;neuron projection development;positive regulation of axon extension;positive regulation of long-term synaptic depression;positive regulation of microtubule polymerization;response to…	chaperone binding;enzyme binding;heat shock protein binding;Hsp90 protein binding;microtubule binding;protein kinase binding;protein phosphatase 2A binding;protein-containing complex binding	axon;axonal growth cone;cytoplasm;cytoplasmic side of plasma membrane;cytosol;dendrite;growth cone;main axon;microtubule;microtubule cytoskeleton;neuron projection;plasma membrane;tubulin complex		+	Epo_CEpo	Keep	Discard	#NAME?	#NAME?	6	78801	6	304.93	4.5375	0	2.85122	11.2817	P19332;Q63567;Q63677;Q9QW06	TAU_RAT	Mapt	Microtubule-associated protein tau OS=Rattus norvegicus OX=10116 GN=Mapt PE=1 SV=3
14.6883	14.4819	14.1702	15.458	16.0461	15.4977	15.6362	12.4299	10.5568	11.7552	12.9921	alanyl-tRNA aminoacylation;regulation of translational fidelity	alanine-tRNA ligase activity;ATP binding;metal ion binding;nucleic acid binding;Ser-tRNA(Ala) hydrolase activity	cytoplasm	Transfer RNA biogenesis	+	Epo_CEpo	Keep	Discard	#NAME?	#NAME?	3	45464	3	155.79	3.33538	0.0031068	3.72603	6.88848	Q5XI97	AASD1_RAT	Aarsd1	Alanyl-tRNA editing protein Aarsd1 OS=Rattus norvegicus OX=10116 GN=Aarsd1 PE=1 SV=1
15.8516	15.5805	15.6092	16.9376	17.3674	16.7586	16.8027	15.7989	15.6659	15.6748	15.8358					+	Epo_CEpo	Keep	Discard	#NAME?	#NAME?	1	51651	1	79.95	3.81102	0.00210526	1.22275	8.40525	P17697	CLUS_BOVIN	CLU	Clusterin OS=Bos taurus OX=9913 GN=CLU PE=1 SV=1
12.8166	12.831	12.5681	15.3087	14.5999	14.6086	13.8246	10.6022	12.0485	12.7585	13.4833	fatty acid metabolic process;protein depalmitoylation	carboxylic ester hydrolase activity;palmitoyl-(protein) hydrolase activity	cytoplasm;Golgi stack	Glycerophospholipid metabolism	+	Epo_CEpo	Keep	Discard	#NAME?	#NAME?	1	25133	1	46.62	1.86392	0.0269132	2.36233	3.44721	Q9QYL8	LYPA2_RAT	Lypla2	Acyl-protein thioesterase 2 OS=Rattus norvegicus OX=10116 GN=Lypla2 PE=1 SV=1
11.7034	13.3806	13.0701	13.2064	12.5204	13.9515	12.8162	10.037	8.25677	6.86692	10.0396	intrinsic apoptotic signaling pathway in response to oxidative stress;negative regulation of protein kinase activity;positive regulation of canonical Wnt signaling pathway;regulation of Wnt signaling pathway	protein kinase A binding;protein kinase inhibitor activity	cytoplasm;nucleus		+	Epo_CEpo	Keep	Discard	#NAME?	#NAME?	1	15718	1	46.31	2.70189	0.0110359	4.32352	5.21458	Q5PPI3	GSKIP_RAT	Gskip	GSK3B-interacting protein OS=Rattus norvegicus OX=10116 GN=Gskip PE=1 SV=1
15.8119	15.6935	15.6731	16.3864	16.4561	16.147	16.1114	15.9426	15.7851	15.6258	15.9091	mitochondrial ATP synthesis coupled proton transport;mitochondrial electron transport, cytochrome c to oxygen;response to hormone;response to peptide hormone	cytochrome-c oxidase activity;metal ion binding	mitochondrial respiratory chain complex IV	Alzheimer disease;Cardiac muscle contraction;Huntington disease;Non-alcoholic fatty liver disease (NAFLD);Oxidative phosphorylation;Parkinson disease;Thermogenesis	+	Epo_CEpo	Keep	Discard	#NAME?	#NAME?	2	14191	2	98.92	2.20067	0.018478	0.45956	4.10809	P12075	COX5B_RAT	Cox5b	Cytochrome c oxidase subunit 5B, mitochondrial OS=Rattus norvegicus OX=10116 GN=Cox5b PE=1 SV=2
18.8371	20.2542	20.5338	19.6006	20.8089	20.4681	20.7196	19.3533	19.2133	19.0915	19.2056	cell redox homeostasis;hydrogen peroxide catabolic process;negative regulation of neuron apoptotic process;response to oxidative stress	thioredoxin peroxidase activity	cytosol	Exosome	+	Epo_CEpo	Keep	Discard	#NAME?	#NAME?	9	21941	9	473.41	2.25066	0.0179189	1.18338	4.21133	P35704;Q6PDV3	PRDX2_RAT	Prdx2	Peroxiredoxin-2 OS=Rattus norvegicus OX=10116 GN=Prdx2 PE=1 SV=3
17.8596	18.783	18.9748	19.3139	19.4384	19.3053	19.2105	17.3141	17.3367	18.5211	17.794	acrosome assembly;actin cytoskeleton organization;adult locomotory behavior;ameboidal-type cell migration;auditory receptor cell development;brain development;brain morphogenesis;cell migration;cerebral cortex development;cerebral cortex neuron differentiation;chemical synaptic transmission;cochlea development;corpus callosum morphogenesis;cortical microtubule organization;establishment of centro…	dynein complex binding;dynein intermediate chain binding;microtubule binding;microtubule plus-end binding;phosphoprotein binding;platelet-activating factor acetyltransferase activity;protein homodimerization activity;protein-containing complex binding	astral microtubule;axon;axon cytoplasm;cell cortex;cell leading edge;central region of growth cone;centrosome;cytoplasm;cytoplasmic microtubule;cytosol;growth cone;kinesin complex;kinetochore;microtubule associated complex;microtubule cytoskeleton;motile cilium;neuron projection;neuronal cell body;nuclear envelope;nuclear membrane;perinuclear region of cytoplasm;stereocilium;vesicle	Chromosome and associated proteins;Ether lipid metabolism;Exosome	+	Epo_CEpo	Keep	Discard	#NAME?	#NAME?	14	47210	14	788.05	2.8212	0.00868571	1.57554	5.50389	O35592;P43035;P63004;P81692;Q9R2A6	LIS1_RAT	Pafah1b1	Platelet-activating factor acetylhydrolase IB subunit alpha OS=Rattus norvegicus OX=10116 GN=Pafah1b1 PE=1 SV=2
14.1424	13.6319	14.2933	15.1234	14.8977	14.6134	14.7491	14.3305	14.4363	14.4407	14.6335	cell proliferation;ribosome biogenesis	dioxygenase activity;metal ion binding	nucleolus	Chromosome and associated proteins;Ribosome biogenesis	+	Epo_CEpo	Keep	Discard	#NAME?	#NAME?	2	53638	2	52.92	1.65191	0.0352381	0.385693	3.05776	Q8CFC1	RIOX2_RAT	Riox2	Ribosomal oxygenase 2 OS=Rattus norvegicus OX=10116 GN=Riox2 PE=2 SV=1
18.4185	18.8595	18.9858	19.4275	19.5655	19.3665	19.4664	18.361	18.9525	18.9242	18.8625	axon guidance;microtubule cytoskeleton organization;negative regulation of actin filament binding;negative regulation of neuron projection development;neuron development	filamin binding;hydrolase activity, acting on carbon-nitrogen (but not peptide) bonds	centrosome;cytoplasm;cytosol;midbody;nucleus;spindle		+	Epo_CEpo	Keep	Discard	#NAME?	#NAME?	12	62499	17	1205.41	2.47184	0.0139072	0.681437	4.68619	P70546;Q62950	DPYL1_RAT	Crmp1	Dihydropyrimidinase-related protein 1 OS=Rattus norvegicus OX=10116 GN=Crmp1 PE=1 SV=1
16.3585	17.0482	16.4127	16.1858	16.211	16.9422	16.5588	10.179	11.2159	11.8702	15.3985	endocytic recycling;protein transport		cytosol;EARP complex;perinuclear region of cytoplasm;recycling endosome	Membrane trafficking	+	Epo_CEpo	Keep	Discard	#NAME?	#NAME?	1	111973	1	27.2	2.02638	0.0222021	4.30852	3.7589	F1LSG8	VPS50_RAT	Vps50	Syndetin OS=Rattus norvegicus OX=10116 GN=Vps50 PE=1 SV=1
18.7959	18.7926	18.6553	19.0153	19.1359	18.9456	19.0246	17.4041	17.5983	17.8327	18.2458			mitochondrion		+	Epo_CEpo	Keep	Discard	#NAME?	#NAME?	5	28497	6	284.94	3.3046	0.00337037	1.26015	6.79869	P56571;Q68FS5	ES1_RAT	0	ES1 protein homolog, mitochondrial OS=Rattus norvegicus OX=10116 PE=1 SV=2
17.169	16.833	16.9881	18.0104	18.2306	17.8308	17.637	16.8837	16.8212	17.0381	16.8695	autophagosome assembly;autophagy of mitochondrion;cellular response to nitrogen starvation;positive regulation of protein binding	microtubule binding;protein domain specific binding;tubulin binding	autophagosome membrane;axon;cytoplasm;cytoplasmic vesicle;cytosol;dendrite;endomembrane system;microtubule;microtubule associated complex;neuronal cell body	Cytoskeleton proteins;Ferroptosis;Membrane trafficking;Mitochondrial biogenesis	+	Epo_CEpo	Keep	Discard	#NAME?	#NAME?	1	16441	3	138.73	3.5624	0.00321951	1.02407	7.58099	Q62625;Q6XVN7	MLP3B_RAT	Map1lc3b	Microtubule-associated proteins 1A/1B light chain 3B OS=Rattus norvegicus OX=10116 GN=Map1lc3b PE=1 SV=3
16.1881	16.8029	16.1924	16.4079	16.5484	16.4779	16.2243	15.4094	16.2381	15.3934	14.7915	autophagy;central nervous system development;colon epithelial cell migration;positive regulation of neuron projection development;regulation of epithelial cell migration;response to estrogen;response to methylmercury;response to nutrient;response to pH	arylsulfatase activity;metal ion binding;N-acetylgalactosamine-4-sulfatase activity;sulfuric ester hydrolase activity	cell surface;Golgi apparatus;lysosome;mitochondrion;rough endoplasmic reticulum	Glycosaminoglycan degradation;Lysosome	+	Epo_CEpo	Keep	Discard	#NAME?	#NAME?	3	59549	3	138.44	1.69447	0.032701	0.956547	3.13451	P50430;Q32KK1	ARSB_RAT	Arsb	Arylsulfatase B OS=Rattus norvegicus OX=10116 GN=Arsb PE=2 SV=2
18.9559	18.7749	18.8494	19.5185	19.7546	19.1803	19.467	18.5114	18.2272	18.3276	18.438	proteasome-mediated ubiquitin-dependent protein catabolic process;regulation of protein catabolic process	enzyme regulator activity	nucleus;proteasome accessory complex;proteasome regulatory particle, base subcomplex;proteasome storage granule	Epstein-Barr virus infection;Proteasome	+	Epo_CEpo	Keep	Discard	#NAME?	#NAME?	19	106707	19	1058.05	3.7736	0.00193548	1.10404	8.27652	O88761	PSMD1_RAT	Psmd1	26S proteasome non-ATPase regulatory subunit 1 OS=Rattus norvegicus OX=10116 GN=Psmd1 PE=1 SV=1
15.2321	16.136	15.4293	14.8109	15.1991	16.0073	14.8596	14.6754	12.9772	11.8872	10.9243	apoptotic process;autophagosome assembly;autophagy;autophagy of mitochondrion;cellular response to nitrogen starvation;chaperone-mediated autophagy;C-terminal protein lipidation;immune system process;negative regulation of apoptotic process;regulation of cilium assembly;response to fluoride;response to iron(II) ion		Atg12-Atg5-Atg16 complex;axon;axoneme;phagophore assembly site membrane;protein-containing complex		+	Epo_CEpo	Keep	Discard	#NAME?	#NAME?	1	32662	1	20.44	1.65338	0.0347817	2.60319	3.06041	Q3MQ06	ATG5_RAT	Atg5	Autophagy protein 5 OS=Rattus norvegicus OX=10116 GN=Atg5 PE=2 SV=1
16.7229	16.5622	16.561	16.7416	16.8961	16.5937	16.7679	16.4067	16.3744	16.17	16.5017	acetylcholine receptor signaling pathway;activation of GTPase activity;activation of MAPK activity;anterior/posterior pattern specification;B cell apoptotic process;blood vessel development;cell chemotaxis;cellular response to interleukin-7;cellular response to transforming growth factor beta stimulus;cerebellar neuron development;cerebral cortex development;cranial skeletal system development;de…	identical protein binding;phosphotyrosine residue binding	cytoplasm;cytosol;extrinsic component of postsynaptic membrane;neuromuscular junction;nucleoplasm;protein-containing complex	Bacterial invasion of epithelial cells;Chemokine signaling pathway;Chronic myeloid leukemia;ErbB signaling pathway;Fc gamma R-mediated phagocytosis;Focal adhesion;Human cytomegalovirus infection;Human immunodeficiency virus 1 infection;Insulin signaling pathway;MAPK signaling pathway;MicroRNAs in cancer;Neurotrophin signaling pathway;Pathways in cancer;Rap1 signaling pathway;Regulation of actin c…	+	Epo_CEpo	Keep	Discard	#NAME?	#NAME?	3	33958	3	242.89	2.21559	0.018	0.386621	4.13876	Q5U2U2	CRKL_RAT	Crkl	Crk-like protein OS=Rattus norvegicus OX=10116 GN=Crkl PE=1 SV=1
18.916	19.2832	19.4459	19.6784	19.9046	19.6371	19.7965	19.0988	18.8536	19.436	19.2872	cell redox homeostasis;oxidation-reduction process		cytoplasm;nucleus;proteasome complex		+	Epo_CEpo	Keep	Discard	#NAME?	#NAME?	7	32628	7	558.7	2.24311	0.0178933	0.585244	4.19565	Q920J4	TXNL1_RAT	Txnl1	Thioredoxin-like protein 1 OS=Rattus norvegicus OX=10116 GN=Txnl1 PE=1 SV=3
16.3425	16.9382	16.1271	16.1437	16.5604	16.4256	16.6094	15.2548	15.2626	15.0402	15.4786	aging;anterior/posterior pattern specification;embryonic limb morphogenesis;embryonic skeletal system morphogenesis;negative regulation of transcription by RNA polymerase II;negative regulation of transcription, DNA-templated;neural crest cell migration;neural tube closure;positive regulation of epithelial to mesenchymal transition;positive regulation of transcription by RNA polymerase II;positiv…	DNA-binding transcription activator activity, RNA polymerase II-specific;DNA-binding transcription factor activity;protein heterodimerization activity;protein homodimerization activity;RNA polymerase II regulatory region sequence-specific DNA binding;sequence-specific DNA binding	Golgi apparatus;nuclear body;nucleus;transcription factor complex	Transcription factors	+	Epo_CEpo	Keep	Discard	#NAME?	#NAME?	2	29849	2	53.26	3.85093	0.00222222	1.17574	8.54444	Q62782;Q63087	PHX2A_RAT;ALX1_RAT	Alx1;Phox2a	Paired mesoderm homeobox protein 2A OS=Rattus norvegicus OX=10116 GN=Phox2a PE=2 SV=1
17.4406	17.153	17.241	17.7187	17.6729	17.5631	17.5806	16.4203	16.1175	16.345	16.3724	anterograde axonal transport;intracellular protein transport;positive regulation of dendrite morphogenesis;positive regulation of early endosome to late endosome transport;positive regulation of receptor-mediated endocytosis;Rab protein signal transduction;regulation of axon extension;regulation of exocytosis	GDP binding;GTP binding;GTPase activity	axon cytoplasm;cleavage furrow;cytoplasmic side of early endosome membrane;cytoplasmic side of plasma membrane;cytoplasmic vesicle membrane;early endosome;endoplasmic reticulum membrane;Golgi cisterna membrane;neuron projection;synapse;trans-Golgi network	Exosome;GTP-binding proteins;Membrane trafficking	+	Epo_CEpo	Keep	Discard	#NAME?	#NAME?	5	24547	6	382.41	5.60341	0	1.32005	17.1775	Q6AXT5	RAB21_RAT	Rab21	Ras-related protein Rab-21 OS=Rattus norvegicus OX=10116 GN=Rab21 PE=2 SV=1
14.3983	14.5251	14.4305	15.1152	14.9452	14.8024	14.9469	14.2119	14.1256	14.0699	14.4034	endoplasmic reticulum to Golgi vesicle-mediated transport;Golgi organization;Golgi vesicle docking;intracellular protein transport;intra-Golgi vesicle-mediated transport;membrane fusion;transcytosis;vesicle fusion with Golgi apparatus	protein transporter activity	cytosol;endoplasmic reticulum;ER to Golgi transport vesicle membrane;fibrillar center;Golgi membrane;Golgi stack;perinuclear region of cytoplasm		+	Epo_CEpo	Keep	Discard	#NAME?	#NAME?	4	108122	5	163.05	3.60727	0.00342857	0.749724	7.72446	P41542	USO1_RAT	Uso1	General vesicular transport factor p115 OS=Rattus norvegicus OX=10116 GN=Uso1 PE=1 SV=1
12.7862	13.6349	13.9508	15.1383	14.6395	15.4501	14.6772	12.885	13.7247	13.5855	14.5551	cellular response to hormone stimulus;collagen fibril organization;collagen metabolic process;hydroxylysine biosynthetic process;peptidyl-lysine hydroxylation;response to hypoxia	ferrous iron binding;L-ascorbic acid binding;peptide binding;procollagen-lysine 5-dioxygenase activity	rough endoplasmic reticulum membrane		+	Epo_CEpo	Keep	Discard	#NAME?	#NAME?	1	84130	1	76.37	1.76944	0.0298487	1.2887	3.2714	Q63321	PLOD1_RAT	Plod1	Procollagen-lysine,2-oxoglutarate 5-dioxygenase 1 OS=Rattus norvegicus OX=10116 GN=Plod1 PE=1 SV=1
16.6405	17.3658	17.3587	16.8982	17.2369	17.9153	17.5729	14.1236	14.2694	14.6174	14.6139	ceramide biosynthetic process;fatty acid biosynthetic process;positive regulation of apoptotic process	sphingolipid delta-4 desaturase activity	endoplasmic reticulum membrane;integral component of membrane;mitochondrion	Lipid biosynthesis proteins;Sphingolipid metabolism;Sphingolipid signaling pathway	+	Epo_CEpo	Keep	Discard	#NAME?	#NAME?	1	38144	1	20.56	4.67541	0	2.99978	11.9194	Q564G4;Q5XIF5;Q91XI6	DEGS1_RAT	Degs1	Sphingolipid delta(4)-desaturase DES1 OS=Rattus norvegicus OX=10116 GN=Degs1 PE=2 SV=1
16.0863	16.5243	15.5415	15.8602	15.8219	16.3899	15.6465	15.1079	14.4291	14.3181	14.1859	dephosphorylation;nucleotide metabolic process	hydrolase activity;magnesium ion binding;nucleotide binding	cytoplasm	Nicotinate and nicotinamide metabolism;Purine metabolism;Pyrimidine metabolism	+	Epo_CEpo	Keep	Discard	#NAME?	#NAME?	4	34799	4	129.65	2.79863	0.0103636	1.41933	5.44832	F8WG43;Q6AYP7	5NT3B_RAT	Nt5c3b	7-methylguanosine phosphate-specific 5'-nucleotidase OS=Rattus norvegicus OX=10116 GN=Nt5c3b PE=2 SV=2
18.9462	18.6523	18.8378	19.5463	19.6954	18.9822	18.9532	18.867	18.4639	18.6066	18.4727	endocytosis;regulation of neuronal synaptic plasticity;regulation of opioid receptor signaling pathway;response to amyloid-beta	protein domain specific binding;protein-containing complex binding;SNARE binding;syntaxin-1 binding	cell junction;excitatory synapse;integral component of synaptic vesicle membrane;intracellular organelle;neuron projection;neuron projection terminus;neuron spine;presynaptic active zone;protein-containing complex;synaptic vesicle;synaptic vesicle membrane;terminal bouton		+	Epo_CEpo	Keep	Discard	#NAME?	#NAME?	5	33574	5	319.84	1.75694	0.0305645	0.691729	3.24843	P07825;Q499R3	SYPH_RAT;SYPH_HUMAN	Syp	Synaptophysin OS=Rattus norvegicus OX=10116 GN=Syp PE=1 SV=1
15.5534	14.9813	15.2379	15.7441	15.7823	15.3889	15.3563	14.7061	14.5064	15.0242	14.7396	establishment of protein localization to endoplasmic reticulum membrane;excitatory postsynaptic potential;lipid droplet organization;positive regulation of autophagosome assembly;positive regulation of endoplasmic reticulum tubular network organization;positive regulation of glutamate neurotransmitter secretion in response to membrane depolarization;positive regulation of GTPase activity;positive…	GTPase activator activity;protein heterodimerization activity;Rab GTPase binding	cytoplasm;endoplasmic reticulum tubular network;excitatory synapse;postsynapse;protein-containing complex		+	Epo_CEpo	Keep	Discard	#NAME?	#NAME?	2	87558	2	49.37	2.73641	0.0109462	0.823825	5.29717	P69735	RB3GP_RAT	Rab3gap1	Rab3 GTPase-activating protein catalytic subunit (Fragments) OS=Rattus norvegicus OX=10116 GN=Rab3gap1 PE=1 SV=2
13.954	14.5794	13.8901	13.0951	14.0158	14.1077	13.9127	10.6008	12.2992	11.6313	11.7337	axon regeneration;brain development;cellular response to estradiol stimulus;cellular response to oxidative stress;cerebral cortex development;hippocampus development;intermediate filament bundle assembly;neuron projection development;ovarian follicle atresia;response to acrylamide;response to cocaine;response to sodium arsenite;spinal cord development	protein binding, bridging;protein heterodimerization activity;structural constituent of cytoskeleton;toxic substance binding	axon;cytoplasm;intermediate filament;neurofilament;nucleus;perikaryon		+	Epo_CEpo	Keep	Discard	#NAME?	#NAME?	1	115593	4	276.5	2.71051	0.0110928	2.21659	5.2351	O35482;P16884;Q540Z7;Q63368	NFH_RAT	Nefh	Neurofilament heavy polypeptide OS=Rattus norvegicus OX=10116 GN=Nefh PE=1 SV=4
15.6237	16.1494	15.6855	16.1315	16.1862	16.5536	15.772	14.4269	14.3688	14.0399	14.3744	cellular localization;forebrain development;negative regulation of phosphatase activity	actin filament binding;actin-dependent ATPase activity;ATP binding;calcium-dependent protein binding;calmodulin binding;microfilament motor activity;protein domain specific binding	apical dendrite;axolemma;basolateral plasma membrane;brush border;cytoplasmic vesicle;myelin sheath;myosin complex;neuronal cell body;plasma membrane raft;smooth endoplasmic reticulum	Chromosome and associated proteins;Cytoskeleton proteins;Exosome;Membrane trafficking;Protein phosphatases and associated proteins	+	Epo_CEpo	Keep	Discard	#NAME?	#NAME?	6	116820	8	314.65	4.27793	0	1.85831	10.1658	Q5PQU2;Q63357	MYO1D_RAT	Myo1d	Unconventional myosin-Id OS=Rattus norvegicus OX=10116 GN=Myo1d PE=1 SV=3
16.5884	16.4282	15.9356	16.8717	16.7836	16.5728	16.9331	16.0065	16.1607	16.1927	16.3002	aerobic respiration;respiratory electron transport chain;succinate metabolic process;tricarboxylic acid cycle	2 iron, 2 sulfur cluster binding;3 iron, 4 sulfur cluster binding;4 iron, 4 sulfur cluster binding;electron transfer activity;metal ion binding;succinate dehydrogenase (ubiquinone) activity;ubiquinone binding	mitochondrial inner membrane;mitochondrial membrane;mitochondrial respiratory chain complex II, succinate dehydrogenase complex (ubiquinone);nucleoplasm;plasma membrane	Alzheimer disease;Citrate cycle (TCA cycle);Huntington disease;Non-alcoholic fatty liver disease (NAFLD);Oxidative phosphorylation;Parkinson disease;Thermogenesis	+	Epo_CEpo	Keep	Discard	#NAME?	#NAME?	3	32607	3	152.66	3.1237	0.00614925	0.625264	6.28959	B0BMZ2;P21913;Q0QEZ3	SDHB_RAT	Sdhb	Succinate dehydrogenase [ubiquinone] iron-sulfur subunit, mitochondrial OS=Rattus norvegicus OX=10116 GN=Sdhb PE=2 SV=2
20.0376	20.2378	19.7797	20.3871	20.1722	20.159	19.8598	18.9864	18.9174	18.7859	19.0236	intrinsic apoptotic signaling pathway by p53 class mediator;purine ribonucleotide catabolic process;regulation of transcription, DNA-templated	hydrolase activity;nucleotide binding	cytoplasm;histone deacetylase complex	Exosome	+	Epo_CEpo	Keep	Discard	#NAME?	#NAME?	6	13882	6	644.07	4.26343	0	1.21622	10.1065	B5DEM9;P16436;P62959	HINT1_RAT	Hint1	Histidine triad nucleotide-binding protein 1 OS=Rattus norvegicus OX=10116 GN=Hint1 PE=1 SV=5
12.0924	11.9627	11.4561	13.232	12.3585	11.9844	11.9669	4.5171	4.55533	3.4375	4.69644	nicotinamide nucleotide metabolic process	ADP-dependent NAD(P)H-hydrate dehydratase activity;ATP binding;ATP-dependent NAD(P)H-hydrate dehydratase activity	mitochondrion		+	Epo_CEpo	Keep	Discard	#NAME?	#NAME?	1	36951	1	33.74	5.92589	0	8.08382	19.4783	D4AAT7	NNRD_RAT	Carkd	ATP-dependent (S)-NAD(P)H-hydrate dehydratase OS=Rattus norvegicus OX=10116 GN=Naxd PE=3 SV=1
14.7942	14.8733	14.8532	14.9128	14.9434	15.0658	14.6494	14.8879	13.3313	12.8474	13.2589	positive regulation of IRE1-mediated unfolded protein response;positive regulation of PERK-mediated unfolded protein response;regulation of endoplasmic reticulum tubular network organization;response to endoplasmic reticulum stress		endoplasmic reticulum;endoplasmic reticulum membrane;integral component of endoplasmic reticulum membrane;melanosome;nuclear envelope	Chromosome and associated proteins;Membrane trafficking	+	Epo_CEpo	Keep	Discard	#NAME?	#NAME?	2	28307	2	118.04	1.54677	0.0404538	1.3115	2.87089	Q9Z142	TMM33_RAT	Tmem33	Transmembrane protein 33 OS=Rattus norvegicus OX=10116 GN=Tmem33 PE=2 SV=1
18.0576	17.8231	18.2045	18.6761	18.5761	18.2674	18.3485	18.1186	17.6638	18.194	18.1066	actin filament depolymerization;barbed-end actin filament capping;positive regulation of cardiac muscle hypertrophy;positive regulation of neuron projection development;regulation of actin phosphorylation;regulation of lamellipodium assembly;sequestering of actin monomers	actin binding;actin filament binding;actin monomer binding;ATP binding;phosphatidylinositol-4,5-bisphosphate binding;protein tyrosine kinase activity	actin filament;cell-cell junction;cytoplasm;cytosol;filopodium;myofibril;perinuclear region of cytoplasm;ruffle membrane	Structural proteins	+	Epo_CEpo	Keep	Discard	#NAME?	#NAME?	6	40294	6	479.58	1.56422	0.0379572	0.446267	2.90164	Q5RJR2	TWF1_RAT	Twf1	Twinfilin-1 OS=Rattus norvegicus OX=10116 GN=Twf1 PE=1 SV=1
16.3366	16.1207	15.7506	16.0352	16.3742	16.014	16.3399	15.4157	15.2764	15.4437	15.5291	mRNA transport;NLS-bearing protein import into nucleus;nuclear pore organization	phospholipid binding;single-stranded DNA binding;structural constituent of nuclear pore	nuclear lamina;nuclear membrane;nuclear pore central transport channel;nuclear pore nuclear basket;nucleoplasm;plasma membrane	Messenger RNA biogenesis;RNA transport	+	Epo_CEpo	Keep	Discard	#NAME?	#NAME?	1	34837	2	71.38	3.39357	0.00336842	0.77459	7.06083	Q68FY1	NUP35_RAT	Nup35	Nucleoporin NUP35 OS=Rattus norvegicus OX=10116 GN=Nup35 PE=1 SV=1
16.1852	15.9437	15.5814	16.4675	16.4303	16.412	16.2159	15.9591	15.7026	15.5625	15.8448	amyloid-beta clearance by transcytosis;negative regulation of amyloid-beta clearance;negative regulation of cell death;negative regulation of protein binding;negative regulation of receptor internalization;negative regulation of very-low-density lipoprotein particle clearance;regulation of receptor-mediated endocytosis	heparin binding;lipase binding;low-density lipoprotein particle receptor binding;receptor antagonist activity;very-low-density lipoprotein particle receptor binding	cell surface;cis-Golgi network;cytoplasm;endoplasmic reticulum-Golgi intermediate compartment;endosome;endosome lumen;extracellular region;Golgi apparatus;Golgi lumen;plasma membrane;rough endoplasmic reticulum;rough endoplasmic reticulum lumen;vesicle	Cholesterol metabolism	+	Epo_CEpo	Keep	Discard	#NAME?	#NAME?	1	42006	2	84.14	3.00408	0.00679195	0.61415	5.96951	Q4FZX8;Q642A1;Q64723;Q99068	AMRP_RAT	Lrpap1	Alpha-2-macroglobulin receptor-associated protein OS=Rattus norvegicus OX=10116 GN=Lrpap1 PE=1 SV=2
15.3471	13.7687	13.2952	15.3074	15.5334	14.9618	15.1258	12.247	11.646	11.8852	12.1203	basement membrane assembly;cellular response to hormone stimulus;collagen fibril organization;collagen metabolic process;endothelial cell morphogenesis;epidermis morphogenesis;hydroxylysine biosynthetic process;in utero embryonic development;lung morphogenesis;neural tube development;peptidyl-lysine hydroxylation;protein localization;protein O-linked glycosylation;vasodilation	iron ion binding;L-ascorbic acid binding;procollagen galactosyltransferase activity;procollagen glucosyltransferase activity;procollagen-lysine 5-dioxygenase activity	collagen-containing extracellular matrix;endoplasmic reticulum;endoplasmic reticulum lumen;endoplasmic reticulum membrane;extracellular space;rough endoplasmic reticulum;trans-Golgi network	Glycosyltransferases;Lysine degradation;Other types of O-glycan biosynthesis	+	Epo_CEpo	Keep	Discard	#NAME?	#NAME?	2	85577	2	60.82	5.72593	0	3.25746	18.0188	Q5U367;Q811A5	PLOD3_RAT	Plod3	Multifunctional procollagen lysine hydroxylase and glycosyltransferase LH3 OS=Rattus norvegicus OX=10116 GN=Plod3 PE=1 SV=1
14.8379	15.0748	15.079	14.8734	14.6164	15.2959	14.6323	11.6822	12.1947	11.8432	10.7298		CD4 receptor binding	cytosol;trans-Golgi network transport vesicle	Endocytosis	+	Epo_CEpo	Keep	Discard	#NAME?	#NAME?	1	29785	1	40.95	4.04209	0	3.24207	9.23951	Q5XIC4	SPG21_RAT	Spg21	Maspardin OS=Rattus norvegicus OX=10116 GN=Spg21 PE=2 SV=1
16.0178	16.0669	15.86	16.0552	16.0824	15.7375	16.0367	14.3502	14.759	14.2884	14.772	axonogenesis;cargo loading into vesicle;cell proliferation;clathrin coat assembly;clathrin-dependent endocytosis;dendrite morphogenesis;iron ion homeostasis;iron ion import across plasma membrane;negative regulation of gene expression;negative regulation of metalloendopeptidase activity involved in amyloid precursor protein catabolic process;positive regulation of amyloid-beta formation;positive …	1-phosphatidylinositol binding;clathrin binding;identical protein binding;phosphatidylinositol-4,5-bisphosphate binding;SH3 domain binding;SNARE binding	clathrin-coated pit;clathrin-coated vesicle;endosome;extrinsic component of presynaptic endocytic zone membrane;Golgi apparatus;intrinsic component of membrane;neurofibrillary tangle;neuron projection;neuronal cell body;nucleus;parallel fiber to Purkinje cell synapse;plasma membrane;postsynapse;postsynaptic density;postsynaptic membrane;presynaptic membrane;Schaffer collateral - CA1 synapse;synap…	Membrane trafficking	+	Epo_CEpo	Keep	Discard	#NAME?	#NAME?	4	69470	6	257.5	4.08708	0	1.43556	9.41016	O55011;O55012	PICAL_RAT	Picalm	Phosphatidylinositol-binding clathrin assembly protein OS=Rattus norvegicus OX=10116 GN=Picalm PE=1 SV=1
17.4755	17.7684	17.6712	17.7574	18.0263	17.8234	18.162	17.2548	17.3385	17.5064	17.4033	10-formyltetrahydrofolate biosynthetic process;histidine biosynthetic process;methionine biosynthetic process;nucleotide metabolic process;one-carbon metabolic process;purine nucleobase biosynthetic process;purine nucleotide biosynthetic process;response to nitrogen dioxide;tetrahydrofolate interconversion;tetrahydrofolate metabolic process	ATP binding;formate-tetrahydrofolate ligase activity;methenyltetrahydrofolate cyclohydrolase activity;methylenetetrahydrofolate dehydrogenase (NADP+) activity;methylenetetrahydrofolate dehydrogenase [NAD(P)+] activity	cytoplasm	Exosome;One carbon pool by folate	+	Epo_CEpo	Keep	Discard	#NAME?	#NAME?	10	101616	13	643.65	2.73469	0.0108877	0.566517	5.29303	P27653;Q62808	C1TC_RAT	Mthfd1	C-1-tetrahydrofolate synthase, cytoplasmic OS=Rattus norvegicus OX=10116 GN=Mthfd1 PE=1 SV=3
17.4592	17.3149	17.5143	17.6816	17.8253	17.6484	17.7858	16.6245	17.235	16.8854	16.7554	positive regulation of apoptotic process;protein import into mitochondrial matrix;protein insertion into mitochondrial membrane;protein targeting to mitochondrion	cation channel activity;porin activity;preprotein binding;protein transmembrane transporter activity	integral component of mitochondrial outer membrane;mitochondrial outer membrane;mitochondrial outer membrane translocase complex;mitochondrion;pore complex	Amyotrophic lateral sclerosis (ALS);Mitochondrial biogenesis;Transporters	+	Epo_CEpo	Keep	Discard	#NAME?	#NAME?	4	38294	4	210.06	3.10664	0.0060146	0.860257	6.24315	Q75Q40	TOM40_RAT	Tomm40	Mitochondrial import receptor subunit TOM40 homolog OS=Rattus norvegicus OX=10116 GN=Tomm40 PE=1 SV=1
17.1966	17.1492	16.7261	17.9809	17.4232	17.191	17.8574	16.8609	16.4814	16.7365	16.7914	adult walking behavior;amyloid fibril formation;apoptotic process;axo-dendritic transport;axon extension;axonogenesis;intracellular distribution of mitochondria;intrinsic apoptotic signaling pathway in response to oxidative stress;learning or memory;memory;microtubule cytoskeleton organization;microtubule polymerization;mitochondrion transport along microtubule;negative regulation of establishmen…	apolipoprotein binding;chaperone binding;DNA binding;enzyme binding;heat shock protein binding;Hsp90 protein binding;identical protein binding;lipoprotein particle binding;microtubule binding;microtubule lateral binding;protein homodimerization activity;protein kinase binding;protein phosphatase 2A binding;protein-containing complex binding;receptor ligand activity;SH3 domain binding	axolemma;axon;axonal growth cone;axoneme;cell body;cytoplasm;cytoplasmic ribonucleoprotein granule;cytoplasmic side of plasma membrane;cytosol;dendrite;glial cell projection;growth cone;main axon;membrane raft;microtubule;microtubule cytoskeleton;neurofibrillary tangle;neuron projection;neuronal cell body;nuclear periphery;nuclear speck;nucleus;plasma membrane;postsynaptic density;somatodendritic…	Alzheimer disease;Cytoskeleton proteins;MAPK signaling pathway;Membrane trafficking;Protein phosphatases and associated proteins	+	Epo_CEpo	Keep	Discard	#NAME?	#NAME?	1	76539	1	46.02	2.35241	0.0168571	0.895562	4.42601	A2A5Y9;P10637;P10638;Q60684;Q60685;Q60686;Q62286;Q91WK4	TAU_MOUSE	Mapt	Microtubule-associated protein tau OS=Mus musculus OX=10090 GN=Mapt PE=1 SV=3
13.8104	13.7898	14.0922	13.5912	13.3846	14.2109	13.2225	10.6083	10.1529	9.96309	11.4273	blood coagulation;cellular response to glucose stimulus;fibrinolysis;liver regeneration;negative regulation of fibrinolysis;negative regulation of hepatocyte proliferation;negative regulation of plasminogen activation;positive regulation of extracellular matrix constituent secretion;proteolysis;response to drug;response to heat	carboxypeptidase activity;metallocarboxypeptidase activity;zinc ion binding	extracellular space	Complement and coagulation cascades;Pancreatic secretion;Peptidases;Protein digestion and absorption	+	Epo_CEpo	Keep	Discard	#NAME?	#NAME?	1	49195	1	55.94	3.64068	0.00352	3.06441	7.83277	Q3B7V3;Q5BKB8;Q9EQV9	CBPB2_RAT	Cpb2	Carboxypeptidase B2 OS=Rattus norvegicus OX=10116 GN=Cpb2 PE=2 SV=1
16.2186	15.9984	16.6839	16.5845	16.6271	16.5523	16.6864	15.492	15.7452	16.0916	15.5784	potassium ion transmembrane transport;potassium ion transport	calmodulin binding;protein heterodimerization activity;small conductance calcium-activated potassium channel activity	cell body;filopodium;integral component of membrane;neuromuscular junction;neuron projection;neuronal cell body;plasma membrane	Insulin secretion;Ion channels	+	Epo_CEpo	Keep	Discard	#NAME?	#NAME?	2	82024	2	131.65	3.21165	0.00554622	0.885801	6.5332	P70605;Q9EQ81;Q9ERQ4	KCNN3_RAT	Kcnn3	Small conductance calcium-activated potassium channel protein 3 OS=Rattus norvegicus OX=10116 GN=Kcnn3 PE=2 SV=3
14.6705	14.1577	14.2786	15.2399	14.5133	14.6812	15.0026	12.6496	12.5001	12.0878	12.4836	activation of protein kinase activity;amyloid fibril formation;lymph node development;necroptotic process;positive regulation of necroptotic process;positive regulation of NF-kappaB transcription factor activity;positive regulation of phosphatase activity;protein autophosphorylation;protein heterooligomerization;protein homooligomerization;regulation of activated T cell proliferation;regulation o…	ATP binding;identical protein binding;protein kinase activity;protein serine/threonine kinase activity;protein-containing complex binding	cytosol;mitochondrion;plasma membrane	Cytosolic DNA-sensing pathway;Necroptosis;NOD-like receptor signaling pathway;Protein kinases;TNF signaling pathway	+	Epo_CEpo	Keep	Discard	#NAME?	#NAME?	2	52698	2	70.91	4.69683	0	2.42898	12.0214	B0BMV6;Q9Z2P5	RIPK3_RAT	Ripk3	Receptor-interacting serine/threonine-protein kinase 3 OS=Rattus norvegicus OX=10116 GN=Ripk3 PE=1 SV=3
15.16	15.3459	14.8546	15.4408	15.342	15.4656	15.1192	14.2786	14.3681	14.2578	14.1878	insulin secretion involved in cellular response to glucose stimulus;lipid metabolic process;negative regulation of GTPase activity;neurotransmitter secretion	protein tyrosine phosphatase activity	cell junction;cytoplasm;endoplasmic reticulum lumen;integral component of synaptic vesicle membrane;receptor complex;secretory granule;secretory granule membrane;synaptic vesicle membrane;terminal bouton	Protein phosphatases and associated proteins;Type I diabetes mellitus	+	Epo_CEpo	Keep	Discard	#NAME?	#NAME?	3	112592	3	96.69	4.74595	0	1.06881	12.2584	Q63475	PTPR2_RAT	Ptprn2	Receptor-type tyrosine-protein phosphatase N2 OS=Rattus norvegicus OX=10116 GN=Ptprn2 PE=1 SV=1
17.2098	17.1232	17.1658	17.241	17.5067	17.1679	17.3068	15.5003	15.3099	15.6172	16.0005	activation of cysteine-type endopeptidase activity involved in apoptotic process;cellular response to aldosterone;cellular response to estradiol stimulus;cellular response to hydrogen peroxide;cellular response to nitric oxide;cellular response to oxygen-glucose deprivation;intrinsic apoptotic signaling pathway in response to endoplasmic reticulum stress;neuron apoptotic process;positive regulati…	DNA binding;FAD binding;NAD(P)H oxidase activity;protein dimerization activity	cytoplasm;cytosol;mitochondrial inner membrane;mitochondrial intermembrane space;mitochondrion;nucleus;perinuclear region of cytoplasm	Apoptosis;Necroptosis	+	Epo_CEpo	Keep	Discard	#NAME?	#NAME?	4	66966	4	219.46	4.34195	0	1.69863	10.4313	Q548E3;Q9JM53	AIFM1_RAT	Aifm1	Apoptosis-inducing factor 1, mitochondrial OS=Rattus norvegicus OX=10116 GN=Aifm1 PE=1 SV=1
13.7304	13.7544	14.2146	14.8951	14.722	14.5195	14.5882	14.0415	14.2368	14.1183	14.0319	brain development;cardiac muscle cell development;cardiac muscle contraction;cell aging;cell projection organization;cellular response to hypoxia;cellular response to leucine;cellular response to leucine starvation;cellular response to nutrient levels;'de novo' pyrimidine nucleobase biosynthetic process;energy reserve metabolic process;germ cell development;heart morphogenesis;heart valve morphog…	ATP binding;identical protein binding;phosphoprotein binding;protein domain specific binding;protein kinase binding;protein serine/threonine kinase activity;ribosome binding;RNA polymerase III type 1 promoter DNA binding;RNA polymerase III type 2 promoter DNA binding;RNA polymerase III type 3 promoter DNA binding;TFIIIC-class transcription factor complex binding;translation regulator activity	cytosol;dendrite;endoplasmic reticulum membrane;glutamatergic synapse;Golgi membrane;lysosome;mitochondrial outer membrane;nucleus;PML body;postsynaptic cytosol;protein-containing complex;TORC1 complex;TORC2 complex	Acute myeloid leukemia;Adipocytokine signaling pathway;AMPK signaling pathway;Apelin signaling pathway;Autophagy - animal;Autophagy - other;Breast cancer;Cellular senescence;Central carbon metabolism in cancer;Choline metabolism in cancer;Colorectal cancer;EGFR tyrosine kinase inhibitor resistance;Endocrine resistance;ErbB signaling pathway;Gastric cancer;Glioma;Hepatocellular carcinoma;Herpes si…	+	Epo_CEpo	Keep	Discard	#NAME?	#NAME?	2	290662	2	64.98	3.02354	0.00688435	0.574069	6.0207	P42346	MTOR_RAT	Mtor	Serine/threonine-protein kinase mTOR OS=Rattus norvegicus OX=10116 GN=Mtor PE=1 SV=1
14.0453	13.2825	13.4501	13.7329	14.0094	14.1839	13.9829	12.3846	5.89784	6.66035	7.99237	microtubule cytoskeleton organization;microtubule-based process;mitotic cell cycle;regulation of synapse organization	GTP binding;GTPase activity;protein domain specific binding;protein heterodimerization activity;structural constituent of cytoskeleton	cytoplasm;cytoplasmic microtubule;cytoplasmic ribonucleoprotein granule;membrane raft;microtubule;microtubule cytoskeleton;myelin sheath;neuromuscular junction;recycling endosome	Apoptosis;Chromosome and associated proteins;Cytoskeleton proteins;Exosome;Gap junction;Messenger RNA biogenesis;Phagosome;Tight junction	+	Epo_CEpo	Keep	Discard	#NAME?	#NAME?	1	50788	31	2849.5	2.1246	0.0192632	5.74348	3.95369	P02551;P05210;P05212;P68370;Q68FR8;Q6P6G6	TBA1A_RAT;TBA3_RAT	Tuba1a;Tuba3a	Tubulin alpha-1A chain OS=Rattus norvegicus OX=10116 GN=Tuba1a PE=1 SV=1
14.4891	14.0331	14.4159	14.648	14.6147	14.3836	14.1978	13.5171	13.3659	13.0684	13.2476	mannose metabolic process;oligosaccharide catabolic process	alpha-mannosidase activity;carbohydrate binding;metal ion binding	endoplasmic reticulum	Membrane trafficking;Other glycan degradation	+	Epo_CEpo	Keep	Discard	#NAME?	#NAME?	2	117152	2	86.14	3.74578	0.00272727	1.16128	8.18191	P21139	MA2C1_RAT;MA2C1_HUMAN	Man2c1	Alpha-mannosidase 2C1 OS=Rattus norvegicus OX=10116 GN=Man2c1 PE=1 SV=1
18.6029	18.5515	18.3825	18.6249	18.8849	18.5385	18.5783	17.3976	17.0299	17.1728	17.9585	negative regulation of apoptotic process;positive regulation of cell differentiation;regulation of translation;ribosomal large subunit export from nucleus;rRNA processing	RNA binding	cytoplasm;nucleolus		+	Epo_CEpo	Keep	Discard	#NAME?	#NAME?	7	43971	8	455.44	2.93719	0.00644586	1.26692	5.79599	Q6AYD3	PA2G4_RAT	Pa2g4	Proliferation-associated protein 2G4 OS=Rattus norvegicus OX=10116 GN=Pa2g4 PE=1 SV=1
14.5931	15.5904	15.5873	15.5717	15.7537	15.8122	15.8233	14.9856	14.831	14.8994	15.5128	negative regulation of transcription by RNA polymerase II	DNA-binding transcription repressor activity, RNA polymerase II-specific;RNA polymerase II proximal promoter sequence-specific DNA binding	nucleoplasm;nucleus	Exosome	+	Epo_CEpo	Keep	Discard	#NAME?	#NAME?	1	93818	1	35.69	2.20775	0.0182548	0.683012	4.12264	Q5FVK6	C2D1B_RAT	Cc2d1b	Coiled-coil and C2 domain-containing protein 1B OS=Rattus norvegicus OX=10116 GN=Cc2d1b PE=1 SV=2
14.819	14.2457	13.9363	15.1215	14.9779	14.4556	14.91	14.1802	13.6612	13.8508	14.0292	cell division;chromosome organization;DNA repair;meiotic cell cycle;regulation of DNA replication	ATP binding;dynein complex binding	basement membrane;chromatin;chromosome, centromeric region;meiotic cohesin complex;mitotic spindle pole;nuclear matrix		+	Epo_CEpo	Keep	Discard	#NAME?	#NAME?	1	138761	1	29.4	2.66686	0.01076	0.935906	5.13167	P97690	SMC3_RAT	Smc3	Structural maintenance of chromosomes protein 3 OS=Rattus norvegicus OX=10116 GN=Smc3 PE=1 SV=1
17.2374	17.5099	17.2999	17.8563	17.9718	18.0684	17.9945	16.9873	16.7791	17.0842	17.378	aggrephagy;apoptotic process;autophagy;cell differentiation;endosome organization;immune system process;macroautophagy;mitochondrion organization;mitophagy;negative regulation of growth of symbiont in host;negative regulation of transcription by RNA polymerase II;positive regulation of long-term synaptic potentiation;positive regulation of protein localization to plasma membrane;positive regulati…	ionotropic glutamate receptor binding;K63-linked polyubiquitin modification-dependent protein binding;protein homodimerization activity;protein kinase C binding;SH2 domain binding;ubiquitin binding;ubiquitin protein ligase binding;zinc ion binding	aggresome;amphisome;autolysosome;autophagosome;cytosol;endoplasmic reticulum;late endosome;Lewy body;mitochondrion;P-body;phagophore assembly site;PML body;sarcomere;sperm midpiece	Cellular senescence;Exosome;Fluid shear stress and atherosclerosis;Membrane trafficking;Mitochondrial biogenesis;Mitophagy - animal;Necroptosis;Osteoclast differentiation	+	Epo_CEpo	Keep	Discard	#NAME?	#NAME?	4	48392	4	296.69	3.35161	0.00316832	0.915604	6.93619	O08623;Q8CH59	SQSTM_RAT	Sqstm1	Sequestosome-1 OS=Rattus norvegicus OX=10116 GN=Sqstm1 PE=1 SV=1
17.1211	18.275	18.2071	18.3589	18.6737	18.6189	18.1116	16.7172	17.1295	16.9347	17.5173	nuclear-transcribed mRNA catabolic process, nonsense-mediated decay;positive regulation of cell cycle;positive regulation of cell proliferation;response to virus;SRP-dependent cotranslational protein targeting to membrane;translation;translational initiation	RNA binding;structural constituent of ribosome	cytoplasm;cytosol;cytosolic small ribosomal subunit;extracellular exosome;membrane;mitochondrion;nucleoplasm	Ribosome	+	Epo_CEpo	Keep	Discard	#NAME?	#NAME?	7	14944	7	401.45	3.16266	0.0060625	1.36608	6.39661	P39027;P39031;P62244;Q3MHD9;Q8C023;Q9BV24	RS15A_HUMAN	RPS15A	40S ribosomal protein S15a OS=Homo sapiens OX=9606 GN=RPS15A PE=1 SV=2
16.7975	17.1269	17.3629	17.2132	17.3163	16.9505	17.2746	16.6983	16.4775	16.4069	16.7202	actin cytoskeleton organization;actin filament organization;bone resorption;cell motility;cell projection assembly;cell proliferation;cellular response to mechanical stimulus;chemotaxis;hepatocyte growth factor receptor signaling pathway;lamellipodium assembly;localization within membrane;mast cell chemotaxis;negative regulation of interleukin-23 production;neuron migration;neuron projection morp…	ATPase binding;GTP binding;GTPase activity;histone deacetylase binding;protein kinase binding;protein-containing complex binding;Rab GTPase binding;Rho GDP-dissociation inhibitor binding;thioesterase binding	actin filament;cytoplasm;cytoplasmic ribonucleoprotein granule;cytoplasmic vesicle;cytosol;dendritic spine;glutamatergic synapse;Golgi membrane;lamellipodium;melanosome;membrane;recycling endosome membrane;ruffle membrane;trans-Golgi network	Adherens junction;AGE-RAGE signaling pathway in diabetic complications;Amyotrophic lateral sclerosis (ALS);Axon guidance;B cell receptor signaling pathway;Bacterial invasion of epithelial cells;cAMP signaling pathway;Chemokine signaling pathway;Choline metabolism in cancer;Colorectal cancer;Epstein-Barr virus infection;Exosome;Fc epsilon RI signaling pathway;Fc gamma R-mediated phagocytosis;Fluid…	+	Epo_CEpo	Keep	Discard	#NAME?	#NAME?	7	21835	7	319.33	2.77563	0.0105635	0.612929	5.39208	Q6RUV5	RAC1_RAT	Rac1	Ras-related C3 botulinum toxin substrate 1 OS=Rattus norvegicus OX=10116 GN=Rac1 PE=1 SV=1
19.03	18.9686	18.8469	18.9892	19.2149	18.8855	18.8825	18.0382	18.4941	18.0906	18.8417	peptide catabolic process;proteolysis;thyroid hormone generation;tissue regeneration	carboxypeptidase activity;metal ion binding;metallodipeptidase activity;protein homodimerization activity	cytoplasm;endoplasmic reticulum;extracellular space;Golgi apparatus;lysosome	Peptidases	+	Epo_CEpo	Keep	Discard	#NAME?	#NAME?	9	52066	9	666.23	1.66096	0.0341584	0.626863	3.07403	Q6IRK9;Q9JLV0;Q9Z1Y1	CBPQ_RAT	Cpq	Carboxypeptidase Q OS=Rattus norvegicus OX=10116 GN=Cpq PE=1 SV=1
14.7106	15.4959	14.4851	15.6042	15.8497	15.3592	15.4556	13.8098	13.7667	14.3019	14.4453	4-hydroxyproline metabolic process;animal organ senescence;brown fat cell differentiation;cell redox homeostasis;cellular response to hypoxia;chaperone cofactor-dependent protein refolding;endoplasmic reticulum unfolded protein response;extracellular matrix organization;intrinsic apoptotic signaling pathway in response to endoplasmic reticulum stress;protein folding in endoplasmic reticulum;prote…	oxidoreductase activity, acting on a sulfur group of donors, disulfide as acceptor;protein disulfide isomerase activity;protein disulfide oxidoreductase activity	dendrite;endoplasmic reticulum membrane	Protein processing in endoplasmic reticulum	+	Epo_CEpo	Keep	Discard	#NAME?	#NAME?	3	54839	3	116.73	3.48837	0.00303448	1.48626	7.34913	Q8R4A1;Q8VH29;Q8VH30	ERO1A_RAT	Ero1l	ERO1-like protein alpha OS=Rattus norvegicus OX=10116 GN=Ero1a PE=1 SV=1
19.0848	20.1631	19.8257	19.5275	19.1326	20.2991	18.9546	17.3962	17.2798	17.2496	17.2284	actin cytoskeleton organization;androgen receptor signaling pathway;cell division;cellular protein localization;cellular protein-containing complex localization;cellular response to mineralocorticoid stimulus;DNA metabolic process;GTP metabolic process;hippocampus development;intracellular transport of virus;microtubule cytoskeleton organization;miRNA metabolic process;mitotic cell cycle;mitotic …	androgen receptor binding;cadherin binding;chromatin binding;dynein intermediate chain binding;GDP binding;GTP binding;GTPase activity;importin-alpha family protein binding;magnesium ion binding;pre-miRNA binding;protein domain specific binding;protein heterodimerization activity;protein-containing complex binding;RNA binding;transcription coactivator activity	centriole;chromatin;cytoplasm;cytosol;extracellular exosome;host cell;male germ cell nucleus;manchette;melanosome;membrane;midbody;nuclear envelope;nuclear pore;nucleolus;nucleoplasm;nucleus;protein-containing complex;recycling endosome;RNA nuclear export complex;sperm flagellum	Chromosome and associated proteins;Exosome;GTP-binding proteins;Human T-cell leukemia virus 1 infection;Messenger RNA biogenesis;Ribosome biogenesis;Ribosome biogenesis in eukaryotes;RNA transport;Transfer RNA biogenesis	+	Epo_CEpo	Keep	Discard	#NAME?	#NAME?	6	24579	7	411.85	3.46505	0.00359551	2.18998	7.27734	P17080;P28746;P28747;P62828;Q8K586;Q9CSP3;Q9CWI7;Q9CZA2;Q9UDJ5;Q9UEU9	RAN_RAT;RANT_RAT	RAN	GTP-binding nuclear protein Ran OS=Rattus norvegicus OX=10116 GN=Ran PE=1 SV=3
15.1979	15.4595	15.437	15.2522	15.3497	15.787	15.4822	13.9745	9.86409	7.38353	9.98126	endoplasmic reticulum to Golgi vesicle-mediated transport;Golgi organization;intracellular protein transport		COPI vesicle coat;COPII-coated ER to Golgi transport vesicle;endoplasmic reticulum;endoplasmic reticulum membrane;endoplasmic reticulum-Golgi intermediate compartment;endoplasmic reticulum-Golgi intermediate compartment membrane;Golgi apparatus;Golgi cisterna membrane;integral component of membrane	Membrane trafficking;Transporters	+	Epo_CEpo	Keep	Discard	#NAME?	#NAME?	1	25722	1	22.84	2.03541	0.022043	5.16694	3.77661	Q6AY25	TMED3_RAT	Tmed3	Transmembrane emp24 domain-containing protein 3 OS=Rattus norvegicus OX=10116 GN=Tmed3 PE=1 SV=1
12.3337	13.0465	11.9682	12.1464	12.7352	12.4579	11.9443	9.66539	6.66194	5.95238	0.100214	inflammatory response;leukotriene metabolic process	aromatase activity;heme binding;iron ion binding	endoplasmic reticulum membrane;organelle membrane	Arachidonic acid metabolism;Cytochrome P450	+	Epo_CEpo	Keep	Discard	#NAME?	#NAME?	1	62243	1	33.33	1.81162	0.0283319	6.72597	3.34942	P51871	CP4F6_RAT	Cyp4f6	Cytochrome P450 4F6 OS=Rattus norvegicus OX=10116 GN=Cyp4f6 PE=2 SV=1
16.8527	16.7599	16.3757	16.7598	17.0383	16.6323	16.7199	16.0102	16.2094	15.7369	16.2795	cilium assembly;Golgi to plasma membrane transport;kidney development;mitotic cytokinesis;photoreceptor cell development;protein localization to ciliary membrane;protein transport;small GTPase mediated signal transduction	GDP binding;GTP binding;metal ion binding;microtubule binding	centrosome;cilium;cytoplasmic microtubule;Golgi apparatus;Golgi membrane;microtubule cytoskeleton;midbody;nucleus;photoreceptor connecting cilium;spindle microtubule	Chromosome and associated proteins;GTP-binding proteins	+	Epo_CEpo	Keep	Discard	#NAME?	#NAME?	4	20615	5	246.96	2.54913	0.0119819	0.728564	4.8596	P37996	ARL3_RAT;ARL3_HUMAN	Arl3	ADP-ribosylation factor-like protein 3 OS=Rattus norvegicus OX=10116 GN=Arl3 PE=1 SV=2
15.5419	15.503	15.7874	15.9107	15.8308	15.726	15.9299	13.663	14.6156	14.6748	14.2835	vesicle-mediated transport	identical protein binding;proline-rich region binding;protein binding, bridging;protein C-terminus binding	cell junction;Golgi apparatus;integral component of membrane;plasma membrane;synaptic vesicle	Membrane trafficking;Transporters	+	Epo_CEpo	Keep	Discard	#NAME?	#NAME?	1	20801	1	43.85	3.20344	0.00606667	1.54012	6.51014	O35394	PRAF1_RAT	Rabac1	Prenylated Rab acceptor protein 1 OS=Rattus norvegicus OX=10116 GN=Rabac1 PE=1 SV=1
15.059	13.7142	13.7478	14.2428	14.685	14.1045	13.7758	13.8186	13.192	13.3896	13.157	neuron migration;protein O-linked glycosylation;protein O-linked mannosylation	acetylglucosaminyltransferase activity;protein O-GlcNAc transferase activity	endoplasmic reticulum;endoplasmic reticulum membrane;integral component of membrane	Glycosyltransferases;Mannose type O-glycan biosynthesis	+	Epo_CEpo	Keep	Discard	#NAME?	#NAME?	1	67188	1	32.04	1.81559	0.0281542	0.812702	3.3568	Q5NDF0	PMGT2_RAT	Pomgnt2	Protein O-linked-mannose beta-1,4-N-acetylglucosaminyltransferase 2 OS=Rattus norvegicus OX=10116 GN=Pomgnt2 PE=1 SV=1
16.1689	16.5042	16.3918	16.3466	16.38	16.7059	16.4637	15.9927	15.9271	16.2687	15.9473	dendrite development;locomotory behavior	armadillo repeat domain binding;calcium-dependent protein binding;calmodulin binding;protein domain specific binding;protein phosphatase 2A binding;protein-containing complex binding	cytoplasm;dendrite;dendritic spine;membrane;neuronal cell body;postsynaptic density;postsynaptic membrane;protein-containing complex	Protein phosphatases and associated proteins	+	Epo_CEpo	Keep	Discard	#NAME?	#NAME?	1	86629	1	24.02	2.08619	0.0204246	0.440104	3.87692	P70483	STRN_RAT	Strn	Striatin OS=Rattus norvegicus OX=10116 GN=Strn PE=1 SV=1
14.3854	13.1761	13.7849	14.9958	15.108	14.6205	14.9276	14.6208	14.1387	14.5351	14.4972	negative regulation of epidermal growth factor-activated receptor activity;protein transport to vacuole involved in ubiquitin-dependent protein catabolic process via the multivesicular body sorting pathway	protein homodimerization activity;protein N-terminus binding;structural molecule activity	cytosol;ESCRT II complex;nucleus	Endocytosis;Exosome;Membrane trafficking	+	Epo_CEpo	Keep	Discard	#NAME?	#NAME?	2	20863	2	66.29	1.6876	0.0330833	0.464989	3.12209	P0C0A1	VPS25_RAT	Vps25	Vacuolar protein-sorting-associated protein 25 OS=Rattus norvegicus OX=10116 GN=Vps25 PE=1 SV=1
14.2199	13.2244	13.3921	15.5452	15.9982	15.3351	15.3525	13.7159	12.8775	14.1929	14.0055	positive regulation of transcription elongation from RNA polymerase II promoter;protein ubiquitination;ubiquitin-dependent protein catabolic process	protein-containing complex binding	elongin complex;VCB complex	DNA repair and recombination proteins;HIF-1 signaling pathway;Human immunodeficiency virus 1 infection;Pathways in cancer;Renal cell carcinoma;Ubiquitin mediated proteolysis;Ubiquitin system	+	Epo_CEpo	Keep	Discard	#NAME?	#NAME?	2	12636	2	144.22	2.88089	0.00809524	1.8598	5.65284	P83941;Q63182	ELOC_RAT	Tceb1	Elongin-C OS=Rattus norvegicus OX=10116 GN=Eloc PE=1 SV=1
13.8561	13.3197	13.2478	15.1029	15.4703	15.1331	14.8955	12.9845	13.5546	12.2988	13.0999	adenine metabolic process;ADP biosynthetic process;AMP metabolic process;ATP metabolic process;brain development;dATP metabolic process;liver development;oxidative phosphorylation;response to thyroid hormone	adenylate kinase activity;ATP binding	cytoplasm;cytosol;mitochondrial intermembrane space;mitochondrion;nucleus	Exosome;Purine metabolism;Thiamine metabolism	+	Epo_CEpo	Keep	Discard	#NAME?	#NAME?	1	26648	1	28.33	3.56394	0.00325926	2.166	7.58587	P29410;Q6P7C6	KAD2_RAT	Ak2	Adenylate kinase 2, mitochondrial OS=Rattus norvegicus OX=10116 GN=Ak2 PE=2 SV=2
17.038	17.1727	16.3953	17.5827	17.6586	17.4707	17.2035	16.8735	16.8168	16.2821	15.5131	2-oxoglutarate metabolic process;isocitrate metabolic process;NADH metabolic process;tricarboxylic acid cycle	isocitrate dehydrogenase (NAD+) activity;magnesium ion binding;NAD binding	mitochondrial isocitrate dehydrogenase complex (NAD+)	Citrate cycle (TCA cycle)	+	Epo_CEpo	Keep	Discard	#NAME?	#NAME?	8	42612	9	500.88	1.81009	0.0282718	1.10751	3.34658	Q68FX0	IDH3B_RAT	Idh3B	Isocitrate dehydrogenase [NAD] subunit beta, mitochondrial OS=Rattus norvegicus OX=10116 GN=Idh3B PE=2 SV=1
15.401	15.4038	15.2681	15.7084	15.7638	15.4465	15.5476	15.099	15.1593	15.0102	15.1402	aging;cardiac left ventricle morphogenesis;cell migration;cellular response to interleukin-3;cellular response to lithium ion;cellular response to organic cyclic compound;extrinsic apoptotic signaling pathway in absence of ligand;glycogen metabolic process;hypermethylation of CpG island;insulin receptor signaling pathway;negative regulation of cell growth involved in cardiac muscle cell developme…	ATP binding;protein kinase A catalytic subunit binding;protein kinase binding;protein serine/threonine kinase activity;signaling receptor binding;tau-protein kinase activity	cytoplasm;cytosol;microtubule;mitochondrion	Chemokine signaling pathway;Dopaminergic synapse;Non-alcoholic fatty liver disease (NAFLD);Protein kinases	+	Epo_CEpo	Keep	Discard	#NAME?	#NAME?	2	51394	2	127.15	3.17243	0.00636066	0.514387	6.42368	P18265	GSK3A_RAT	Gsk3a	Glycogen synthase kinase-3 alpha OS=Rattus norvegicus OX=10116 GN=Gsk3a PE=1 SV=1
16.0083	15.8169	15.8914	16.2427	16.4876	15.7488	16.4204	15.3367	15.2736	15.4006	15.7832	cell differentiation;establishment of protein localization to plasma membrane;Golgi organization;organelle organization;response to endoplasmic reticulum stress;spermatogenesis		endoplasmic reticulum membrane;Golgi apparatus;Golgi medial cisterna;Golgi membrane		+	Epo_CEpo	Keep	Discard	#NAME?	#NAME?	2	47419	2	144.56	2.06522	0.0213113	0.7763	3.83532	Q9R064	GORS2_RAT	Gorasp2	Golgi reassembly-stacking protein 2 OS=Rattus norvegicus OX=10116 GN=Gorasp2 PE=1 SV=3
16.1015	16.0565	16.0936	16.473	16.5294	16.3833	16.1057	15.0214	14.891	15.286	14.973	angiotensin-activated signaling pathway;carbon dioxide transport;cellular response to fluid shear stress;kidney development;morphogenesis of an epithelium;odontogenesis of dentin-containing tooth;osteoclast differentiation;positive regulation of bone resorption;positive regulation of cellular pH reduction;positive regulation of dipeptide transmembrane transport;positive regulation of osteoclast d…	arylesterase activity;carbonate dehydratase activity;zinc ion binding	apical part of cell;axon;basolateral plasma membrane;cytoplasm;cytosol;extracellular space;microvillus;myelin sheath;plasma membrane	Bile secretion;Collecting duct acid secretion;Exosome;Gastric acid secretion;Nitrogen metabolism;Pancreatic secretion;Proximal tubule bicarbonate reclamation	+	Epo_CEpo	Keep	Discard	#NAME?	#NAME?	2	29267	2	86.43	4.35179	0	1.32999	10.4726	P27139	CAH2_RAT	Ca2	Carbonic anhydrase 2 OS=Rattus norvegicus OX=10116 GN=Ca2 PE=1 SV=2
19.1725	19.244	19.4843	19.7866	19.7803	19.6954	19.7288	19.1056	18.9124	19.3545	19.289	antigen processing and presentation of exogenous peptide antigen via MHC class II;aorta development;clathrin coat assembly;clathrin-dependent endocytosis;coronary vasculature development;ephrin receptor signaling pathway;low-density lipoprotein particle clearance;low-density lipoprotein particle receptor catabolic process;membrane organization;negative regulation of neuron death;positive regulati…	cargo receptor activity;clathrin binding;protein-containing complex binding;signal sequence binding	AP-2 adaptor complex;AP-type membrane coat adaptor complex;clathrin coat;clathrin-coated endocytic vesicle;clathrin-coated endocytic vesicle membrane;cytosol;endocytic vesicle membrane;endolysosome membrane;glutamatergic synapse;membrane;plasma membrane;postsynapse;presynapse	Endocrine and other factor-regulated calcium reabsorption;Endocytosis;Huntington disease;Membrane trafficking;Synaptic vesicle cycle	+	Epo_CEpo	Keep	Discard	#NAME?	#NAME?	18	105398	28	1840.58	2.90851	0.00719018	0.582381	5.72274	P21851;P62944	AP2B1_RAT	AP2B1	AP-2 complex subunit beta OS=Rattus norvegicus OX=10116 GN=Ap2b1 PE=1 SV=1
14.4489	13.7877	14.0833	15.0409	14.5622	14.2989	14.3634	14.1176	13.1699	14.0216	13.9837	hippocampus development;myelination;negative regulation of guanyl-nucleotide exchange factor activity;oligodendrocyte development;ovarian follicle development;response to glucose;response to heat;response to peptide hormone;T cell receptor signaling pathway;translational initiation	guanyl-nucleotide exchange factor activity;translation initiation factor activity;translation initiation factor binding	cytoplasm;eukaryotic translation initiation factor 2B complex	Herpes simplex virus 1 infection;RNA transport;Translation factors	+	Epo_CEpo	Keep	Discard	#NAME?	#NAME?	1	58400	1	33.32	1.44256	0.0481308	0.743186	2.68914	Q63186	EI2BD_RAT	Eif2b4	Translation initiation factor eIF-2B subunit delta OS=Rattus norvegicus OX=10116 GN=Eif2b4 PE=2 SV=1
20.4062	20.2242	20.7345	20.1347	20.2899	20.4318	20.2508	19.864	20.1223	19.6189	19.898	blood coagulation, intrinsic pathway;extracellular matrix disassembly;negative regulation of complement activation, lectin pathway;platelet degranulation;regulation of small GTPase mediated signal transduction;stem cell differentiation	calcium-dependent protein binding;enzyme binding;growth factor binding;GTPase activator activity;interleukin-1 binding;interleukin-8 binding;protease binding;serine-type endopeptidase inhibitor activity;signaling receptor binding;tumor necrosis factor binding	blood microparticle;collagen-containing extracellular matrix;cytosol;extracellular exosome;extracellular region;platelet alpha granule lumen	Complement and coagulation cascades;Exosome;Membrane trafficking	+	Epo_CEpo	Keep	Discard	#NAME?	#NAME?	9	164613	10	683.17	1.80945	0.0282119	0.401013	3.34539	P01023;Q13677;Q59F47;Q5QTS0;Q68DN2;Q6PIY3;Q6PN97	A2MG_HUMAN	A2M	Alpha-2-macroglobulin OS=Homo sapiens OX=9606 GN=A2M PE=1 SV=3
14.6563	16.1932	16.7347	18.0217	18.1045	17.1472	17.6497	16.9172	16.9601	17.0053	17.2709	cytoplasmic translation;nuclear-transcribed mRNA catabolic process, nonsense-mediated decay;ribosomal large subunit biogenesis;rRNA processing;SRP-dependent cotranslational protein targeting to membrane;translation;translational initiation	RNA binding;structural constituent of ribosome;tRNA binding	cytosol;cytosolic large ribosomal subunit;extracellular exosome;membrane	Ribosome	+	Epo_CEpo	Keep	Discard	#NAME?	#NAME?	1	12587	1	49.5	1.60882	0.0371307	0.692364	2.98071	P18077;Q08ES9;Q9BVN7	RL35A_HUMAN	RPL35A	60S ribosomal protein L35a OS=Homo sapiens OX=9606 GN=RPL35A PE=1 SV=2
17.9589	18.2337	18.0597	18.0613	17.9792	18.2625	18.0782	16.5701	16.7342	16.5855	17.1946	mitochondrial ATP synthesis coupled electron transport;response to oxidative stress	4 iron, 4 sulfur cluster binding;metal ion binding;NAD binding;NADH dehydrogenase activity;quinone binding;ubiquitin protein ligase binding	mitochondrial respiratory chain complex I;nucleoplasm	Alzheimer disease;Huntington disease;Non-alcoholic fatty liver disease (NAFLD);Oxidative phosphorylation;Parkinson disease;Retrograde endocannabinoid signaling;Thermogenesis	+	Epo_CEpo	Keep	Discard	#NAME?	#NAME?	6	52927	7	324.77	3.80873	0.00206897	1.32418	8.39731	Q641Y2	NDUS2_RAT	Ndufs2	NADH dehydrogenase [ubiquinone] iron-sulfur protein 2, mitochondrial OS=Rattus norvegicus OX=10116 GN=Ndufs2 PE=1 SV=1
16.4555	16.5077	17.0875	17.7346	17.5844	17.5975	17.4477	16.4436	16.5827	16.9011	17.1756	detection of temperature stimulus involved in sensory perception of pain;inflammatory response	heparin binding;metalloendopeptidase inhibitor activity	cytoplasm		+	Epo_CEpo	Keep	Discard	#NAME?	#NAME?	2	25735	3	209.06	2.46835	0.0138487	0.815293	4.67847	Q64361	LXN_RAT	Lxn	Latexin OS=Rattus norvegicus OX=10116 GN=Lxn PE=1 SV=1
15.9336	16.0469	15.6598	16.1023	16.3443	15.757	15.7004	11.8387	8.14872	8.66724	9.34938	mRNA polyadenylation;pre-mRNA cleavage required for polyadenylation	RNA binding	mRNA cleavage and polyadenylation specificity factor complex	Messenger RNA biogenesis;mRNA surveillance pathway	+	Epo_CEpo	Keep	Discard	#NAME?	#NAME?	1	60209	1	45.57	3.62806	0.00347368	6.47499	7.79172	Q5U317	FIP1_RAT	Fip1l1	Pre-mRNA 3'-end-processing factor FIP1 OS=Rattus norvegicus OX=10116 GN=Fip1l1 PE=1 SV=1
22.3216	21.2198	22.0577	22.3008	22.8346	21.9321	22.2885	21.3574	21.1853	20.8107	20.905	positive regulation of ubiquitin-protein transferase activity;protein neddylation	cullin family protein binding;ubiquitin conjugating enzyme binding;ubiquitin-like protein binding	ubiquitin ligase complex	Ubiquitin system	+	Epo_CEpo	Keep	Discard	#NAME?	#NAME?	2	27893	2	81.26	2.88919	0.00819277	1.27441	5.67377	Q5PPL2	DCNL5_RAT	Dcun1d5	DCN1-like protein 5 OS=Rattus norvegicus OX=10116 GN=Dcun1d5 PE=2 SV=1
17.1953	16.9148	16.8894	17.5362	17.3916	17.3757	17.0889	16.5074	17.1032	16.8326	17.0331	ATP hydrolysis coupled proton transport	proton-exporting ATPase activity, phosphorylative mechanism;proton-transporting ATPase activity, rotational mechanism	apical part of cell;cytoplasm;cytoplasmic vesicle;plasma membrane;vacuolar proton-transporting V-type ATPase, V1 domain	Collecting duct acid secretion;Human papillomavirus infection;mTOR signaling pathway;Oxidative phosphorylation;Phagosome;Rheumatoid arthritis;Synaptic vesicle cycle	+	Epo_CEpo	Keep	Discard	#NAME?	#NAME?	8	44044	8	514.84	1.58456	0.0373582	0.479012	2.93762	Q53B80;Q5FVI6;Q6AYE4	VATC1_RAT;VATC2_RAT	Atp6v1c1;Atp6v1c2	V-type proton ATPase subunit C 1 OS=Rattus norvegicus OX=10116 GN=Atp6v1c1 PE=2 SV=1
14.9303	14.1881	14.0283	15.4041	15.0306	14.7751	15.0693	14.6402	14.5744	14.3952	14.4724	cellular response to tumor necrosis factor;neuron projection development;peptidyl-serine phosphorylation;positive regulation of cell proliferation;positive regulation of neuron death;positive regulation of neuron projection development;positive regulation of NF-kappaB transcription factor activity;positive regulation of transcription by RNA polymerase II;response to drug;response to fatty acid;re…	ATP binding;IkappaB kinase activity;protein heterodimerization activity;protein homodimerization activity;protein kinase activity;protein serine/threonine kinase activity	cytosol;IkappaB kinase complex;intracellular membrane-bounded organelle;membrane raft;nucleus	Acute myeloid leukemia;Adipocytokine signaling pathway;Antifolate resistance;Apoptosis;B cell receptor signaling pathway;Chagas disease (American trypanosomiasis);Chemokine signaling pathway;Chronic myeloid leukemia;C-type lectin receptor signaling pathway;Cytosolic DNA-sensing pathway;Epstein-Barr virus infection;Fluid shear stress and atherosclerosis;FoxO signaling pathway;Hepatitis B;Hepatitis…	+	Epo_CEpo	Keep	Discard	#NAME?	#NAME?	1	87951	1	24.87	2.10844	0.0199769	0.549222	3.9213	Q9QY78	IKKB_RAT	Ikbkb	Inhibitor of nuclear factor kappa-B kinase subunit beta OS=Rattus norvegicus OX=10116 GN=Ikbkb PE=1 SV=1
17.3275	17.0056	17.1028	17.7677	17.8271	17.5503	17.75	16.8926	17.3432	17.5005	17.2637	axonogenesis;endoplasmic reticulum organization;endoplasmic reticulum tubular network membrane organization;protein homooligomerization	GTP binding;GTPase activity;identical protein binding	axon;endoplasmic reticulum;endoplasmic reticulum membrane;endoplasmic reticulum tubular network;endoplasmic reticulum tubular network membrane;Golgi apparatus;Golgi cis cisterna;Golgi membrane;integral component of membrane	Membrane trafficking	+	Epo_CEpo	Keep	Discard	#NAME?	#NAME?	9	63677	10	557.44	1.80182	0.0285882	0.473751	3.33122	Q6PST4	ATLA1_RAT	Atl1	Atlastin-1 OS=Rattus norvegicus OX=10116 GN=Atl1 PE=1 SV=1
13.3447	13.7013	13.2369	12.8743	13.3662	14.2176	12.729	9.00497	9.30279	8.42883	8.51581	protein processing involved in protein targeting to mitochondrion;proteolysis	endopeptidase activity;metal ion binding;metalloendopeptidase activity	mitochondrial inner membrane;mitochondrial matrix		+	Epo_CEpo	Keep	Discard	#NAME?	#NAME?	2	59083	2	108.98	4.55688	0	4.4837	11.3694	P20069	MPPA_RAT	Pmpca	Mitochondrial-processing peptidase subunit alpha OS=Rattus norvegicus OX=10116 GN=Pmpca PE=1 SV=1
17.1217	17.1382	17.634	17.3365	17.5745	17.2676	17.3467	16.8107	16.8006	16.1438	16.6732	acute inflammatory response to antigenic stimulus;acute-phase response;embryonic liver development;luteinization;negative regulation of endopeptidase activity;protein homotetramerization;response to carbon dioxide;response to glucocorticoid;response to nutrient;response to prostaglandin E;response to wounding	brain-derived neurotrophic factor binding;endopeptidase inhibitor activity;nerve growth factor binding;protein homodimerization activity;serine-type endopeptidase inhibitor activity	extracellular space	Complement and coagulation cascades;Exosome;Membrane trafficking	+	Epo_CEpo	Keep	Discard	#NAME?	#NAME?	1	165107	2	110.4	2.39845	0.0157656	0.774285	4.52524	P06238;Q4FZY3	A2MG_RAT	A2m	Alpha-2-macroglobulin OS=Rattus norvegicus OX=10116 GN=A2m PE=2 SV=2
14.2332	13.8574	13.5907	13.6049	14.289	13.8454	14.0604	13.1279	12.3424	11.7361	11.739	mRNA transport;positive regulation of GTPase activity;protein import into nucleus	Ran GTPase binding	cytoplasm;nuclear membrane;nuclear pore;nucleus	Messenger RNA biogenesis;RNA transport	+	Epo_CEpo	Keep	Discard	#NAME?	#NAME?	1	50243	1	22.17	2.50112	0.0131255	1.71361	4.75141	O08587;Q4QR93	NUP50_RAT	Nup50	Nuclear pore complex protein Nup50 OS=Rattus norvegicus OX=10116 GN=Nup50 PE=2 SV=2
18.178	18.4148	18.1729	18.651	18.7444	18.854	18.6721	17.5188	17.9023	18.0235	17.9264	assembly of large subunit precursor of preribosome;gene silencing by miRNA;mature ribosome assembly;miRNA mediated inhibition of translation;positive regulation of translation;regulation of fatty acid biosynthetic process;regulation of glycolytic process;regulation of megakaryocyte differentiation;regulation of reactive oxygen species metabolic process;response to insulin;ribosomal large subunit …	ribosomal large subunit binding;ribosome binding;translation initiation factor activity	cytosol;nucleolus;preribosome, large subunit precursor	Ribosome biogenesis;Ribosome biogenesis in eukaryotes;Translation factors	+	Epo_CEpo	Keep	Discard	#NAME?	#NAME?	1	27067	2	143.84	3.50009	0.00306977	0.887592	7.38545	Q3KRD8	IF6_RAT	Eif6	Eukaryotic translation initiation factor 6 OS=Rattus norvegicus OX=10116 GN=Eif6 PE=1 SV=1
13.3734	13.3502	13.2184	13.9055	13.7628	13.8193	13.5762	10.794	10.1336	9.75643	11.4547	lysine biosynthetic process via aminoadipic acid	holo-[acyl-carrier-protein] synthase activity;magnesium ion binding	cytoplasm	Pantothenate and CoA biosynthesis	+	Epo_CEpo	Keep	Discard	#NAME?	#NAME?	1	36021	1	36.51	3.83523	0.00214286	3.23128	8.48945	B2RYJ4	ADPPT_RAT	Aasdhppt	L-aminoadipate-semialdehyde dehydrogenase-phosphopantetheinyl transferase OS=Rattus norvegicus OX=10116 GN=Aasdhppt PE=2 SV=1
12.829	12.6529	12.6264	12.5874	13.0984	13.0462	12.6978	11.6485	9.75568	11.215	9.59318	negative regulation of apoptotic process	protein domain specific binding	apical plasma membrane;cell cortex;clathrin-coated vesicle;intracellular membrane-bounded organelle;mitochondrion;nuclear membrane;P-body;sarcoplasmic reticulum	Messenger RNA biogenesis	+	Epo_CEpo	Keep	Discard	#NAME?	#NAME?	3	31429	3	67.21	2.31064	0.0170935	2.30436	4.33713	Q5D1N3;Q5D1N4;Q7TSE7;Q7TSE8;Q7TSE9	HAX1_RAT	Hax1	HCLS1-associated protein X-1 OS=Rattus norvegicus OX=10116 GN=Hax1 PE=1 SV=1
20.2504	20.3542	21.1796	21.6125	21.7795	21.3712	21.4516	21.2694	20.8322	21.3351	21.0686	cardiac muscle cell differentiation;cellular response to lithium ion;cellular response to organic substance;cellular senescence;chaperone-mediated protein folding;cortical actin cytoskeleton organization;negative regulation of cell cycle arrest;negative regulation of intracellular steroid hormone receptor signaling pathway;negative regulation of neuron differentiation;negative regulation of retin…	androgen receptor binding;calcium ion binding;carbohydrate binding;hormone binding;integrin binding;iron ion binding;mRNA binding;peptide binding;ubiquitin protein ligase binding;unfolded protein binding	acrosomal vesicle;cell surface;collagen-containing extracellular matrix;cytoplasm;cytosol;endoplasmic reticulum;endoplasmic reticulum quality control compartment;external side of plasma membrane;extracellular space;Golgi apparatus;intracellular membrane-bounded organelle;MHC class I peptide loading complex;nuclear envelope;nucleus;perinuclear region of cytoplasm;polysome;protein-containing comple…	Antigen processing and presentation;Chagas disease (American trypanosomiasis);Chaperones and folding catalysts;Epstein-Barr virus infection;Herpes simplex virus 1 infection;Human cytomegalovirus infection;Human immunodeficiency virus 1 infection;Human T-cell leukemia virus 1 infection;Lectins;Phagosome;Protein processing in endoplasmic reticulum	+	Epo_CEpo	Keep	Discard	#NAME?	#NAME?	16	48137	16	1009.77	1.59094	0.0376069	0.427378	2.94894	P10452;P18418	CALR_RAT	Calr	Calreticulin OS=Rattus norvegicus OX=10116 GN=Calr PE=1 SV=1
18.1314	18.1332	18.2856	18.7863	18.6318	18.4053	18.7644	17.9903	18.3216	18.3751	18.3014	dense core granule exocytosis;positive regulation of calcium ion-dependent exocytosis;positive regulation of exocytosis;protein transport;regulated exocytosis;synaptic vesicle exocytosis	calcium ion binding;phosphatidylinositol-4,5-bisphosphate binding	cell junction;dense core granule;extrinsic component of neuronal dense core vesicle membrane;glutamatergic synapse;presynapse	Membrane trafficking	+	Epo_CEpo	Keep	Discard	#NAME?	#NAME?	14	147314	14	1028.55	1.75273	0.0308136	0.39984	3.2407	Q62717	CAPS1_RAT	Cadps	Calcium-dependent secretion activator 1 OS=Rattus norvegicus OX=10116 GN=Cadps PE=1 SV=1
17.9146	18.0601	18.1251	18.0614	18.0997	18.0472	18.2277	17.2979	17.3561	17.5988	17.129	aging;ethanol catabolic process;ethanol oxidation;formaldehyde catabolic process	alcohol dehydrogenase (NAD) activity;alcohol dehydrogenase activity, zinc-dependent;S-(hydroxymethyl)glutathione dehydrogenase activity;zinc ion binding	cytoplasm;cytosol;nucleus	Chemical carcinogenesis;Drug metabolism - cytochrome P450;Fatty acid degradation;Glycolysis / Gluconeogenesis;Metabolism of xenobiotics by cytochrome P450;Retinol metabolism;Tyrosine metabolism	+	Epo_CEpo	Keep	Discard	#NAME?	#NAME?	4	40348	4	232.88	3.45086	0.00347826	0.763528	7.23392	P12711;Q5XIF8	ADHX_RAT	Adh5	Alcohol dehydrogenase class-3 OS=Rattus norvegicus OX=10116 GN=Adh5 PE=1 SV=2
18.4454	18.3034	17.938	18.5615	18.9127	18.0215	18.0901	16.5707	16.4017	16.4363	16.4757	activation of MAPK activity;activation of protein kinase activity;epithelial cell proliferation involved in lung morphogenesis;ERK1 and ERK2 cascade;face development;heart development;negative regulation of gene expression;positive regulation of axonogenesis;positive regulation of cell motility;protein phosphorylation;regulation of axon regeneration;regulation of early endosome to late endosome t…	ATP binding;MAP kinase kinase activity;metal ion binding;protein serine/threonine kinase activity;protein serine/threonine/tyrosine kinase activity;protein tyrosine kinase activity;protein-containing complex scaffold activity	cell cortex;cytoplasm;cytosol;early endosome;focal adhesion;Golgi apparatus;late endosome;membrane;mitochondrion;nucleus	Acute myeloid leukemia;Apelin signaling pathway;Apoptosis;Autophagy - animal;B cell receptor signaling pathway;Bladder cancer;Breast cancer;cAMP signaling pathway;Cellular senescence;Central carbon metabolism in cancer;cGMP-PKG signaling pathway;Choline metabolism in cancer;Chronic myeloid leukemia;Colorectal cancer;Cushing syndrome;EGFR tyrosine kinase inhibitor resistance;Endocrine resistance;E…	+	Epo_CEpo	Keep	Discard	#NAME?	#NAME?	4	44539	7	380.03	3.98886	0	1.92536	9.04115	A0JN15;P36506	MP2K2_RAT	Map2k2	Dual specificity mitogen-activated protein kinase kinase 2 OS=Rattus norvegicus OX=10116 GN=Map2k2 PE=1 SV=1
14.8639	16.9911	17.1662	17.6416	17.7817	17.2855	17.7028	17.0386	17.2659	16.7051	17.3179			cytoplasm;cytosol;ER membrane protein complex		+	Epo_CEpo	Keep	Discard	#NAME?	#NAME?	1	23847	1	67.31	1.5844	0.0372949	0.521042	2.93734	Q5FVL2	EMC8_RAT	Emc8	ER membrane protein complex subunit 8 OS=Rattus norvegicus OX=10116 GN=Emc8 PE=2 SV=1
13.8838	13.8768	13.7635	14.6701	14.6541	14.5083	14.2286	13.4178	11.9595	12.566	13.4295	ATP generation from poly-ADP-D-ribose;carbohydrate metabolic process;nucleotide-sugar metabolic process;positive regulation of DNA repair;regulation of DNA repair	chromatin binding;poly(ADP-ribose) glycohydrolase activity	chromatin;cytoplasm;intracellular membrane-bounded organelle;nucleus	Enzymes with EC numbers	+	Epo_CEpo	Keep	Discard	#NAME?	#NAME?	1	110417	1	32.25	2.38653	0.0158295	1.67209	4.49942	Q9QYM2	PARG_RAT	Parg	Poly(ADP-ribose) glycohydrolase OS=Rattus norvegicus OX=10116 GN=Parg PE=1 SV=1
16.1484	16.1404	15.445	16.426	16.0305	16.2649	16.2745	15.6066	15.9971	15.5426	15.9066			cytoplasm	Endocytosis;Membrane trafficking	+	Epo_CEpo	Keep	Discard	#NAME?	#NAME?	2	45110	2	103.83	1.90265	0.0252141	0.48572	3.52038	Q5PPJ9	SHLB2_RAT	Sh3glb2	Endophilin-B2 OS=Rattus norvegicus OX=10116 GN=Sh3glb2 PE=1 SV=2
13.1249	13.4381	12.8534	12.2875	13.0541	13.3798	13.3526	10.6595	9.85071	9.56954	10.9718	negative regulation of defense response to virus;negative regulation of I-kappaB kinase/NF-kappaB signaling;negative regulation of interferon-beta production;negative regulation of NIK/NF-kappaB signaling;N-terminal protein myristoylation;protein dephosphorylation	magnesium ion binding;magnesium-dependent protein serine/threonine phosphatase activity;manganese ion binding;protein serine/threonine phosphatase activity	cytosol;membrane;nucleus	MAPK signaling pathway;Protein phosphatases and associated proteins	+	Epo_CEpo	Keep	Discard	#NAME?	#NAME?	1	43489	2	103.22	3.23737	0.00466087	2.75564	6.60584	P35815;Q546R0;Q64046	PPM1B_RAT	Ppm1b	Protein phosphatase 1B OS=Rattus norvegicus OX=10116 GN=Ppm1b PE=2 SV=1
19.1012	19.1005	18.9573	19.5038	19.6267	19.4262	19.5669	17.7154	17.7864	18.5007	18.4886	formation of cytoplasmic translation initiation complex;translational initiation	enzyme binding;translation initiation factor activity	eukaryotic 43S preinitiation complex;eukaryotic 48S preinitiation complex;eukaryotic translation initiation factor 3 complex	RNA transport;Translation factors	+	Epo_CEpo	Keep	Discard	#NAME?	#NAME?	8	36837	9	464.42	3.16991	0.00625806	1.40815	6.41669	B0BNA7	EIF3I_RAT	Eif3i	Eukaryotic translation initiation factor 3 subunit I OS=Rattus norvegicus OX=10116 GN=Eif3i PE=2 SV=1
14.9371	14.2787	11.9042	15.6914	15.4163	15.1702	15.1652	14.8458	14.5694	13.8394	14.4425	cilium movement involved in cell motility;epithelial cilium movement;flagellated sperm motility;inner dynein arm assembly;microtubule-based movement;sperm axoneme assembly	ATP binding;ATP-dependent microtubule motor activity, minus-end-directed;dynein intermediate chain binding;dynein light chain binding;dynein light intermediate chain binding	axoneme;dynein complex;inner dynein arm;microtubule;sperm flagellum	Cytoskeleton proteins;Huntington disease	+	Epo_CEpo	Keep	Discard	#NAME?	#NAME?	1	519025	1	26.55	2.04825	0.0217019	0.93652	3.80185	Q63164	DYH1_RAT	Dnah1	Dynein heavy chain 1, axonemal OS=Rattus norvegicus OX=10116 GN=Dnah1 PE=2 SV=2
18.1908	17.9503	18.1391	18.4758	18.5734	18.1618	18.299	17.8264	17.7105	18.0778	18.1942		RNA binding	cytosol;nucleoplasm;postsynaptic density;ribonucleoprotein complex	Spliceosome	+	Epo_CEpo	Keep	Discard	#NAME?	#NAME?	5	49547	10	599.43	1.59177	0.037737	0.42529	2.95041	Q6AY09	HNRH2_RAT	Hnrnph2	Heterogeneous nuclear ribonucleoprotein H2 OS=Rattus norvegicus OX=10116 GN=Hnrnph2 PE=1 SV=1
11.3324	12.6984	14.551	15.033	15.9024	15.3542	15.5489	13.3662	13.6956	14.8046	13.7895	cellular response to dexamethasone stimulus;cellular response to follicle-stimulating hormone stimulus;cellular response to luteinizing hormone stimulus;plasminogen activation;platelet-derived growth factor receptor signaling pathway;positive regulation of ovulation;proteolysis;regulation of synaptic plasticity;response to cAMP;response to fatty acid;smooth muscle cell migration;synaptic transmis…	serine-type endopeptidase activity	cytoplasm;extracellular space;glutamatergic synapse;neuronal dense core vesicle;perisynaptic space;postsynapse;synapse	Apelin signaling pathway;Complement and coagulation cascades;Fluid shear stress and atherosclerosis;Glycosaminoglycan binding proteins;Peptidases;Prostate cancer;Transcriptional misregulation in cancer	+	Epo_CEpo	Keep	Discard	#NAME?	#NAME?	1	64915	1	29.42	2.29093	0.017234	1.54565	4.29555	P19637	TPA_RAT	Plat	Tissue-type plasminogen activator OS=Rattus norvegicus OX=10116 GN=Plat PE=2 SV=2
20.3948	20.5163	20.3786	20.2292	20.2517	20.1113	20.1574	19.7405	19.6476	19.5841	19.6595	actin cytoskeleton reorganization;actin filament bundle assembly;actin filament bundle distribution;actin filament-based movement;angiogenesis;blood vessel endothelial cell migration;cell-cell adhesion;cellular response to mechanical stimulus;cellular response to platelet-derived growth factor stimulus;cytokinetic process;follicle-stimulating hormone signaling pathway;membrane protein ectodomain …	actin filament binding;ATP binding;ATPase activity;calmodulin binding;follicle-stimulating hormone receptor binding;G-protein alpha-subunit binding;identical protein binding;integrin binding;microfilament motor activity;protein homodimerization activity;protein kinase binding;protein membrane anchor;scaffold protein binding;sodium:potassium-exchanging ATPase activity	actin cytoskeleton;actin filament;actomyosin contractile ring;apical plasma membrane;brush border;cell leading edge;cleavage furrow;cytoplasm;cytosol;lamellipodium;lateral plasma membrane;mitochondrion;myosin complex;nucleus;plasma membrane;protein-containing complex;ruffle;stress fiber		+	Epo_CEpo	Keep	Discard	#NAME?	#NAME?	38	227566	53	4577.32	4.60931	0	0.529447	11.6097	Q62812	MYH9_RAT	Myh9	Myosin-9 OS=Rattus norvegicus OX=10116 GN=Myh9 PE=1 SV=3
13.9732	14.2523	13.4346	13.8093	14.2162	14.1698	13.9158	11.3104	11.0267	11.1139	11.5488	ADP biosynthetic process;AMP metabolic process;ATP metabolic process;brain development;GTP metabolic process;liver development;nucleoside diphosphate phosphorylation;nucleoside triphosphate biosynthetic process;response to drug	adenylate kinase activity;ATP binding;GTP binding;nucleoside diphosphate kinase activity;nucleoside triphosphate adenylate kinase activity	mitochondrial matrix	Exosome;Purine metabolism;Thiamine metabolism	+	Epo_CEpo	Keep	Discard	#NAME?	#NAME?	1	25301	1	21.22	5.76192	0	2.77785	18.2734	Q9WUS0	KAD4_RAT	Ak4	Adenylate kinase 4, mitochondrial OS=Rattus norvegicus OX=10116 GN=Ak4 PE=2 SV=1
17.1552	17.501	17.3514	17.4868	17.8676	17.5246	17.5703	17.3907	16.9025	16.8883	17.0852	3'-UTR-mediated mRNA stabilization;mRNA splicing, via spliceosome;mRNA stabilization;multicellular organism development;negative regulation of gene silencing by miRNA;positive regulation of translation;protein homooligomerization;regulation of mRNA stability;regulation of stem cell population maintenance	AU-rich element binding;double-stranded RNA binding;miRNA binding;mRNA 3'-UTR AU-rich region binding;mRNA 3'-UTR binding;mRNA binding;protein homodimerization activity;protein kinase binding;RNA binding	cytoplasm;cytoplasmic stress granule;cytosol;glutamatergic synapse;membrane;nucleoplasm;nucleus;postsynapse;ribonucleoprotein complex	AMPK signaling pathway;IL-17 signaling pathway;Messenger RNA biogenesis;Spliceosome	+	Epo_CEpo	Keep	Discard	#NAME?	#NAME?	4	36317	4	188.95	2.02015	0.0220847	0.545645	3.74671	B4DVB8;Q15717;Q53XN6;Q9BTT1	ELAV1_RAT;ELAV1_HUMAN	ELAVL1	ELAV-like protein 1 OS=Rattus norvegicus OX=10116 GN=Elavl1 PE=1 SV=1
23.5165	23.46	23.2087	24.0411	24.1529	23.8531	23.8138	22.5629	22.7959	23.0343	23.1731	animal organ regeneration;ATP biosynthetic process;carbohydrate metabolic process;cellular response to epinephrine stimulus;cellular response to insulin stimulus;glucose metabolic process;glycolytic process;liver development;positive regulation of sprouting angiogenesis;programmed cell death;protein homotetramerization;pyruvate biosynthetic process;response to ATP;response to cAMP;response to glu…	ADP binding;ATP binding;identical protein binding;kinase activity;magnesium ion binding;potassium ion binding;pyruvate kinase activity;thyroid hormone binding	cytoplasm;cytosol;nucleus;pyruvate kinase complex	Central carbon metabolism in cancer;Exosome;Glucagon signaling pathway;Glycolysis / Gluconeogenesis;Human papillomavirus infection;Insulin signaling pathway;Maturity onset diabetes of the young;Membrane trafficking;Non-alcoholic fatty liver disease (NAFLD);Purine metabolism;Pyruvate metabolism;Type II diabetes mellitus;Viral carcinogenesis	+	Epo_CEpo	Keep	Discard	#NAME?	#NAME?	31	58294	34	3116.24	3.32836	0.0035	1.07365	6.86791	P04763;P11980;P11981;P12928;Q64618	KPYM_RAT;KPYR_RAT	Pklr;Pkm	Pyruvate kinase PKM OS=Rattus norvegicus OX=10116 GN=Pkm PE=1 SV=3
16.964	16.8649	16.7584	17.5671	17.373	16.995	17.5481	16.9355	16.4689	16.4345	16.7639	autophagic cell death;establishment of protein localization to organelle;Golgi to lysosome transport;granzyme-mediated apoptotic signaling pathway;positive regulation of natural killer cell degranulation;protein stabilization;regulation of organelle transport along microtubule	enzyme binding;protein domain specific binding	alveolar lamellar body;autolysosome;cytolytic granule;cytoplasmic vesicle;cytosol;dendrite;endosome membrane;external side of plasma membrane;integral component of synaptic vesicle membrane;lysosomal membrane;melanosome;multivesicular body;neuronal cell body;perinuclear region of cytoplasm;phagolysosome membrane;plasma membrane;sarcolemma;vacuole	Autophagy - animal;CD molecules;Exosome;Lysosome;Membrane trafficking;Phagosome;Tuberculosis	+	Epo_CEpo	Keep	Discard	#NAME?	#NAME?	2	44397	2	189.91	2.15791	0.0188415	0.720074	4.0209	P14562;P97620	LAMP1_RAT	Lamp1	Lysosome-associated membrane glycoprotein 1 OS=Rattus norvegicus OX=10116 GN=Lamp1 PE=1 SV=1
14.0358	16.0532	16.6354	16.6103	16.6799	16.501	16.9692	13.5151	14.1686	14.254	16.1101	ganglioside catabolic process;oligosaccharide catabolic process;positive regulation of neuron projection development;regulation of myoblast proliferation	exo-alpha-(2->3)-sialidase activity;exo-alpha-(2->6)-sialidase activity;exo-alpha-(2->8)-sialidase activity;exo-alpha-sialidase activity	cell surface;cytoplasm;cytoplasmic vesicle;intracellular membrane-bounded organelle;lysosomal lumen;lysosomal membrane;lysosome;membrane;plasma membrane		+	Epo_CEpo	Keep	Discard	#NAME?	#NAME?	1	45123	1	35.53	2.06971	0.0211745	2.17813	3.84421	Q99PW3	NEUR1_RAT	Neu1	Sialidase-1 OS=Rattus norvegicus OX=10116 GN=Neu1 PE=1 SV=1
16.1082	15.783	16.2418	15.7979	15.9888	16.1676	16.1178	12.2168	12.729	12.9481	15.1727		alcohol dehydrogenase (NADP+) activity;alditol:NADP+ 1-oxidoreductase activity;aldo-keto reductase (NADP) activity;oxidoreductase activity	cytosol;mitochondrion	Folate biosynthesis;Fructose and mannose metabolism;Galactose metabolism;Glycerolipid metabolism;Pentose and glucuronate interconversions	+	Epo_CEpo	Keep	Discard	#NAME?	#NAME?	1	36327	1	34.61	2.23394	0.0181457	2.75138	4.17664	Q5RJP0	ALD1_RAT	Akr1b7	Aldose reductase-related protein 1 OS=Rattus norvegicus OX=10116 GN=Akr1b7 PE=1 SV=1
13.906	13.7667	13.8772	14.0416	14.0818	13.9331	13.981	13.2514	12.9715	13.1977	13.3454	anterior/posterior axis specification;embryonic pattern specification;endoplasmic reticulum to Golgi vesicle-mediated transport;forebrain regionalization;GPI anchor biosynthetic process;GPI anchor metabolic process;myo-inositol transport;protein transport;sensory perception of sound	nuclease activity;phosphatidylinositol deacylase activity;phosphoric ester hydrolase activity	endoplasmic reticulum;endoplasmic reticulum membrane;integral component of membrane	Glycosylphosphatidylinositol (GPI)-anchor biosynthesis	+	Epo_CEpo	Keep	Discard	#NAME?	#NAME?	1	105229	1	26.86	4.11485	0	0.817863	9.5169	Q765A7	PGAP1_RAT	Pgap1	GPI inositol-deacylase OS=Rattus norvegicus OX=10116 GN=Pgap1 PE=1 SV=1
12.4366	15.7737	16.3073	18.2838	18.2364	17.4893	18.1105	17.1775	17.5181	16.8058	17.5087	actin filament organization;cytoplasmic sequestering of NF-kappaB;negative regulation of interleukin-8 secretion;negative regulation of NF-kappaB transcription factor activity;negative regulation of NIK/NF-kappaB signaling;negative regulation of RNA polymerase II regulatory region sequence-specific DNA binding;osteoblast differentiation;platelet degranulation;positive regulation of ATP biosynthet…	actin monomer binding;enzyme binding;RNA binding	cytoplasm;cytoskeleton;cytosol;extracellular region;intracellular;nucleus;platelet alpha granule lumen	Cytoskeleton proteins;Regulation of actin cytoskeleton	+	Epo_CEpo	Keep	Discard	#NAME?	#NAME?	1	5050	1	58.4	1.68421	0.0331849	0.777505	3.11596	P01253;P01254;P62329;Q0P5V6;Q63576	TYB4_RAT	TMSB4X	Thymosin beta-4 OS=Rattus norvegicus OX=10116 GN=Tmsb4x PE=1 SV=2
13.9181	14.1234	14.3117	14.2564	14.5374	14.4282	14.2774	13.2724	13.6977	13.589	13.9174	maturation of SSU-rRNA from tricistronic rRNA transcript (SSU-rRNA, 5.8S rRNA, LSU-rRNA)	snoRNA binding	Pwp2p-containing subcomplex of 90S preribosome;small-subunit processome	Ribosome biogenesis;Ribosome biogenesis in eukaryotes	+	Epo_CEpo	Keep	Discard	#NAME?	#NAME?	2	89628	2	56.13	2.63072	0.0112885	0.755728	5.04709	Q5U2W5	TBL3_RAT	Tbl3	Transducin beta-like protein 3 OS=Rattus norvegicus OX=10116 GN=Tbl3 PE=2 SV=1
14.4136	14.4478	14.0499	14.7608	14.7764	15.0283	14.6684	13.6008	14.0635	13.7835	14.2798	cellular response to leukemia inhibitory factor;glutathione metabolic process	glutathione peroxidase activity;glutathione transferase activity	cytosol;nucleoplasm;nucleus	Chemical carcinogenesis;Drug metabolism - cytochrome P450;Drug metabolism - other enzymes;Fluid shear stress and atherosclerosis;Glutathione metabolism;Hepatocellular carcinoma;Metabolism of xenobiotics by cytochrome P450;Pathways in cancer;Platinum drug resistance;Transporters	+	Epo_CEpo	Keep	Discard	#NAME?	#NAME?	3	27731	3	119.08	2.69485	0.0109796	0.876553	5.19785	Q61133;Q61134;Q64472;Q91VB0	GSTT2_MOUSE;GST2_HUMAN	Gstt2	Glutathione S-transferase theta-2 OS=Mus musculus OX=10090 GN=Gstt2 PE=1 SV=4
16.4333	16.8774	16.3399	17.0099	17.1557	17.1224	16.9915	15.4571	15.2912	15.5641	16.4769	cell proliferation;maturation of 5.8S rRNA from tricistronic rRNA transcript (SSU-rRNA, 5.8S rRNA, LSU-rRNA);maturation of LSU-rRNA from tricistronic rRNA transcript (SSU-rRNA, 5.8S rRNA, LSU-rRNA);nucleolus organization;protein localization to organelle;regulation of cell cycle	ribonucleoprotein complex binding	condensed chromosome;cytosol;nucleolus;nucleoplasm;PeBoW complex;preribosome, large subunit precursor	Ribosome biogenesis	+	Epo_CEpo	Keep	Discard	#NAME?	#NAME?	4	67904	4	224.15	2.65475	0.0111683	1.37252	5.10323	Q3B8N8	PESC_RAT	Pes1	Pescadillo homolog OS=Rattus norvegicus OX=10116 GN=Pes1 PE=2 SV=1
18.8358	19.1208	19.1758	19.4087	19.5321	19.4111	19.5529	18.482	18.8569	18.9512	19.2876	cilium assembly;cytoskeleton-dependent cytokinesis;neuron projection development;smoothened signaling pathway;spermatogenesis	GTP binding;GTPase activity;protein-containing complex scaffold activity	axoneme;ciliary membrane;cleavage furrow;exocyst;microtubule cytoskeleton;midbody;nucleus;perinuclear region of cytoplasm;photoreceptor connecting cilium;septin complex;septin ring;sperm annulus;spindle	Bacterial invasion of epithelial cells;Cytoskeleton proteins;Exosome;Membrane trafficking	+	Epo_CEpo	Keep	Discard	#NAME?	#NAME?	10	41737	10	798.61	1.84977	0.0271982	0.581776	3.42062	Q91Y81	SEPT2_RAT	Septin2	Septin-2 OS=Rattus norvegicus OX=10116 GN=Sept2 PE=1 SV=1
15.9991	15.5422	15.1313	16.4088	15.7621	15.7234	16.102	15.3079	13.8005	14.5564	13.6341	cell surface receptor signaling pathway	integrin binding	integral component of plasma membrane	CD molecules	+	Epo_CEpo	Keep	Discard	#NAME?	#NAME?	1	29192	1	129.88	2.15708	0.0187842	1.67435	4.01923	Q9QZA6	CD151_RAT	Cd151	CD151 antigen OS=Rattus norvegicus OX=10116 GN=Cd151 PE=1 SV=2
16.2208	16.0308	16.0475	16.2086	16.5781	16.0517	16.3458	15.1126	14.8567	14.509	14.8792	mRNA splicing, via spliceosome;positive regulation of G1/S transition of mitotic cell cycle;protein localization to nucleus		catalytic step 2 spliceosome;Cul4-RING E3 ubiquitin ligase complex;DNA replication factor A complex;fibrillar center;nuclear membrane;nuclear speck;nucleus;Prp19 complex;U2-type catalytic step 2 spliceosome	DNA repair and recombination proteins;Spliceosome	+	Epo_CEpo	Keep	Discard	#NAME?	#NAME?	2	57495	2	117.86	3.89989	0.00113208	1.45665	8.71795	Q9WUC8	PLRG1_RAT	Plrg1	Pleiotropic regulator 1 OS=Rattus norvegicus OX=10116 GN=Plrg1 PE=2 SV=1
13.8439	14.0909	14.337	13.7753	14.0175	14.335	14.3549	12.193	10.5866	10.8484	11.7933	negative regulation of I-kappaB kinase/NF-kappaB signaling;negative regulation of NIK/NF-kappaB signaling;N-terminal protein myristoylation;positive regulation of canonical Wnt signaling pathway;protein dephosphorylation	ion channel binding;magnesium ion binding;magnesium-dependent protein serine/threonine phosphatase activity;manganese ion binding;protein C-terminus binding;protein serine/threonine phosphatase activity;R-SMAD binding	cytosol;membrane;neuron projection;nucleus	MAPK signaling pathway;Protein phosphatases and associated proteins	+	Epo_CEpo	Keep	Discard	#NAME?	#NAME?	1	42960	2	98.11	3.31244	0.00340187	2.76538	6.82146	P20650	PPM1A_RAT	Ppm1a	Protein phosphatase 1A OS=Rattus norvegicus OX=10116 GN=Ppm1a PE=1 SV=1
15.8873	15.7509	15.7965	16.4062	16.6702	16.263	16.0191	15.8532	15.4723	15.4859	15.4271	actin filament bundle assembly;barbed-end actin filament capping;positive regulation of vasoconstriction;response to drug	actin filament binding;calmodulin binding;protein kinase C binding;spectrin binding;structural molecule activity	cytoplasm;cytoskeleton;plasma membrane raft;postsynaptic density	Cytoskeleton proteins	+	Epo_CEpo	Keep	Discard	#NAME?	#NAME?	3	79097	3	159.92	2.45104	0.0137449	0.780027	4.64022	Q62847	ADDG_RAT	Add3	Gamma-adducin OS=Rattus norvegicus OX=10116 GN=Add3 PE=1 SV=2
19.339	19.0258	18.988	19.1997	19.1667	19.114	18.9227	17.5482	18.5401	18.458	18.6727	carnitine metabolic process;cellular organofluorine metabolic process;cellular response to follicle-stimulating hormone stimulus;cellular response to gonadotropin stimulus;cellular response to peptide hormone stimulus;demethylation;fatty acid oxidation;flavonoid metabolic process;internal peptidyl-lysine acetylation;negative regulation of apoptotic process;negative regulation of cysteine-type end…	cytochrome-b5 reductase activity, acting on NAD(P)H;electron transfer activity;enzyme binding;flavin adenine dinucleotide binding;FMN binding;hydrolase activity;iron-cytochrome-c reductase activity;NADP binding;NADPH-hemoprotein reductase activity;nitric oxide dioxygenase activity;oxidoreductase activity	cytosol;endoplasmic reticulum membrane;integral component of membrane;intracellular membrane-bounded organelle;membrane;mitochondrion	Enzymes with EC numbers	+	Epo_CEpo	Keep	Discard	#NAME?	#NAME?	10	77313	10	554.92	1.63189	0.0363676	0.796027	3.02189	P00388	NCPR_RAT	Por	NADPH--cytochrome P450 reductase OS=Rattus norvegicus OX=10116 GN=Por PE=1 SV=3
16.8461	16.8731	16.793	16.8446	17.0994	17.1565	16.9398	16.5303	15.6025	15.947	16.1298	negative regulation of microtubule polymerization;regulation of microtubule nucleation	catalytic activity;microtubule binding;protein C-terminus binding;signaling receptor binding;tubulin binding	cytoplasm;microtubule;microtubule cytoskeleton;mitotic spindle	Cytoskeleton proteins	+	Epo_CEpo	Keep	Discard	#NAME?	#NAME?	6	71579	6	226.77	2.45415	0.0138589	0.957672	4.64708	Q6P6T4;Q8VIM8	EMAL2_RAT	Eml2	Echinoderm microtubule-associated protein-like 2 OS=Rattus norvegicus OX=10116 GN=Eml2 PE=1 SV=1
17.8506	17.7761	17.6953	18.2684	18.3487	17.9315	18.2487	16.2272	16.6666	16.7895	16.8363	cilium assembly;cytoskeleton-dependent cytokinesis;positive regulation of exocytosis;regulation of exocytosis	GDP binding;GTP binding;GTPase activity;phosphatidylinositol binding;protein homodimerization activity;protein-containing complex scaffold activity;syntaxin binding	cleavage furrow;microtubule cytoskeleton;plasma membrane;septin complex;septin ring;stress fiber;synaptic vesicle;terminal bouton		+	Epo_CEpo	Keep	Discard	#NAME?	#NAME?	4	43281	4	210.4	4.09077	0	1.56942	9.42427	Q8R2F7;Q9JJM8;Q9JJM9	SEPT5_RAT	Septin5	Septin-5 OS=Rattus norvegicus OX=10116 GN=Sept5 PE=1 SV=2
17.4797	17.8559	16.9057	17.3055	17.4513	17.2455	17.4843	12.9556	14.9735	14.6486	12.1419		alpha-tubulin binding;beta-tubulin binding	axon terminus;growth cone;neuronal cell body;presynaptic cytosol;terminal bouton		+	Epo_CEpo	Keep	Discard	#NAME?	#NAME?	1	14495	1	66.31	2.79231	0.0103051	3.69172	5.43283	Q5PPN9;Q63754	SYUB_RAT	Sncb	Beta-synuclein OS=Rattus norvegicus OX=10116 GN=Sncb PE=1 SV=1
15.9604	15.8849	15.8377	15.894	16.0596	15.9204	15.9375	15.3721	15.0351	14.5649	14.9427	cell division;DNA-dependent DNA replication;sister chromatid cohesion	chromatin binding	cytosol;MCM complex;nuclear chromatin;nucleoplasm;nucleus;plasma membrane		+	Epo_CEpo	Keep	Discard	#NAME?	#NAME?	2	73645	2	79.34	2.91193	0.00723457	0.974157	5.73144	B1H268	MCMBP_RAT	Mcmbp	Mini-chromosome maintenance complex-binding protein OS=Rattus norvegicus OX=10116 GN=Mcmbp PE=2 SV=1
16.4141	16.2976	16.9461	16.4591	16.673	16.5889	16.4856	16.2521	16.2811	16.0201	16.0526	blood coagulation;chemotaxis;complement activation;complement activation, alternative pathway;complement activation, classical pathway;fatty acid metabolic process;inflammatory response;positive regulation of developmental growth;positive regulation of ERK1 and ERK2 cascade;positive regulation of G protein-coupled receptor signaling pathway;positive regulation of glucose transmembrane transport;p…	C5L2 anaphylatoxin chemotactic receptor binding;cofactor binding;endopeptidase inhibitor activity;lipid binding	extracellular space	Chagas disease (American trypanosomiasis);Complement and coagulation cascades;Exosome;Herpes simplex virus 1 infection;Kaposi sarcoma-associated herpesvirus infection;Legionellosis;Leishmaniasis;Membrane trafficking;Neuroactive ligand-receptor interaction;Pertussis;Phagosome;Staphylococcus aureus infection;Systemic lupus erythematosus;Tuberculosis;Viral carcinogenesis	+	Epo_CEpo	Keep	Discard	#NAME?	#NAME?	4	187825	6	324.25	2.52819	0.0123172	0.400191	4.8122	P01026;Q9ET19;Q9QV57;Q9QV58	CO3_RAT	C3	Complement C3 OS=Rattus norvegicus OX=10116 GN=C3 PE=1 SV=3
16.0079	15.2224	15.0236	15.5003	15.8294	15.374	15.6305	11.2647	11.9225	11.5863	10.5012	ribosome biogenesis;translation	structural constituent of ribosome	large ribosomal subunit;mitochondrial large ribosomal subunit;nucleoplasm;ribonucleoprotein complex		+	Epo_CEpo	Keep	Discard	#NAME?	#NAME?	1	30149	1	30.44	4.96529	0	4.26488	13.3708	P0C2C4	RM10_RAT	Mrpl10	39S ribosomal protein L10, mitochondrial OS=Rattus norvegicus OX=10116 GN=Mrpl10 PE=1 SV=1
16.9006	17.1446	16.678	17.396	17.0084	17.3127	16.771	15.8697	15.643	15.6867	16.1787	angiogenesis;branching morphogenesis of an epithelial tube;cell differentiation;cellular response to calcium ion;chloride transport;endothelial cell morphogenesis;establishment or maintenance of apical/basal cell polarity;fertilization;keratinocyte differentiation;multicellular organism growth;negative regulation of cell migration;regulation of cytoskeleton organization;regulation of ion transmem…	chloride channel activity;voltage-gated ion channel activity	actin cytoskeleton;apical part of cell;cell surface;cell-cell junction;centrosome;chloride channel complex;cytoplasm;cytoplasmic vesicle membrane;cytosol;extracellular exosome;intracellular;microvillus;midbody;mitochondrion;nuclear matrix;nucleus;perinuclear region of cytoplasm;plasma membrane	Exosome;Ion channels	+	Epo_CEpo	Keep	Discard	#NAME?	#NAME?	4	28982	4	175.16	3.3001	0.00451376	1.27755	6.78564	Q9UFW9;Q9UQJ6;Q9Y696	CLIC4_HUMAN;CLIC4_BOVIN	CLIC4	Chloride intracellular channel protein 4 OS=Homo sapiens OX=9606 GN=CLIC4 PE=1 SV=4
15.2179	15.323	15.0934	15.2083	15.3065	15.5268	15.3295	12.9205	11.8418	12.5025	14.902	intracellular signal transduction;lamellipodium assembly;positive regulation of mitotic nuclear division;regulation of DNA biosynthetic process	transmembrane receptor protein tyrosine kinase adaptor activity	cytoplasm;nucleus;plasma membrane	Neurotrophin signaling pathway	+	Epo_CEpo	Keep	Discard	#NAME?	#NAME?	1	80044	1	26.91	1.8791	0.0265581	2.30107	3.4758	O55072;Q62985	SH2B1_RAT	Sh2b1	SH2B adapter protein 1 OS=Rattus norvegicus OX=10116 GN=Sh2b1 PE=1 SV=1
13.4305	13.9919	13.6097	14.2514	14.1063	14.3047	13.8569	13.3379	10.7038	13.112	12.2379	activation of phospholipase D activity;adenylate cyclase-activating G protein-coupled receptor signaling pathway;adenylate cyclase-modulating G protein-coupled receptor signaling pathway;branching involved in blood vessel morphogenesis;cell differentiation;G protein-coupled receptor signaling pathway;in utero embryonic development;platelet activation;positive regulation of cytosolic calcium ion c…	D5 dopamine receptor binding;G protein-coupled receptor binding;G-protein beta/gamma-subunit complex binding;GTP binding;GTPase activity;metal ion binding	brush border membrane;cytosol;heterotrimeric G-protein complex;melanosome;nucleus	Apelin signaling pathway;cGMP-PKG signaling pathway;Exosome;GTP-binding proteins;Human cytomegalovirus infection;Long-term depression;Parathyroid hormone synthesis, secretion and action;Pathways in cancer;Phospholipase D signaling pathway;Platelet activation;Regulation of actin cytoskeleton;Sphingolipid signaling pathway;Vascular smooth muscle contraction	+	Epo_CEpo	Keep	Discard	#NAME?	#NAME?	1	44326	2	100.11	1.58753	0.0373607	1.78194	2.94289	Q6Q7Y5	GNA13_RAT	Gna13	Guanine nucleotide-binding protein subunit alpha-13 OS=Rattus norvegicus OX=10116 GN=Gna13 PE=1 SV=1
14.8092	14.6465	15.0584	15.7373	16.2344	15.6987	16.2194	15.1507	15.0888	15.3194	14.9328	ion transport;regulation of sodium ion transmembrane transporter activity	ion channel regulator activity;sodium channel regulator activity	integral component of membrane	Transporters	+	Epo_CEpo	Keep	Discard	#NAME?	#NAME?	2	10552	2	130.83	2.64164	0.0112745	0.849537	5.07254	Q91XV6;Q9JLR4	FXYD6_RAT	Fxyd6	FXYD domain-containing ion transport regulator 6 OS=Rattus norvegicus OX=10116 GN=Fxyd6 PE=1 SV=1
14.8308	15.0852	14.8762	15.7623	16.2613	15.2076	16.0915	14.9993	15.0612	15.114	14.9109	face morphogenesis;leukocyte differentiation;negative regulation of cell migration;positive regulation of angiogenesis;regulation of ERK1 and ERK2 cascade;regulation of protein kinase B signaling;signal transduction	GDP binding;GTP binding;GTPase activity;protein-containing complex binding	plasma membrane	Apelin signaling pathway;Autophagy - animal;Axon guidance;cAMP signaling pathway;Cellular senescence;C-type lectin receptor signaling pathway;GTP-binding proteins;MAPK signaling pathway;Mitophagy - animal;Phospholipase D signaling pathway;Proteoglycans in cancer;Rap1 signaling pathway;Ras signaling pathway;Regulation of actin cytoskeleton	+	Epo_CEpo	Keep	Discard	#NAME?	#NAME?	4	24065	4	172.87	1.85321	0.0274673	0.809321	3.42708	D3Z8L7	RRAS_RAT	Rras	Ras-related protein R-Ras OS=Rattus norvegicus OX=10116 GN=Rras PE=1 SV=1
16.3744	16.247	16.6477	16.6859	16.7111	16.7783	16.6852	16.0167	16.2779	16.6419	16.0927	Golgi organization;negative regulation of RIG-I signaling pathway;negative regulation of type I interferon production;proteasome-mediated ubiquitin-dependent protein catabolic process;retrograde protein transport, ER to cytosol;ubiquitin-dependent protein catabolic process	ATPase binding;metal ion binding;protein-containing complex binding;ubiquitin binding;ubiquitin protein ligase binding	cytosol;nucleus;UFD1-NPL4 complex;VCP-NPL4-UFD1 AAA ATPase complex	Protein processing in endoplasmic reticulum	+	Epo_CEpo	Keep	Discard	#NAME?	#NAME?	6	68982	6	275.41	1.75445	0.0307686	0.45785	3.24386	Q3T1J3;Q9ES54	NPL4_RAT	Nploc4	Nuclear protein localization protein 4 homolog OS=Rattus norvegicus OX=10116 GN=Nploc4 PE=1 SV=3
12.836	11.2903	9.78859	13.4047	12.9682	12.1592	12.734	11.4025	5.95668	6.92257	5.92472	actin filament organization;activation of protein kinase activity;amyloid precursor protein metabolic process;astral microtubule organization;bicellular tight junction assembly;branching involved in ureteric bud morphogenesis;cell-cell adhesion;cellular protein-containing complex localization;chemical synaptic transmission;cortical actin cytoskeleton organization;cortical microtubule organization…	ion channel binding;ionotropic glutamate receptor binding;kinase binding;kinesin binding;L27 domain binding;mitogen-activated protein kinase kinase binding;PDZ domain binding;phosphatase binding;potassium channel regulator activity;protein C-terminus binding;protein kinase binding;protein-containing complex scaffold activity;structural constituent of postsynaptic density	apical plasma membrane;basal plasma membrane;basement membrane;basolateral plasma membrane;bicellular tight junction;cell junction;cell projection membrane;cell-cell adherens junction;cell-cell junction;cytoplasm;cytoplasmic side of plasma membrane;cytosol;dendrite;endoplasmic reticulum;endoplasmic reticulum membrane;glutamatergic synapse;Golgi apparatus;immunological synapse;lateral loop;lateral…	Chromosome and associated proteins;Hippo signaling pathway;Human papillomavirus infection;Human T-cell leukemia virus 1 infection;T cell receptor signaling pathway;Tight junction;Viral carcinogenesis	+	Epo_CEpo	Keep	Discard	#NAME?	#NAME?	1	100457	1	48.63	2.12719	0.0194911	5.26492	3.95888	Q62402;Q6PGB5;Q811D0;Q8CGN7	DLG1_MOUSE	Dlg1	Disks large homolog 1 OS=Mus musculus OX=10090 GN=Dlg1 PE=1 SV=1
18.4102	18.1893	18.1248	18.5956	18.7071	18.4189	18.5724	17.8764	18.1908	18.1698	18.1406	fatty acid beta-oxidation using acyl-CoA oxidase;fatty acid oxidation;generation of precursor metabolites and energy;lipid homeostasis;lipid metabolic process;prostaglandin metabolic process;very long-chain fatty acid metabolic process	acyl-CoA oxidase activity;FAD binding;fatty acid binding;flavin adenine dinucleotide binding;palmitoyl-CoA oxidase activity;protein homodimerization activity	peroxisomal matrix;peroxisome	alpha-Linolenic acid metabolism;beta-Alanine metabolism;Biosynthesis of unsaturated fatty acids;cAMP signaling pathway;Fatty acid degradation;Peroxisome;PPAR signaling pathway;Propanoate metabolism	+	Epo_CEpo	Keep	Discard	#NAME?	#NAME?	15	75030	15	802.31	2.64301	0.01133	0.479072	5.07574	P07872;P11354	ACOX1_RAT	Acox1	Peroxisomal acyl-coenzyme A oxidase 1 OS=Rattus norvegicus OX=10116 GN=Acox1 PE=1 SV=1
16.366	16.7014	16.6547	16.5231	16.3615	16.7345	16.2614	15.2701	15.5005	15.4827	16.2044	5-phosphoribose 1-diphosphate biosynthetic process;AMP biosynthetic process;animal organ regeneration;nucleoside metabolic process;nucleotide biosynthetic process;purine nucleotide biosynthetic process;ribose phosphate metabolic process	ADP binding;AMP binding;ATP binding;carbohydrate binding;GDP binding;kinase activity;magnesium ion binding;protein homodimerization activity;ribose phosphate diphosphokinase activity	cytoplasm;protein-containing complex;ribose phosphate diphosphokinase complex	Pentose phosphate pathway;Purine metabolism	+	Epo_CEpo	Keep	Discard	#NAME?	#NAME?	3	35190	10	646.11	2.02162	0.0221432	0.855708	3.74958	P09330;Q63462	PRPS2_RAT	Prps2	Ribose-phosphate pyrophosphokinase 2 OS=Rattus norvegicus OX=10116 GN=Prps2 PE=1 SV=3
18.2965	18.0095	17.9023	18.0654	18.1865	17.8948	18.1941	17.2612	17.3019	17.5533	17.5223	cellular lipid metabolic process;leukotriene biosynthetic process;leukotriene metabolic process;peptide catabolic process;response to peptide hormone;response to zinc ion;type I pneumocyte differentiation	aminopeptidase activity;epoxide hydrolase activity;leukotriene-A4 hydrolase activity;metallopeptidase activity;zinc ion binding	cytoplasm;nucleus		+	Epo_CEpo	Keep	Discard	#NAME?	#NAME?	11	69759	11	528.95	3.23475	0.00462069	0.675524	6.59839	P30349	LKHA4_RAT	Lta4h	Leukotriene A-4 hydrolase OS=Rattus norvegicus OX=10116 GN=Lta4h PE=2 SV=2
20.1489	18.493	17.6245	19.8859	19.4103	18.7877	19.2186	18.4234	17.6768	17.632	17.9213	positive regulation of endopeptidase activity;regulation of G1/S transition of mitotic cell cycle;regulation of proteasomal protein catabolic process	endopeptidase activator activity;identical protein binding	cytoplasm;nucleoplasm;proteasome activator complex	Antigen processing and presentation;Proteasome	+	Epo_CEpo	Keep	Discard	#NAME?	#NAME?	7	27068	7	553.58	2.54508	0.0121435	1.4122	4.8504	Q4QR96;Q63798	PSME2_RAT	Psme2	Proteasome activator complex subunit 2 OS=Rattus norvegicus OX=10116 GN=Psme2 PE=2 SV=3
16.6923	16.6721	16.5706	16.9765	16.9938	17.2875	16.5014	15.2859	15.358	14.6302	16.047	carnitine metabolic process;coenzyme A metabolic process;fatty acid beta-oxidation;fatty acid metabolic process;generation of precursor metabolites and energy;long-chain fatty acid transport;medium-chain fatty acid metabolic process;medium-chain fatty acid transport;response to drug;response to organonitrogen compound	carnitine O-octanoyltransferase activity	peroxisome	Peroxisome	+	Epo_CEpo	Keep	Discard	#NAME?	#NAME?	1	71056	1	40.74	2.54303	0.0120893	1.60954	4.84575	P11466;P48033	OCTC_RAT	Crot	Peroxisomal carnitine O-octanoyltransferase OS=Rattus norvegicus OX=10116 GN=Crot PE=1 SV=3
15.5143	15.4001	14.811	14.5921	15.039	14.9611	15.2855	12.3222	12.9545	13.2332	13.7453	steroid metabolic process;sulfur compound metabolic process	identical protein binding;sulfotransferase activity	cytoplasm	Enzymes with EC numbers	+	Epo_CEpo	Keep	Discard	#NAME?	#NAME?	1	33431	1	34.45	2.93287	0.00640506	1.90564	5.78489	O88872;P63047;Q91XS5;Q9CWY7;Q9DC97	ST4A1_RAT	Sult4a1	Sulfotransferase 4A1 OS=Rattus norvegicus OX=10116 GN=Sult4a1 PE=1 SV=1
17.0939	17.719	17.0878	17.5743	17.4463	17.7653	17.3131	12.3477	13.3921	13.144	17.2804	anterograde axonal transport;cell cycle;cell division;chromosome segregation;lysosome localization	alpha-tubulin binding;beta-tubulin binding;GDP binding;GTP binding	axon cytoplasm;late endosome membrane;lysosomal membrane;midbody;spindle midzone;synapse;vacuolar membrane	GTP-binding proteins;Membrane trafficking	+	Epo_CEpo	Keep	Discard	#NAME?	#NAME?	7	21753	7	362.58	1.70181	0.0324054	3.48371	3.14782	Q66HA6	ARL8B_RAT	Arl8b	ADP-ribosylation factor-like protein 8B OS=Rattus norvegicus OX=10116 GN=Arl8b PE=2 SV=1
19.7108	18.7201	18.9912	19.7157	19.8433	19.3337	19.3494	18.5043	18.8909	18.7829	18.8126	protein transport;small GTPase mediated signal transduction;vesicle-mediated transport	GTPase activator activity;Rab GDP-dissociation inhibitor activity;small GTPase binding	cytosol;Golgi apparatus;membrane;myelin sheath;synapse	Exosome	+	Epo_CEpo	Keep	Discard	#NAME?	#NAME?	17	51018	22	1470.14	2.72586	0.0113263	0.812848	5.27183	P50399;Q6P797	GDIB_RAT	Gdi2	Rab GDP dissociation inhibitor beta OS=Rattus norvegicus OX=10116 GN=Gdi2 PE=1 SV=2
19.201	19.3213	19.2281	19.0991	19.3965	19.2729	19.1859	18.4221	18.7524	18.4364	18.5495	cell differentiation;negative regulation of apoptotic process;nuclear-transcribed mRNA catabolic process, nonsense-mediated decay;positive regulation of fibroblast proliferation;positive regulation of translation;response to ethanol;SRP-dependent cotranslational protein targeting to membrane;translation;translational initiation	mRNA 5'-UTR binding;mRNA binding;RNA binding;structural constituent of ribosome;translation initiation factor binding	cytoplasm;cytosol;cytosolic small ribosomal subunit;endoplasmic reticulum;extracellular exosome;focal adhesion;nucleolus;nucleoplasm;nucleus;ribonucleoprotein complex;small ribosomal subunit	Ribosome	+	Epo_CEpo	Keep	Discard	#NAME?	#NAME?	7	30154	7	492.22	3.38633	0.00329897	0.698519	7.0392	P33443;P49242	RS3A_RAT	RPS3A	40S ribosomal protein S3a OS=Rattus norvegicus OX=10116 GN=Rps3a PE=1 SV=2
14.3619	15.129	14.9179	14.1764	14.1326	14.2819	14.1007	12.6641	13.0213	12.6745	14.1915	aging;cellular response to fibroblast growth factor stimulus;cellular response to lipopolysaccharide;cellular response to muramyl dipeptide;decidualization;fat cell differentiation;positive regulation of glial cell proliferation;regulation of axonogenesis;regulation of Schwann cell migration;response to estradiol;response to radiation;response to selenium ion;response to vitamin D;response to zin…	kinase binding;protein kinase binding;protein phosphatase 2A binding;structural constituent of cytoskeleton;structural molecule activity	axon;cell body;cell projection;cytoplasm;cytoskeleton;cytosol;intermediate filament;nuclear matrix;perinuclear region of cytoplasm;type III intermediate filament	Cytoskeleton proteins;Epstein-Barr virus infection;Exosome;Messenger RNA biogenesis;MicroRNAs in cancer	+	Epo_CEpo	Keep	Discard	#NAME?	#NAME?	1	53757	5	311.92	1.53546	0.0412367	1.03503	2.85101	P31000	VIME_RAT	Vim	Vimentin OS=Rattus norvegicus OX=10116 GN=Vim PE=1 SV=2
16.4209	15.9676	16.2809	17.1611	17.5277	16.7955	16.9361	15.9579	16.0681	16.4457	16.1774	COPII-coated vesicle budding;endoplasmic reticulum to Golgi vesicle-mediated transport;mRNA transport;positive regulation of TORC1 signaling;protein exit from endoplasmic reticulum;protein localization to plasma membrane	structural molecule activity	COPII vesicle coat;cytosol;endoplasmic reticulum membrane;Golgi membrane;lysosomal membrane;nuclear pore;nuclear pore outer ring;protein-containing complex	Membrane trafficking;Messenger RNA biogenesis;mTOR signaling pathway;Protein processing in endoplasmic reticulum;RNA transport	+	Epo_CEpo	Keep	Discard	#NAME?	#NAME?	4	36038	4	206.26	2.58368	0.0117371	0.942775	4.93843	Q5XFW8	SEC13_RAT	Sec13	Protein SEC13 homolog OS=Rattus norvegicus OX=10116 GN=Sec13 PE=1 SV=1
16.0917	16.0914	15.6144	15.904	15.9366	16.1299	16.0709	14.0946	15.0854	15.2801	14.476	cell morphogenesis;endoplasmic reticulum to Golgi vesicle-mediated transport;negative regulation of autophagosome assembly;post-Golgi vesicle-mediated transport;protein transport;regulation of ER to Golgi vesicle-mediated transport;regulation of protein transport;response to hypoxia;response to toxic substance;retrograde vesicle-mediated transport, Golgi to endoplasmic reticulum;toxin transport;v…	protein N-terminus binding;protein-containing complex binding;syntaxin binding	cis-Golgi network;endoplasmic reticulum membrane;Golgi cisterna membrane;Golgi-associated vesicle;plasma membrane	Membrane trafficking	+	Epo_CEpo	Keep	Discard	#NAME?	#NAME?	3	72559	3	105.56	2.42363	0.015056	1.27629	4.58008	Q62843;Q62991	SCFD1_RAT	Scfd1	Sec1 family domain-containing protein 1 OS=Rattus norvegicus OX=10116 GN=Scfd1 PE=1 SV=1
14.1608	13.8345	13.2833	13.5921	14.0732	13.615	13.7405	12.698	13.1915	11.8916	13.2613	cellular response to oxygen levels;CMP salvage;CTP salvage;feeding behavior;protein deubiquitination;response to axon injury;UMP salvage	ATP binding;uridine kinase activity	cytosol;intracellular membrane-bounded organelle		+	Epo_CEpo	Keep	Discard	#NAME?	#NAME?	1	29500	1	20.4	1.6045	0.0370298	0.994631	2.97303	B2RZ83;Q9QYG8	UCK2_RAT	Uck2	Uridine-cytidine kinase 2 OS=Rattus norvegicus OX=10116 GN=Uck2 PE=2 SV=2
16.278	15.4178	15.538	16.3009	16.0293	15.8551	15.9741	15.2932	15.8497	15.3442	15.6647	ATP hydrolysis coupled proton transport	ATPase coupled ion transmembrane transporter activity;proton-transporting ATPase activity, rotational mechanism	membrane;proton-transporting V-type ATPase, V1 domain	Collecting duct acid secretion;Human papillomavirus infection;mTOR signaling pathway;Oxidative phosphorylation;Phagosome;Rheumatoid arthritis;Synaptic vesicle cycle	+	Epo_CEpo	Keep	Discard	#NAME?	#NAME?	3	13362	3	200.13	1.66762	0.0336994	0.501888	3.08601	P50408	VATF_RAT	Atp6v1f	V-type proton ATPase subunit F OS=Rattus norvegicus OX=10116 GN=Atp6v1f PE=1 SV=1
17.3457	17.5835	17.2303	17.5848	17.6527	17.5211	17.6136	14.5616	13.2589	13.2995	16.9603	apoptotic process;cellular glucose homeostasis;cellular response to oxidative stress;circadian regulation of gene expression;glucose homeostasis;intracellular protein transport;negative regulation of angiogenesis;negative regulation of apoptotic process;negative regulation of dendritic spine development;negative regulation of mitochondrial depolarization;negative regulation of neuron apoptotic pr…	amyloid-beta binding;calmodulin binding;coreceptor activity;death receptor activity;identical protein binding;nerve growth factor binding;neurotrophin binding;neurotrophin TRKA receptor binding;preprotein binding;protein homodimerization activity;Rab GTPase binding	cell surface;clathrin-coated endocytic vesicle;coated vesicle;cytoplasm;dendrite membrane;external side of plasma membrane;Golgi apparatus;integral component of membrane;membrane raft;mitochondrion;neuronal cell body membrane;nuclear envelope;nucleus;perikaryon;plasma membrane;rough endoplasmic reticulum	Apoptosis - multiple species;CD molecules;Cytokine receptors;Cytokine-cytokine receptor interaction;MAPK signaling pathway;Neurotrophin signaling pathway;PI3K-Akt signaling pathway;Rap1 signaling pathway;Ras signaling pathway;Transcriptional misregulation in cancer	+	Epo_CEpo	Keep	Discard	#NAME?	#NAME?	3	47057	3	296.31	1.91262	0.0249451	3.07298	3.53934	P07174	TNR16_RAT	Ngfr	Tumor necrosis factor receptor superfamily member 16 OS=Rattus norvegicus OX=10116 GN=Ngfr PE=1 SV=1
10.7727	13.8507	10.5147	13.1087	13.3404	13.1486	12.4154	8.6347	9.81729	10.3557	9.56238	protein transport to vacuole involved in ubiquitin-dependent protein catabolic process via the multivesicular body sorting pathway	phosphatidylinositol-3-phosphate binding;ubiquitin binding	endosome;ESCRT II complex;late endosome membrane;nucleus		+	Epo_CEpo	Keep	Discard	#NAME?	#NAME?	1	43975	1	44.12	3.77072	0.00190476	3.41075	8.26666	P0C0A2	VPS36_RAT	Vps36	Vacuolar protein-sorting-associated protein 36 OS=Rattus norvegicus OX=10116 GN=Vps36 PE=1 SV=1
16.7449	16.8242	16.7029	17.4977	17.7509	17.3889	17.8171	16.6803	17.0534	17.0583	17.4517		calcium ion binding	myosin complex	Axon guidance;cAMP signaling pathway;cGMP-PKG signaling pathway;Cytoskeleton proteins;Exosome;Focal adhesion;Leukocyte transendothelial migration;Oxytocin signaling pathway;Regulation of actin cytoskeleton;Tight junction;Vascular smooth muscle contraction	+	Epo_CEpo	Keep	Discard	#NAME?	#NAME?	2	19824	6	342.36	1.59037	0.0374777	0.552716	2.94792	Q64122	ML12B_HUMAN;MYL9_RAT	Myl9	Myosin regulatory light chain 12B OS=Homo sapiens OX=9606 GN=MYL12B PE=1 SV=2
16.9155	16.5834	16.8462	17.1079	17.196	17.1063	16.9156	16.6674	16.5005	16.595	16.5686	cristae formation;mitochondrial respiratory chain complex assembly;protein import into mitochondrial outer membrane		integral component of membrane;mitochondrial sorting and assembly machinery complex	Mitochondrial biogenesis;Transporters	+	Epo_CEpo	Keep	Discard	#NAME?	#NAME?	6	52384	8	304.6	3.4674	0.00363636	0.498554	7.28456	Q6AXV4	SAM50_RAT	Samm50	Sorting and assembly machinery component 50 homolog OS=Rattus norvegicus OX=10116 GN=Samm50 PE=1 SV=1
14.8451	14.4827	14.5008	14.8911	14.8442	15.0565	14.6852	14.1519	14.6153	14.2541	13.6046	dichloromethane metabolic process;DNA modification;glutathione metabolic process;response to salicylic acid;response to selenium ion;response to vitamin E	alkylhalidase activity;glutathione peroxidase activity;glutathione transferase activity	cytosol;nucleus	Chemical carcinogenesis;Drug metabolism - cytochrome P450;Drug metabolism - other enzymes;Fluid shear stress and atherosclerosis;Glutathione metabolism;Hepatocellular carcinoma;Metabolism of xenobiotics by cytochrome P450;Pathways in cancer;Platinum drug resistance;Transporters	+	Epo_CEpo	Keep	Discard	#NAME?	#NAME?	2	27735	2	52.41	1.73155	0.0312189	0.712752	3.20195	Q64471;Q91X50	GSTT1_RAT;GSTT1_MOUSE	Gstt1	Glutathione S-transferase theta-1 OS=Rattus norvegicus OX=10116 GN=Gstt1 PE=1 SV=2
14.7281	14.3041	14.8712	14.8046	14.8914	14.2134	14.7569	12.0062	10.3529	11.0883	14.0982	extracellular transport;extracellular vesicle biogenesis;negative regulation of Notch signaling pathway;protein transport;protein ubiquitination;ubiquitin-dependent protein catabolic process	arrestin family protein binding;identical protein binding;protein binding, bridging involved in substrate recognition for ubiquitination;ubiquitin protein ligase binding	cytoplasmic vesicle;extracellular vesicle;plasma membrane		+	Epo_CEpo	Keep	Discard	#NAME?	#NAME?	2	46536	2	68.61	1.82149	0.028	2.78022	3.36778	B0BNL6	ARRD1_RAT	Arrdc1	Arrestin domain-containing protein 1 OS=Rattus norvegicus OX=10116 GN=Arrdc1 PE=1 SV=1
16.6915	16.854	16.2261	17.0981	17.1197	17.0426	17.0782	16.1416	16.7382	16.7422	16.8981	calcium ion regulated exocytosis;calcium-mediated signaling;cellular response to acidic pH;cytoplasmic microtubule organization;membrane docking;membrane fusion;membrane organization;microtubule bundle formation;negative regulation of calcineurin-NFAT signaling cascade;negative regulation of NF-kappaB transcription factor activity;negative regulation of phosphatase activity;negative regulation of…	calcium ion binding;calcium-dependent protein binding;kinase binding;microtubule binding;protein kinase inhibitor activity;transporter activity	cytoplasm;cytosol;endoplasmic reticulum;endoplasmic reticulum-Golgi intermediate compartment;Golgi membrane;microtubule cytoskeleton;nucleus;plasma membrane;transport vesicle	Protein phosphatases and associated proteins	+	Epo_CEpo	Keep	Discard	#NAME?	#NAME?	3	22418	3	264.38	1.45405	0.0474087	0.454642	2.70902	P61023;Q62877	CHP1_RAT	Chp1	Calcineurin B homologous protein 1 OS=Rattus norvegicus OX=10116 GN=Chp1 PE=1 SV=2
14.4713	14.5045	14.3838	15.3389	15.3631	14.9338	15.2953	14.4533	14.4028	14.6228	14.4089	mRNA splicing, via spliceosome;positive regulation of transcription by RNA polymerase II;RNA localization;spliceosomal tri-snRNP complex assembly	androgen receptor binding;ribonucleoprotein complex binding;RNA binding;transcription coactivator activity	catalytic step 2 spliceosome;nuclear speck;U2-type precatalytic spliceosome;U4/U6 x U5 tri-snRNP complex;U5 snRNP	Spliceosome	+	Epo_CEpo	Keep	Discard	#NAME?	#NAME?	2	107495	2	83.52	3.28082	0.00487273	0.760824	6.72998	A1A5S1	PRP6_RAT	Prpf6	Pre-mRNA-processing factor 6 OS=Rattus norvegicus OX=10116 GN=Prpf6 PE=1 SV=1
18.138	18.8398	18.3857	18.4898	18.4512	18.9873	18.2064	16.9951	17.0421	16.9515	17.3904	atrial cardiac muscle cell action potential;cardiac muscle cell action potential involved in contraction;nervous system development;positive regulation of heart rate;positive regulation of sodium ion transport;protein localization to plasma membrane;regulation of atrial cardiac muscle cell membrane depolarization;regulation of heart rate by cardiac conduction;regulation of sodium ion transmembran…	ion channel binding;sodium channel inhibitor activity;voltage-gated ion channel activity;voltage-gated sodium channel activity involved in cardiac muscle cell action potential	integral component of membrane;plasma membrane;voltage-gated sodium channel complex;Z disc	Ion channels	+	Epo_CEpo	Keep	Discard	#NAME?	#NAME?	5	25126	5	257.66	3.53531	0.00318072	1.4389	7.49546	Q9JK00	SCN3B_RAT	Scn3b	Sodium channel subunit beta-3 OS=Rattus norvegicus OX=10116 GN=Scn3b PE=1 SV=1
16.3363	16.4846	16.2325	16.5899	16.5052	16.2761	16.4397	13.1121	10.5417	14.3685	15.0125		hydrolase activity;metal ion binding			+	Epo_CEpo	Keep	Discard	#NAME?	#NAME?	1	33486	1	42.31	1.74464	0.0311394	3.19401	3.22587	B1WBP0;Q8CFG1	MPPD2_RAT	Mpped2	Metallophosphoesterase MPPED2 OS=Rattus norvegicus OX=10116 GN=Mpped2 PE=1 SV=1
15.2725	15.6093	14.9631	16.1527	15.9277	15.5519	15.9174	14.8011	15.2946	14.769	15.3136	axon regeneration;dihydrofolate metabolic process;folic acid metabolic process;negative regulation of translation;one-carbon metabolic process;oxidation-reduction process;positive regulation of nitric-oxide synthase activity;regulation of removal of superoxide radicals;response to methotrexate;response to nicotine;tetrahydrobiopterin biosynthetic process;tetrahydrofolate biosynthetic process;tetr…	dihydrofolate reductase activity;dihydrofolic acid binding;drug binding;folic acid binding;methotrexate binding;mRNA binding;NADP binding;NADPH binding;sequence-specific mRNA binding;translation repressor activity, mRNA regulatory element binding	cytoplasm;cytosol;mitochondrion	Antifolate resistance;Folate biosynthesis;One carbon pool by folate	+	Epo_CEpo	Keep	Discard	#NAME?	#NAME?	2	21681	2	115.01	2.30538	0.0173571	0.842885	4.32601	P00375;P70693;Q61485;Q61487;Q61579	DYR_RAT;DYR2_HUMAN;DYR_MOUSE	Dhfr	Dihydrofolate reductase OS=Rattus norvegicus OX=10116 GN=Dhfr PE=1 SV=3
17.9891	18.2618	18.5378	18.4422	18.5296	18.4173	18.2816	18.0303	17.9739	17.9642	17.9745	defense response to virus;negative regulation of translation;negative regulation of viral genome replication;protein methylation;protein phosphorylation	AU-rich element binding;DNA binding;DNA-binding transcription factor activity;double-stranded RNA binding;enzyme binding;single-stranded RNA binding	cytoplasm;nucleolus;nucleus;ribonucleoprotein complex	Spliceosome	+	Epo_CEpo	Keep	Discard	#NAME?	#NAME?	5	96274	7	440.69	3.71377	0.00388235	0.431956	8.07418	Q9JIL3	ILF3_RAT	Ilf3	Interleukin enhancer-binding factor 3 OS=Rattus norvegicus OX=10116 GN=Ilf3 PE=1 SV=2
14.6364	15.7019	15.8672	16.1724	16.1591	15.9583	15.9308	15.72	15.818	15.1691	15.6363	defense response to virus;innate immune response;positive regulation of I-kappaB kinase/NF-kappaB signaling;rRNA processing;transcription by RNA polymerase II	7SK snRNA binding;ATP binding;ATP-dependent RNA helicase activity;miRNA binding;rRNA binding;snoRNA binding	cytosol;mitochondrion;nucleolus;nucleoplasm	Chromosome and associated proteins;Ribosome biogenesis	+	Epo_CEpo	Keep	Discard	#NAME?	#NAME?	5	86540	5	239.98	1.60844	0.0370653	0.469232	2.98005	Q3B8Q1	DDX21_RAT	Ddx21	Nucleolar RNA helicase 2 OS=Rattus norvegicus OX=10116 GN=Ddx21 PE=2 SV=1
16.4529	15.8847	16.0505	16.4408	16.2486	16.1753	16.1065	15.7214	15.5713	15.6843	15.3923	antigen processing and presentation;intracellular protein transport;Rab protein signal transduction;regulation of endocytosis	ATPase activator activity;ATPase binding;GDP binding;GTP binding;GTPase activity;ionotropic glutamate receptor binding;protein transporter activity;syntaxin binding	anchored component of synaptic vesicle membrane;cytosol;early endosome membrane;endosome;extracellular exosome;insulin-responsive compartment;intracellular membrane-bounded organelle;membrane;perinuclear region of cytoplasm;plasma membrane;postsynaptic recycling endosome;recycling endosome;recycling endosome membrane	Endocytosis;GTP-binding proteins;Membrane trafficking	+	Epo_CEpo	Keep	Discard	#NAME?	#NAME?	1	24678	3	217.85	3.12758	0.00583459	0.650456	6.30017	P05714;Q6P6U4	RAB4A_RAT	Rab4a	Ras-related protein Rab-4A OS=Rattus norvegicus OX=10116 GN=Rab4a PE=1 SV=3
17.9661	17.7122	17.7376	17.9502	18.0259	17.7255	17.7026	16.5542	17.0205	17.1534	16.8138	asparagine metabolic process;glutamine metabolic process;oxaloacetate metabolic process	omega-amidase activity	centrosome;cytosol	Alanine, aspartate and glutamate metabolism	+	Epo_CEpo	Keep	Discard	#NAME?	#NAME?	7	31024	7	443.72	3.12253	0.0061037	0.965599	6.28637	Q497B0	NIT2_RAT	Nit2	Omega-amidase NIT2 OS=Rattus norvegicus OX=10116 GN=Nit2 PE=1 SV=1
15.8041	15.9677	15.2774	15.4312	15.2964	16.258	14.8965	14.1667	14.0534	13.8815	13.9557	carbohydrate phosphorylation;glycerol catabolic process;negative regulation of MDA-5 signaling pathway	ATP binding;FAD-AMP lyase (cyclizing) activity;glycerone kinase activity;metal ion binding;triokinase activity	cytosol	Fructose and mannose metabolism;Glycerolipid metabolism;RIG-I-like receptor signaling pathway	+	Epo_CEpo	Keep	Discard	#NAME?	#NAME?	2	59691	3	117.89	2.60056	0.0116398	1.45621	4.97724	Q4KLZ6	TKFC_RAT	Tkfc	Triokinase/FMN cyclase OS=Rattus norvegicus OX=10116 GN=Tkfc PE=1 SV=1
17.9284	17.6434	17.2782	17.6432	17.7194	17.6729	16.9706	16.2269	16.3289	15.4912	16.6249	fatty acid beta-oxidation;negative regulation of insulin secretion;positive regulation of cold-induced thermogenesis;response to activity;response to drug;response to hormone;response to insulin	3-hydroxyacyl-CoA dehydrogenase activity;NAD+ binding	mitochondrial matrix;nucleoplasm	Butanoate metabolism;Fatty acid degradation;Fatty acid elongation;Lysine degradation;Tryptophan metabolism;Valine, leucine and isoleucine degradation	+	Epo_CEpo	Keep	Discard	#NAME?	#NAME?	3	34540	3	185	2.36624	0.0158015	1.33357	4.45568	Q9WVK7	HCDH_RAT	Hadh	Hydroxyacyl-coenzyme A dehydrogenase, mitochondrial OS=Rattus norvegicus OX=10116 GN=Hadh PE=2 SV=1
15.0375	14.6951	14.6343	15.1934	15.4577	14.8754	14.8934	12.5173	10.2233	12.1206	14.9874	acylglycerol catabolic process;adult walking behavior;monoacylglycerol catabolic process;phosphatidylserine catabolic process;protein depalmitoylation;response to auditory stimulus	acylglycerol lipase activity;lysophospholipase activity;palmitoyl-(protein) hydrolase activity	AMPA glutamate receptor complex;dendrite cytoplasm;integral component of membrane	Exosome;Peptidases	+	Epo_CEpo	Keep	Discard	#NAME?	#NAME?	1	45666	1	52.32	1.4327	0.0482698	2.64283	2.6721	Q6AYT7	ABD12_RAT	Abhd12	Monoacylglycerol lipase ABHD12 OS=Rattus norvegicus OX=10116 GN=Abhd12 PE=2 SV=1
18.7856	18.8658	19.1027	19.3125	19.472	19.3062	19.2663	18.5692	18.5773	18.9058	18.9444	gluconeogenesis;lipid metabolic process;oxaloacetate metabolic process;positive regulation of phospholipid biosynthetic process;pyruvate metabolic process	ATP binding;biotin binding;carboxylic acid binding;metal ion binding;pyruvate carboxylase activity	cytoplasm;mitochondrial matrix;mitochondrion	Citrate cycle (TCA cycle);Pyruvate metabolism	+	Epo_CEpo	Keep	Discard	#NAME?	#NAME?	22	130436	23	1311.36	2.73309	0.0107725	0.590044	5.28919	P52873;Q5RKM0;Q64555	PYC_RAT	Pc	Pyruvate carboxylase, mitochondrial OS=Rattus norvegicus OX=10116 GN=Pc PE=1 SV=2
17.0392	16.9674	16.7765	16.8857	16.9598	16.7174	16.7251	16.7144	16.5642	16.2034	16.0896	positive regulation of transcription by RNA polymerase II	hydrolase activity	cytoplasm;cytosol;nucleolus	Peptidases	+	Epo_CEpo	Keep	Discard	#NAME?	#NAME?	3	22718	3	237.05	1.44658	0.0481973	0.42911	2.69609	Q6DGG1	ABHEB_RAT	Abhd14b	Protein ABHD14B OS=Rattus norvegicus OX=10116 GN=Abhd14b PE=2 SV=1
13.8843	14.3886	13.831	15.1269	15.1999	14.0917	14.4137	13.5899	13.9876	13.5048	13.8125	animal organ regeneration;chemotaxis;chromatin remodeling;defense response to Gram-negative bacterium;defense response to Gram-positive bacterium;DNA recombination;DNA topological change;inflammatory response to antigenic stimulus;innate immune response;negative regulation of gene expression;nervous system development;positive regulation of DNA metabolic process;positive regulation of gene expres…	DNA binding;DNA binding, bending;double-stranded DNA binding;drug binding;enhancer sequence-specific DNA binding;lipid binding;non-sequence-specific DNA binding, bending;nucleosomal histone binding;single-stranded DNA binding;supercoiled DNA binding;transcription factor binding	condensed chromosome;cytoplasm;extracellular space;nuclear chromatin;nucleus;perinuclear region of cytoplasm	Chromosome and associated proteins;Exosome	+	Epo_CEpo	Keep	Discard	#NAME?	#NAME?	2	24315	5	313.19	1.81973	0.0281293	0.984375	3.36451	P52925;Q5FVP0	HMGB2_RAT	Hmgb2	High mobility group protein B2 OS=Rattus norvegicus OX=10116 GN=Hmgb2 PE=2 SV=2
15.5898	14.8347	14.1705	15.9862	15.6051	15.2714	16.0276	15.1992	15.033	15.0035	15.1786			mitochondrial small ribosomal subunit;mitochondrion;nucleoplasm	Ribosome	+	Epo_CEpo	Keep	Discard	#NAME?	#NAME?	1	23336	1	65.71	1.81199	0.0283333	0.618988	3.35011	Q9EPJ3	RT26_RAT	Mrps26	28S ribosomal protein S26, mitochondrial OS=Rattus norvegicus OX=10116 GN=Mrps26 PE=1 SV=1
17.382	18.0963	17.462	17.5249	17.5311	17.3521	17.532	16.8024	17.1123	17.1767	17.1948			cytoplasm		+	Epo_CEpo	Keep	Discard	#NAME?	#NAME?	1	24296	1	49.75	2.18145	0.0186584	0.413496	4.06877	Q5XIM5	CDV3_RAT	Cdv3	Protein CDV3 homolog OS=Rattus norvegicus OX=10116 GN=Cdv3 PE=1 SV=1
17.0526	17.5333	17.9125	18.1657	18.4791	18.1677	18.2782	17.6669	17.767	18.1711	17.5998	defense response to fungus	actin binding;enzyme binding	cytoplasm;cytoskeleton;nucleus		+	Epo_CEpo	Keep	Discard	#NAME?	#NAME?	4	16036	4	257.75	1.72656	0.0309864	0.471475	3.19285	B0BNA5	COTL1_RAT	Cotl1	Coactosin-like protein OS=Rattus norvegicus OX=10116 GN=Cotl1 PE=1 SV=1
13.9402	13.5132	13.334	13.88	14.1131	14.103	14.2919	13.1456	13.1996	12.9911	11.0865	intracellular protein transport;retrograde transport, endosome to plasma membrane;signal transduction	phosphatidylinositol binding	cytoplasmic vesicle;cytoplasmic vesicle membrane;cytosol;early endosome	Structural proteins	+	Epo_CEpo	Keep	Discard	#NAME?	#NAME?	1	53134	1	27.13	1.55999	0.0387303	1.49128	2.89418	Q6AYS6	SNX17_RAT	Snx17	Sorting nexin-17 OS=Rattus norvegicus OX=10116 GN=Snx17 PE=1 SV=1
15.5848	16.9056	16.4919	16.6574	16.4435	16.6223	16.6124	15.3737	15.3198	15.7264	16.5311	exocytosis;maintenance of epithelial cell apical/basal polarity;morphogenesis of an epithelial sheet;neurotransmitter secretion;protein localization to basolateral plasma membrane;protein transport	cytoskeletal protein binding;L27 domain binding;PDZ domain binding	basolateral plasma membrane;bicellular tight junction;cell-cell junction;cytoplasm;glutamatergic synapse;MPP7-DLG1-LIN7 complex;neuron projection;postsynaptic density;postsynaptic membrane;presynapse;synapse	Membrane trafficking	+	Epo_CEpo	Keep	Discard	#NAME?	#NAME?	1	21935	1	43.21	1.61131	0.0369345	0.846184	2.98515	Q792I0	LIN7C_RAT	Lin7c	Protein lin-7 homolog C OS=Rattus norvegicus OX=10116 GN=Lin7c PE=1 SV=1
16.4139	16.7007	16.1481	16.4293	16.4483	16.4132	16.5191	15.1501	14.9998	15.0961	15.4464	cellular copper ion homeostasis;cytoplasmic sequestering of NF-kappaB;Golgi to plasma membrane transport;negative regulation of I-kappaB kinase/NF-kappaB signaling;positive regulation of I-kappaB kinase/NF-kappaB signaling;positive regulation of ubiquitin-dependent protein catabolic process;protein transport	cullin family protein binding	endosome	Ubiquitin system	+	Epo_CEpo	Keep	Discard	#NAME?	#NAME?	5	71324	5	179.37	4.87825	0	1.27939	12.9185	A6KP98;P86182	CCD22_RAT	Ccdc22	Coiled-coil domain-containing protein 22 OS=Rattus norvegicus OX=10116 GN=Ccdc22 PE=1 SV=2
15.9313	15.7069	15.9405	16.3383	16.3868	16.3007	16.2127	15.908	15.9707	15.6861	15.8273	cerebral cortex development;dehydroascorbic acid transport;glucose import;glucose transmembrane transport;monosaccharide transmembrane transport;negative regulation of apoptotic process;response to glucose;response to Thyroglobulin triiodothyronine	dehydroascorbic acid transmembrane transporter activity;D-glucose transmembrane transporter activity;galactoside binding;glucose binding;glucose transmembrane transporter activity;kinase binding;monosaccharide transmembrane transporter activity;xylose binding	caveola;cell projection;cytoplasm;glutamatergic synapse;integral component of membrane;integral component of plasma membrane;integral component of synaptic membrane;perikaryon;plasma membrane;synaptic vesicle membrane	Transporters	+	Epo_CEpo	Keep	Discard	#NAME?	#NAME?	5	54002	5	276.3	3.17992	0.00601653	0.461577	6.44447	Q07647;Q62729	GTR3_RAT	Slc2a3	Solute carrier family 2, facilitated glucose transporter member 3 OS=Rattus norvegicus OX=10116 GN=Slc2a3 PE=1 SV=1
17.0962	16.5233	16.5518	16.8706	17.4423	16.5329	17.0125	14.3993	15.3151	15.9353	15.5364		flavin adenine dinucleotide binding;metal ion binding;tRNA dihydrouridine synthase activity		Transfer RNA biogenesis	+	Epo_CEpo	Keep	Discard	#NAME?	#NAME?	1	72862	1	62.16	2.35705	0.016303	1.66802	4.43596	Q3KRC5	DUS3L_RAT	Dus3l	tRNA-dihydrouridine(47) synthase [NAD(P)(+)]-like OS=Rattus norvegicus OX=10116 GN=Dus3l PE=2 SV=1
11.1911	11.9581	11.0039	11.2412	11.4887	11.5888	10.9417	10.5816	10.8859	9.70912	10.5434	positive regulation of catalytic activity;positive regulation of pyruvate dehydrogenase activity;protein dephosphorylation	[pyruvate dehydrogenase (lipoamide)] phosphatase activity;calcium ion binding;magnesium ion binding;magnesium-dependent protein serine/threonine phosphatase activity;protein serine/threonine phosphatase activity;protein-containing complex binding	mitochondrial matrix;mitochondrion		+	Epo_CEpo	Keep	Discard	#NAME?	#NAME?	1	61739	1	33.65	1.64533	0.0356929	0.885118	3.04595	O88483	PDP1_RAT	Pdp1	[Pyruvate dehydrogenase [acetyl-transferring]]-phosphatase 1, mitochondrial OS=Rattus norvegicus OX=10116 GN=Pdp1 PE=1 SV=1
15.6075	15.3355	15.5821	15.9825	15.791	15.9744	15.5746	15.2369	15.6376	15.2536	15.2796	brain development;calcineurin-mediated signaling;calcineurin-NFAT signaling cascade;calcium ion regulated exocytosis;calcium ion transport;calcium-mediated signaling;cardiac muscle hypertrophy in response to stress;cellular response to drug;cellular response to glucose stimulus;dephosphorylation;excitatory postsynaptic potential;G1/S transition of mitotic cell cycle;modulation of chemical synapti…	calcium ion binding;calcium-dependent protein serine/threonine phosphatase activity;calmodulin binding;calmodulin-dependent protein phosphatase activity;cyclosporin A binding;drug binding;enzyme binding;metal ion binding;phosphoprotein phosphatase activity;protein dimerization activity;protein heterodimerization activity;protein phosphatase 2B binding;protein serine/threonine phosphatase activity	calcineurin complex;cytoplasm;cytoplasmic side of plasma membrane;cytosol;dendritic spine;glutamatergic synapse;membrane;mitochondrion;nucleoplasm;nucleus;plasma membrane;protein-containing complex;sarcolemma;Schaffer collateral - CA1 synapse;slit diaphragm;synapse;Z disc	Alzheimer disease;Amphetamine addiction;Amyotrophic lateral sclerosis (ALS);Axon guidance;B cell receptor signaling pathway;Calcium signaling pathway;Cellular senescence;cGMP-PKG signaling pathway;C-type lectin receptor signaling pathway;Dopaminergic synapse;Glucagon signaling pathway;Glutamatergic synapse;Human cytomegalovirus infection;Human immunodeficiency virus 1 infection;Human T-cell leuke…	+	Epo_CEpo	Keep	Discard	#NAME?	#NAME?	2	59291	3	120.25	1.90803	0.0250261	0.478711	3.5306	P12816;P20651;P20652;P63329;Q6LDJ7;Q6LDJ8;Q9WUV7;Q9Z1I5	PP2BA_RAT;PP2BB_RAT	Ppp3ca;Ppp3cb	Serine/threonine-protein phosphatase 2B catalytic subunit alpha isoform OS=Rattus norvegicus OX=10116 GN=Ppp3ca PE=1 SV=1
16.2943	16.4293	16.0002	16.548	16.262	16.1875	16.2787	15.892	15.4146	15.489	15.735	actomyosin structure organization;epithelial cell differentiation;negative regulation of ATPase activity	actin binding;calmodulin binding;microtubule binding;protein binding, bridging	actin filament;cytosol;dendrite;dendritic spine;microtubule;neuronal cell body;postsynaptic density		+	Epo_CEpo	Keep	Discard	#NAME?	#NAME?	2	36583	2	72.4	2.63768	0.0112195	0.686399	5.06332	P37397	CNN3_RAT	Cnn3	Calponin-3 OS=Rattus norvegicus OX=10116 GN=Cnn3 PE=1 SV=1
18.9498	19.0833	18.9398	19.4692	19.7305	19.1967	19.3787	18.9022	18.825	18.9196	19.0636	cellular response to interleukin-7	chaperone binding;Hsp70 protein binding;Hsp90 protein binding;protein C-terminus binding	chaperone complex;cytoplasm;myelin sheath;nucleus;protein-containing complex	Chaperones and folding catalysts;Prion diseases	+	Epo_CEpo	Keep	Discard	#NAME?	#NAME?	10	63158	10	668.4	2.26431	0.0175102	0.516201	4.23976	O35814	STIP1_RAT	Stip1	Stress-induced-phosphoprotein 1 OS=Rattus norvegicus OX=10116 GN=Stip1 PE=1 SV=1
15.7593	17.7585	17.7347	16.7225	17.5096	17.9234	17.236	15.7788	15.6531	15.6816	16.1359	mRNA processing;positive regulation of mRNA splicing, via spliceosome;RNA splicing	RNA binding	nucleolus;ribonucleoprotein complex;spliceosomal complex;U12-type spliceosomal complex	Spliceosome	+	Epo_CEpo	Keep	Discard	#NAME?	#NAME?	2	44384	2	172.81	2.85122	0.0085614	1.53552	5.57844	Q6AYL5	SF3B4_RAT	Sf3b4	Splicing factor 3B subunit 4 OS=Rattus norvegicus OX=10116 GN=Sf3b4 PE=2 SV=1
15.1216	15.0785	14.2686	15.6238	16.0133	15.5089	15.6688	13.8968	13.023	14.988	14.6566	multicellular organism development;negative regulation of gluconeogenesis		cytoplasmic vesicle;extracellular region;Golgi apparatus		+	Epo_CEpo	Keep	Discard	#NAME?	#NAME?	1	24983	1	42.7	1.87571	0.0263134	1.56256	3.46941	Q810F4	FAM3C_RAT	Fam3c	Protein FAM3C OS=Rattus norvegicus OX=10116 GN=Fam3c PE=2 SV=1
14.6885	14.3937	13.8542	14.3742	14.4063	14.0308	13.6067	12.2123	10.4013	10.7602	10.0283	blood vessel maturation;cell adhesion;cell migration;cytokine-mediated signaling pathway;inflammatory response;macrophage fusion;neuron projection development;positive regulation of ERK1 and ERK2 cascade;positive regulation of neutrophil apoptotic process;regulation of cell growth;regulation of lamellipodium morphogenesis;response to organic cyclic compound;response to vitamin A;wound healing, sp…	epidermal growth factor receptor binding;hyaluronic acid binding;phosphoprotein binding;protein kinase binding;transmembrane signaling receptor activity	apical plasma membrane;basolateral plasma membrane;cell projection;integral component of membrane;lamellipodium membrane;macrophage migration inhibitory factor receptor complex;microvillus;nucleus;plasma membrane;protein-containing complex		+	Epo_CEpo	Keep	Discard	#NAME?	#NAME?	1	56424	1	29.87	3.1434	0.00596923	3.25397	6.34352	P26051;Q99021	CD44_RAT	Cd44	CD44 antigen OS=Rattus norvegicus OX=10116 GN=Cd44 PE=1 SV=2
18.2227	18.105	18.3764	18.4059	18.5698	18.3649	18.3765	17.425	17.8843	18.0003	17.9794			mitochondrion		+	Epo_CEpo	Keep	Discard	#NAME?	#NAME?	8	33532	8	403.18	2.26731	0.017512	0.607031	4.24603	Q5I0D1	GLOD4_RAT	Glod4	Glyoxalase domain-containing protein 4 OS=Rattus norvegicus OX=10116 GN=Glod4 PE=1 SV=1
13.5128	14.5631	14.8521	14.5852	15.0385	14.8854	15.3112	14.4871	14.3048	14.6266	14.4013	protein palmitoylation	palmitoyltransferase activity;protein-cysteine S-palmitoyltransferase activity	dendrite;integral component of membrane;plasma membrane	Membrane trafficking	+	Epo_CEpo	Keep	Discard	#NAME?	#NAME?	1	78179	1	21.91	1.62524	0.0364436	0.500129	3.00999	Q2THW7	ZDHC5_RAT	Zdhhc5	Palmitoyltransferase ZDHHC5 OS=Rattus norvegicus OX=10116 GN=Zdhhc5 PE=1 SV=1
17.8031	17.9457	18.0213	18.0972	18.1555	17.9326	17.7908	17.5987	17.6851	17.5662	17.5187	negative regulation of angiogenesis;negative regulation of transcription by RNA polymerase II;negative regulation of vascular endothelial growth factor production;selenocysteinyl-tRNA(Sec) biosynthetic process;seryl-tRNA aminoacylation	ATP binding;RNA polymerase II proximal promoter sequence-specific DNA binding;serine-tRNA ligase activity	cytoplasm;nucleus	Amino acid related enzymes;Aminoacyl-tRNA biosynthesis;Transfer RNA biogenesis	+	Epo_CEpo	Keep	Discard	#NAME?	#NAME?	14	59064	14	657.12	2.37787	0.0158621	0.401868	4.48071	Q6P799;Q8CIQ8	SYSC_RAT	Sars	Serine--tRNA ligase, cytoplasmic OS=Rattus norvegicus OX=10116 GN=Sars PE=1 SV=3
15.3248	15.3338	15.0686	15.6763	15.3478	15.2561	15.4728	14.9411	14.6748	14.5428	15.066	intracellular protein transport		cytosol;early endosome membrane;nucleoplasm	Endocytosis;Jak-STAT signaling pathway;Membrane trafficking	+	Epo_CEpo	Keep	Discard	#NAME?	#NAME?	4	57579	4	165.2	2.24588	0.0177391	0.632048	4.20139	Q5XHY7	STAM2_RAT	Stam2	Signal transducing adapter molecule 2 OS=Rattus norvegicus OX=10116 GN=Stam2 PE=2 SV=1
17.37	16.7863	17.1146	17.8093	17.5399	17.743	17.444	16.9029	16.734	16.7727	16.5513	endocytosis;intracellular protein transport	protein transporter activity	AP-2 adaptor complex;plasma membrane	Endocrine and other factor-regulated calcium reabsorption;Endocytosis;Huntington disease;Membrane trafficking;Synaptic vesicle cycle	+	Epo_CEpo	Keep	Discard	#NAME?	#NAME?	4	17178	4	291.38	3.6833	0.00377143	0.893821	7.9728	P62744;P70626;P97626;Q00380	AP2S1_RAT	Ap2s1	AP-2 complex subunit sigma OS=Rattus norvegicus OX=10116 GN=Ap2s1 PE=1 SV=1
15.5648	15.2478	15.3707	15.6567	15.256	14.8383	14.6388	14.0963	14.421	14.3004	14.6925	fatty acid catabolic process;fatty acid metabolic process;negative regulation of blood vessel diameter	amidase activity;anandamide amidohydrolase activity;fatty acid amide hydrolase activity;hydrolase activity, acting on ester bonds;identical protein binding;lipid binding;oleamide hydrolase activity;phospholipid binding;protein homodimerization activity	endoplasmic reticulum membrane;Golgi membrane;integral component of membrane;organelle membrane	Retrograde endocannabinoid signaling	+	Epo_CEpo	Keep	Discard	#NAME?	#NAME?	2	64228	2	94.43	1.498	0.0444257	0.719919	2.78543	P97612;Q5BKA3	FAAH1_RAT	Faah	Fatty-acid amide hydrolase 1 OS=Rattus norvegicus OX=10116 GN=Faah PE=1 SV=1
17.1271	17.3533	16.2818	16.7077	16.8317	16.9312	16.7861	16.1144	15.6381	15.7272	15.9562	L-proline biosynthetic process	identical protein binding;pyrroline-5-carboxylate reductase activity	cytosol	Arginine and proline metabolism	+	Epo_CEpo	Keep	Discard	#NAME?	#NAME?	2	29316	2	107.77	3.72081	0.0039403	0.955239	8.09777	Q5PQJ6	P5CR3_RAT	Pycrl	Pyrroline-5-carboxylate reductase 3 OS=Rattus norvegicus OX=10116 GN=Pycr3 PE=2 SV=1
16.5728	16.59	16.3511	16.5282	16.7841	16.2737	16.43	16.1455	15.9097	15.6698	16.066	nuclear envelope reassembly	DNA binding;lamin binding	chromosome;integral component of membrane;nuclear inner membrane		+	Epo_CEpo	Keep	Discard	#NAME?	#NAME?	5	50304	5	332.35	2.00282	0.0225116	0.556264	3.71292	Q62733	LAP2_RAT;LAP2A_HUMAN	Tmpo	Lamina-associated polypeptide 2, isoform beta OS=Rattus norvegicus OX=10116 GN=Tmpo PE=1 SV=3
20.4725	20.8019	20.5304	20.192	20.3897	20.4649	20.312	19.9906	19.7617	19.8303	19.9405	protein catabolic process;proteolysis;response to nutrient levels	aspartic-type endopeptidase activity;endopeptidase activity;peptide binding	extracellular space;lysosome;melanosome		+	Epo_CEpo	Keep	Discard	#NAME?	#NAME?	15	45165	15	845.87	2.97009	0.00665789	0.458922	5.88085	P24268	CATD_RAT	Ctsd	Cathepsin D OS=Rattus norvegicus OX=10116 GN=Ctsd PE=1 SV=1
13.4873	14.3135	14.0062	13.8901	14.0051	14.0348	13.8591	13.6651	13.5141	13.3355	13.7521	apoptotic DNA fragmentation;base-excision repair;DNA repair;DNA replication;DNA replication, removal of RNA primer;memory;positive regulation of sister chromatid cohesion;retina development in camera-type eye	5'-3' exonuclease activity;5'-flap endonuclease activity;DNA binding;exonuclease activity;flap endonuclease activity;magnesium ion binding;manganese ion binding;RNA-DNA hybrid ribonuclease activity	mitochondrion;nuclear chromosome, telomeric region;nucleolus;nucleoplasm;nucleus;protein-containing complex	Base excision repair;DNA repair and recombination proteins;DNA replication;DNA replication proteins;Exosome;Non-homologous end-joining	+	Epo_CEpo	Keep	Discard	#NAME?	#NAME?	1	42924	1	43.5	2.03181	0.0220321	0.38056	3.76953	Q5XIP6;Q9JHW7	FEN1_RAT	Fen1	Flap endonuclease 1 OS=Rattus norvegicus OX=10116 GN=Fen1 PE=2 SV=1
14.8779	15.8601	16.0035	15.1078	15.4216	16.1536	15.5592	14.5227	14.6802	14.1606	13.6624	androgen receptor signaling pathway;chaperone-mediated protein folding;copper ion transport;embryo implantation;male sex differentiation;negative regulation of microtubule polymerization;negative regulation of microtubule polymerization or depolymerization;negative regulation of neuron projection development;prostate gland development;protein peptidyl-prolyl isomerization;protein-containing compl…	ATP binding;copper-dependent protein binding;FK506 binding;glucocorticoid receptor binding;GTP binding;heat shock protein binding;peptidyl-prolyl cis-trans isomerase activity;phosphoprotein binding;tau protein binding	axonal growth cone;cytoplasm;cytosol;microtubule;mitochondrion;neuron projection;neuronal cell body;nucleoplasm;perinuclear region of cytoplasm;protein-containing complex	Chaperones and folding catalysts;Estrogen signaling pathway	+	Epo_CEpo	Keep	Discard	#NAME?	#NAME?	3	51817	3	136.4	2.2179	0.0178452	1.30405	4.14352	A6IM14;Q8K3U8;Q9QVC8	FKBP4_RAT	Fkbp4	Peptidyl-prolyl cis-trans isomerase FKBP4 OS=Rattus norvegicus OX=10116 GN=Fkbp4 PE=1 SV=3
18.6704	18.8429	18.6569	18.8033	18.9236	19.0743	18.7087	17.4011	17.7299	17.8053	17.6827	embryonic brain development;liver regeneration;negative regulation of apoptotic process;negative regulation of transcription by RNA polymerase II;regulation of translation;ribosomal large subunit assembly;translation	structural constituent of ribosome;translation regulator activity	cytoplasm;cytosol;cytosolic large ribosomal subunit;endoplasmic reticulum;nucleus;protein-containing complex;synapse	Ribosome	+	Epo_CEpo	Keep	Discard	#NAME?	#NAME?	6	25044	6	418.77	4.3165	0	1.2227	10.325	P45634;Q6PDV7	RL10_RAT	Rpl10	60S ribosomal protein L10 OS=Rattus norvegicus OX=10116 GN=Rpl10 PE=1 SV=3
14.3075	14.4592	14.0766	14.8554	14.9273	14.4127	14.5185	9.99083	12.9168	12.8945	13.2965	GMP biosynthetic process;GTP biosynthetic process;response to cold;retina development in camera-type eye	IMP dehydrogenase activity;metal ion binding;nucleotide binding	cytoplasm;nucleus		+	Epo_CEpo	Keep	Discard	#NAME?	#NAME?	3	55600	4	112.58	1.67174	0.0337794	2.40383	3.09345	D3ZLZ7	IMDH1_RAT	Impdh1	Inosine-5'-monophosphate dehydrogenase 1 OS=Rattus norvegicus OX=10116 GN=Impdh1 PE=3 SV=1
24.1379	23.8915	23.9428	24.4119	24.8536	24.2156	24.5287	23.8279	23.5046	23.6906	23.7415	actin filament-based movement;actin-mediated cell contraction;actin-myosin filament sliding;actomyosin structure organization;cardiac muscle contraction;cardiac muscle tissue morphogenesis;cardiac myofibril assembly;cellular response to organonitrogen compound;glomerular mesangial cell development;heart contraction;mesenchyme migration;muscle contraction;muscle filament sliding;negative regulatio…	ADP binding;ATP binding;ATPase activity;myosin binding;protein kinase binding;structural constituent of cytoskeleton	actin cytoskeleton;actin filament;actomyosin, actin portion;blood microparticle;cell body;cytoplasm;cytoskeleton;cytosol;extracellular exosome;extracellular space;filopodium;focal adhesion;glutamatergic synapse;I band;lamellipodium;membrane;protein-containing complex;sarcomere;smooth muscle contractile fiber;stress fiber;striated muscle thin filament;synapse	Adrenergic signaling in cardiomyocytes;Apelin signaling pathway;Cardiac muscle contraction;Cytoskeleton proteins;Dilated cardiomyopathy (DCM);Exosome;Hypertrophic cardiomyopathy (HCM);Relaxin signaling pathway;Vascular smooth muscle contraction	+	Epo_CEpo	Keep	Discard	#NAME?	#NAME?	2	42334	10	826.05	2.78044	0.0106816	0.811306	5.40381	A0JPJ4;P02568;P03996;P04108;P04270;P62738;P68035;P68136;P70476;P99020	ACTC_RAT;ACTS_RAT;ACTA_RAT	ACTA1;ACTA2;ACTC1	Actin, alpha cardiac muscle 1 OS=Rattus norvegicus OX=10116 GN=Actc1 PE=2 SV=1
18.3849	18.2384	17.8264	18.895	18.8694	18.8686	18.6243	17.5055	17.9238	17.4802	18.4063	mRNA transport;negative regulation of vascular endothelial growth factor production;nucleocytoplasmic transport;positive regulation of protein import into nucleus;protein export from nucleus;protein import into nucleus;protein import into nucleus, translocation;protein localization to nuclear pore	identical protein binding;nuclear import signal receptor activity;protein transporter activity;Ran GTPase binding;structural constituent of nuclear pore	cytosol;extracellular exosome;nuclear inner membrane;nuclear membrane;nuclear outer membrane;nuclear pore central transport channel;nucleoplasm		+	Epo_CEpo	Keep	Discard	#NAME?	#NAME?	4	14640	4	201.34	2.31438	0.0172174	0.985406	4.34503	P13662;P61972	NTF2_RAT	NUTF2	Nuclear transport factor 2 OS=Rattus norvegicus OX=10116 GN=Nutf2 PE=1 SV=1
14.7165	14.3815	14.317	15.174	15.1992	14.905	14.9441	14.7891	14.7714	14.5739	14.1705	cerebellar Purkinje cell layer morphogenesis;protein phosphorylation;ubiquinone biosynthetic process	ATP binding;kinase activity	cytosol;extrinsic component of mitochondrial inner membrane;integral component of membrane;mitochondrion;plasma membrane	Protein kinases	+	Epo_CEpo	Keep	Discard	#NAME?	#NAME?	1	59609	1	44.25	1.58907	0.0374134	0.479341	2.94562	Q6AY19	COQ8B_RAT	Coq8b	Atypical kinase COQ8B, mitochondrial OS=Rattus norvegicus OX=10116 GN=Coq8b PE=1 SV=1
16.1131	16.1614	15.7055	16.1018	16.1996	16.1148	16.1601	15.5441	15.2568	15.4526	15.2984	proteasome-mediated ubiquitin-dependent protein catabolic process;protein polyubiquitination;regulation of neuron apoptotic process	ubiquitin protein ligase activity;ubiquitin-protein transferase activity;zinc ion binding	cytoplasm	Ubiquitin system	+	Epo_CEpo	Keep	Discard	#NAME?	#NAME?	5	82402	5	235.6	4.40904	0	0.756089	10.7162	D3ZQG6	TRIM2_RAT	Trim2	Tripartite motif-containing protein 2 OS=Rattus norvegicus OX=10116 GN=Trim2 PE=1 SV=2
14.997	15.5004	15.5299	16.0486	15.9478	15.9802	15.5424	14.179	14.9418	15.1855	15.2628	mitochondrial tRNA 3'-trailer cleavage, endonucleolytic	endonuclease activity;metal ion binding	mitochondrion;nucleus	factors;RNA transport;Transfer RNA biogenesis	+	Epo_CEpo	Keep	Discard	#NAME?	#NAME?	3	93593	3	72.88	1.95628	0.0242687	0.987491	3.62286	Q8CGS5	RNZ2_RAT	Elac2	Zinc phosphodiesterase ELAC protein 2 OS=Rattus norvegicus OX=10116 GN=Elac2 PE=1 SV=1
16.3905	16.6091	16.4317	16.7283	16.878	16.6783	16.4981	15.7583	15.8747	16.0568	16.3218	cellular iron ion homeostasis;citrate metabolic process;liver development;response to iron(II) ion;tricarboxylic acid cycle	3 iron, 4 sulfur cluster binding;4 iron, 4 sulfur cluster binding;aconitate hydratase activity;iron-responsive element binding;iron-sulfur cluster binding;metal ion binding;mRNA 5'-UTR binding;RNA binding	cytosol;endoplasmic reticulum;Golgi apparatus;intracellular membrane-bounded organelle;mitochondrion	Citrate cycle (TCA cycle);Glyoxylate and dicarboxylate metabolism	+	Epo_CEpo	Keep	Discard	#NAME?	#NAME?	3	98750	3	90.16	2.50371	0.0129391	0.69278	4.75722	Q63270	ACOC_RAT	Aco1	Cytoplasmic aconitate hydratase OS=Rattus norvegicus OX=10116 GN=Aco1 PE=1 SV=1
15.6507	14.1756	15.679	16.1055	16	16.026	15.5937	15.084	15.259	15.4922	15.4335	adrenal gland development;aging;cellular response to glucose stimulus;ERK1 and ERK2 cascade;negative regulation of protein catabolic process;osteoblast differentiation;ovarian follicle development;positive regulation of cardiac muscle cell apoptotic process;transforming growth factor beta receptor signaling pathway;wound healing	DNA binding;DNA-binding transcription factor activity;filamin binding;metal ion binding;SMAD binding	cytoplasm;nucleus;protein-containing complex;transcription factor complex	Adherens junction;AGE-RAGE signaling pathway in diabetic complications;Apelin signaling pathway;Cell cycle;Chronic myeloid leukemia;Colorectal cancer;FoxO signaling pathway;Gastric cancer;Hepatitis B;Hepatocellular carcinoma;Hippo signaling pathway;Human T-cell leukemia virus 1 infection;Pancreatic cancer;Pathways in cancer;Signaling pathways regulating pluripotency of stem cells;TGF-beta signali…	+	Epo_CEpo	Keep	Discard	#NAME?	#NAME?	2	61229	2	93.63	2.23222	0.0180858	0.614155	4.17308	O70437	SMAD4_RAT	Smad4	Mothers against decapentaplegic homolog 4 OS=Rattus norvegicus OX=10116 GN=Smad4 PE=1 SV=1
17.6627	17.3683	17.0195	17.4421	17.5929	17.6312	17.6685	16.14	16.9127	16.7368	16.9342	cell redox homeostasis;cellular response to nutrient levels;glycerol ether metabolic process;response to axon injury;response to drug;response to glucose;response to hormone;response to hypoxia;response to organic cyclic compound;response to oxidative stress	protein disulfide oxidoreductase activity;protein-containing complex binding	dendrite;mitochondrion;neuronal cell body;nucleolus	Chaperones and folding catalysts;Fluid shear stress and atherosclerosis;NOD-like receptor signaling pathway	+	Epo_CEpo	Keep	Discard	#NAME?	#NAME?	1	18392	1	65.36	2.47693	0.0139661	0.902775	4.69749	P97615	THIOM_RAT	Txn2	Thioredoxin, mitochondrial OS=Rattus norvegicus OX=10116 GN=Txn2 PE=2 SV=1
15.7638	15.8056	15.9956	15.8982	15.7373	16.3605	15.7532	12.6773	13.3784	13.1658	12.876	angiogenesis;astrocyte cell migration;branching morphogenesis of an epithelial tube;chondrocyte proliferation;collagen catabolic process;craniofacial suture morphogenesis;embryonic cranial skeleton morphogenesis;endochondral ossification;endodermal cell differentiation;endothelial cell proliferation;head development;lung development;male gonad development;negative regulation of focal adhesion ass…	integrin binding;metalloaminopeptidase activity;metalloendopeptidase activity;zinc ion binding	cytoplasm;cytosol;extracellular matrix;extracellular space;integral component of membrane;intermediate filament cytoskeleton;macropinosome;melanosome;nucleus;plasma membrane	GnRH signaling pathway;Parathyroid hormone synthesis, secretion and action;Peptidases;TNF signaling pathway	+	Epo_CEpo	Keep	Discard	#NAME?	#NAME?	1	66323	1	33.71	5.02726	0	2.9129	13.7019	Q10739;Q6IN06	MMP14_RAT	Mmp14	Matrix metalloproteinase-14 OS=Rattus norvegicus OX=10116 GN=Mmp14 PE=2 SV=2
16.2383	16.2324	15.9948	16.7965	16.8438	16.4636	16.6773	16.1688	16.1161	16.2389	16.4382	cellular response to menadione;deadenylation-dependent decapping of nuclear-transcribed mRNA;mRNA cis splicing, via spliceosome;negative regulation of programmed cell death	m7G(5')pppN diphosphatase activity;RNA 7-methylguanosine cap binding	cytoplasm;nucleus;P-body	Messenger RNA biogenesis;RNA degradation	+	Epo_CEpo	Keep	Discard	#NAME?	#NAME?	5	38804	5	192.18	2.20813	0.0183131	0.45481	4.1234	Q8K4F7	DCPS_RAT	Dcps	m7GpppX diphosphatase OS=Rattus norvegicus OX=10116 GN=Dcps PE=2 SV=1
15.7774	15.9618	14.3208	15.8994	15.5534	15.7602	15.7969	13.7577	13.7548	13.7288	15.1724			cytoplasm;cytoskeleton	Cytoskeleton proteins	+	Epo_CEpo	Keep	Discard	#NAME?	#NAME?	1	48529	1	30.68	2.4025	0.0154466	1.64904	4.53403	Q5PQJ7	TBCEL_RAT	Tbcel	Tubulin-specific chaperone cofactor E-like protein OS=Rattus norvegicus OX=10116 GN=Tbcel PE=1 SV=1
15.6377	16.4449	16.4501	16.6166	16.9031	16.4826	16.7699	15.6839	15.8903	16.3791	16.233	membrane fusion;negative regulation of transcription, DNA-templated;presynapse to nucleus signaling pathway;white fat cell differentiation	NAD binding;oxidoreductase activity, acting on the CH-OH group of donors, NAD or NADP as acceptor;PDZ domain binding;protein homodimerization activity;transcription corepressor activity;transferase activity, transferring acyl groups	cytoplasm;glutamatergic synapse;nucleus;presynapse;transcriptional repressor complex	Chronic myeloid leukemia;Membrane trafficking;Notch signaling pathway;Pathways in cancer;Wnt signaling pathway	+	Epo_CEpo	Keep	Discard	#NAME?	#NAME?	2	47055	2	115.52	1.91014	0.0250857	0.646446	3.53462	Q9Z2F5	CTBP1_RAT	Ctbp1	C-terminal-binding protein 1 OS=Rattus norvegicus OX=10116 GN=Ctbp1 PE=1 SV=3
16.6578	16.4398	15.9629	16.7029	16.8316	16.2871	16.1794	15.8982	15.6465	16.068	15.2283	phosphatidylinositol phosphorylation	3'(2'),5'-bisphosphate nucleotidase activity;inositol-1,4-bisphosphate 1-phosphatase activity;magnesium ion binding		Sulfur metabolism;Transfer RNA biogenesis	+	Epo_CEpo	Keep	Discard	#NAME?	#NAME?	4	33495	4	163.08	1.77064	0.0298115	0.790027	3.27361	Q9Z1N4	BPNT1_RAT	Bpnt1	3'(2'),5'-bisphosphate nucleotidase 1 OS=Rattus norvegicus OX=10116 GN=Bpnt1 PE=1 SV=1
15.7485	16.2924	16.111	15.6315	15.8135	16.6014	15.327	13.4379	14.3617	14.2228	14.9273	CDP-diacylglycerol metabolic process;phosphatidylinositol biosynthetic process	alcohol binding;carbohydrate binding;CDP-diacylglycerol-inositol 3-phosphatidyltransferase activity;diacylglycerol binding;manganese ion binding	endoplasmic reticulum membrane;Golgi apparatus;Golgi membrane;integral component of membrane;plasma membrane	Glycerophospholipid metabolism;Inositol phosphate metabolism;Phosphatidylinositol signaling system	+	Epo_CEpo	Keep	Discard	#NAME?	#NAME?	3	23939	3	171.5	2.10598	0.0198625	1.60594	3.91638	P70500	CDIPT_RAT	Cdipt	CDP-diacylglycerol--inositol 3-phosphatidyltransferase OS=Rattus norvegicus OX=10116 GN=Cdipt PE=1 SV=1
15.5543	14.9039	15.6882	14.7408	14.7633	15.1874	14.9753	12.0385	12.9407	13.1572	14.7836	positive regulation of dendrite development	metal ion binding;microtubule binding;microtubule plus-end binding;protein homodimerization activity	cytoplasmic microtubule;cytoplasmic vesicle membrane;microtubule plus-end;ruffle	Chromosome and associated proteins;Cytoskeleton proteins;mTOR signaling pathway	+	Epo_CEpo	Keep	Discard	#NAME?	#NAME?	1	148814	1	36.78	1.56448	0.0379901	1.68672	2.9021	Q9JK25	CLIP1_RAT	Clip1	CAP-Gly domain-containing linker protein 1 OS=Rattus norvegicus OX=10116 GN=Clip1 PE=1 SV=2
15.2453	13.2481	13.1817	14.5564	15.9743	14.294	12.7523	11.8694	11.6974	12.4012	10.8035	endoplasmic reticulum to Golgi vesicle-mediated transport;intracellular protein transport;membrane organization;positive regulation of protein exit from endoplasmic reticulum;regulation of COPII vesicle coating;vesicle organization	GTP binding;GTPase activity;metal ion binding	COPII vesicle coat;endoplasmic reticulum;endoplasmic reticulum exit site;endoplasmic reticulum membrane;Golgi cisterna membrane	GTP-binding proteins;Legionellosis;Membrane trafficking;Protein processing in endoplasmic reticulum	+	Epo_CEpo	Keep	Discard	#NAME?	#NAME?	1	22510	2	100.84	1.97328	0.0231777	2.70138	3.65565	Q5HZY2	SAR1B_RAT	Sar1b	GTP-binding protein SAR1b OS=Rattus norvegicus OX=10116 GN=Sar1b PE=2 SV=1
16.5399	16.7986	16.7411	17.0719	17.1242	16.645	16.9004	16.4838	16.53	16.2696	16.2989	cellular response to Thyroid stimulating hormone;maturation of LSU-rRNA;nuclear-transcribed mRNA catabolic process, nonsense-mediated decay;SRP-dependent cotranslational protein targeting to membrane;translation;translational initiation	cadherin binding;RNA binding;structural constituent of ribosome	cytoplasm;cytosol;cytosolic large ribosomal subunit;focal adhesion;membrane;nucleolus;nucleus;polysomal ribosome;ribosome;synapse	Ribosome;Ribosome biogenesis	+	Epo_CEpo	Keep	Discard	#NAME?	#NAME?	4	30148	4	298.29	2.28338	0.0173474	0.539806	4.27968	P11518;P62425	RL7A_RAT	RPL7A	60S ribosomal protein L7a OS=Rattus norvegicus OX=10116 GN=Rpl7a PE=1 SV=2
20.3766	20.2359	20.1392	20.1221	20.2274	19.9977	20.0519	19.5535	19.5561	19.5054	19.7917	cell differentiation;nervous system development;tissue regeneration	protein heterodimerization activity;structural molecule activity	glutamatergic synapse;neurofilament;postsynapse;postsynaptic intermediate filament cytoskeleton		+	Epo_CEpo	Keep	Discard	#NAME?	#NAME?	16	56253	21	1894.69	3.06381	0.00639437	0.498062	6.12775	P23565	AINX_RAT	Ina	Alpha-internexin OS=Rattus norvegicus OX=10116 GN=Ina PE=1 SV=2
15.7249	15.1465	15.2324	15.9169	15.6519	15.3437	15.4766	15.0743	15.0074	15.1639	15.1109	glycerophospholipid catabolic process;N-acylethanolamine metabolic process;phospholipid metabolic process	alkylglycerophosphoethanolamine phosphodiesterase activity;lysophospholipase activity;metal ion binding;phosphoric diester hydrolase activity	endoplasmic reticulum membrane;integral component of membrane;perinuclear region of cytoplasm	Ether lipid metabolism	+	Epo_CEpo	Keep	Discard	#NAME?	#NAME?	1	36187	1	56.77	2.13105	0.0190209	0.508185	3.96665	Q0VGK4	GDPD1_RAT	Gdpd1	Lysophospholipase D GDPD1 OS=Rattus norvegicus OX=10116 GN=Gdpd1 PE=2 SV=1
13.8075	13.6747	13.1236	13.905	14.1653	13.9018	13.7581	13.4282	13.2348	13.578	13.4587	aging;animal organ regeneration;apoptotic process;fructose 1,6-bisphosphate metabolic process;glycolytic process;protein heterotetramerization;protein homotetramerization;response to hypoxia;response to organic cyclic compound;response to organonitrogen compound	fructose-bisphosphate aldolase activity	axon;cytoplasm;postsynaptic cytosol	Chromosome and associated proteins;Exosome;Fructose and mannose metabolism;Glycolysis / Gluconeogenesis;HIF-1 signaling pathway;Membrane trafficking;Pentose phosphate pathway	+	Epo_CEpo	Keep	Discard	#NAME?	#NAME?	1	39658	3	108.21	2.42628	0.0149398	0.507619	4.58586	P09117;Q54AI4;Q63037	ALDOC_RAT	Aldoc	Fructose-bisphosphate aldolase C OS=Rattus norvegicus OX=10116 GN=Aldoc PE=1 SV=3
17.0597	16.4982	17.8013	17.1704	17.6238	17.2478	16.8885	16.6447	16.5462	16.1049	16.1653	acute-phase response;apoptotic process;cellular iron ion homeostasis;cellular response to cAMP;cellular response to follicle-stimulating hormone stimulus;iron ion transport;positive regulation of myelination;positive regulation of oligodendrocyte progenitor proliferation;response to hypoxia;response to lead ion;response to organic cyclic compound	ferric iron binding;ferric iron transmembrane transporter activity	basement membrane;cell tip;extracellular space	Exosome;Ferroptosis;HIF-1 signaling pathway;Mineral absorption	+	Epo_CEpo	Keep	Discard	#NAME?	#NAME?	3	78512	3	126.16	2.28073	0.0173194	0.867349	4.27414	P12346;Q63602;Q64628;Q64630;Q7TNX0	TRFE_RAT	Tf	Serotransferrin OS=Rattus norvegicus OX=10116 GN=Tf PE=1 SV=3
15.8262	15.7246	15.795	15.97	16.0884	15.7273	15.5459	14.4389	15.2927	15.4131	14.9138	deoxyribonucleotide biosynthetic process;DNA replication;mitotic cell cycle;positive regulation of cell proliferation;pyrimidine nucleobase metabolic process	metal ion binding;ribonucleoside-diphosphate reductase activity, thioredoxin disulfide as acceptor	cytosol;nuclear envelope	DNA repair and recombination proteins;Drug metabolism - other enzymes;Glutathione metabolism;p53 signaling pathway;Purine metabolism;Pyrimidine metabolism	+	Epo_CEpo	Keep	Discard	#NAME?	#NAME?	5	45295	5	194.33	1.76408	0.0300486	0.818278	3.26154	Q4KLN6	RIR2_RAT	Rrm2	Ribonucleoside-diphosphate reductase subunit M2 OS=Rattus norvegicus OX=10116 GN=Rrm2 PE=2 SV=1
21.7818	22.4579	23.9219	22.465	22.9084	23.4534	23.2541	21.4925	21.8555	22.3258	22.5707	astrocyte development;Bergmann glial cell differentiation;cell differentiation involved in embryonic placenta development;extracellular matrix organization;extrinsic apoptotic signaling pathway;hepatocyte apoptotic process;intermediate filament organization;long-term synaptic potentiation;negative regulation of neuron projection development;neuron projection regeneration;positive regulation of gl…	identical protein binding;integrin binding;kinase binding;protein-containing complex binding;scaffold protein binding;structural constituent of cytoskeleton;structural molecule activity	apicolateral plasma membrane;astrocyte end-foot;astrocyte projection;cell body;cell-cell junction;costamere;cytoplasmic side of lysosomal membrane;dystrophin-associated glycoprotein complex;intermediate filament;keratin filament;myelin sheath;nuclear matrix;nucleoplasm;sarcolemma;Z disc	Cytoskeleton proteins;Exosome;Jak-STAT signaling pathway;Membrane trafficking	+	Epo_CEpo	Keep	Discard	#NAME?	#NAME?	24	53985	28	2429.57	1.59821	0.0375122	0.959126	2.96184	P47819;Q10758;Q5WPB3;Q6IG04;Q6IG12;Q7TQ31;Q9R1Q3;Q9Z2S0	K2C8_RAT;K2C7_RAT;GFAP_RAT;K2C72_RAT	Gfap;Krt7;Krt72;Krt8	Keratin, type II cytoskeletal 8 OS=Rattus norvegicus OX=10116 GN=Krt8 PE=1 SV=3
17.7839	17.4269	17.3546	18.1451	18.0823	17.8908	18.0082	17.6883	17.468	17.2466	17.7449	histone mRNA metabolic process;import into nucleus;mRNA splicing, via spliceosome;protein methylation;RNA splicing;spliceosomal snRNP assembly;termination of RNA polymerase II transcription	histone pre-mRNA DCP binding;RNA binding;telomerase RNA binding	catalytic step 2 spliceosome;cytoplasm;cytosol;histone pre-mRNA 3'end processing complex;methylosome;nucleoplasm;nucleus;small nuclear ribonucleoprotein complex;SMN-Sm protein complex;spliceosomal complex;telomerase holoenzyme complex;U1 snRNP;U12-type spliceosomal complex;U2 snRNP;U2-type catalytic step 2 spliceosome;U2-type precatalytic spliceosome;U2-type prespliceosome;U4 snRNP;U4/U6 x U5 tri…	DNA replication proteins;snRNP components;Spliceosome;Systemic lupus erythematosus;tri-snRNP components	+	Epo_CEpo	Keep	Discard	#NAME?	#NAME?	6	24765	6	311.96	2.10785	0.0199195	0.494637	3.92011	P14678;Q15490;Q6IB35;Q9UIS5	RSMB_HUMAN	SNRPB	Small nuclear ribonucleoprotein-associated proteins B and B' OS=Homo sapiens OX=9606 GN=SNRPB PE=1 SV=2
17.4948	17.482	17.3646	17.9237	18.1923	17.8229	17.9762	17.1117	17.4399	17.3977	17.7851	9-cis-retinoic acid metabolic process;cellular response to fatty acid;cellular response to hormone stimulus;estrous cycle;ethanol catabolic process;kidney development;liver development;midgut development;negative regulation of apoptotic process;negative regulation of cold-induced thermogenesis;oxidation-reduction process;protein homotetramerization;response to drug;response to estradiol;response …	3-chloroallyl aldehyde dehydrogenase activity;aldehyde dehydrogenase (NAD) activity;benzaldehyde dehydrogenase (NAD+) activity;glyceraldehyde-3-phosphate dehydrogenase (NAD+) (non-phosphorylating) activity;identical protein binding;NAD binding;NADH binding;retinal dehydrogenase activity	cytoplasm;cytosol;mitochondrial matrix;mitochondrion;nucleus	Arginine and proline metabolism;Ascorbate and aldarate metabolism;beta-Alanine metabolism;Fatty acid degradation;Glycerolipid metabolism;Glycolysis / Gluconeogenesis;Histidine metabolism;Lysine degradation;Pyruvate metabolism;Retinol metabolism;Tryptophan metabolism;Valine, leucine and isoleucine degradation	+	Epo_CEpo	Keep	Discard	#NAME?	#NAME?	4	56966	6	392.4	1.85998	0.0269455	0.545177	3.4398	O09184;P11884;P51647;Q6Q288;Q6Q289;Q6Q290;Q8K3V8;Q91ZD7	ALDH2_RAT;AL1A1_RAT	Aldh1a1;Aldh2	Aldehyde dehydrogenase, mitochondrial OS=Rattus norvegicus OX=10116 GN=Aldh2 PE=1 SV=1
15.573	15.3956	15.3165	15.8991	15.6146	15.2861	15.1725	14.7811	14.2807	14.762	15.2004	cell-cell adhesion;establishment or maintenance of epithelial cell apical/basal polarity;neurotransmitter receptor transport postsynaptic membrane to endosome;neurotransmitter receptor transport, endosome to postsynaptic membrane;positive regulation of neuron projection development;receptor clustering;receptor localization to synapse;response to organic cyclic compound	ionotropic glutamate receptor binding;protein C-terminus binding	axon initial segment;basolateral plasma membrane;cell junction;cell-cell adherens junction;cell-cell junction;cytoplasm;dendritic spine;filopodium;glutamatergic synapse;integral component of postsynaptic density membrane;neuron projection;plasma membrane;postsynaptic density;synapse		+	Epo_CEpo	Keep	Discard	#NAME?	#NAME?	1	168028	1	30.7	1.59117	0.0376718	0.73702	2.94935	P70587;Q9JI42	LRRC7_RAT	Lrrc7	Leucine-rich repeat-containing protein 7 OS=Rattus norvegicus OX=10116 GN=Lrrc7 PE=1 SV=2
17.0036	16.5492	17.2875	17.4454	17.5456	17.0518	17.5037	17.0173	16.9773	17.1124	16.6888	axonogenesis;cellular response to antibiotic;cellular response to insulin stimulus;endoplasmic reticulum tubular network organization;endosomal transport;establishment of neuroblast polarity;establishment of protein localization to endoplasmic reticulum membrane;Golgi to plasma membrane protein transport;Golgi to plasma membrane transport;intracellular protein transport;polarized epithelial cell …	GDP binding;GDP-dissociation inhibitor binding;GTP binding;GTPase activity;myosin V binding	anchored component of synaptic vesicle membrane;cilium;endoplasmic reticulum membrane;endoplasmic reticulum tubular network;endosome;Golgi apparatus;insulin-responsive compartment;membrane;perinuclear region of cytoplasm;phagocytic vesicle membrane;plasma membrane;recycling endosome;recycling endosome membrane;synaptic vesicle;trans-Golgi network		+	Epo_CEpo	Keep	Discard	#NAME?	#NAME?	2	23072	4	248.06	1.62287	0.0364991	0.43768	3.00577	P35281	RAB10_RAT	Rab10	Ras-related protein Rab-10 OS=Rattus norvegicus OX=10116 GN=Rab10 PE=1 SV=1
16.1098	15.9923	15.7436	15.6334	16.0468	15.536	14.9621	13.8412	10.2766	11.2451	13.0752	N-terminal peptidyl-glutamic acid acetylation;N-terminal peptidyl-serine acetylation;N-terminal protein amino acid acetylation	peptide alpha-N-acetyltransferase activity;peptide-glutamate-N-acetyltransferase activity;peptide-serine-N-acetyltransferase activity	NatA complex;nucleus	Chromosome and associated proteins	+	Epo_CEpo	Keep	Discard	#NAME?	#NAME?	1	27890	1	52.3	2.17161	0.0186135	3.43504	4.04873	Q4V8K3	NAA11_RAT	Naa11	N-alpha-acetyltransferase 11 OS=Rattus norvegicus OX=10116 GN=Naa11 PE=2 SV=1
17.4221	17.7371	17.6753	17.8612	17.883	17.6706	17.7608	17.4774	17.3936	16.8184	17.3263	cell redox homeostasis;intrinsic apoptotic signaling pathway in response to endoplasmic reticulum stress;negative regulation of protein phosphorylation;protein folding in endoplasmic reticulum;ubiquitin-dependent ERAD pathway	ATPase activator activity;ATPase binding;chaperone binding;Hsp70 protein binding;misfolded protein binding;oxidoreductase activity, acting on a sulfur group of donors, disulfide as acceptor;protein disulfide oxidoreductase activity	endoplasmic reticulum chaperone complex;endoplasmic reticulum lumen	Chaperones and folding catalysts;Membrane trafficking;Protein processing in endoplasmic reticulum	+	Epo_CEpo	Keep	Discard	#NAME?	#NAME?	4	92058	5	191.73	1.86816	0.0269748	0.539979	3.45517	Q498R3	DJC10_RAT	Dnajc10	DnaJ homolog subfamily C member 10 OS=Rattus norvegicus OX=10116 GN=Dnajc10 PE=2 SV=2
16.1553	16.4043	16.0737	15.3659	16.1382	16.0753	15.7875	14.7085	15.1261	15.5205	14.8041	rRNA processing	rRNA primary transcript binding;snoRNA binding	fibrillar center;Mpp10 complex;nucleolus;small-subunit processome	Ribosome biogenesis;Ribosome biogenesis in eukaryotes	+	Epo_CEpo	Keep	Discard	#NAME?	#NAME?	1	33750	1	24.13	1.7054	0.0324	0.801911	3.15434	Q5PQR5	IMP4_RAT	Imp4	U3 small nucleolar ribonucleoprotein protein IMP4 OS=Rattus norvegicus OX=10116 GN=Imp4 PE=2 SV=1
20.307	19.9049	20.4302	20.2767	20.4264	20.0295	19.9817	19.4344	19.8203	19.6726	19.6255	gene silencing by RNA;miRNA catabolic process;regulation of cell cycle process;RNA catabolic process	endoribonuclease activity;nuclease activity;RISC complex binding;RNA binding;transcription coactivator activity	cytoplasm;cytosol;dense body;melanosome;nucleus;RISC complex	Viral carcinogenesis	+	Epo_CEpo	Keep	Discard	#NAME?	#NAME?	29	102573	30	1653.54	2.19841	0.0184201	0.540349	4.10346	P97693;Q66X93;Q6IN40	SND1_RAT	Snd1	Staphylococcal nuclease domain-containing protein 1 OS=Rattus norvegicus OX=10116 GN=Snd1 PE=1 SV=1
15.1475	15.1803	14.9377	15.1502	15.1457	15.171	14.6171	8.36405	10.2011	11.932	13.7754	retrograde protein transport, ER to cytosol;ubiquitin-dependent ERAD pathway	ubiquitin binding;ubiquitin-protein transferase activator activity	Hrd1p ubiquitin ligase ERAD-L complex;integral component of endoplasmic reticulum membrane;membrane	Cell motility	+	Epo_CEpo	Keep	Discard	#NAME?	#NAME?	1	46570	1	78	1.83108	0.0276681	3.95285	3.38566	A1L134	AUP1_RAT	Aup1	Ancient ubiquitous protein 1 OS=Rattus norvegicus OX=10116 GN=Aup1 PE=2 SV=1
18.724	18.8767	18.7003	18.6511	18.8463	18.4299	18.5857	17.6951	17.6822	17.5291	17.8321	axon guidance;cell adhesion;dendrite self-avoidance;homophilic cell adhesion via plasma membrane adhesion molecules;plasma membrane lactate transport	cell-cell adhesion mediator activity	axon;cell junction;integral component of plasma membrane;plasma membrane;synapse		+	Epo_CEpo	Keep	Discard	#NAME?	#NAME?	5	37438	5	311.75	3.94705	0	0.943666	8.888	O88775	EMB_RAT	Emb	Embigin OS=Rattus norvegicus OX=10116 GN=Emb PE=1 SV=1
16.0901	16.2889	16.3919	15.8795	16.0567	16.0972	16.0294	15.4888	15.6722	15.4336	14.9177	mRNA splicing, via spliceosome;regulation of alternative mRNA splicing, via spliceosome;RNA splicing		cytoplasm;nuclear speck;nucleus;U2-type precatalytic spliceosome	Spliceosome	+	Epo_CEpo	Keep	Discard	#NAME?	#NAME?	3	58141	3	183.58	2.03897	0.021973	0.637624	3.78359	Q99M63	SMU1_RAT	Smu1	WD40 repeat-containing protein SMU1 OS=Rattus norvegicus OX=10116 GN=Smu1 PE=2 SV=1
18.7661	19.0349	18.8802	19.0097	19.042	19.0068	19.1258	18.1427	18.2212	18.4375	18.6216	chaperone cofactor-dependent protein refolding	adenyl-nucleotide exchange factor activity;alpha-tubulin binding;ATP binding	cytosol;microtubule;nucleoplasm;nucleus;protein-containing complex	Chaperones and folding catalysts;Protein processing in endoplasmic reticulum	+	Epo_CEpo	Keep	Discard	#NAME?	#NAME?	12	97327	14	938.61	3.08035	0.00643972	0.690321	6.1721	Q66HA8	HS105_RAT	Hsph1	Heat shock protein 105 kDa OS=Rattus norvegicus OX=10116 GN=Hsph1 PE=1 SV=1
13.5627	13.6154	13.4212	13.8762	15.0428	14.177	14.7219	12.5277	13.6354	13.2757	13.3268	activation of GTPase activity;cellular protein modification process;intracellular protein transport;protein de-ADP-ribosylation	ADP-ribosylarginine hydrolase activity;GTPase activator activity;magnesium ion binding;potassium ion binding;Rab GTPase binding	cell	Enzymes with EC numbers	+	Epo_CEpo	Keep	Discard	#NAME?	#NAME?	1	40220	1	63.62	1.93491	0.0242816	1.26303	3.58186	Q02589;Q66H27	ADPRH_RAT	Adprh	[Protein ADP-ribosylarginine] hydrolase OS=Rattus norvegicus OX=10116 GN=Adprh PE=1 SV=2
16.6923	16.545	17.2379	17.1075	17.2571	16.6636	17.0315	16.7579	16.5752	15.8932	16.4079	embryo implantation	brain-derived neurotrophic factor binding;endopeptidase inhibitor activity;nerve growth factor binding;protein-containing complex binding;serine-type endopeptidase inhibitor activity	collagen-containing extracellular matrix;extracellular region;extracellular space		+	Epo_CEpo	Keep	Discard	#NAME?	#NAME?	1	167116	1	58.87	1.44744	0.0481437	0.60638	2.69756	Q61838	PZP_MOUSE	Pzp	Pregnancy zone protein OS=Mus musculus OX=10090 GN=Pzp PE=1 SV=3
16.9587	17.0515	16.8777	17.2807	17.5432	17.2617	17.2978	16.5577	16.6873	16.734	16.8827	brain development;cerebellum development;digestive tract development;heart development;kidney development;skeletal muscle tissue development	ATP binding;cardiolipin binding;creatine kinase activity;protein homodimerization activity	contact site;mitochondrial inner membrane;mitochondrion;perikaryon		+	Epo_CEpo	Keep	Discard	#NAME?	#NAME?	5	47398	5	183.19	3.26649	0.00482883	0.630417	6.68882	P09605;P25809	KCRU_RAT;KCRS_RAT	Ckmt1;Ckmt2	Creatine kinase U-type, mitochondrial OS=Rattus norvegicus OX=10116 GN=Ckmt1 PE=1 SV=1
16.8328	16.5051	16.3735	16.7751	16.6478	16.8011	16.626	16.1704	15.7613	16.3208	16.3466	DNA replication;nucleosome assembly;nucleosome disassembly	chromatin binding;DNA replication origin binding;histone binding	chromosome;nucleolus;nucleus	Ribosome biogenesis	+	Epo_CEpo	Keep	Discard	#NAME?	#NAME?	2	49537	2	141.64	2.12582	0.0193765	0.56271	3.95614	Q5XI13	GRWD1_RAT	Grwd1	Glutamate-rich WD repeat-containing protein 1 OS=Rattus norvegicus OX=10116 GN=Grwd1 PE=2 SV=1
13.7137	12.2127	12.058	13.3201	13.627	12.9857	13.3921	8.77797	9.68902	11.1495	12.6	anaphase-promoting complex-dependent catabolic process;cell cycle;cell division;positive regulation of mitotic metaphase/anaphase transition;protein K11-linked ubiquitination	ubiquitin protein ligase activity	anaphase-promoting complex	Cell cycle;Chromosome and associated proteins;Human T-cell leukemia virus 1 infection;IL-17 signaling pathway;Oocyte meiosis;Progesterone-mediated oocyte maturation;Ubiquitin mediated proteolysis;Ubiquitin system	+	Epo_CEpo	Keep	Discard	#NAME?	#NAME?	1	82371	1	46.96	1.76881	0.0297271	2.7771	3.27024	A1L1K3	APC5_RAT	Anapc5	Anaphase-promoting complex subunit 5 OS=Rattus norvegicus OX=10116 GN=Anapc5 PE=2 SV=1
18.1407	17.5932	17.99	18.4078	18.2477	18.0242	17.919	16.9956	16.8436	17.2861	17.315	endoplasmic reticulum organization;Golgi organization;positive regulation of endoplasmic reticulum tubular network organization;protein homooligomerization	GTP binding;GTPase activity;identical protein binding	endoplasmic reticulum;endoplasmic reticulum tubular network;endoplasmic reticulum tubular network membrane;integral component of membrane	Membrane trafficking	+	Epo_CEpo	Keep	Discard	#NAME?	#NAME?	8	61004	9	607	3.21748	0.00559322	1.03959	6.54961	Q0ZHH6	ATLA3_RAT	Atl3	Atlastin-3 OS=Rattus norvegicus OX=10116 GN=Atl3 PE=2 SV=2
12.923	13.9492	12.6911	13.7252	14.2915	13.5498	13.5495	9.46574	11.8745	10.9038	13.2553			integral component of membrane		+	Epo_CEpo	Keep	Discard	#NAME?	#NAME?	1	51146	1	25.29	1.58603	0.0372585	2.40415	2.94023	Q499P8	RUS1_RAT	0	RUS1 family protein C16orf58 homolog OS=Rattus norvegicus OX=10116 PE=2 SV=1
18.2199	17.8809	17.9992	18.6204	19.0819	18.3478	18.2593	17.2261	17.5744	17.4349	18.1212		chemokine binding	integral component of membrane;plasma membrane		+	Epo_CEpo	Keep	Discard	#NAME?	#NAME?	1	16831	1	65.59	2.0038	0.0224352	0.988217	3.71482	Q6P742	PLP2_RAT	Plp2	Proteolipid protein 2 OS=Rattus norvegicus OX=10116 GN=Plp2 PE=2 SV=1
18.6303	18.7823	18.7689	18.5966	18.8096	18.7393	18.8133	18.0275	18.0347	17.9759	18.5868	apoptotic mitochondrial changes;cardiac ventricle development;cellular response to calcium ion;cellular response to cytokine stimulus;cellular response to ethanol;cellular response to follicle-stimulating hormone stimulus;cellular response to glucose stimulus;cellular response to insulin stimulus;cellular response to steroid hormone stimulus;heart development;meiotic cell cycle;mesoderm developme…	beta-2 adrenergic receptor binding;enzyme binding;GABA receptor binding;ion channel binding;metal ion binding;phosphoprotein phosphatase activity;protein antigen binding;protein C-terminus binding;protein dimerization activity;protein domain specific binding;protein heterodimerization activity;protein kinase B binding;protein kinase binding;protein phosphatase 2A binding;protein phosphatase bindi…	chromosome, centromeric region;cytoplasm;cytosol;membrane raft;neuron projection;nucleus;plasma membrane;postsynaptic density;protein phosphatase type 2A complex;spindle pole;synapse;terminal bouton	Adrenergic signaling in cardiomyocytes;AMPK signaling pathway;Autophagy - animal;Autophagy - other;Chagas disease (American trypanosomiasis);Chromosome and associated proteins;Dopaminergic synapse;Exosome;Hepatitis C;Hippo signaling pathway;Human papillomavirus infection;Long-term depression;mRNA surveillance pathway;Oocyte meiosis;PI3K-Akt signaling pathway;Protein phosphatases and associated pr…	+	Epo_CEpo	Keep	Discard	#NAME?	#NAME?	7	36156	9	580.83	2.05735	0.0216393	0.583475	3.81979	O88591;P11082;P13353;P62716;P63331;Q6LDK0	PP2AA_RAT;PP2AB_RAT	PPP2CB	Serine/threonine-protein phosphatase 2A catalytic subunit alpha isoform OS=Rattus norvegicus OX=10116 GN=Ppp2ca PE=1 SV=1
11.5454	11.5143	11.2706	11.9422	11.618	11.5701	11.7259	11.1613	10.6881	10.9487	11.2643	proline catabolic process to glutamate	1-pyrroline-5-carboxylate dehydrogenase activity;aldehyde dehydrogenase (NAD) activity;identical protein binding	mitochondrial matrix		+	Epo_CEpo	Keep	Discard	#NAME?	#NAME?	1	62286	1	34.99	2.43178	0.0148988	0.698452	4.5979	P0C2X9	AL4A1_RAT	Aldh4a1	Delta-1-pyrroline-5-carboxylate dehydrogenase, mitochondrial OS=Rattus norvegicus OX=10116 GN=Aldh4a1 PE=1 SV=1
14.0991	12.7932	12.6169	15.5448	14.8447	13.7651	15.0163	10.0539	13.3213	11.2936	13.6014		calcium ion binding	membrane raft		+	Epo_CEpo	Keep	Discard	#NAME?	#NAME?	1	26743	1	23.7	1.59055	0.0375422	2.72516	2.94824	Q4FZY0	EFHD2_RAT	Efhd2	EF-hand domain-containing protein D2 OS=Rattus norvegicus OX=10116 GN=Efhd2 PE=1 SV=1
20.3488	19.5584	19.509	19.6874	19.6872	19.6631	19.3833	17.9109	18.4559	18.6063	18.6069	benzene-containing compound metabolic process;cell redox homeostasis;cellular response to copper ion;cellular response to hyperoxia;halogen metabolic process;hydrogen peroxide catabolic process;NADPH oxidation;placenta development;positive regulation of cell death;protein tetramerization;response to axon injury;response to drug;response to hyperoxia;response to oxidative stress;response to seleni…	electron transfer activity;flavin adenine dinucleotide binding;mercury ion binding;NAD(P)H oxidase activity;protein homodimerization activity;selenate reductase activity;thioredoxin-disulfide reductase activity	cytoplasm;cytosol;mitochondrion;neuronal cell body		+	Epo_CEpo	Keep	Discard	#NAME?	#NAME?	8	55435	9	774.77	3.26393	0.00474336	1.21024	6.68148	O89049;Q5U344;Q9JKZ3;Q9JKZ4;Q9R1I3	TRXR1_RAT	Txnrd1	Thioredoxin reductase 1, cytoplasmic OS=Rattus norvegicus OX=10116 GN=Txnrd1 PE=1 SV=5
17.6084	17.6811	17.3269	17.5831	17.5809	17.8066	17.6201	16.5576	16.7266	16.6725	17.638	aging;apoptotic mitochondrial changes;cellular response to fibroblast growth factor stimulus;cellular response to follicle-stimulating hormone stimulus;cellular response to glucose stimulus;cellular response to hepatocyte growth factor stimulus;cellular response to leukemia inhibitory factor;cellular response to thyroxine stimulus;cysteine metabolic process;glutamate metabolic process;glutathione…	enzyme regulator activity;glutamate-cysteine ligase activity;glutamate-cysteine ligase catalytic subunit binding;protein heterodimerization activity	glutamate-cysteine ligase complex	Cysteine and methionine metabolism;Ferroptosis;Glutathione metabolism	+	Epo_CEpo	Keep	Discard	#NAME?	#NAME?	5	30871	5	255.12	1.5863	0.037322	0.748997	2.94071	P48508	GSH0_RAT	Gclm	Glutamate--cysteine ligase regulatory subunit OS=Rattus norvegicus OX=10116 GN=Gclm PE=1 SV=1
18.8446	19.1005	19.3756	18.9637	19.337	19.2348	19.145	18.0133	18.3483	18.3384	18.2644	acetyl-CoA biosynthetic process from pyruvate;glucose metabolic process;tricarboxylic acid cycle	pyruvate dehydrogenase (acetyl-transferring) activity;pyruvate dehydrogenase activity	mitochondrial pyruvate dehydrogenase complex;mitochondrion;pyruvate dehydrogenase complex		+	Epo_CEpo	Keep	Discard	#NAME?	#NAME?	11	43883	11	559.01	3.79402	0.0020339	0.929017	8.34654	P26284	ODPA_RAT	Pdha1	Pyruvate dehydrogenase E1 component subunit alpha, somatic form, mitochondrial OS=Rattus norvegicus OX=10116 GN=Pdha1 PE=1 SV=2
13.1217	13.0409	13.2198	14.6991	15.3789	14.8592	15.0831	9.92941	11.0263	9.75804	12.438	immortalization of host cell;intracellular signal transduction;MAPK cascade;protein phosphorylation;regulation of proteasomal ubiquitin-dependent protein catabolic process;regulation of TOR signaling	ATP binding;MAP kinase kinase kinase activity;metal ion binding;protein serine/threonine kinase activity	cytosol;mitochondrion	Acute myeloid leukemia;Alcoholism;Bladder cancer;Breast cancer;Chronic myeloid leukemia;Colorectal cancer;EGFR tyrosine kinase inhibitor resistance;Endocrine resistance;Endometrial cancer;ErbB signaling pathway;FoxO signaling pathway;Gastric cancer;Glioma;Hepatitis B;Hepatitis C;Hepatocellular carcinoma;Insulin signaling pathway;Long-term depression;Long-term potentiation;MAPK signaling pathway;M…	+	Epo_CEpo	Keep	Discard	#NAME?	#NAME?	1	68193	1	45.55	3.25	0.00470175	4.21713	6.64171	P14056	ARAF_RAT	Araf	Serine/threonine-protein kinase A-Raf OS=Rattus norvegicus OX=10116 GN=Araf PE=1 SV=1
14.3926	14.4819	14.3833	14.5362	14.5567	14.4567	14.5356	14.0345	14.002	13.8399	14.2366	actin cytoskeleton organization;activation of GTPase activity;cell adhesion;cellular response to epidermal growth factor stimulus;cellular response to fibroblast growth factor stimulus;cellular response to platelet-derived growth factor stimulus;male genitalia development;mitotic cytokinesis;negative regulation of apoptotic process;negative regulation of cell adhesion;negative regulation of cell-…	GTPase activator activity;ion channel binding;kinase binding;platelet-derived growth factor receptor binding;protein kinase B binding;protein tyrosine kinase binding;protein-containing complex binding;receptor tyrosine kinase binding;transcription factor binding	cytosol;membrane;nuclear membrane;plasma membrane	Axon guidance;MAPK signaling pathway;Ras signaling pathway	+	Epo_CEpo	Keep	Discard	#NAME?	#NAME?	3	116336	5	157.98	2.955	0.00657143	0.493038	5.84181	P50904	RASA1_RAT	Rasa1	Ras GTPase-activating protein 1 OS=Rattus norvegicus OX=10116 GN=Rasa1 PE=3 SV=1
14.5388	14.1264	13.8865	14.9469	14.6766	14.5538	15.1956	13.8621	14.0515	14.0281	14.2356	cell division;dopamine receptor signaling pathway;G2/M transition of mitotic cell cycle;mitotic cell cycle;negative regulation of protein dephosphorylation;positive regulation of Ras protein signal transduction	phosphatase inhibitor activity;protein phosphatase 2A binding;protein phosphatase inhibitor activity;protein phosphatase regulator activity	cytoplasm		+	Epo_CEpo	Keep	Discard	#NAME?	#NAME?	2	12285	2	46.36	2.57514	0.0117064	0.798916	4.91886	Q712U5	ARP19_RAT	Arpp19	cAMP-regulated phosphoprotein 19 OS=Rattus norvegicus OX=10116 GN=Arpp19 PE=1 SV=3
19.4072	19.3989	19.3667	19.7423	19.9036	19.6362	19.5395	18.1931	18.8353	19.16	19.4674	cellular response to drug;liver development;L-phenylalanine catabolic process;response to aluminum ion;response to glucagon;response to lead ion;tetrahydrobiopterin biosynthetic process	6,7-dihydropteridine reductase activity;NADH binding;NADPH binding;protein homodimerization activity	cytoplasm;cytosol;neuron projection	Folate biosynthesis	+	Epo_CEpo	Keep	Discard	#NAME?	#NAME?	8	25764	8	867.5	1.50056	0.0443836	0.791405	2.7899	P11348	DHPR_RAT;DHPR_HUMAN	Qdpr	Dihydropteridine reductase OS=Rattus norvegicus OX=10116 GN=Qdpr PE=1 SV=1
11.5844	15.4567	15.0635	14.0064	13.4451	15.2643	14.3691	12.8736	13.0155	13.1123	12.6633	G protein-coupled receptor signaling pathway;negative regulation of cell death;regulation of Rho protein signal transduction	G protein-coupled receptor binding;GTPase activator activity;Rho guanyl-nucleotide exchange factor activity	cytosol;plasma membrane	Human cytomegalovirus infection;Membrane trafficking;Parathyroid hormone synthesis, secretion and action;Pathways in cancer;Platelet activation;Proteoglycans in cancer;Regulation of actin cytoskeleton;Vascular smooth muscle contraction;Yersinia infection	+	Epo_CEpo	Keep	Discard	#NAME?	#NAME?	3	103368	3	175.5	1.85985	0.0268844	1.35507	3.43954	O89074;Q3T9Q7;Q61210;Q80YE8;Q80YE9;Q91VL3	ARHG1_MOUSE;ARHG1_RAT	Arhgef1	Rho guanine nucleotide exchange factor 1 OS=Mus musculus OX=10090 GN=Arhgef1 PE=1 SV=2
15.8342	15.7844	15.4202	16.0205	15.6603	16.0498	15.6796	15.2737	15.527	15.1769	15.5513	transcription by RNA polymerase II	DNA-binding transcription activator activity, RNA polymerase II-specific;protein heterodimerization activity;RNA polymerase II distal enhancer sequence-specific DNA binding;RNA polymerase II proximal promoter sequence-specific DNA binding;transcription factor binding	CCAAT-binding factor complex;nucleoplasm;nucleus;protein-DNA complex	Antigen processing and presentation;Transcription factors;Tuberculosis	+	Epo_CEpo	Keep	Discard	#NAME?	#NAME?	1	37231	1	33.47	1.80842	0.0281516	0.470341	3.34347	Q566C6;Q62725	NFYC_RAT	Nfyc	Nuclear transcription factor Y subunit gamma OS=Rattus norvegicus OX=10116 GN=Nfyc PE=2 SV=1
19.5901	19.4676	19.1338	19.2778	19.6178	19.3274	19.486	18.3343	18.6196	18.76	18.783	aromatic compound catabolic process;cellular response to glucocorticoid stimulus;cellular response to organic substance;diol biosynthetic process;epoxide metabolic process;liver development;response to toxic substance	cis-stilbene-oxide hydrolase activity;enzyme binding;epoxide hydrolase activity	endoplasmic reticulum membrane;integral component of membrane;intracellular membrane-bounded organelle;membrane;organelle membrane;plasma membrane	Bile secretion;Chemical carcinogenesis;Metabolism of xenobiotics by cytochrome P450;Peptidases	+	Epo_CEpo	Keep	Discard	#NAME?	#NAME?	6	52719	6	391.64	3.09934	0.00592806	0.803026	6.22336	P07687	HYEP_RAT	Ephx1	Epoxide hydrolase 1 OS=Rattus norvegicus OX=10116 GN=Ephx1 PE=1 SV=1
14.6914	14.7736	15.0873	15.8059	15.9793	15.5074	15.5093	14.3024	14.2248	14.4768	14.8252	activation of protein kinase activity;calcium-mediated signaling using intracellular calcium source;cellular response to amyloid-beta;cellular response to copper ion;cellular response to drug;learning or memory;modulation of age-related behavioral decline;negative regulation of activated T cell proliferation;negative regulation of amyloid-beta formation;negative regulation of apoptotic process;ne…	amyloid-beta binding;ATP-dependent protein binding;chaperone binding;copper ion binding;cupric ion binding;cuprous ion binding;glycosaminoglycan binding;identical protein binding;ion channel binding;lamin binding;microtubule binding;protease binding;protein-containing complex binding;signaling receptor activity;type 5 metabotropic glutamate receptor binding	anchored component of plasma membrane;cell surface;cytoplasm;cytosol;dendrite;endoplasmic reticulum;Golgi apparatus;inclusion body;membrane;membrane raft;nuclear membrane;plasma membrane;postsynaptic density	CD molecules;Exosome;Ferroptosis;Glycosaminoglycan binding proteins;Glycosylphosphatidylinositol (GPI)-anchored proteins;Prion diseases	+	Epo_CEpo	Keep	Discard	#NAME?	#NAME?	1	28015	1	22.21	3.37928	0.00326531	1.24321	7.01818	P13852;Q549H6	PRIO_RAT	Prnp	Major prion protein OS=Rattus norvegicus OX=10116 GN=Prnp PE=1 SV=2
16.9795	16.2538	15.6156	17.4402	17.3807	16.6999	16.9767	16.6632	16.311	15.9839	16.6597	cell cycle;cell division;clathrin coat assembly;clathrin-dependent endocytosis;endocytosis;intracellular protein transport	clathrin heavy chain binding;GTPase binding;peptide binding;protein-containing complex binding;structural molecule activity	clathrin coat;clathrin coat of coated pit;clathrin coat of trans-Golgi network vesicle;clathrin complex;clathrin vesicle coat;clathrin-coated endocytic vesicle membrane;clathrin-coated pit;clathrin-coated vesicle;plasma membrane;postsynaptic endocytic zone cytoplasmic component;presynaptic endocytic zone membrane;spindle;synaptic vesicle membrane	Bacterial invasion of epithelial cells;Endocrine and other factor-regulated calcium reabsorption;Endocytosis;Exosome;Huntington disease;Lysosome;Membrane trafficking;Synaptic vesicle cycle	+	Epo_CEpo	Keep	Discard	#NAME?	#NAME?	1	27078	1	48.12	1.62688	0.0363943	0.719937	3.01292	P08081	CLCA_RAT	Clta	Clathrin light chain A OS=Rattus norvegicus OX=10116 GN=Clta PE=1 SV=1
13.9253	12.9066	13.7301	14.659	14.7738	14.6428	14.4883	13.6146	14.2056	14.0734	13.5171	negative regulation of phosphatidylcholine biosynthetic process;phosphatidylcholine acyl-chain remodeling;phospholipid biosynthetic process;positive regulation of protein catabolic process;retina development in camera-type eye;surfactant homeostasis	1-acylglycerophosphocholine O-acyltransferase activity;1-alkenylglycerophosphocholine O-acyltransferase activity;1-alkylglycerophosphocholine O-acetyltransferase activity;1-alkylglycerophosphocholine O-acyltransferase activity;calcium ion binding	endoplasmic reticulum;endoplasmic reticulum membrane;Golgi apparatus;Golgi membrane;integral component of membrane;lipid droplet	Ether lipid metabolism;Glycerophospholipid metabolism;Lipid biosynthesis proteins	+	Epo_CEpo	Keep	Discard	#NAME?	#NAME?	1	60408	1	39.29	2.34365	0.0167313	0.788245	4.40728	Q1HAQ0	PCAT1_RAT	Lpcat1	Lysophosphatidylcholine acyltransferase 1 OS=Rattus norvegicus OX=10116 GN=Lpcat1 PE=2 SV=2
15.8916	15.7408	15.8992	16.6589	16.8131	16.5715	16.3201	15.3379	15.6748	15.9688	15.9589	ovarian follicle development	metal ion binding;metallopeptidase activity	endoplasmic reticulum;endoplasmic reticulum membrane;integral component of membrane		+	Epo_CEpo	Keep	Discard	#NAME?	#NAME?	3	100517	3	101.82	2.48882	0.0134936	0.855809	4.72395	Q6UPR8	ERMP1_RAT	Ermp1	Endoplasmic reticulum metallopeptidase 1 OS=Rattus norvegicus OX=10116 GN=Ermp1 PE=1 SV=1
17.7555	17.9358	17.7641	17.4858	17.8176	17.7719	17.8653	17.47	16.9544	17.3383	16.8298	apoptotic mitochondrial changes;ATP metabolic process;ATP synthesis coupled electron transport;cellular respiration;reactive oxygen species metabolic process;regulation of mitochondrial membrane potential	2 iron, 2 sulfur cluster binding;4 iron, 4 sulfur cluster binding;electron transfer activity;metal ion binding;NADH dehydrogenase (ubiquinone) activity	mitochondrial intermembrane space;mitochondrial respiratory chain complex I;myelin sheath;plasma membrane respiratory chain complex I	Alzheimer disease;Huntington disease;Non-alcoholic fatty liver disease (NAFLD);Oxidative phosphorylation;Parkinson disease;Retrograde endocannabinoid signaling;Thermogenesis	+	Epo_CEpo	Keep	Discard	#NAME?	#NAME?	8	80331	8	487.61	1.81836	0.0281202	0.587016	3.36196	Q66HF1	NDUS1_RAT	Ndufs1	NADH-ubiquinone oxidoreductase 75 kDa subunit, mitochondrial OS=Rattus norvegicus OX=10116 GN=Ndufs1 PE=1 SV=1
15.4523	15.5831	15.8949	17.1131	16.6249	15.9569	16.6777	16.0369	15.984	15.4629	15.9125	synapse assembly;synapse organization	PDZ domain binding;protein-containing complex binding	cell junction;cytoskeleton;endoplasmic reticulum;growth cone;membrane;neuronal cell body;postsynaptic density;presynaptic active zone cytoplasmic component;presynaptic membrane;protein-containing complex;synapse;terminal bouton	Membrane trafficking	+	Epo_CEpo	Keep	Discard	#NAME?	#NAME?	1	110721	1	21.19	1.46751	0.0466544	0.744102	2.73235	Q8CIZ0;Q8K3M6	ERC2_RAT	Erc2	ERC protein 2 OS=Rattus norvegicus OX=10116 GN=Erc2 PE=1 SV=1
17.2417	17.3315	17.1719	17.1509	17.1908	17.1325	17.1236	16.272	16.3642	16.0177	16.9058	L-methionine salvage from methylthioadenosine;L-methionine salvage from S-adenosylmethionine	identical protein binding;S-methyl-5-thioribose-1-phosphate isomerase activity	cytosol;fibrillar center;nucleoplasm	Cysteine and methionine metabolism	+	Epo_CEpo	Keep	Discard	#NAME?	#NAME?	4	39848	4	208.19	2.17265	0.0186708	0.759547	4.05085	Q5HZE4	MTNA_RAT	Mri1	Methylthioribose-1-phosphate isomerase OS=Rattus norvegicus OX=10116 GN=Mri1 PE=1 SV=1
15.8351	16.6604	16.8334	16.89	16.7783	16.6973	16.7976	15.0992	15.5489	15.9716	16.0892	regulation of synaptic vesicle exocytosis	serine-type endopeptidase activity;serine-type exopeptidase activity	cytoskeleton;cytosol;Golgi apparatus	Peptidases	+	Epo_CEpo	Keep	Discard	#NAME?	#NAME?	6	84454	6	333.53	2.55654	0.0117818	1.11357	4.87642	Q5HZA6	PPCEL_RAT	Prepl	Prolyl endopeptidase-like OS=Rattus norvegicus OX=10116 GN=Prepl PE=1 SV=2
16.308	16.0339	16.1347	16.455	16.3467	16.4741	16.5474	16.0999	16.0211	15.8934	15.9719	endoplasmic reticulum to Golgi vesicle-mediated transport	Rab guanyl-nucleotide exchange factor activity	endoplasmic reticulum;Golgi apparatus;TRAPP complex	Membrane trafficking	+	Epo_CEpo	Keep	Discard	#NAME?	#NAME?	2	24458	2	98.27	3.58637	0.00338462	0.459232	7.65735	Q4G098;Q69BT7	TPPC4_RAT	Trappc4	Trafficking protein particle complex subunit 4 OS=Rattus norvegicus OX=10116 GN=Trappc4 PE=2 SV=1
16.5134	15.8251	16.2513	16.5269	16.4325	16.3581	16.3527	16.0897	15.8431	15.945	16.173	cellular copper ion homeostasis;cellular response to cisplatin;copper ion import;copper ion import across plasma membrane;drug transmembrane transport	copper ion transmembrane transporter activity;identical protein binding	cytoplasm;integral component of membrane;late endosome;neuronal cell body;plasma membrane;recycling endosome	Mineral absorption;Platinum drug resistance;Transporters	+	Epo_CEpo	Keep	Discard	#NAME?	#NAME?	1	21228	1	97.47	2.52851	0.0123717	0.404817	4.81294	Q53YN6;Q9JK41	COPT1_RAT	Slc31a1	High affinity copper uptake protein 1 OS=Rattus norvegicus OX=10116 GN=Slc31a1 PE=2 SV=1
19.826	19.7567	19.6165	20.2989	20.2254	19.8528	19.9191	19.2239	19.09	19.1998	19.7862	cellular senescence;negative regulation of adipose tissue development;negative regulation of cardiac muscle hypertrophy in response to stress;positive regulation of cell aging;positive regulation of osteoblast differentiation;protein localization to nucleus;response to mechanical stimulus;spermatogenesis	protein phosphatase 1 binding;structural molecule activity	intermediate filament;nuclear envelope;nuclear lamina;nuclear matrix;nucleoplasm;nucleus		+	Epo_CEpo	Keep	Discard	#NAME?	#NAME?	22	74564	24	1882.11	2.10314	0.0199429	0.74907	3.91069	P48679	LMNA_RAT	Lmna	Prelamin-A/C OS=Rattus norvegicus OX=10116 GN=Lmna PE=1 SV=1
17.5061	17.3488	17.5105	17.5919	17.6019	17.5967	17.4501	17.4862	16.7473	16.5914	16.8253	5-phosphoribose 1-diphosphate biosynthetic process;negative regulation of kinase activity;nucleoside metabolic process;nucleotide biosynthetic process;purine nucleotide biosynthetic process	enzyme regulator activity;kinase binding;magnesium ion binding;ribose phosphate diphosphokinase activity	cytoplasm;protein-containing complex;ribose phosphate diphosphokinase complex		+	Epo_CEpo	Keep	Discard	#NAME?	#NAME?	7	39753	7	333.79	1.74523	0.0312016	0.647612	3.22696	Q63417;Q63468	KPRA_RAT	Prpsap1	Phosphoribosyl pyrophosphate synthase-associated protein 1 OS=Rattus norvegicus OX=10116 GN=Prpsap1 PE=1 SV=1
18.2043	18.651	18.9454	19.5072	19.0048	19.9093	18.5225	16.8013	17.1782	16.7375	18.443	liver regeneration;nuclear-transcribed mRNA catabolic process, nonsense-mediated decay;osteoblast differentiation;ribosomal small subunit assembly;ribosomal small subunit biogenesis;ribosomal small subunit export from nucleus;rRNA processing;SRP-dependent cotranslational protein targeting to membrane;translation;translational initiation	DNA binding;RNA binding;structural constituent of ribosome	cytosol;cytosolic small ribosomal subunit;focal adhesion;membrane;nucleoplasm;nucleus;synapse	Ribosome	+	Epo_CEpo	Keep	Discard	#NAME?	#NAME?	1	17029	1	40.76	2.1017	0.0198295	1.94591	3.90783	P11174;P62845	RS15_RAT	RPS15	40S ribosomal protein S15 OS=Rattus norvegicus OX=10116 GN=Rps15 PE=1 SV=2
19.9763	20.1624	19.8364	19.9396	20.15	19.9839	19.7994	18.5619	18.9524	18.9481	19.4303	peptide transport;protein N-linked glycosylation via asparagine	dolichyl-diphosphooligosaccharide-protein glycotransferase activity	integral component of membrane;melanosome;oligosaccharyltransferase complex;rough endoplasmic reticulum		+	Epo_CEpo	Keep	Discard	#NAME?	#NAME?	16	68376	16	898.6	2.68984	0.0108687	0.995035	5.18596	P07153	RPN1_RAT	Rpn1	Dolichyl-diphosphooligosaccharide--protein glycosyltransferase subunit 1 OS=Rattus norvegicus OX=10116 GN=Rpn1 PE=2 SV=1
18.4974	18.689	18.6481	18.4119	18.3822	18.6005	18.473	17.4318	17.8529	17.991	17.9279	cilium assembly;cytoskeleton-dependent cytokinesis;protein heterooligomerization;regulation of synapse organization	GTP binding;GTPase activity;protein-containing complex scaffold activity	axon;cell junction;dendritic spine;GABA-ergic synapse;glutamatergic synapse;microtubule cytoskeleton;postsynapse;postsynaptic specialization of symmetric synapse;septin complex;septin ring;stress fiber	Bacterial invasion of epithelial cells;Cytoskeleton proteins;Exosome	+	Epo_CEpo	Keep	Discard	#NAME?	#NAME?	4	50005	7	334.4	2.57824	0.0115741	0.665969	4.92595	B3DMA8;B3GNI4;B3GNI6	SEP11_RAT	43719	Septin-11 OS=Rattus norvegicus OX=10116 GN=Sept11 PE=1 SV=1
19.0632	17.2135	17.5646	18.8223	18.9386	19.2042	17.2589	17.7086	16.4937	16.4455	17.317		3'-5'-exoribonuclease activity;nucleic acid binding	mitochondrial intermembrane space;mitochondrial matrix;mitochondrion	Messenger RNA biogenesis;Ribosome biogenesis;Ribosome biogenesis in eukaryotes	+	Epo_CEpo	Keep	Discard	#NAME?	#NAME?	1	26963	1	79.18	1.5651	0.0380431	1.56477	2.90319	Q5U1X1	ORN_RAT	Rexo2	Oligoribonuclease, mitochondrial OS=Rattus norvegicus OX=10116 GN=Rexo2 PE=2 SV=1
20.2869	19.8274	19.7875	20.1744	20.3867	20.3923	19.8877	19.5999	19.5008	19.3801	20.049	aldehyde catabolic process;carbohydrate metabolic process;erythrocyte homeostasis;gluconeogenesis;glucose 6-phosphate metabolic process;glucose homeostasis;glycolytic process;in utero embryonic development;learning or memory;mesoderm formation;methylglyoxal biosynthetic process;negative regulation of cysteine-type endopeptidase activity involved in apoptotic process;negative regulation of neuron …	cytokine activity;glucose-6-phosphate isomerase activity;growth factor activity;intramolecular transferase activity;monosaccharide binding;ubiquitin protein ligase binding	ciliary membrane;cytoplasm;cytosol;extracellular space;myelin sheath;neuron projection;nucleoplasm	Amino sugar and nucleotide sugar metabolism;Exosome;Glycolysis / Gluconeogenesis;Pentose phosphate pathway;Starch and sucrose metabolism	+	Epo_CEpo	Keep	Discard	#NAME?	#NAME?	16	62958	16	1274.38	1.65846	0.0345368	0.577816	3.06953	Q6P6V0	G6PI_RAT	Gpi	Glucose-6-phosphate isomerase OS=Rattus norvegicus OX=10116 GN=Gpi PE=1 SV=1
12.7457	12.3795	12.4199	12.9059	12.815	12.5202	12.7098	12.5049	12.3306	12.1123	12.2746	negative regulation of neuron apoptotic process;reticulophagy;sensory perception of pain		cis-Golgi network;integral component of endoplasmic reticulum membrane		+	Epo_CEpo	Keep	Discard	#NAME?	#NAME?	1	53205	1	37.63	2.01188	0.0222408	0.432121	3.73058	Q5FVM3	RETR1_RAT	Retreg1	Reticulophagy regulator 1 OS=Rattus norvegicus OX=10116 GN=Retreg1 PE=2 SV=1
15.5986	15.5948	15.5724	15.807	16.0307	16.0452	15.8834	14.7019	14.0537	14.1306	15.5092	adenylate cyclase-activating G protein-coupled receptor signaling pathway;brain development;cell surface receptor signaling pathway	carbohydrate binding;G protein-coupled receptor activity;PDZ domain binding	integral component of plasma membrane;neuron projection	G protein-coupled receptors;Peptidases	+	Epo_CEpo	Keep	Discard	#NAME?	#NAME?	2	168902	2	52.48	2.11622	0.0198721	1.34275	3.93687	O88923	AGRL2_RAT	Adgrl2	Adhesion G protein-coupled receptor L2 OS=Rattus norvegicus OX=10116 GN=Adgrl2 PE=1 SV=2
14.8571	15.0721	15.1804	15.1861	15.4231	14.9381	14.9308	14.4978	14.3976	14.3295	14.9416					+	Epo_CEpo	Keep	Discard	#NAME?	#NAME?	1	57073	3	157.51	1.72752	0.0310469	0.577904	3.19459	P20000	ALDH2_BOVIN	ALDH2	Aldehyde dehydrogenase, mitochondrial OS=Bos taurus OX=9913 GN=ALDH2 PE=1 SV=2
17.2394	17.2669	17.2539	17.1999	17.3935	17.1731	17.2667	16.7151	16.682	16.9964	16.9092	cellular aromatic compound metabolic process;cholesterol metabolic process;response to organic substance;sterol biosynthetic process	flavin adenine dinucleotide binding;squalene monooxygenase activity	endoplasmic reticulum;endoplasmic reticulum membrane;integral component of membrane;intracellular membrane-bounded organelle;organelle membrane	Steroid biosynthesis	+	Epo_CEpo	Keep	Discard	#NAME?	#NAME?	8	64554	8	291.73	2.51709	0.0128596	0.432625	4.78723	P52020;Q4V8L3	ERG1_RAT	Sqle	Squalene monooxygenase OS=Rattus norvegicus OX=10116 GN=Sqle PE=2 SV=1
17.6216	17.568	17.4691	18.0723	18.1394	17.7178	18.1115	17.5328	17.4724	17.6633	17.4678	protein glycosylation		integral component of membrane;oligosaccharyltransferase complex		+	Epo_CEpo	Keep	Discard	#NAME?	#NAME?	1	16918	1	74.73	2.33555	0.016738	0.476217	4.39001	B0K025	OSTC_RAT	Ostc	Oligosaccharyltransferase complex subunit OSTC OS=Rattus norvegicus OX=10116 GN=Ostc PE=2 SV=1
15.7263	15.9467	15.9316	15.3919	15.6343	15.6499	15.7197	14.8969	14.2077	13.1687	13.8213	activation of MAPKK activity;activation of protein kinase activity;cellular response to DNA damage stimulus;DNA repair;execution phase of apoptosis;mitotic G2 DNA damage checkpoint;positive regulation of JNK cascade;positive regulation of stress-activated MAPK cascade;protein autophosphorylation;protein phosphorylation;regulation of actin cytoskeleton organization;regulation of cytoskeleton organ…	ATP binding;MAP kinase kinase kinase activity;myosin V binding;protein C-terminus binding;protein kinase activator activity;protein kinase activity;protein kinase binding;protein serine/threonine kinase activator activity;protein serine/threonine kinase activity	cytoplasm;nucleus	MAPK signaling pathway;Protein kinases	+	Epo_CEpo	Keep	Discard	#NAME?	#NAME?	1	116335	1	74.56	2.28096	0.0173798	1.57528	4.27462	O88664	TAOK1_RAT	Taok1	Serine/threonine-protein kinase TAO1 OS=Rattus norvegicus OX=10116 GN=Taok1 PE=1 SV=1
15.0647	15.2959	15.0465	14.7135	15.123	14.9825	14.8948	14.8314	13.586	13.8891	13.7388	negative regulation of microtubule depolymerization	microtubule binding;microtubule plus-end binding	cytoplasmic microtubule;dendrite;dendritic microtubule;lamellar body;microtubule plus-end		+	Epo_CEpo	Keep	Discard	#NAME?	#NAME?	4	115980	4	150.26	1.69162	0.0326603	0.917145	3.12936	O55156	CLIP2_RAT	Clip2	CAP-Gly domain-containing linker protein 2 OS=Rattus norvegicus OX=10116 GN=Clip2 PE=1 SV=1
18.3111	17.9322	18.0935	18.5976	18.5034	18.6006	18.4614	18.1158	18.0272	18.1553	18.0534	translation	structural constituent of ribosome	cytosolic large ribosomal subunit;endoplasmic reticulum;ribosome	Ribosome	+	Epo_CEpo	Keep	Discard	#NAME?	#NAME?	2	18511	2	142.8	4.23248	0	0.452819	9.98108	P20280	RL21_RAT	Rpl21	60S ribosomal protein L21 OS=Rattus norvegicus OX=10116 GN=Rpl21 PE=1 SV=3
14.3187	14.4859	14.3355	14.676	15.0257	15.2038	15.068	13.3217	14.5417	13.718	14.5734	arginine transport;basic amino acid transport;L-arginine import across plasma membrane;L-ornithine transmembrane transport;regulation of TOR signaling	arginine transmembrane transporter activity;basic amino acid transmembrane transporter activity;L-lysine transmembrane transporter activity;L-ornithine transmembrane transporter activity	integral component of membrane;plasma membrane		+	Epo_CEpo	Keep	Discard	#NAME?	#NAME?	2	68135	2	62.87	1.55886	0.0387586	0.954659	2.89219	P30823	CTR1_RAT	Slc7a1	High affinity cationic amino acid transporter 1 OS=Rattus norvegicus OX=10116 GN=Slc7a1 PE=2 SV=1
16.0569	16.2506	15.8636	16.259	16.471	16.3036	16.3114	15.2505	15.8143	15.8247	16.2242	actin filament depolymerization;actin filament organization;aging;calcium-mediated signaling;cell migration;cellular response to drug;cellular response to epidermal growth factor stimulus;cellular response to estradiol stimulus;cellular response to morphine;cellular response to organic cyclic compound;cellular response to peptide;cerebral cortex development;dendrite development;developmental proc…	actin binding;actin filament binding;D2 dopamine receptor binding;ion channel binding;kinase binding;protein C-terminus binding;protein kinase activity;protein phosphatase 1 binding;protein phosphatase inhibitor activity;protein-containing complex binding	actin cytoskeleton;adherens junction;cortical actin cytoskeleton;cytoplasm;cytoplasmic side of dendritic spine plasma membrane;dendrite;dendritic spine;dendritic spine head;dendritic spine membrane;dendritic spine neck;filopodium;growth cone;lamellipodium;neuron projection;neuronal cell body;nucleus;plasma membrane;postsynaptic density;ruffle membrane	Cytoskeleton proteins;Protein phosphatases and associated proteins	+	Epo_CEpo	Keep	Discard	#NAME?	#NAME?	1	89706	1	38.46	1.45738	0.0470862	0.557857	2.71478	O35274	NEB2_RAT	Ppp1r9b	Neurabin-2 OS=Rattus norvegicus OX=10116 GN=Ppp1r9b PE=1 SV=1
21.0936	21.0431	20.8263	21.1437	21.1656	21.1716	21.1585	20.4228	20.7052	20.5301	20.721	cell-cell adhesion;endonucleolytic cleavage in ITS1 to separate SSU-rRNA from 5.8S rRNA and LSU-rRNA from tricistronic rRNA transcript (SSU-rRNA, 5.8S rRNA, LSU-rRNA);endonucleolytic cleavage to generate mature 3'-end of SSU-rRNA from (SSU-rRNA, 5.8S rRNA, LSU-rRNA);epithelial cell differentiation;ribosomal small subunit assembly;rRNA export from nucleus;translation	laminin binding;laminin receptor activity;structural constituent of ribosome	basement membrane;collagen-containing extracellular matrix;cytoplasm;cytosol;cytosolic small ribosomal subunit;glutamatergic synapse;membrane;neuronal cell body;nucleus;plasma membrane	Ribosome	+	Epo_CEpo	Keep	Discard	#NAME?	#NAME?	14	32917	15	1118.13	3.64339	0.00356757	0.565071	7.84159	B6ZB78;P38983	RSSA_RAT	Rpsa	40S ribosomal protein SA OS=Rattus norvegicus OX=10116 GN=Rpsa PE=1 SV=3
16.6356	17.1483	17.41	17.7184	17.8083	17.5167	17.6985	16.881	17.2713	17.3433	17.4689	protein deubiquitination;ubiquitin-dependent protein catabolic process	thiol-dependent ubiquitin-specific protease activity	cytoplasm	Peptidases;Ubiquitin system	+	Epo_CEpo	Keep	Discard	#NAME?	#NAME?	3	26278	3	253.79	1.70687	0.0323243	0.44436	3.157	Q91Y78	UCHL3_RAT	Uchl3	Ubiquitin carboxyl-terminal hydrolase isozyme L3 OS=Rattus norvegicus OX=10116 GN=Uchl3 PE=1 SV=1
18.1962	17.8802	17.7223	18.3456	18.2428	18.1708	18.2241	17.4698	17.4574	17.52	17.5124	apical protein localization;brain development;intracellular protein transport;membrane fusion;neuron differentiation;positive regulation of ATPase activity;protein-containing complex disassembly;regulation of synaptic vesicle priming;SNARE complex disassembly;synaptic transmission, glutamatergic;synaptic vesicle priming	protein-containing complex binding;SNARE binding;soluble NSF attachment protein activity;syntaxin binding	glutamatergic synapse;myelin sheath;plasma membrane;postsynapse;presynapse;SNARE complex;synaptobrevin 2-SNAP-25-syntaxin-1a complex;terminal bouton;vacuolar membrane	Membrane trafficking;Synaptic vesicle cycle	+	Epo_CEpo	Keep	Discard	#NAME?	#NAME?	12	33627	14	613.39	5.86633	0	0.755915	19.0319	P54921	SNAA_RAT	Napa	Alpha-soluble NSF attachment protein OS=Rattus norvegicus OX=10116 GN=Napa PE=1 SV=2
17.3369	17.1612	17.6693	17.686	17.8554	17.8649	17.4948	17.0077	17.3329	17.4022	17.4142	negative regulation of cell proliferation	zinc ion binding	cell junction;cytoplasm;cytosol;focal adhesion;plasma membrane;protein-containing complex		+	Epo_CEpo	Keep	Discard	#NAME?	#NAME?	3	49367	3	246.14	1.82406	0.0280871	0.436054	3.37257	P47226	TES_RAT;TES_MOUSE	Tes	Testin OS=Rattus norvegicus OX=10116 GN=Tes PE=1 SV=1
19.0454	18.64	17.807	18.677	18.8712	18.7249	18.6795	18.2331	18.3434	18.0158	18.5351	cellular iron ion homeostasis;intracellular sequestering of iron ion;iron ion transport;oxidation-reduction process;response to lead ion	ferric iron binding;ferrous iron binding;identical protein binding;iron ion binding	autolysosome;cytoplasm;intracellular ferritin complex	Exosome;Ferroptosis;Mineral absorption;Necroptosis	+	Epo_CEpo	Keep	Discard	#NAME?	#NAME?	8	20793	8	547.13	2.08695	0.0204818	0.456298	3.87842	P02793;Q6P7T1	FRIL1_RAT;RIPR2_RAT	Ftl1	Ferritin light chain 1 OS=Rattus norvegicus OX=10116 GN=Ftl1 PE=1 SV=3
19.9318	20.1156	20.0002	20.1273	20.2671	20.0766	20.1239	19.5635	19.59	19.7589	19.7627	aging;base-excision repair;cell redox homeostasis;cellular response to cAMP;cellular response to hydrogen peroxide;cellular response to organonitrogen compound;cellular response to peptide hormone stimulus;DNA demethylation;DNA recombination;DNA repair;negative regulation of smooth muscle cell migration;positive regulation of G1/S transition of mitotic cell cycle;regulation of apoptotic process;r…	3'-5' exonuclease activity;chromatin DNA binding;class I DNA-(apurinic or apyrimidinic site) endonuclease activity;damaged DNA binding;DNA binding;DNA-(apurinic or apyrimidinic site) endonuclease activity;double-stranded DNA 3'-5' exodeoxyribonuclease activity;double-stranded telomeric DNA binding;endoribonuclease activity;metal ion binding;NF-kappaB binding;oxidoreductase activity;phosphodiester…	centrosome;cytoplasm;endoplasmic reticulum;mitochondrion;nuclear speck;nucleolus;nucleus;perinuclear region of cytoplasm;transcription factor complex	Base excision repair;DNA repair and recombination proteins	+	Epo_CEpo	Keep	Discard	#NAME?	#NAME?	6	35915	6	478.17	3.41361	0.00344086	0.479985	7.121	P43138;Q548N9	APEX1_RAT	Apex1	DNA-(apurinic or apyrimidinic site) lyase OS=Rattus norvegicus OX=10116 GN=Apex1 PE=1 SV=2
13.9999	14.7923	13.5888	14.0793	14.2287	14.1221	14.2627	13.5576	13.6795	13.5217	13.9518	adenylate cyclase-activating G protein-coupled receptor signaling pathway;brain development;calcium-mediated signaling using intracellular calcium source;cell surface receptor signaling pathway;heterophilic cell-cell adhesion via plasma membrane cell adhesion molecules;positive regulation of synapse maturation	carbohydrate binding;cell adhesion molecule binding;G protein-coupled receptor activity;latrotoxin receptor activity;toxic substance binding	axon;cell junction;glutamatergic synapse;growth cone;integral component of plasma membrane;integral component of presynaptic membrane;neuron projection;plasma membrane;postsynaptic density;presynaptic membrane;synapse	G protein-coupled receptors;Membrane trafficking;Peptidases	+	Epo_CEpo	Keep	Discard	#NAME?	#NAME?	1	168562	1	31.88	2.4545	0.0139167	0.495538	4.64785	O88917	AGRL1_RAT	Adgrl1	Adhesion G protein-coupled receptor L1 OS=Rattus norvegicus OX=10116 GN=Adgrl1 PE=1 SV=1
19.2034	19.5784	19.6139	19.4876	19.5284	19.7457	19.1757	18.5499	18.7594	18.6832	18.731	immune response;negative regulation of sodium ion transmembrane transporter activity;negative regulation of vascular endothelial growth factor receptor signaling pathway;neuromuscular junction development;neuron projection development;positive regulation of protein catabolic process;proteasome-mediated ubiquitin-dependent protein catabolic process;protein K63-linked ubiquitination;protein polyubi…	protein C-terminus binding;ubiquitin protein ligase activity;ubiquitin-protein transferase activity	cytoplasm;dendritic spine;glutamatergic synapse;membrane raft;microvillus;plasma membrane	Endocytosis;Epstein-Barr virus infection;Membrane trafficking;Mitochondrial biogenesis;Tight junction;Ubiquitin mediated proteolysis;Ubiquitin system	+	Epo_CEpo	Keep	Discard	#NAME?	#NAME?	16	102787	18	1261.25	3.15008	0.0060155	0.803479	6.36191	Q62940	NEDD4_RAT	Nedd4	E3 ubiquitin-protein ligase NEDD4 OS=Rattus norvegicus OX=10116 GN=Nedd4 PE=1 SV=1
14.6355	14.1088	13.5016	15.5294	15.0931	14.314	14.1262	14.5481	12.6808	11.7381	12.6704	enkephalin processing;insulin processing;negative regulation of branching morphogenesis of a nerve;peptide catabolic process;peptide hormone processing;peptide metabolic process;protein processing	carboxypeptidase activity;cobalt ion binding;metallocarboxypeptidase activity;protein domain specific binding;zinc ion binding	dendrite;dense core granule;extracellular region;extracellular space;Golgi apparatus;membrane raft;neuronal cell body;perikaryon;secretory granule;secretory granule membrane;synaptic membrane;transport vesicle membrane	Peptidases;Type I diabetes mellitus	+	Epo_CEpo	Keep	Discard	#NAME?	#NAME?	2	53675	2	101.8	1.47738	0.0454467	1.85636	2.74951	P15087	CBPE_RAT	Cpe	Carboxypeptidase E OS=Rattus norvegicus OX=10116 GN=Cpe PE=1 SV=1
17.3652	17.1984	16.9617	17.0594	17.3674	17.0237	16.9379	16.3307	16.5581	16.5659	16.2865	anterograde axonal transport;anterograde synaptic vesicle transport;intracellular protein transport;intracellular transport;neurotransmitter secretion		axon cytoplasm;clathrin adaptor complex;cytoplasmic vesicle membrane;Golgi apparatus;presynapse	Lysosome;Membrane trafficking	+	Epo_CEpo	Keep	Discard	#NAME?	#NAME?	8	47294	8	264.82	2.8415	0.00846243	0.661825	5.55423	P53676;P53678	AP3M1_RAT;AP3M2_RAT;AP1M_DIPOM	Ap3m1;Ap3m2	AP-3 complex subunit mu-1 OS=Rattus norvegicus OX=10116 GN=Ap3m1 PE=1 SV=1
16.3218	16.4812	16.3478	16.1539	16.0183	16.3412	16.0555	14.5275	14.9587	15.2666	15.4097	apoptotic process;axonal fasciculation;B cell homeostasis;cell fate commitment;cellular response to DNA damage stimulus;cellular response to organic substance;cellular response to staurosporine;erythrocyte differentiation;execution phase of apoptosis;glial cell apoptotic process;heart development;hippocampus development;intracellular signal transduction;intrinsic apoptotic signaling pathway in re…	aspartic-type endopeptidase activity;cyclin-dependent protein serine/threonine kinase inhibitor activity;cysteine-type endopeptidase activity;cysteine-type endopeptidase activity involved in apoptotic process;cysteine-type endopeptidase activity involved in apoptotic signaling pathway;cysteine-type endopeptidase activity involved in execution phase of apoptosis;cysteine-type peptidase activity;de…	cytoplasm;cytosol;death-inducing signaling complex;membrane raft;neuronal cell body;nucleus	AGE-RAGE signaling pathway in diabetic complications;Alzheimer disease;Amoebiasis;Amyotrophic lateral sclerosis (ALS);Apoptosis;Apoptosis - multiple species;Colorectal cancer;Epstein-Barr virus infection;Hepatitis B;Hepatitis C;Herpes simplex virus 1 infection;Human cytomegalovirus infection;Human immunodeficiency virus 1 infection;Human papillomavirus infection;Huntington disease;IL-17 signaling…	+	Epo_CEpo	Keep	Discard	#NAME?	#NAME?	2	31927	3	124.5	2.73444	0.0108298	1.1016	5.29241	O08668;P70677;Q8CHV5;Q9QWI4	CASP3_RAT;CASP3_MOUSE	Casp3	Caspase-3 OS=Rattus norvegicus OX=10116 GN=Casp3 PE=2 SV=2
14.1617	14.4161	14.6102	14.6291	14.6981	15.3134	14.7151	13.9504	13.9578	14.3411	14.6249	nitrogen compound metabolic process	hydrolase activity, acting on carbon-nitrogen (but not peptide) bonds, in linear amides	mitochondrion	Enzymes with EC numbers	+	Epo_CEpo	Keep	Discard	#NAME?	#NAME?	3	36811	3	95.42	1.46036	0.0469621	0.620395	2.71995	Q7TQ94	NIT1_RAT	Nit1	Deaminated glutathione amidase OS=Rattus norvegicus OX=10116 GN=Nit1 PE=2 SV=2
15.1579	15.0125	14.727	15.4995	15.752	15.4034	15.0779	14.5342	13.4314	14.184	14.6821	ether lipid biosynthetic process	alkylglycerone-phosphate synthase activity;FAD binding;oxidoreductase activity	mitochondrion;peroxisome	Ether lipid metabolism;Peroxisome	+	Epo_CEpo	Keep	Discard	#NAME?	#NAME?	2	72283	2	118.63	2.11153	0.019942	1.2253	3.92747	Q9EQR2	ADAS_RAT	Agps	Alkyldihydroxyacetonephosphate synthase, peroxisomal OS=Rattus norvegicus OX=10116 GN=Agps PE=2 SV=1
18.7095	18.4787	18.7362	18.8582	18.6727	18.7479	17.9921	17.4731	17.3133	17.4571	17.2597	fatty acid beta-oxidation	3-hydroxyacyl-CoA dehydrogenase activity;acetyl-CoA C-acyltransferase activity;enoyl-CoA hydratase activity;fatty-acyl-CoA binding;long-chain-3-hydroxyacyl-CoA dehydrogenase activity;long-chain-enoyl-CoA hydratase activity;NAD binding;protein-containing complex binding	endoplasmic reticulum;mitochondrial fatty acid beta-oxidation multienzyme complex;mitochondrial inner membrane;mitochondrial outer membrane;mitochondrion	Fatty acid degradation;Fatty acid elongation;Valine, leucine and isoleucine degradation	+	Epo_CEpo	Keep	Discard	#NAME?	#NAME?	9	51667	9	501.24	2.97064	0.00670199	1.19191	5.88228	Q60587	ECHB_RAT	Hadhb	Trifunctional enzyme subunit beta, mitochondrial OS=Rattus norvegicus OX=10116 GN=Hadhb PE=1 SV=1
11.7469	11.917	13.1281	13.0333	12.9457	12.7965	13.1395	11.1548	11.5627	12.4882	12.3699					+	Epo_CEpo	Keep	Discard	#NAME?	#NAME?	1	46271	1	34.46	1.78358	0.0295551	1.08486	3.29748	Q4G008	K0930_RAT	0	Uncharacterized protein KIAA0930 homolog OS=Rattus norvegicus OX=10116 PE=1 SV=2
21.2587	21.3743	21.2875	21.3553	21.2646	21.3742	21.1656	20.6087	20.3517	20.2609	21.2308	axon regeneration;cellular response to estradiol stimulus;cellular response to oxidative stress;cerebral cortex development;hippocampus development;intermediate filament polymerization or depolymerization;neurofilament bundle assembly;response to acrylamide;spinal cord development	protein heterodimerization activity;signaling receptor binding;structural molecule activity;toxic substance binding	axon;cytoskeleton;intermediate filament;neurofilament;perikaryon	Amyotrophic lateral sclerosis (ALS);Cytoskeleton proteins	+	Epo_CEpo	Keep	Discard	#NAME?	#NAME?	17	95848	20	1854.85	1.63275	0.0364195	0.676882	3.02342	P12839;Q63370	NFM_RAT	Nefm	Neurofilament medium polypeptide OS=Rattus norvegicus OX=10116 GN=Nefm PE=1 SV=4
15.9103	16.5622	16.1443	16.8031	16.9851	17.2154	16.3014	15.3839	15.2882	15.3621	16.2249	intracellular protein transport;retrograde transport, endosome to Golgi;retrograde transport, endosome to plasma membrane	metal ion binding	cytosol;early endosome;endosome;endosome membrane;late endosome;retromer complex	Endocytosis;Membrane trafficking	+	Epo_CEpo	Keep	Discard	#NAME?	#NAME?	5	20627	5	179.36	2.28715	0.0171731	1.26147	4.2876	A6J1A4;B2RZ78	VPS29_RAT	Vps29	Vacuolar protein sorting-associated protein 29 OS=Rattus norvegicus OX=10116 GN=Vps29 PE=1 SV=2
14.3689	13.99	14.0635	14.5583	14.2439	14.3119	14.2382	13.628	13.8284	14.0322	13.8383	proteasome-mediated ubiquitin-dependent protein catabolic process;synapse assembly involved in innervation;ubiquitin-dependent protein catabolic process	ubiquitin-protein transferase activity	cell junction;postsynaptic membrane;presynaptic membrane;SCF ubiquitin ligase complex;synapse		+	Epo_CEpo	Keep	Discard	#NAME?	#NAME?	1	26199	1	28.99	2.40193	0.0153858	0.506349	4.53279	P0CH38	FBSP1_RAT	Fbxo45	F-box/SPRY domain-containing protein 1 (Fragment) OS=Rattus norvegicus OX=10116 GN=Fbxo45 PE=3 SV=1
16.5707	16.6704	16.7989	17.0754	17.0467	16.9976	17.268	16.4347	16.585	16.7649	16.7647	hydrogen sulfide biosynthetic process;kidney development;liver development;spinal cord development;transsulfuration	3-mercaptopyruvate sulfurtransferase activity;identical protein binding;thiosulfate sulfurtransferase activity	cell junction;cytoplasm;cytosol;mitochondrion;neuron projection;synapse	Cysteine and methionine metabolism;Sulfur metabolism;Sulfur relay system	+	Epo_CEpo	Keep	Discard	#NAME?	#NAME?	1	33205	1	70.5	2.4448	0.0147049	0.459603	4.62649	P97532	THTM_RAT	Mpst	3-mercaptopyruvate sulfurtransferase OS=Rattus norvegicus OX=10116 GN=Mpst PE=1 SV=3
16.7045	16.6505	16.9113	16.7006	16.7817	16.6877	16.5652	16.0898	16.2994	16.0837	16.3043	cell proliferation;mitochondrial protein processing;mitochondrion organization;negative regulation of apoptotic process;protein quality control for misfolded or incompletely synthesized proteins;proteolysis	ATP binding;ATP-dependent peptidase activity;metal ion binding;metalloendopeptidase activity	integral component of membrane;mitochondrial inner membrane;mitochondrion		+	Epo_CEpo	Keep	Discard	#NAME?	#NAME?	1	79988	1	55.58	3.16313	0.00611024	0.489498	6.39789	Q925S8	YMEL1_RAT	Yme1l1	ATP-dependent zinc metalloprotease YME1L1 OS=Rattus norvegicus OX=10116 GN=Yme1l1 PE=2 SV=1
12.4657	12.4596	12.5963	13.2052	13.0464	12.6634	12.6548	12.6825	12.507	12.3305	12.2802	cell volume homeostasis;chemical synaptic transmission;chloride ion homeostasis;chloride transmembrane transport;potassium ion homeostasis;potassium ion import across plasma membrane	potassium:chloride symporter activity	integral component of plasma membrane	Collecting duct acid secretion;Transporters	+	Epo_CEpo	Keep	Discard	#NAME?	#NAME?	1	120669	1	25.68	1.42824	0.0488234	0.442429	2.66439	Q5RK27;Q6T7Y5;Q6TUA1;Q6TUA2	S12A7_RAT	Slc12a7	Solute carrier family 12 member 7 OS=Rattus norvegicus OX=10116 GN=Slc12a7 PE=2 SV=2
21.413	21.03	21.4221	21.562	21.862	21.2954	21.4623	20.9533	20.8727	21.3511	20.8177	adaptive immune response;axon extension involved in axon guidance;cell adhesion;heterophilic cell-cell adhesion via plasma membrane cell adhesion molecules;motor neuron axon guidance;neuron projection extension;retinal ganglion cell axon guidance	identical protein binding	axon;dendrite;external side of plasma membrane;immunological synapse;integral component of plasma membrane;intrinsic component of plasma membrane;neuronal cell body;T cell receptor complex	CD molecules;Cell adhesion molecules;Cell adhesion molecules (CAMs)	+	Epo_CEpo	Keep	Discard	#NAME?	#NAME?	16	65665	17	1094.08	1.7443	0.0310775	0.546705	3.22525	O35112;O55172	CD166_RAT	Alcam	CD166 antigen OS=Rattus norvegicus OX=10116 GN=Alcam PE=1 SV=1
17.4901	16.6325	16.6638	16.9517	16.8962	16.9497	16.4373	15.5539	16.297	15.6869	16.0532		heme binding;iron ion binding;monooxygenase activity;oxidoreductase activity, acting on paired donors, with incorporation or reduction of molecular oxygen	integral component of membrane	Cytochrome P450	+	Epo_CEpo	Keep	Discard	#NAME?	#NAME?	4	52307	4	178.97	2.30541	0.0174194	0.911	4.32607	Q6P7D4	CP20A_RAT	Cyp20a1	Cytochrome P450 20A1 OS=Rattus norvegicus OX=10116 GN=Cyp20a1 PE=2 SV=1
16.2485	15.7448	16.1796	17.1724	17.4281	17.2472	16.7756	15.5924	15.227	14.9031	16.8944	branching involved in ureteric bud morphogenesis;cell aging;cell cycle arrest;cell-matrix adhesion;establishment or maintenance of epithelial cell apical/basal polarity;fibroblast migration;integrin-mediated signaling pathway;MAPK cascade;myelin assembly;myelination in peripheral nervous system;negative regulation of apoptotic process;negative regulation of cardiac muscle cell apoptotic process;n…	ATP binding;integrin binding;protein domain specific binding;protein kinase activity;protein kinase binding;protein serine/threonine kinase activity;SH3 domain binding	axon;cell-cell junction;costamere;cytoplasm;cytosol;dendritic shaft;focal adhesion;lamellipodium;neuronal cell body;nucleoplasm;plasma membrane;protein-containing complex;sarcomere;terminal bouton	Axon guidance;Bacterial invasion of epithelial cells;Chromosome and associated proteins;Endometrial cancer;Focal adhesion;PPAR signaling pathway;Protein kinases	+	Epo_CEpo	Keep	Discard	#NAME?	#NAME?	3	51853	3	113.63	1.77379	0.029732	1.50158	3.27942	Q99J82	ILK_RAT	Ilk	Integrin-linked protein kinase OS=Rattus norvegicus OX=10116 GN=Ilk PE=2 SV=1
16.7915	16.2753	18.1192	16.939	16.5359	17.3004	18.7762	15.5945	15.1779	15.844	15.9055	cell cycle;cell division;DNA repair;double-strand break repair;histone H2A K63-linked deubiquitination;positive regulation of DNA repair;protein K63-linked deubiquitination;response to ionizing radiation;signal transduction involved in G2 DNA damage checkpoint	metal ion binding;metallopeptidase activity;polyubiquitin modification-dependent protein binding;thiol-dependent ubiquitin-specific protease activity;thiol-dependent ubiquitinyl hydrolase activity	BRCA1-A complex;BRISC complex;cytoplasm;nucleus;spindle pole	Chromosome and associated proteins;DNA repair and recombination proteins;Homologous recombination;NOD-like receptor signaling pathway;Peptidases;Ubiquitin system	+	Epo_CEpo	Keep	Discard	#NAME?	#NAME?	4	33451	4	132.8	1.84334	0.0273525	1.75737	3.40858	B2RYM5	BRCC3_RAT	Brcc3	Lys-63-specific deubiquitinase BRCC36 OS=Rattus norvegicus OX=10116 GN=Brcc3 PE=2 SV=1
13.3749	13.3109	13.4869	13.8028	14.0159	13.7691	13.5652	12.6767	11.5215	10.5767	11.4826	cerebellum development;inflammatory response;myelination;pigmentation;regulation of multicellular organism growth;response to oxidative stress	carbohydrate binding;signaling receptor activity	cytoplasm;extracellular space;integral component of membrane;plasma membrane		+	Epo_CEpo	Keep	Discard	#NAME?	#NAME?	1	163643	1	29.25	2.63368	0.0113981	2.22391	5.05399	Q99J86;Q99PW0	ATRN_RAT	Atrn	Attractin OS=Rattus norvegicus OX=10116 GN=Atrn PE=2 SV=1
15.4384	15.2496	15.0863	16.0805	16.0855	15.7078	15.5858	15.3927	15.1948	15.1919	15.3847	cell cycle;cell division;intermediate filament cytoskeleton organization;negative regulation of canonical Wnt signaling pathway;peptidyl-serine phosphorylation;peptidyl-threonine phosphorylation;positive regulation of proteasomal ubiquitin-dependent protein catabolic process;protein phosphorylation;response to morphine;Wnt signaling pathway	ATP binding;magnesium ion binding;peptide binding;phosphoprotein binding;protein kinase activity;protein serine/threonine kinase activity	beta-catenin destruction complex;ciliary basal body;condensed chromosome kinetochore;cytoplasm;cytosol;nuclear speck;nucleus	Breast cancer;Gastric cancer;Hedgehog signaling pathway;Hepatocellular carcinoma;Human papillomavirus infection;Protein kinases;Wnt signaling pathway	+	Epo_CEpo	Keep	Discard	#NAME?	#NAME?	4	37699	4	127.17	2.19322	0.0185	0.573912	4.09282	P97633;P97634	KC1A_RAT	Csnk1a1	Casein kinase I isoform alpha OS=Rattus norvegicus OX=10116 GN=Csnk1a1 PE=2 SV=1
21.1054	20.9165	21.0886	21.0564	21.0428	21.0408	21.0447	20.6111	20.6302	20.6746	20.7317	regulation of cilium assembly	nucleotide binding;porin activity;voltage-gated anion channel activity	mitochondrial outer membrane;mitochondrion;pore complex;rough endoplasmic reticulum;synaptic vesicle	Calcium signaling pathway;Cellular senescence;cGMP-PKG signaling pathway;Cholesterol metabolism;Ferroptosis;Hepatitis B;Human T-cell leukemia virus 1 infection;Huntington disease;Ion channels;Mitochondrial biogenesis;Necroptosis;NOD-like receptor signaling pathway;Parkinson disease;Viral carcinogenesis	+	Epo_CEpo	Keep	Discard	#NAME?	#NAME?	8	31178	9	851.54	5.12123	0	0.384284	14.2188	Q6GSZ1;Q9ESR2;Q9JI31;Q9R1Z0;Q9WTU2	VDAC3_RAT	Vdac3	Voltage-dependent anion-selective channel protein 3 OS=Rattus norvegicus OX=10116 GN=Vdac3 PE=1 SV=2
15.7718	15.8142	15.7137	15.9437	15.9205	15.7549	15.8668	15.0683	15.5051	15.4723	15.7089	ectodermal cell differentiation;embryonic ectodermal digestive tract development;endocytic recycling;Golgi to vacuole transport;lysosomal transport;protein transport;retrograde transport, endosome to Golgi	Rab GTPase binding;syntaxin binding	cytosol;EARP complex;endosome membrane;GARP complex;perinuclear region of cytoplasm;recycling endosome	Membrane trafficking	+	Epo_CEpo	Keep	Discard	#NAME?	#NAME?	2	82451	2	91.47	1.66425	0.0338745	0.432815	3.07995	O55166	VPS52_RAT	Vps52	Vacuolar protein sorting-associated protein 52 homolog OS=Rattus norvegicus OX=10116 GN=Vps52 PE=1 SV=2
17.6857	17.9723	17.8298	17.712	17.8748	18.0473	17.867	16.6123	17.3935	17.2529	17.5936	adult locomotory behavior;cerebellar Purkinje cell layer maturation;endoplasmic reticulum to Golgi vesicle-mediated transport;Golgi localization;pigmentation;protein transport;retrograde vesicle-mediated transport, Golgi to endoplasmic reticulum		COPI vesicle coat;COPI-coated vesicle;cytosol;endoplasmic reticulum;Golgi membrane	Membrane trafficking	+	Epo_CEpo	Keep	Discard	#NAME?	#NAME?	9	57619	9	457.49	1.60328	0.0371958	0.66221	2.97085	Q66H80	COPD_RAT	Arcn1	Coatomer subunit delta OS=Rattus norvegicus OX=10116 GN=Arcn1 PE=2 SV=1
19.1428	18.8423	18.6235	18.6539	19.0498	18.748	18.7838	17.6014	17.7315	17.5513	18.5825	ATP hydrolysis coupled proton transport;vacuolar acidification	ATPase binding;proton-transporting ATPase activity, rotational mechanism	integral component of synaptic vesicle membrane;melanosome;plasma membrane;synaptic vesicle;terminal bouton;vacuolar proton-transporting V-type ATPase complex;vacuolar proton-transporting V-type ATPase, V0 domain	Collecting duct acid secretion;Exosome;Human papillomavirus infection;Lysosome;Oxidative phosphorylation;Phagosome;Rheumatoid arthritis;Synaptic vesicle cycle;Tuberculosis	+	Epo_CEpo	Keep	Discard	#NAME?	#NAME?	14	97063	16	998.69	1.98547	0.0226735	0.942182	3.67922	P25286	VPP1_RAT	Atp6v0a1	V-type proton ATPase 116 kDa subunit a isoform 1 OS=Rattus norvegicus OX=10116 GN=Atp6v0a1 PE=2 SV=1
14.7532	15.2054	15.0504	14.2853	14.7084	15.0888	14.3484	8.82486	9.35835	10.6392	10.5681	proteasome assembly;regulation of JAK-STAT cascade;transcription elongation from RNA polymerase II promoter;tRNA wobble uridine modification	endopeptidase activator activity;protein kinase binding;RNA polymerase II complex binding	cytosol;Elongator holoenzyme complex;proteasome complex;transcription elongation factor complex	Chromosome and associated proteins;Transfer RNA biogenesis	+	Epo_CEpo	Keep	Discard	#NAME?	#NAME?	1	93170	1	25.21	4.18164	0	4.76011	9.77801	Q496Z0;Q562B6	ELP2_RAT	Elp2	Elongator complex protein 2 OS=Rattus norvegicus OX=10116 GN=Elp2 PE=2 SV=1
16.8635	16.0607	15.3639	16.1325	16.0969	15.8806	15.594	15.4945	15.1521	15.5424	15.6006		SH3 domain binding	cytoplasm		+	Epo_CEpo	Keep	Discard	#NAME?	#NAME?	2	23882	2	113.9	1.61794	0.0366323	0.478601	2.99697	Q6P686;Q8K3X7	OSTF1_RAT	Ostf1	Osteoclast-stimulating factor 1 OS=Rattus norvegicus OX=10116 GN=Ostf1 PE=1 SV=1
15.0235	15.9839	16.0277	15.8501	16.04	15.6401	16.0213	14.7022	15.2097	15.4794	14.4149	cellular protein catabolic process;proteasome-mediated ubiquitin-dependent protein catabolic process;protein K48-linked ubiquitination;protein K63-linked ubiquitination;protein polyubiquitination;protein ubiquitination;ubiquitin-dependent protein catabolic process	ATP binding;ubiquitin conjugating enzyme activity;ubiquitin protein ligase binding;ubiquitin-protein transferase activity	cytosol;extracellular exosome	Parkinson disease;Protein processing in endoplasmic reticulum;Ubiquitin mediated proteolysis;Ubiquitin system	+	Epo_CEpo	Keep	Discard	#NAME?	#NAME?	2	19611	2	103.31	1.95906	0.02412	0.936344	3.62822	P62255;Q99462	UB2G1_RAT	UBE2G1	Ubiquitin-conjugating enzyme E2 G1 OS=Rattus norvegicus OX=10116 GN=Ube2g1 PE=2 SV=3
17.129	16.2272	16.5931	16.6663	16.6043	16.3552	16.1594	16.0634	15.7739	15.9809	15.929	positive regulation by host of symbiont catalytic activity;protein stabilization;regulation of protein stability		cytoplasm;nucleus;protein-containing complex	NOD-like receptor signaling pathway	+	Epo_CEpo	Keep	Discard	#NAME?	#NAME?	6	38409	6	363.04	2.07986	0.0205444	0.509501	3.86433	B0BN85	SGT1_RAT	Sugt1	Protein SGT1 homolog OS=Rattus norvegicus OX=10116 GN=Sugt1 PE=2 SV=1
23.0704	22.5519	22.2832	23.6919	23.6492	23.309	23.6931	22.991	23.0685	22.8468	23.1571	cell differentiation;cellular protein metabolic process;CENP-A containing nucleosome assembly;chromatin silencing at rDNA;DNA replication-dependent nucleosome assembly;DNA replication-independent nucleosome assembly;DNA-templated transcription, initiation;double-strand break repair via nonhomologous end joining;multicellular organism development;negative regulation of gene expression, epigenetic;…	DNA binding;protein domain specific binding;protein heterodimerization activity;RNA binding	extracellular exosome;extracellular region;membrane;nuclear chromosome;nuclear chromosome, telomeric region;nuclear nucleosome;nucleoplasm;nucleosome;nucleus;protein-containing complex	Alcoholism;Chromosome and associated proteins;Systemic lupus erythematosus;Viral carcinogenesis	+	Epo_CEpo	Keep	Discard	#NAME?	#NAME?	6	11360	6	388.89	2.61463	0.0114833	0.56995	5.00975	P02304;P02305;P62804;Q5BM23;Q7M0E8	H4_RAT	HIST1H4A	Histone H4 OS=Rattus norvegicus OX=10116 GN=Hist1h4b PE=1 SV=2
20.1083	19.8043	19.463	19.9324	19.8365	19.8375	19.6789	17.2458	18.5534	18.3399	19.6667	aerobic respiration;mitochondrial electron transport, ubiquinol to cytochrome c;response to activity;response to alkaloid	metal ion binding;metalloendopeptidase activity;protein-containing complex binding;ubiquitin protein ligase binding	cytosol;mitochondrial respiratory chain complex III;mitochondrion;myelin sheath	Alzheimer disease;Cardiac muscle contraction;Huntington disease;Non-alcoholic fatty liver disease (NAFLD);Oxidative phosphorylation;Parkinson disease;Peptidases;Thermogenesis	+	Epo_CEpo	Keep	Discard	#NAME?	#NAME?	9	53500	9	619.9	1.47534	0.0456037	1.36987	2.74596	Q68FY0	QCR1_RAT	Uqcrc1	Cytochrome b-c1 complex subunit 1, mitochondrial OS=Rattus norvegicus OX=10116 GN=Uqcrc1 PE=1 SV=1
18.914	18.8827	18.8358	19.2023	19.257	18.9362	19.0083	18.3953	18.7331	18.594	18.8845	cell adhesion	actin filament binding;Rho GTPase binding;structural molecule activity	brush border;focal adhesion;inner dense plaque of desmosome;intercalated disc;outer dense plaque of desmosome;sarcolemma;terminal web;Z disc;zonula adherens	Adherens junction;Amoebiasis;Bacterial invasion of epithelial cells;Cytoskeleton proteins;Exosome;Focal adhesion;Leukocyte transendothelial migration;Regulation of actin cytoskeleton	+	Epo_CEpo	Keep	Discard	#NAME?	#NAME?	24	117112	25	1538.24	1.88011	0.0265514	0.449242	3.47771	A6KKR4;P85972	VINC_RAT	Vcl	Vinculin OS=Rattus norvegicus OX=10116 GN=Vcl PE=1 SV=1
21.7636	21.8105	20.5405	21.7822	21.9858	21.1971	21.723	21.3835	20.7236	20.5926	20.8587	aging;brain development;brain renin-angiotensin system;cellular response to hydrogen peroxide;cellular response to hypoxia;drinking behavior;hair follicle development;inflammatory response;innate immune response;positive regulation of acute inflammatory response;positive regulation of axon regeneration;positive regulation of glucose import;positive regulation of glycolytic process;positive regula…	cytokine activity;dopachrome isomerase activity;phenylpyruvate tautomerase activity;protein-containing complex binding	cytoplasm;extracellular space;nucleus	Exosome;Phenylalanine metabolism;Tyrosine metabolism	+	Epo_CEpo	Keep	Discard	#NAME?	#NAME?	3	12640	3	202.41	1.75282	0.0308755	0.782403	3.24086	P30904	MIF_RAT	Mif	Macrophage migration inhibitory factor OS=Rattus norvegicus OX=10116 GN=Mif PE=1 SV=4
16.786	16.0629	16.3357	16.8283	16.9754	16.8574	16.815	16.3617	16.534	16.4195	16.3065					+	Epo_CEpo	Keep	Discard	#NAME?	#NAME?	1	15770	1	51.85	3.57402	0.0033	0.463574	7.61794	P02093	HBB_ONDZI	HBB	Hemoglobin subunit beta OS=Ondatra zibethicus OX=10060 GN=HBB PE=1 SV=2
14.7056	14.7109	14.2335	14.461	15.059	14.1126	14.5251	13.4837	13.1551	12.8669	13.7096	phosphatidylinositol dephosphorylation	phosphatidylinositol-4,5-bisphosphate 4-phosphatase activity	integral component of membrane;late endosome membrane;lysosomal membrane	Phosphatidylinositol signaling system	+	Epo_CEpo	Keep	Discard	#NAME?	#NAME?	2	29089	2	64.17	2.42947	0.015	1.23559	4.59284	Q4V888	PP4P2_RAT	Pip4p2	Type 2 phosphatidylinositol 4,5-bisphosphate 4-phosphatase OS=Rattus norvegicus OX=10116 GN=Pip4p2 PE=1 SV=1
14.9196	15.2457	14.8213	14.973	15.043	15.1001	14.851	14.6618	14.645	14.5512	14.5012			cytosol;R2TP complex	Transcription machinery	+	Epo_CEpo	Keep	Discard	#NAME?	#NAME?	3	74828	3	78.85	3.05407	0.00666667	0.401989	6.10172	Q68FQ7	RPAP3_RAT	Rpap3	RNA polymerase II-associated protein 3 OS=Rattus norvegicus OX=10116 GN=Rpap3 PE=1 SV=1
14.6674	15.0797	15.5226	15.7286	16.1981	15.5957	15.9506	14.7321	15.2205	15.4458	15.289	B cell apoptotic process;B cell homeostasis;epithelial cell migration;histone H3-T11 phosphorylation;hyperosmotic response;intracellular signal transduction;negative regulation of B cell proliferation;negative regulation of protein kinase activity;peptidyl-serine phosphorylation;protein phosphorylation;regulation of cell motility;regulation of germinal center formation;regulation of immunoglobuli…	androgen receptor binding;ATP binding;chromatin binding;GTP-Rho binding;histone binding;histone deacetylase binding;histone kinase activity (H3-T11 specific);nuclear receptor transcription coactivator activity;protein kinase activity;protein kinase C activity;protein kinase C binding;protein serine/threonine kinase activity;Rac GTPase binding	cleavage furrow;cytoplasm;endosome;midbody;nucleus;protein-containing complex	PI3K-Akt signaling pathway;Protein kinases;Salmonella infection;Yersinia infection	+	Epo_CEpo	Keep	Discard	#NAME?	#NAME?	4	105144	4	145.79	1.85615	0.0274208	0.696398	3.4326	Q63433;Q6P748;Q8VIJ2	PKN1_RAT	Pkn1	Serine/threonine-protein kinase N1 OS=Rattus norvegicus OX=10116 GN=Pkn1 PE=1 SV=2
16.7563	16.4483	16.4653	17.232	16.7792	16.5085	16.6635	16.3123	16.4673	16.1836	16.2186	aminophospholipid transport;positive regulation of neuron projection development;protein targeting to lysosome;regulation of cellular carbohydrate catabolic process;regulation of glucosylceramidase activity	cholesterol binding;enzyme binding;phosphatidylcholine binding;phosphatidylserine binding;phospholipid transporter activity;protein homodimerization activity;protein transporter activity;scavenger receptor activity	endocytic vesicle membrane;integral component of membrane;lysosomal lumen;lysosomal membrane;plasma membrane	Lysosome	+	Epo_CEpo	Keep	Discard	#NAME?	#NAME?	5	54513	5	316.69	1.60717	0.0370704	0.500374	2.97777	P27615	SCRB2_RAT	Scarb2	Lysosome membrane protein 2 OS=Rattus norvegicus OX=10116 GN=Scarb2 PE=1 SV=2
19.6025	19.6692	19.651	19.974	19.8946	19.638	19.6153	19.332	19.4299	19.3752	19.4676	cellular response to amino acid starvation;cytoplasmic translation;positive regulation of G1/S transition of mitotic cell cycle;response to amino acid starvation	large ribosomal subunit rRNA binding;structural constituent of ribosome	A band;cytosolic large ribosomal subunit;nucleus;polysome	Ribosome	+	Epo_CEpo	Keep	Discard	#NAME?	#NAME?	7	21611	7	474.19	2.13968	0.0190482	0.379306	3.98403	P24049;Q4G093	RL17_RAT	Rpl17	60S ribosomal protein L17 OS=Rattus norvegicus OX=10116 GN=Rpl17 PE=2 SV=3
13.0522	12.8138	12.4904	12.9518	14.3404	14.0183	13.7233	12.443	11.4096	11.8652	12.4796	fatty acid biosynthetic process;nail development;positive regulation of cold-induced thermogenesis;positive regulation of gene expression;protein heterooligomerization;regulation of catalytic activity	protein kinase activity;protein kinase binding	cytoplasm;nucleotide-activated protein kinase complex;nucleus;protein-containing complex	Adipocytokine signaling pathway;AMPK signaling pathway;Apelin signaling pathway;Circadian rhythm;FoxO signaling pathway;Glucagon signaling pathway;Hypertrophic cardiomyopathy (HCM);Insulin resistance;Insulin signaling pathway;Longevity regulating pathway;Longevity regulating pathway - multiple species;Non-alcoholic fatty liver disease (NAFLD);Oxytocin signaling pathway;Thermogenesis;Tight junction	+	Epo_CEpo	Keep	Discard	#NAME?	#NAME?	1	30489	1	24.6	2.32283	0.0170735	1.70907	4.36296	P80386;Q63048	AAKB1_RAT	Prkab1	5'-AMP-activated protein kinase subunit beta-1 OS=Rattus norvegicus OX=10116 GN=Prkab1 PE=1 SV=4
19.4199	19.5542	19.7383	19.8548	19.9156	19.8756	19.7215	18.9373	19.457	19.0893	19.6261	carbon tetrachloride metabolic process;protein folding;response to heat	ATP binding;ATPase activator activity;heat shock protein binding;metal ion binding;unfolded protein binding	cytosol;membrane;nucleus		+	Epo_CEpo	Keep	Discard	#NAME?	#NAME?	4	46364	4	350.4	1.85146	0.0272215	0.564452	3.42379	O35824	DNJA2_RAT	Dnaja2	DnaJ homolog subfamily A member 2 OS=Rattus norvegicus OX=10116 GN=Dnaja2 PE=1 SV=1
16.1716	16.7526	16.491	16.6336	16.7165	16.5226	16.7827	16.0195	16.2037	15.8682	16.1666	cell division;centriole-centriole cohesion;cytoplasmic microtubule organization;establishment of mitotic spindle orientation;microtubule anchoring at centrosome;non-motile cilium assembly;nuclear envelope disassembly;positive regulation of intracellular protein transport;positive regulation of microtubule nucleation;positive regulation of microtubule polymerization;regulation of mitotic spindle o…	dynein complex binding;identical protein binding;microtubule binding;motor activity;tubulin binding	cell cortex;cell cortex region;centriole;centrosome;cytoplasmic dynein complex;dynactin complex;kinetochore;microtubule;microtubule plus-end;nuclear envelope;spindle	Chromosome and associated proteins;Cytoskeleton proteins;Huntington disease;Membrane trafficking;Vasopressin-regulated water reabsorption	+	Epo_CEpo	Keep	Discard	#NAME?	#NAME?	10	142583	10	421.71	3.13277	0.00592366	0.599308	6.31438	P28023	DCTN1_RAT	Dctn1	Dynactin subunit 1 OS=Rattus norvegicus OX=10116 GN=Dctn1 PE=1 SV=2
22.1841	22.1129	21.7087	22.0443	22.2225	21.8868	21.9667	20.5844	20.4656	20.7549	21.9852	adult walking behavior;axon target recognition;axonal transport of mitochondrion;cell proliferation;eating behavior;muscle fiber development;negative regulation of MAP kinase activity;neuromuscular process;protein deubiquitination;response to ischemia;sensory perception of pain;ubiquitin-dependent protein catabolic process	alpha-2A adrenergic receptor binding;cysteine-type endopeptidase activity;ligase activity;omega peptidase activity;thiol-dependent ubiquitin-specific protease activity;ubiquitin binding;ubiquitin protein ligase binding	axon cytoplasm;cytoplasm;cytosol;endoplasmic reticulum membrane;myelin sheath;neuron projection terminus;neuronal cell body;nucleoplasm;plasma membrane	Parkinson disease;Peptidases;Ubiquitin system	+	Epo_CEpo	Keep	Discard	#NAME?	#NAME?	11	25165	11	954.64	1.63207	0.0364332	1.08257	3.0222	Q00981;Q6P9V8	UCHL1_RAT	Uchl1	Ubiquitin carboxyl-terminal hydrolase isozyme L1 OS=Rattus norvegicus OX=10116 GN=Uchl1 PE=1 SV=2
16.6989	16.6953	16.3573	16.5378	16.9325	16.4604	16.7233	15.6988	15.7948	15.7951	15.384	activation of innate immune response;innate immune response;negative regulation of transcription, DNA-templated;regulation of circadian rhythm;rhythmic process	E-box binding;RNA binding;transcription regulatory region sequence-specific DNA binding	cytoplasm;fibrillar center;nuclear matrix;nuclear speck;nucleus;paraspeckles		+	Epo_CEpo	Keep	Discard	#NAME?	#NAME?	1	58836	1	33.99	3.35293	0.0032	0.995318	6.9401	Q4KLH4	PSPC1_RAT	Pspc1	Paraspeckle component 1 OS=Rattus norvegicus OX=10116 GN=Pspc1 PE=1 SV=1
21.0169	20.7772	21.0895	21.1358	21.1604	20.8424	20.9138	20.5776	20.5082	20.683	20.4713	actin cytoskeleton organization;actin cytoskeleton reorganization;actin-mediated cell contraction;cell projection assembly;cilium assembly;establishment or maintenance of cell polarity;heterotypic cell-cell adhesion;outflow tract septum morphogenesis;protein heterooligomerization;regulation of cell shape;smooth muscle cell chemotaxis;sprouting angiogenesis;substrate adhesion-dependent cell spread…	actin binding;protein domain specific binding	actin cytoskeleton;cytoplasm;focal adhesion;plasma membrane;protein-containing complex;Z disc	Cytoskeleton proteins;Exosome;Focal adhesion	+	Epo_CEpo	Keep	Discard	#NAME?	#NAME?	5	42322	5	289.72	2.57625	0.0115207	0.453094	4.9214	Q9HB97	PARVA_RAT	Parva	Alpha-parvin OS=Rattus norvegicus OX=10116 GN=Parva PE=1 SV=2
18.1489	17.1731	17.7434	18.3208	17.8322	17.7186	17.2776	17.0805	17.206	16.0047	16.3613	behavioral response to nutrient;cellular response to organic cyclic compound;centrosome cycle;glucose homeostasis;lactate transmembrane transport;lipid metabolic process;monocarboxylic acid transport;plasma membrane lactate transport;regulation of insulin secretion;response to food	lactate transmembrane transporter activity;monocarboxylic acid transmembrane transporter activity;organic cyclic compound binding;protein homodimerization activity;symporter activity	cell junction;centrosome;integral component of plasma membrane;intracellular membrane-bounded organelle;plasma membrane;synapse	Exosome;Transporters	+	Epo_CEpo	Keep	Discard	#NAME?	#NAME?	3	53831	4	283.5	1.69372	0.0327224	1.12413	3.13315	P53987	MOT1_RAT	Slc16a1	Monocarboxylate transporter 1 OS=Rattus norvegicus OX=10116 GN=Slc16a1 PE=1 SV=1
15.8435	15.3426	14.9126	15.6924	16.2219	15.9716	16.525	13.7083	14.6643	15.4837	15.3193	steroid biosynthetic process	fatty-acyl-CoA binding	Golgi membrane;mitochondrion		+	Epo_CEpo	Keep	Discard	#NAME?	#NAME?	1	60670	1	48.48	1.60467	0.0371599	1.30881	2.97332	Q7TNY6	GCP60_RAT	Acbd3	Golgi resident protein GCP60 OS=Rattus norvegicus OX=10116 GN=Acbd3 PE=1 SV=3
16.5724	15.8401	15.4687	16.2892	16.3072	16.953	15.7721	15.2753	15.023	14.4875	16.0701	phosphatidylinositol biosynthetic process		endoplasmic reticulum;endosome membrane;extrinsic component of vacuolar membrane;PAS complex	Human T-cell leukemia virus 1 infection;Viral carcinogenesis	+	Epo_CEpo	Keep	Discard	#NAME?	#NAME?	7	89095	7	258.99	1.4678	0.0467259	1.11637	2.73286	Q80W92	VAC14_RAT	Vac14	Protein VAC14 homolog OS=Rattus norvegicus OX=10116 GN=Vac14 PE=1 SV=1
13.3818	14.3639	12.8513	14.0934	14.0302	13.5677	13.1868	13.1273	12.9456	12.712	12.6315	cell proliferation;positive regulation of pri-miRNA transcription by RNA polymerase II;positive regulation of protein localization to chromosome, telomeric region;positive regulation of protein sumoylation;positive regulation of telomere maintenance;regulation of cell proliferation;stem cell division;stem cell population maintenance	GTP binding;mRNA 5'-UTR binding	nuclear body;nucleolus;nucleus	Ribosome biogenesis;Ribosome biogenesis in eukaryotes	+	Epo_CEpo	Keep	Discard	#NAME?	#NAME?	2	61307	2	48.99	1.94104	0.024	0.865413	3.59362	Q566E0;Q811S9	GNL3_RAT	Gnl3	Guanine nucleotide-binding protein-like 3 OS=Rattus norvegicus OX=10116 GN=Gnl3 PE=1 SV=1
15.3654	16.6787	16.4662	16.0737	16.8033	16.2893	16.2653	15.1332	15.5833	15.9776	15.5674	positive regulation of endocytosis;positive regulation of GTPase activity;synaptic vesicle endocytosis	phospholipid binding;protein C-terminus binding;protein heterodimerization activity;protein-containing complex binding	axon terminus;cell junction;cytoskeleton;extrinsic component of synaptic vesicle membrane;plasma membrane;synaptic vesicle;terminal bouton	Endocytosis;Fc gamma R-mediated phagocytosis;Membrane trafficking	+	Epo_CEpo	Keep	Discard	#NAME?	#NAME?	1	74946	1	28.91	1.84231	0.0273894	0.792536	3.40665	O08838	AMPH_RAT	Amph	Amphiphysin OS=Rattus norvegicus OX=10116 GN=Amph PE=1 SV=1
15.0341	14.9296	14.8832	14.9071	14.9082	14.7615	14.8202	13.6601	13.4534	13.9797	14.7156	mitochondrial respiratory chain complex IV assembly;oxidative phosphorylation	cytochrome-c oxidase activity	integral component of membrane;mitochondrial inner membrane	Mitochondrial biogenesis	+	Epo_CEpo	Keep	Discard	#NAME?	#NAME?	3	35060	3	106.85	1.73976	0.0309545	0.897046	3.21695	Q9QXU2	SURF1_RAT	Surf1	Surfeit locus protein 1 OS=Rattus norvegicus OX=10116 GN=Surf1 PE=2 SV=1
14.8575	12.4366	12.1868	13.9514	13.653	12.0468	13.2986	8.58598	8.97826	7.76386	13.215	apoptotic process;intracellular signal transduction;negative regulation of cell proliferation;positive regulation of protein ubiquitination;regulation of apoptotic process;regulation of protein localization to nucleus	metal ion binding;Ras GTPase binding	cytoplasm;microtubule;nucleus	Cellular senescence;Leukocyte transendothelial migration;Non-small cell lung cancer;Pathways in cancer;Rap1 signaling pathway;Ras signaling pathway	+	Epo_CEpo	Keep	Discard	#NAME?	#NAME?	1	47335	1	20.09	1.50242	0.0442898	3.60169	2.79313	O35141	RASF5_RAT	Rassf5	Ras association domain-containing protein 5 OS=Rattus norvegicus OX=10116 GN=Rassf5 PE=1 SV=1
16.4505	16.2248	15.8172	16.7063	16.73	16.5544	16.3206	14.0079	14.9082	15.3259	16.2687	aggrephagy;cellular response to hypoxia;negative regulation of store-operated calcium channel activity;positive regulation of ER-associated ubiquitin-dependent protein catabolic process;positive regulation of protein ubiquitination;regulation of oxidative stress-induced intrinsic apoptotic signaling pathway;regulation of protein ubiquitination;ubiquitin-dependent ERAD pathway	polyubiquitin modification-dependent protein binding;protein domain specific binding	aggresome;autophagosome;cytoplasm;cytoplasmic vesicle;endoplasmic reticulum;nucleus;perinuclear region of cytoplasm;plasma membrane;proteasome complex	Membrane trafficking;Proteasome;Protein processing in endoplasmic reticulum	+	Epo_CEpo	Keep	Discard	#NAME?	#NAME?	2	62032	2	205.34	1.63614	0.0361087	1.45018	3.02948	Q6IN34;Q9JJP9	UBQL1_RAT	Ubqln1	Ubiquilin-1 OS=Rattus norvegicus OX=10116 GN=Ubqln1 PE=1 SV=1
15.604	14.6015	16.0112	16.4518	15.3688	16.6285	15.2388	13.5258	15.1013	14.6344	14.8333	prostaglandin metabolic process	13-prostaglandin reductase activity;15-oxoprostaglandin 13-oxidase activity	cytoplasm	Enzymes with EC numbers	+	Epo_CEpo	Keep	Discard	#NAME?	#NAME?	3	38511	4	146.19	1.50695	0.0439495	1.39826	2.80105	Q5BK81	PTGR2_RAT	Ptgr2	Prostaglandin reductase 2 OS=Rattus norvegicus OX=10116 GN=Ptgr2 PE=2 SV=2
14.5842	14.7002	14.3684	14.4958	14.4372	14.422	14.3293	14.0438	14.3647	13.7552	13.8354	cell cycle;multicellular organism development;positive regulation of cell migration	protein tyrosine phosphatase activity;protein tyrosine/serine/threonine phosphatase activity	cytoplasm;early endosome;endoplasmic reticulum;nucleus;plasma membrane;spindle	Protein phosphatases and associated proteins	+	Epo_CEpo	Keep	Discard	#NAME?	#NAME?	2	20144	2	112.05	1.62127	0.0365907	0.421316	3.00291	Q4QRA5;Q78EG7;Q8VH48	TP4A1_RAT;TP4A2_HUMAN	Ptp4a1	Protein tyrosine phosphatase type IVA 1 OS=Rattus norvegicus OX=10116 GN=Ptp4a1 PE=1 SV=1
14.4309	14.4763	14.6644	14.8835	15.2895	15.3446	14.8552	14.2738	14.3857	14.2738	14.193		dioxygenase activity;iron ion binding;L-ascorbic acid binding;oxidoreductase activity, acting on paired donors, with incorporation or reduction of molecular oxygen	integral component of membrane		+	Epo_CEpo	Keep	Discard	#NAME?	#NAME?	2	35591	2	84.89	3.00763	0.00683784	0.811594	5.97882	Q5M843	OGFD3_RAT	Ogfod3	2-oxoglutarate and iron-dependent oxygenase domain-containing protein 3 OS=Rattus norvegicus OX=10116 GN=Ogfod3 PE=2 SV=1
16.7577	17.1001	16.902	16.8419	16.7652	17.1893	16.6458	14.7522	15.5966	15.3587	16.4317	phosphatidylethanolamine biosynthetic process	ethanolamine-phosphate cytidylyltransferase activity		Glycerophospholipid metabolism;Phosphonate and phosphinate metabolism	+	Epo_CEpo	Keep	Discard	#NAME?	#NAME?	5	45705	5	271.17	1.95138	0.0242963	1.32577	3.61344	O88637;Q6AZ30	PCY2_RAT	Pcyt2	Ethanolamine-phosphate cytidylyltransferase OS=Rattus norvegicus OX=10116 GN=Pcyt2 PE=1 SV=1
17.4438	17.0531	17.3475	17.7726	17.735	18.2328	16.8692	14.8314	15.3724	14.8802	17.2882	aerobic respiration;aging;cerebellum development;electron transport coupled proton transport;mitochondrial electron transport, cytochrome c to oxygen;response to copper ion;response to electrical stimulus;response to oxidative stress	cytochrome-c oxidase activity;heme binding;metal ion binding	integral component of membrane;mitochondrial respiratory chain complex III;mitochondrial respiratory chain complex IV;mitochondrion;respiratory chain complex IV	Alzheimer disease;Cardiac muscle contraction;Huntington disease;Mitochondrial biogenesis;Non-alcoholic fatty liver disease (NAFLD);Oxidative phosphorylation;Parkinson disease;Thermogenesis	+	Epo_CEpo	Keep	Discard	#NAME?	#NAME?	2	56864	2	70.77	1.7283	0.0311076	2.05931	3.19602	P05503	COX1_RAT	Mtco1	Cytochrome c oxidase subunit 1 OS=Rattus norvegicus OX=10116 GN=Mtco1 PE=2 SV=3
18.8632	18.7687	18.4741	19.1197	19.2352	18.6215	18.7432	17.9077	17.6727	18.1308	18.6051	cellular response to amino acid starvation;circadian rhythm;mRNA splicing, via spliceosome;negative regulation of mRNA splicing, via spliceosome;positive regulation of mRNA binding;positive regulation of translation;regulation of alternative mRNA splicing, via spliceosome;response to peptide;RNA metabolic process;RNA processing	mRNA 3'-UTR binding;mRNA CDS binding;pre-mRNA intronic binding;RNA binding;transcription regulatory region DNA binding	cytosol;extracellular exosome;membrane;nucleoplasm;nucleus;perinuclear region of cytoplasm;pronucleus;ribonucleoprotein complex;ribonucleoprotein granule	Spliceosome	+	Epo_CEpo	Keep	Discard	#NAME?	#NAME?	11	68545	11	555.56	1.86133	0.0268519	0.850847	3.44232	A6ND69;A6NIT8;P14866;Q9H3P3	HNRPL_RAT;HNRPL_HUMAN	HNRNPL	Heterogeneous nuclear ribonucleoprotein L OS=Rattus norvegicus OX=10116 GN=Hnrnpl PE=1 SV=2
18.1539	18.5906	17.9244	18.0592	18.1031	18.0486	18.0396	17.4819	17.2256	17.1907	18.0615	2-oxoglutarate metabolic process;aspartate biosynthetic process;aspartate catabolic process;aspartate metabolic process;cellular response to insulin stimulus;cellular response to mechanical stimulus;dicarboxylic acid metabolic process;fatty acid homeostasis;glutamate catabolic process to 2-oxoglutarate;glutamate catabolic process to aspartate;glutamate metabolic process;glycerol biosynthetic proc…	carboxylic acid binding;L-aspartate:2-oxoglutarate aminotransferase activity;L-cysteine:2-oxoglutarate aminotransferase activity;phosphatidylserine decarboxylase activity;pyridoxal phosphate binding	axon terminus;cytoplasm;cytosol;lysosome;nucleoplasm	Alanine, aspartate and glutamate metabolism;Amino acid related enzymes;Arginine and proline metabolism;Arginine biosynthesis;Cysteine and methionine metabolism;Exosome;Membrane trafficking;Phenylalanine metabolism;Phenylalanine, tyrosine and tryptophan biosynthesis;Tyrosine metabolism	+	Epo_CEpo	Keep	Discard	#NAME?	#NAME?	10	46628	10	847.76	1.52833	0.0419392	0.572733	2.83849	P13221;Q64570;Q6P721	AATC_RAT	Got1	Aspartate aminotransferase, cytoplasmic OS=Rattus norvegicus OX=10116 GN=Got1 PE=1 SV=3
16.202	16.3814	16.2391	16.2931	16.205	16.0068	16.3201	15.512	15.4069	15.3916	16.1379	nuclear envelope organization;nuclear pore complex assembly;poly(A)+ mRNA export from nucleus;positive regulation of SMAD protein signal transduction;protein import into nucleus;renal system development;SMAD protein signal transduction	structural constituent of nuclear pore	nuclear envelope;nuclear membrane;nuclear periphery;nuclear pore	Messenger RNA biogenesis;RNA transport	+	Epo_CEpo	Keep	Discard	#NAME?	#NAME?	7	93757	7	287.2	1.68187	0.0332233	0.594139	3.11171	Q66HC5	NUP93_RAT	Nup93	Nuclear pore complex protein Nup93 OS=Rattus norvegicus OX=10116 GN=Nup93 PE=1 SV=1
17.9133	17.5333	17.7949	17.758	17.519	17.4513	17.3438	16.1049	16.808	17.0293	17.173	intracellular protein transport;positive regulation of protein processing;protein import into mitochondrial matrix;response to 3,3',5-triiodo-L-thyronine	P-P-bond-hydrolysis-driven protein transmembrane transporter activity;protein transmembrane transporter activity	integral component of mitochondrial inner membrane;mitochondrial inner membrane;TIM23 mitochondrial import inner membrane translocase complex	Mitochondrial biogenesis;Transporters	+	Epo_CEpo	Keep	Discard	#NAME?	#NAME?	2	22064	2	133.35	1.57839	0.0378353	0.739234	2.92669	O35093	TIM23_RAT	Timm23	Mitochondrial import inner membrane translocase subunit Tim23 OS=Rattus norvegicus OX=10116 GN=Timm23 PE=2 SV=1
16.0045	16.1064	16.1609	15.9418	16.0339	16.1493	15.7629	15.3935	15.7793	15.5834	15.1706	signal transduction	GTP binding;GTPase activity	plasma membrane		+	Epo_CEpo	Keep	Discard	#NAME?	#NAME?	1	23929	1	20.81	1.72512	0.031393	0.490246	3.19021	O09021;P97538	RASM_RAT	Mras	Ras-related protein M-Ras OS=Rattus norvegicus OX=10116 GN=Mras PE=1 SV=2
16.6539	16.6343	16.5293	16.3921	16.6316	16.3601	16.68	16.0773	16.1646	15.945	16.1074	5-phosphoribose 1-diphosphate biosynthetic process;bone development;nucleoside metabolic process;nucleotide biosynthetic process;purine nucleotide biosynthetic process	magnesium ion binding;ribose phosphate diphosphokinase activity	cytoplasm;protein-containing complex;ribose phosphate diphosphokinase complex		+	Epo_CEpo	Keep	Discard	#NAME?	#NAME?	4	41239	4	204.43	2.48242	0.0136752	0.442416	4.70969	O08618	KPRB_RAT	Prpsap2	Phosphoribosyl pyrophosphate synthase-associated protein 2 OS=Rattus norvegicus OX=10116 GN=Prpsap2 PE=1 SV=1
12.299	12.5273	13.2743	13.4947	13.3779	13.3135	13.2391	12.9605	13.1645	12.8866	12.8301	activation of JUN kinase activity;anterograde axonal protein transport;axon development;axon guidance;axon regeneration;forebrain development;in utero embryonic development;lung alveolus development;lung morphogenesis;neuron projection development;positive regulation of neuron differentiation;positive regulation of neuron migration;post-embryonic development;regulation of gene expression;respirat…	JUN kinase binding;kinesin binding;MAP-kinase scaffold activity;mitogen-activated protein kinase kinase binding;mitogen-activated protein kinase kinase kinase binding;receptor signaling complex scaffold activity	axolemma;axon;axon cytoplasm;cell body;cytoplasm;cytoplasmic vesicle;dendrite;Golgi membrane;growth cone;neuron projection;perinuclear region of cytoplasm;smooth endoplasmic reticulum	MAPK signaling pathway	+	Epo_CEpo	Keep	Discard	#NAME?	#NAME?	2	146700	2	46.02	2.3181	0.0170909	0.3959	4.35291	E9PSK7	JIP3_RAT	Mapk8ip3	C-Jun-amino-terminal kinase-interacting protein 3 OS=Rattus norvegicus OX=10116 GN=Mapk8ip3 PE=1 SV=2
17.5206	17.4362	17.6305	17.7544	17.7239	17.7428	17.6626	17.2693	17.1523	17.291	17.4401			cytoplasm		+	Epo_CEpo	Keep	Discard	#NAME?	#NAME?	4	42955	4	226.88	3.34655	0.00313725	0.432737	6.92131	Q6AYN4	PHIPL_RAT	Phyhipl	Phytanoyl-CoA hydroxylase-interacting protein-like OS=Rattus norvegicus OX=10116 GN=Phyhipl PE=1 SV=2
17.8327	18.4979	17.7215	18.3104	18.5534	18.4876	18.0848	17.9973	17.7788	17.7519	17.8703	oxidation-reduction process;protein processing involved in protein targeting to mitochondrion	metal ion binding;metalloendopeptidase activity;protein-containing complex binding	mitochondrial inner membrane;mitochondrial respiratory chain complex III;mitochondrial respiratory chain complex IV;mitochondrion;myelin sheath;nucleoplasm	Alzheimer disease;Cardiac muscle contraction;Huntington disease;Non-alcoholic fatty liver disease (NAFLD);Oxidative phosphorylation;Parkinson disease;Peptidases;Thermogenesis	+	Epo_CEpo	Keep	Discard	#NAME?	#NAME?	9	48423	9	462.83	2.29184	0.0172954	0.509468	4.29747	P32551;Q5XIR3	QCR2_RAT	Uqcrc2	Cytochrome b-c1 complex subunit 2, mitochondrial OS=Rattus norvegicus OX=10116 GN=Uqcrc2 PE=1 SV=2
16.5506	15.9243	15.8814	16.1833	15.9639	16.092	15.5021	15.1325	14.8906	15.4318	14.508	fatty acid beta-oxidation using acyl-CoA oxidase;lipid homeostasis	acyl-CoA oxidase activity;FAD binding;fatty acid binding;flavin adenine dinucleotide binding;pristanoyl-CoA oxidase activity	peroxisome	alpha-Linolenic acid metabolism;beta-Alanine metabolism;Biosynthesis of unsaturated fatty acids;cAMP signaling pathway;Fatty acid degradation;Peroxisome;PPAR signaling pathway;Propanoate metabolism	+	Epo_CEpo	Keep	Discard	#NAME?	#NAME?	3	79080	3	210.73	2.05945	0.0216986	0.944605	3.82392	Q63448	ACOX3_RAT	Acox3	Peroxisomal acyl-coenzyme A oxidase 3 OS=Rattus norvegicus OX=10116 GN=Acox3 PE=1 SV=1
15.8639	15.9803	15.7718	16.0503	16.1716	15.5211	15.7319	15.4268	15.1414	14.9775	15.5685	cellular amino acid metabolic process;G1 to G0 transition;gamma-aminobutyric acid metabolic process;glial cell development;glutamine metabolic process;glycine metabolic process;L-serine biosynthetic process;neural tube development;neuron projection development;regulation of gene expression;serine family amino acid biosynthetic process;spinal cord development;taurine metabolic process;threonine me…	NAD binding;phosphoglycerate dehydrogenase activity	myelin sheath	Cysteine and methionine metabolism;Exosome;Glycine, serine and threonine metabolism	+	Epo_CEpo	Keep	Discard	#NAME?	#NAME?	4	57256	4	148.16	1.59235	0.0374766	0.590147	2.95143	O08651;Q546Q9	SERA_RAT	Phgdh	D-3-phosphoglycerate dehydrogenase OS=Rattus norvegicus OX=10116 GN=Phgdh PE=1 SV=3
16.2909	14.413	14.5793	17.3807	15.127	15.6598	14.669	11.7751	13.1027	12.695	10.1644			cytoplasm;integral component of membrane;mitochondrial inner membrane	Peroxisome	+	Epo_CEpo	Keep	Discard	#NAME?	#NAME?	1	19842	1	51.58	2.28525	0.0174085	3.77481	4.28361	Q5BK62	MPV17_RAT	Mpv17	Protein Mpv17 OS=Rattus norvegicus OX=10116 GN=Mpv17 PE=2 SV=1
15.7696	16.9775	16.9629	16.5691	16.3092	16.465	16.319	15.6494	15.6977	15.6637	16.1687	bone marrow development;bone mineralization;cell proliferation;inner cell mass cell proliferation;leukocyte chemotaxis;mature ribosome assembly;mitotic spindle organization;rRNA processing	microtubule binding;ribosome binding;rRNA binding	cytosol;nucleolus;nucleoplasm;spindle pole	Ribosome biogenesis;Ribosome biogenesis in eukaryotes	+	Epo_CEpo	Keep	Discard	#NAME?	#NAME?	3	29019	3	85.9	2.36036	0.0161521	0.620673	4.44306	Q5RK30	SBDS_RAT	Sbds	Ribosome maturation protein SBDS OS=Rattus norvegicus OX=10116 GN=Sbds PE=2 SV=1
16.1786	16.3322	16.0355	16.2916	16.4756	16.2373	15.9382	15.6941	15.9905	15.5907	15.9834	protein transport;vesicle docking involved in exocytosis		endosome membrane;Golgi apparatus;Golgi membrane;integral component of membrane;synaptic vesicle	Endocytosis;Membrane trafficking	+	Epo_CEpo	Keep	Discard	#NAME?	#NAME?	6	65252	6	355.27	1.50048	0.044314	0.421013	2.78974	O08700	VPS45_RAT	Vps45	Vacuolar protein sorting-associated protein 45 OS=Rattus norvegicus OX=10116 GN=Vps45 PE=1 SV=1
18.0758	17.7827	17.8673	17.5632	17.3295	17.3138	17.4859	16.4063	16.8405	16.6758	17.3045	aging;cellular response to amyloid-beta;cellular response to ionizing radiation;cellular response to oxygen-glucose deprivation;circadian regulation of gene expression;circadian rhythm;female pregnancy;microglial cell activation;NAD biosynthetic process;negative regulation of autophagy;negative regulation of cellular senescence;neuron death;positive regulation of nitric-oxide synthase biosyntheti…	cytokine activity;drug binding;nicotinamide phosphoribosyltransferase activity;nicotinate-nucleotide diphosphorylase (carboxylating) activity;protein homodimerization activity	cell junction;cytoplasm;extracellular space;nuclear speck;nucleus;plasma membrane	Nicotinate and nicotinamide metabolism;NOD-like receptor signaling pathway	+	Epo_CEpo	Keep	Discard	#NAME?	#NAME?	5	55689	5	288.79	1.68208	0.0332857	0.616314	3.11211	Q2VT47;Q80Z29	NAMPT_RAT	Nampt	Nicotinamide phosphoribosyltransferase OS=Rattus norvegicus OX=10116 GN=Nampt PE=1 SV=1
18.8195	18.7135	18.7001	18.6287	18.7233	18.6623	18.6722	18.161	18.2656	18.2205	18.2222	alanine transport;amino acid transmembrane transport;cellular response to amino acid starvation;cellular response to mechanical stimulus;cerebral cortex development;female pregnancy;glycine betaine transport;sodium ion transport	amino acid transmembrane transporter activity;L-glutamine transmembrane transporter activity;symporter activity	axon;brush border;dendrite;integral component of plasma membrane;neuronal cell body;plasma membrane;sarcolemma	GABAergic synapse;Glutamatergic synapse;Protein digestion and absorption;Transporters	+	Epo_CEpo	Keep	Discard	#NAME?	#NAME?	2	55916	2	131.75	5.36201	0	0.454262	15.6293	Q9JHE5;Q9JI88	S38A2_RAT	Slc38a2	Sodium-coupled neutral amino acid transporter 2 OS=Rattus norvegicus OX=10116 GN=Slc38a2 PE=1 SV=1
15.832	15.6483	15.4089	15.9082	15.8155	15.8146	16.1067	15.3741	15.4979	15.3489	15.5248	lipid catabolic process	hydrolase activity	lysosomal lumen		+	Epo_CEpo	Keep	Discard	#NAME?	#NAME?	2	65756	2	101.15	2.94688	0.00652903	0.474809	5.82089	A0JN10;Q3MHS4;Q4QQW8;Q5RJZ9;Q8K1I4	PLBL2_RAT	Plbd2	Putative phospholipase B-like 2 OS=Rattus norvegicus OX=10116 GN=Plbd2 PE=1 SV=2
12.595	12.3519	13.349	13.0533	13.1472	12.6113	13.157	12.6375	12.0855	11.4708	11.8501	cellular iron ion homeostasis;copper ion transport;iron ion transport	copper ion binding;ferrous iron binding;ferroxidase activity;oxidoreductase activity, oxidizing metal ions	basolateral plasma membrane;extracellular space;integral component of membrane;perinuclear region of cytoplasm;plasma membrane	Mineral absorption;Porphyrin and chlorophyll metabolism	+	Epo_CEpo	Keep	Discard	#NAME?	#NAME?	1	130480	1	23.6	1.91913	0.0246169	0.981183	3.55173	Q920H8	HEPH_RAT	Heph	Hephaestin OS=Rattus norvegicus OX=10116 GN=Heph PE=1 SV=1
15.8139	14.2702	13.7206	15.3668	15.6911	14.1682	14.259	13.8558	13.7931	13.9399	13.4262	tRNA threonylcarbamoyladenosine modification		cytoplasm;cytosol;EKC/KEOPS complex;nucleus		+	Epo_CEpo	Keep	Discard	#NAME?	#NAME?	3	17696	3	118.01	1.49421	0.044624	1.11749	2.77882	Q5PQR8	TPRKB_RAT	Tprkb	EKC/KEOPS complex subunit Tprkb OS=Rattus norvegicus OX=10116 GN=Tprkb PE=2 SV=1
15.0025	15.3031	15.0459	15.0388	14.6848	14.8366	14.6105	14.4871	13.0158	13.0906	13.2944	cell projection organization;iron-sulfur cluster assembly	4 iron, 4 sulfur cluster binding;ATP binding;iron-sulfur cluster binding;metal ion binding	centriole;cilium;cytosol;nucleus;spindle pole centrosome		+	Epo_CEpo	Keep	Discard	#NAME?	#NAME?	3	29307	3	111.21	1.99986	0.0223959	1.32068	3.70715	Q68FS1	NUBP2_RAT	Nubp2	Cytosolic Fe-S cluster assembly factor NUBP2 OS=Rattus norvegicus OX=10116 GN=Nubp2 PE=1 SV=1
16.1136	16.0508	15.7463	15.8569	15.9558	15.7997	15.9709	15.118	15.4998	15.5775	15.3566	aging;astrocyte development;astrocyte differentiation;hippocampus development;myelination;oligodendrocyte development;ovarian follicle development;positive regulation of apoptotic process;positive regulation of translation;positive regulation of translational initiation;response to endoplasmic reticulum stress;response to glucose;response to heat;response to lithium ion;response to peptide hormon…	guanyl-nucleotide exchange factor activity;translation initiation factor activity;translation initiation factor binding	cytoplasm;cytosol;eukaryotic translation initiation factor 2B complex;nucleus	Herpes simplex virus 1 infection;RNA transport;Translation factors	+	Epo_CEpo	Keep	Discard	#NAME?	#NAME?	3	80898	3	120.56	2.46189	0.0137908	0.507845	4.66417	Q5RKL3;Q64350	EI2BE_RAT	Eif2b5	Translation initiation factor eIF-2B subunit epsilon OS=Rattus norvegicus OX=10116 GN=Eif2b5 PE=1 SV=2
13.3634	13.4415	13.1832	13.6964	13.4691	13.8176	13.7935	12.9547	13.2666	13.2725	13.2895		acylphosphatase activity			+	Epo_CEpo	Keep	Discard	#NAME?	#NAME?	1	10913	1	46.94	2.34278	0.0166691	0.498327	4.40543	P35745	ACYP2_RAT	Acyp2	Acylphosphatase-2 OS=Rattus norvegicus OX=10116 GN=Acyp2 PE=1 SV=2
18.8577	19.2097	19.1355	19.0354	19.1833	19.2319	19.0354	18.4827	18.626	18.6449	18.7703	cellular heat acclimation;chromatin organization;DNA replication;negative regulation of cell growth;negative regulation of transcription by RNA polymerase II;response to steroid hormone	RNA binding	cytosol;ESC/E(Z) complex;nucleus;NuRD complex	Chromosome and associated proteins	+	Epo_CEpo	Keep	Discard	#NAME?	#NAME?	8	48132	9	408.89	3.13199	0.00587879	0.490516	6.31224	Q71UF4	RBBP7_RAT	Rbbp7	Histone-binding protein RBBP7 OS=Rattus norvegicus OX=10116 GN=Rbbp7 PE=2 SV=1
18.7388	18.8763	18.5665	18.7871	18.888	18.9537	18.4972	17.4486	17.966	17.8273	18.3925	negative regulation of transcription by RNA polymerase II;positive regulation of transcription by RNA polymerase II;protein localization to nucleus	DNA-binding transcription repressor activity, RNA polymerase II-specific;growth factor activity;heparin binding;nucleotide binding;RNA polymerase II proximal promoter sequence-specific DNA binding	cytoplasm;nucleus	Glycosaminoglycan binding proteins	+	Epo_CEpo	Keep	Discard	#NAME?	#NAME?	2	26586	2	110.45	2.13724	0.018991	0.872905	3.97913	Q8VHK7;Q923W3	HDGF_RAT	Hdgf	Hepatoma-derived growth factor OS=Rattus norvegicus OX=10116 GN=Hdgf PE=1 SV=2
13.5945	16.6755	13.8687	14.1158	13.9164	13.8224	14.0112	13.766	13.2879	13.4002	13.4263	cytoskeleton organization;epithelial cell differentiation;negative regulation of epithelial cell proliferation;positive regulation of epidermis development	structural molecule activity	cell surface;keratin filament	Cytoskeleton proteins;Exosome	+	Epo_CEpo	Keep	Discard	#NAME?	#NAME?	1	57973	3	137.41	2.20078	0.0185363	0.496358	4.10832	Q6IG00;Q6IG02	K2C4_RAT;K22E_RAT	Krt2;Krt4	Keratin, type II cytoskeletal 4 OS=Rattus norvegicus OX=10116 GN=Krt4 PE=3 SV=1
16.0654	14.4271	14.298	15.0855	14.8564	15.4273	14.4571	14.4111	13.6796	13.6107	13.3104	actin filament organization;cell cycle;cell division;cell migration;cell-cell adhesion;negative regulation of small GTPase mediated signal transduction;negative regulation of transforming growth factor beta1 production;positive regulation of protein localization to nucleus;proteasome-mediated ubiquitin-dependent protein catabolic process;regulation of actin cytoskeleton reorganization;regulation …	beta-catenin binding;cadherin binding;protein C-terminus binding;protein-containing complex binding;SH3 domain binding;vascular endothelial growth factor receptor binding	cell leading edge;cell-cell junction;endocytic vesicle;filamentous actin;perinuclear region of cytoplasm;plasma membrane;protein-containing complex;ruffle		+	Epo_CEpo	Keep	Discard	#NAME?	#NAME?	2	70619	2	114.79	2.08971	0.0203708	1.2036	3.88393	F1LRS8;Q7TSS5	CD2AP_RAT	Cd2ap	CD2-associated protein OS=Rattus norvegicus OX=10116 GN=Cd2ap PE=1 SV=2
16.034	16.2867	16.1329	15.9595	15.5241	15.8639	15.8434	15.3425	15.163	15.033	15.2058	apical junction assembly;apoptotic process;cell adhesion;cell cycle;cell division;cell projection organization;epithelial cell migration;intracellular signal transduction;peptidyl-serine phosphorylation;positive regulation of cytokinesis;positive regulation of mitotic cell cycle;protein phosphorylation;regulation of cell motility	ATP binding;GTP-Rho binding;histone deacetylase binding;protein kinase C activity;protein serine/threonine kinase activity	apical junction complex;cleavage furrow;cytoplasm;cytoskeleton;lamellipodium;midbody;nucleus		+	Epo_CEpo	Keep	Discard	#NAME?	#NAME?	1	112740	1	20.64	2.76224	0.0105055	0.611709	5.35955	O08874	PKN2_RAT	Pkn2	Serine/threonine-protein kinase N2 OS=Rattus norvegicus OX=10116 GN=Pkn2 PE=1 SV=2
18.6765	18.3512	18.6618	18.8278	18.468	18.5902	18.39	17.8117	18.1602	18.1589	18.2299					+	Epo_CEpo	Keep	Discard	#NAME?	#NAME?	12	67925	12	588.05	1.92684	0.0243196	0.478849	3.56645	P61763	STXB1_BOVIN	STXBP1	Syntaxin-binding protein 1 OS=Bos taurus OX=9913 GN=STXBP1 PE=1 SV=1
18.3732	18.5428	18.5085	18.5531	18.5862	18.7982	18.6718	17.5821	18.2473	17.8647	18.5449	tRNA processing	RNA binding	nucleus;ribonucleoprotein complex		+	Epo_CEpo	Keep	Discard	#NAME?	#NAME?	9	47919	9	544.35	1.45618	0.0471782	0.592576	2.7127	P38656	LA_RAT	Ssb	Lupus La protein homolog OS=Rattus norvegicus OX=10116 GN=Ssb PE=1 SV=1
15.506	15.25	15.2489	15.7345	15.4279	15.4902	15.0802	15.0564	15.1379	14.9063	15.044	activation of MAPK activity;adenylate cyclase-modulating G protein-coupled receptor signaling pathway;endocytosis;follicle-stimulating hormone signaling pathway;G protein-coupled receptor internalization;G protein-coupled receptor signaling pathway;negative regulation of apoptotic process;negative regulation of ERK1 and ERK2 cascade;negative regulation of GTPase activity;negative regulation of in…	alpha-1A adrenergic receptor binding;alpha-1B adrenergic receptor binding;angiotensin receptor binding;AP-2 adaptor complex binding;arrestin family protein binding;clathrin adaptor activity;clathrin binding;cysteine-type endopeptidase inhibitor activity involved in apoptotic process;enzyme binding;estrogen receptor binding;follicle-stimulating hormone receptor binding;GTPase activator activity;in…	basolateral plasma membrane;chromatin;clathrin-coated pit;cytoplasm;cytosol;dendritic spine;endosome;nuclear body;nucleus;plasma membrane;postsynaptic density;postsynaptic membrane;pseudopodium	Chemokine signaling pathway;Endocytosis;Hedgehog signaling pathway;MAPK signaling pathway;Membrane trafficking;Morphine addiction;Olfactory transduction;Parathyroid hormone synthesis, secretion and action;Relaxin signaling pathway	+	Epo_CEpo	Keep	Discard	#NAME?	#NAME?	2	47389	2	88.1	1.48975	0.0449767	0.39703	2.77104	P29066;P36576	ARRB1_RAT;ARRB2_BOVIN;ARRC_RAT	Arr3;Arrb1	Beta-arrestin-1 OS=Rattus norvegicus OX=10116 GN=Arrb1 PE=1 SV=1
16.6286	16.4348	16.7468	16.7835	16.5399	16.8479	16.5516	16.4897	15.7362	16.1116	16.3853	endocytosis;protein transport		clathrin vesicle coat;clathrin-coated pit;plasma membrane	Membrane trafficking	+	Epo_CEpo	Keep	Discard	#NAME?	#NAME?	2	29831	2	81.44	1.44298	0.0482024	0.500041	2.68987	P69682;Q4QR67	NECP1_RAT	Necap1	Adaptin ear-binding coat-associated protein 1 OS=Rattus norvegicus OX=10116 GN=Necap1 PE=1 SV=1
19.6095	19.5495	19.4009	19.3888	19.6366	19.365	19.2677	18.728	19.0041	19.1194	19.1436	protein glycosylation;protein N-linked glycosylation via asparagine;response to cytokine;T cell activation	dolichyl-diphosphooligosaccharide-protein glycotransferase activity	endoplasmic reticulum;integral component of membrane;oligosaccharyltransferase complex;plasma membrane	N-Glycan biosynthesis;Protein processing in endoplasmic reticulum	+	Epo_CEpo	Keep	Discard	#NAME?	#NAME?	10	49093	11	715.16	1.8215	0.0280607	0.415745	3.36779	Q641Y0	OST48_RAT	Ddost	Dolichyl-diphosphooligosaccharide--protein glycosyltransferase 48 kDa subunit OS=Rattus norvegicus OX=10116 GN=Ddost PE=2 SV=1
14.8372	14.5622	14.6894	15.4554	15.0553	15.6671	14.7843	14.191	14.2271	14.2562	13.9897	protein maturation		endoplasmic reticulum membrane;integral component of membrane		+	Epo_CEpo	Keep	Discard	#NAME?	#NAME?	1	80431	1	20.06	2.69213	0.0109239	1.07452	5.19137	A1L1J9;Q5I0G9	LMF2_RAT	Lmf2	Lipase maturation factor 2 OS=Rattus norvegicus OX=10116 GN=Lmf2 PE=2 SV=1
12.0175	15.7604	12.2567	13.3715	13.6275	13.4898	12.3968	11.2625	11.5951	11.6789	12.3955	antimicrobial humoral immune response mediated by antimicrobial peptide;canonical glycolysis;cellular response to interferon-gamma;defense response to fungus;gluconeogenesis;glycolytic process;killing by host of symbiont cells;killing of cells of other organism;microtubule cytoskeleton organization;negative regulation of endopeptidase activity;negative regulation of translation;neuron apoptotic p…	aspartic-type endopeptidase inhibitor activity;disordered domain specific binding;glyceraldehyde-3-phosphate dehydrogenase (NAD+) (phosphorylating) activity;identical protein binding;microtubule binding;NAD binding;NADP binding;peptidyl-cysteine S-nitrosylase activity	cytoplasm;cytosol;extracellular exosome;GAIT complex;intracellular membrane-bounded organelle;lipid droplet;membrane;microtubule cytoskeleton;nuclear membrane;nucleus;perinuclear region of cytoplasm;plasma membrane;ribonucleoprotein complex;vesicle	Alzheimer disease;Exosome;Glycolysis / Gluconeogenesis;HIF-1 signaling pathway;Membrane trafficking	+	Epo_CEpo	Keep	Discard	#NAME?	#NAME?	1	36201	16	1408.91	2.17159	0.0185566	1.48838	4.04869	E7EUT4;P00354;P04406;Q53X65	G3P_HUMAN	GAPDH	Glyceraldehyde-3-phosphate dehydrogenase OS=Homo sapiens OX=9606 GN=GAPDH PE=1 SV=3
13.8168	13.531	13.6051	13.7781	13.8254	13.6023	13.6176	13.2618	12.7867	13.1734	13.5443	cell surface receptor signaling pathway;cGMP biosynthetic process;cGMP-mediated signaling;dopamine metabolic process;intracellular signal transduction;negative regulation of smooth muscle cell proliferation;positive regulation of cGMP-mediated signaling;receptor guanylyl cyclase signaling pathway;regulation of blood vessel size;signal transduction	ATP binding;GTP binding;guanylate cyclase activity;natriuretic peptide receptor activity;peptide hormone binding;peptide receptor activity;protein kinase activity;protein kinase binding	integral component of membrane;plasma membrane;receptor complex	Aldosterone synthesis and secretion;cAMP signaling pathway;cGMP-PKG signaling pathway;Oxytocin signaling pathway;Protein kinases;Purine metabolism;Regulation of lipolysis in adipocytes;Renin secretion;Thermogenesis;Vascular smooth muscle contraction	+	Epo_CEpo	Keep	Discard	#NAME?	#NAME?	2	119789	2	78.15	1.67204	0.0338427	0.514323	3.09399	A1A5N8;P18910	ANPRA_RAT	Npr1	Atrial natriuretic peptide receptor 1 OS=Rattus norvegicus OX=10116 GN=Npr1 PE=1 SV=1
14.0699	14.3346	14.3551	14.1238	13.6244	14.4282	13.6238	13.0859	13.232	12.8314	13.339	chemical synaptic transmission;establishment of cell polarity;exocytosis;Golgi to plasma membrane transport;Golgi to transport vesicle transport;membrane biogenesis;oligodendrocyte differentiation;positive regulation of calcium-mediated signaling;protein targeting to membrane;regulation of protein transport;vesicle docking involved in exocytosis;vesicle targeting;vesicle tethering involved in exo…	PDZ domain binding;protein-containing complex binding	cell leading edge;dendritic shaft;exocyst;Flemming body;growth cone;growth cone membrane;myelin sheath;neuron projection;neuronal cell body;postsynaptic density;protein-containing complex;synapse;synaptic vesicle	Membrane trafficking	+	Epo_CEpo	Keep	Discard	#NAME?	#NAME?	4	111281	4	213.44	1.97228	0.0230606	0.82799	3.6537	Q62824	EXOC4_RAT	Exoc4	Exocyst complex component 4 OS=Rattus norvegicus OX=10116 GN=Exoc4 PE=1 SV=1
18.6833	18.1357	17.8987	18.0443	18.1913	17.9134	17.7731	17.6613	17.2398	17.4509	17.3907		alanylglutamate dipeptidase activity;carboxypeptidase activity;cytosolic dipeptidase activity;metal ion binding;metallopeptidase activity	cytosol;nucleoplasm	Arginine and proline metabolism;beta-Alanine metabolism;Exosome;Histidine metabolism;Peptidases	+	Epo_CEpo	Keep	Discard	#NAME?	#NAME?	9	53116	9	532.99	2.32072	0.0171533	0.54486	4.35849	Q6Q0N1	CNDP2_RAT	Cndp2	Cytosolic non-specific dipeptidase OS=Rattus norvegicus OX=10116 GN=Cndp2 PE=1 SV=1
16.6515	15.9893	16.2797	16.9362	16.8443	17.0742	16.08	13.7958	14.9201	13.8092	15.7633	apoptotic process;polyphosphate catabolic process	exopolyphosphatase activity	cytoplasm		+	Epo_CEpo	Keep	Discard	#NAME?	#NAME?	4	37184	4	116.63	2.20099	0.0185949	2.16158	4.10875	Q5BJR4	PRUN2_RAT	Prune2	Protein prune homolog 2 OS=Rattus norvegicus OX=10116 GN=Prune2 PE=1 SV=1
14.3448	14.2744	14.4544	14.8635	14.6189	14.191	14.6216	13.9032	14.16	14.0126	14.2714	camera-type eye development;cilium assembly;embryonic digit morphogenesis;in utero embryonic development;neuroepithelial cell differentiation;regulation of protein localization;smoothened signaling pathway;vasculature development		ciliary membrane;ciliary transition zone;integral component of membrane;MKS complex	Chromosome and associated proteins	+	Epo_CEpo	Keep	Discard	#NAME?	#NAME?	1	36204	1	45.28	1.62711	0.0364596	0.486996	3.01334	Q5FVM1	TM231_RAT	Tmem231	Transmembrane protein 231 OS=Rattus norvegicus OX=10116 GN=Tmem231 PE=2 SV=2
14.3233	13.9972	14.1677	14.0473	14.3622	13.962	14.6791	13.5145	13.2427	14.124	13.5542	[2Fe-2S] cluster assembly;Mo-molybdopterin cofactor biosynthetic process	cysteine desulfurase activity;iron-sulfur cluster binding;metal ion binding;pyridoxal phosphate binding	mitochondrion;nucleus		+	Epo_CEpo	Keep	Discard	#NAME?	#NAME?	1	50380	1	48.85	1.41875	0.049643	0.653786	2.64804	Q99P39	NFS1_RAT	Nfs1	Cysteine desulfurase, mitochondrial OS=Rattus norvegicus OX=10116 GN=Nfs1 PE=2 SV=1
16.6425	16.5148	16.5877	16.9574	16.9255	16.6178	16.786	16.2532	16.3139	16.4465	16.6113	learning;memory;negative regulation of synaptic transmission, glutamatergic;positive regulation of receptor internalization	ATP binding;ATPase activity	cell junction;peroxisome;postsynaptic membrane	Enzymes with EC numbers	+	Epo_CEpo	Keep	Discard	#NAME?	#NAME?	6	41033	6	267.84	2.01941	0.0220264	0.415462	3.74527	B3STU2;Q505J9	ATAD1_RAT	Atad1	ATPase family AAA domain-containing protein 1 OS=Rattus norvegicus OX=10116 GN=Atad1 PE=1 SV=1
18.3327	17.5245	17.4413	17.5615	17.2428	17.3985	17.0158	16.9324	16.552	16.8178	16.8127	cellular response to interleukin-4;cellular response to lead ion;heme biosynthetic process;negative regulation of proteasomal protein catabolic process;protein homooligomerization;protoporphyrinogen IX biosynthetic process;response to activity;response to aluminum ion;response to amino acid;response to arsenic-containing substance;response to cadmium ion;response to cobalt ion;response to drug;re…	identical protein binding;porphobilinogen synthase activity;proteasome core complex binding;zinc ion binding	cytosol;extracellular space	Exosome;Porphyrin and chlorophyll metabolism	+	Epo_CEpo	Keep	Discard	#NAME?	#NAME?	2	36465	2	155.36	2.00673	0.0222604	0.525912	3.72052	P06214	HEM2_RAT	Alad	Delta-aminolevulinic acid dehydratase OS=Rattus norvegicus OX=10116 GN=Alad PE=1 SV=1
16.1939	15.9567	16.0151	16.7935	16.3813	16.2668	16.2119	15.9363	15.8291	15.7102	16.2445	cellular response to cold;negative regulation of apoptotic process;negative regulation of endoplasmic reticulum stress-induced eIF2 alpha phosphorylation;positive regulation of translation initiation in response to endoplasmic reticulum stress;protein folding in endoplasmic reticulum;proteolysis involved in cellular protein catabolic process;response to unfolded protein	chaperone binding;misfolded protein binding;protein kinase binding;protein kinase inhibitor activity;unfolded protein binding	cytosol;endoplasmic reticulum;endoplasmic reticulum lumen;smooth endoplasmic reticulum	Chaperones and folding catalysts;Influenza A;Protein processing in endoplasmic reticulum	+	Epo_CEpo	Keep	Discard	#NAME?	#NAME?	6	57981	6	183	1.49003	0.0449657	0.483355	2.77152	Q6P7A0;Q9R0T3	DNJC3_RAT	Dnajc3	DnaJ homolog subfamily C member 3 OS=Rattus norvegicus OX=10116 GN=Dnajc3 PE=1 SV=3
16.4041	17.2993	16.6399	16.5005	16.5597	15.9309	16.4439	14.8485	15.6582	15.3828	16.1095	establishment of protein localization to plasma membrane;Golgi organization;negative regulation of dendrite morphogenesis;protein transport	metal ion binding	Golgi apparatus;Golgi membrane		+	Epo_CEpo	Keep	Discard	#NAME?	#NAME?	1	48042	1	32.38	1.53835	0.0412213	0.859002	2.85607	O35254	GORS1_RAT	Gorasp1	Golgi reassembly-stacking protein 1 OS=Rattus norvegicus OX=10116 GN=Gorasp1 PE=1 SV=4
