# Supplementary material for: A Comparative Analysis of Erythropoietin and Carbamoylated Erythropoietin Proteome Profiles
Source: Life (Basel). 2021 Apr 19;11(4):359. doi: 10.3390/life11040359 (PMC8073529; doi:10.3390/life11040359)
Supplement: Supplementary file 1 [file life-11-00359-s001.zip › New tables for paper/Table without data imputations.xlsx]

## Sheet: Table without data imputations
LFQ intensity values (log transformed)											Unique Peptites	Mass	Peptide count	Confidence score	UniProt	Accession	Gene name	Description
Control			EPO treated				CEPO treated
Ctrl_01	Ctrl_02	Ctrl_03	Epo_01	Epo_02	Epo_03	Epo_04	CEpo_01	CEpo_02	CEpo_03	CEpo_04
21.2305	21.0743	21.1987	21.8558	21.7481	21.7339	21.8701	21.6785	21.678	21.3514	21.6169	7	17386	14	967.88	P19804	NDKB_RAT	Nme2	Nucleoside diphosphate kinase B OS=Rattus norvegicus OX=10116 GN=Nme2 PE=1 SV=1
13.1305	14.1053	14.5229	16.6622	16.9157	15.2604	16.2838	15.1429	15.6858	15.7014	16.4663	2	65894	2	95.67	Q5PQX1;Q62741;Q62754	TOIP1_RAT	Tor1aip1	Torsin-1A-interacting protein 1 OS=Rattus norvegicus OX=10116 GN=Tor1aip1 PE=1 SV=1
15.5713	15.7784	15.8405	16.7348	16.6857	16.5059	16.409	16.3202	16.633	16.9762	16.4764	3	32424	3	164.41	Q4V7A3;Q6QBQ4	PLS3_RAT	Plscr3	Phospholipid scramblase 3 OS=Rattus norvegicus OX=10116 GN=Plscr3 PE=2 SV=1
20.8171	20.7001	20.8521	21.7333	21.4398	21.3824	21.3867	21.4177	21.2053	21.1301	21.3617	6	17296	13	682.16	Q05982	NDKA_RAT	Nme1	Nucleoside diphosphate kinase A OS=Rattus norvegicus OX=10116 GN=Nme1 PE=1 SV=1
16.4861	15.6727	15.9828	17.1611	17.497	16.931	17.2663	16.8638	17.2995	16.792	17.4147	3	18044	3	116.34	Q4QQV3	F162A_RAT	Fam162a	Protein FAM162A OS=Rattus norvegicus OX=10116 GN=Fam162a PE=2 SV=1
15.8384	16.3192	15.4359	15.7808	15.9491	16.1266	15.443	14.752	15.1164	14.8231	14.9426	2	42033	2	106.02	Q9QZC4	PCY1A_CRIGR;PCY1B_RAT	Pcyt1b	Choline-phosphate cytidylyltransferase A OS=Cricetulus griseus OX=10029 GN=PCYT1A PE=2 SV=1
18.2837	18.4779	18.4266	17.8184	18.1478	18.2583	18.2027	17.5811	17.4797	17.2293	17.2093	5	71792	5	372.92	P18292	THRB_RAT	F2	Prothrombin OS=Rattus norvegicus OX=10116 GN=F2 PE=1 SV=1
17.6724	17.3466	18.1665	18.8173	18.6804	18.329	18.3726	18.461	18.1205	18.4296	18.5328	7	56039	8	510.68	Q5U2X6	CCD47_RAT	Ccdc47	Coiled-coil domain-containing protein 47 OS=Rattus norvegicus OX=10116 GN=Ccdc47 PE=2 SV=1
20.2567	20.281	20.6728	21.1392	21.1142	20.8808	21.0052	20.7213	20.7144	20.8979	20.7263	12	27306	12	1015.31	Q6MG61	CLIC1_RAT;CLIC1_HUMAN	Clic1	Chloride intracellular channel protein 1 OS=Rattus norvegicus OX=10116 GN=Clic1 PE=1 SV=1
16.2003	16.2573	15.8749	16.0041	16.3881	15.9721	15.8872	15.3277	14.8885	15.2643	15.1077	1	21784	1	37.73	B0BN86	TMM11_RAT	Tmem11	Transmembrane protein 11, mitochondrial OS=Rattus norvegicus OX=10116 GN=Tmem11 PE=2 SV=1
17.8736	17.8176	18.9024	19.5345	18.9362	19.4014	19.6997	20.604	20.4667	20.5498	20.9999	13	49415	13	829.01	P97638;Q63569	PRS6A_RAT	Psmc3	26S proteasome regulatory subunit 6A OS=Rattus norvegicus OX=10116 GN=Psmc3 PE=1 SV=1
15.4176	15.7532	16.7241	16.908	16.5549	16.78	16.6263	16.5317	16.4038	16.6222	16.7401	7	121712	7	389.57	B4DF69;B4DR04;B4DZ82;B7ZAV0;F5H066;F5H0S9;F5H3C0;O60632;O75893;Q13953;Q96LD5;Q9UP95	S12A4_HUMAN	SLC12A4	Solute carrier family 12 member 4 OS=Homo sapiens OX=9606 GN=SLC12A4 PE=1 SV=2
19.472	18.8754	19.4372	19.8113	19.3834	19.6496	19.3503	20.085	19.6284	19.9285	20.5877	3	25550	8	744.08	P14942	GSTA4_RAT	Gsta4	Glutathione S-transferase alpha-4 OS=Rattus norvegicus OX=10116 GN=Gsta4 PE=1 SV=2
15.9948	16.2322	17.0094	17.6237	17.174	17.3524	16.8366	17.5635	17.1418	17.2175	17.1483	2	101519	2	175.47	Q64566;Q64567	AT2C1_RAT	Atp2c1	Calcium-transporting ATPase type 2C member 1 OS=Rattus norvegicus OX=10116 GN=Atp2c1 PE=2 SV=1
16.3453	16.3917	16.2409	16.1986	16.3098	16.4	16.1529	15.9444	15.6727	16.1149	16.1917	4	104951	5	210.59	Q761X5	UNC5C_RAT	Unc5c	Netrin receptor UNC5C OS=Rattus norvegicus OX=10116 GN=Unc5c PE=1 SV=1
16.1844	16.8059	17.2103	17.735	17.5808	17.2702	17.7201	17.5794	17.6422	17.5311	17.6029	4	16399	4	206.64	Q7M767;Q8CHN0	UB2V2_RAT	Ube2v2	Ubiquitin-conjugating enzyme E2 variant 2 OS=Rattus norvegicus OX=10116 GN=Ube2v2 PE=1 SV=3
18.8438	18.4191	18.1271	19.4678	19.2564	19.0563	19.3158	19.055	19.0396	19.0898	19.097	7	28365	10	679.99	P11576;P68511;P70198	1433F_RAT	Ywhah	14-3-3 protein eta OS=Rattus norvegicus OX=10116 GN=Ywhah PE=1 SV=2
11.3583	12.2118	12.5839	13.2812	13.3299	13.2393	13.4597	14.0281	13.6124	13.7623	13.4027	2	20982	2	48.03	B3DMA0	P5I11_RAT	Tp53i11	Tumor protein p53-inducible protein 11 OS=Rattus norvegicus OX=10116 GN=Tp53i11 PE=1 SV=1
11.9852	11.7265	14.341	15.0698	14.8379	14.3904	14.239	14.3613	14.6823	14.9645	15.2715	1	26560	1	22.41	Q4G096;Q6J2U6	RN114_RAT	Rnf114	E3 ubiquitin-protein ligase RNF114 OS=Rattus norvegicus OX=10116 GN=Rnf114 PE=2 SV=1
19.4479	19.2247	18.6929	19.6546	19.7358	19.5211	19.4326	18.1894	18.3884	18.1851	18.5212	4	13024	4	270.64	P62775;P80144;Q58HB3;Q9DCN8	MTPN_RAT	Mtpn	Myotrophin OS=Rattus norvegicus OX=10116 GN=Mtpn PE=1 SV=2
14.5831	14.4317	14.0063	15.641	15.617	15.4537	15.55	14.3762	14.1796	14.1659	14.6658	1	32718	5	407.16	P04692;P06469;P18342;P18343;P18344;P19354;Q53X09;Q63582;Q63608;Q63609	TPM1_RAT	Tpm1	Tropomyosin alpha-1 chain OS=Rattus norvegicus OX=10116 GN=Tpm1 PE=1 SV=3
20.1088	20.0213	20.1941	20.7799	20.9037	20.507	20.5401	20.2833	20.2178	20.5089	20.5414	21	114293	34	3169.03	P06685;P06687;P54708;Q16732;Q64541;Q64609;Q9Z1G6	AT1A1_RAT;AT1A3_RAT;AT1A4_RAT;AT12A_RAT;ATP4A_HUMAN	ATP1A3	Sodium/potassium-transporting ATPase subunit alpha-1 OS=Rattus norvegicus OX=10116 GN=Atp1a1 PE=1 SV=1
20.438	20.4736	21.0346	22.3539	22.3544	22.0958	22.2886	21.9967	21.8725	22.2711	22.1903	22	77603	22	1620.38	A1A5N9;O35314;Q9QVG8;Q9QVH1	SCG1_RAT	Chgb	Secretogranin-1 OS=Rattus norvegicus OX=10116 GN=Chgb PE=1 SV=2
21.9989	21.63	22.2192	23.5198	23.264	23.1003	22.4546	23.1806	22.6674	22.096	23.5425	6	13982	7	593.39	Q00715;Q00729;Q64677	H2B1_RAT;H2B1A_RAT	Hist1h2ba	Histone H2B type 1 OS=Rattus norvegicus OX=10116 PE=1 SV=2
16.3377	15.9988	16.3418	17.102	17.0212	16.4651	16.7683	16.6721	16.3073	16.5334	16.4955	7	77507	7	258.23	Q4V7C6	GUAA_RAT	Gmps	GMP synthase [glutamine-hydrolyzing] OS=Rattus norvegicus OX=10116 GN=Gmps PE=1 SV=1
13.0256	13.5593	13.2858	13.3421	13.2718	13.4656	13.3923	12.5542	12.7653	12.9829	13.2087	1	31941	1	25.05	Q6AY46	TRM61_RAT	Trmt61a	tRNA (adenine(58)-N(1))-methyltransferase catalytic subunit TRMT61A OS=Rattus norvegicus OX=10116 GN=Trmt61a PE=2 SV=1
14.1937	14.4525	14.4822	15.356	15.4396	15.4248	15.5359	14.8476	14.7569	14.9355	14.9852	3	42182	3	134.42	Q63084;Q63450	KCC1A_RAT	Camk1	Calcium/calmodulin-dependent protein kinase type 1 OS=Rattus norvegicus OX=10116 GN=Camk1 PE=1 SV=2
17.6385	18.1676	18.7598	18.6697	18.3074	18.966	18.2397	18.6369	18.8478	18.7176	19.3766	2	20468	2	151.22	P25121;P39026;P62914;Q9Y674	RL11_RAT;RL11_DROME	RPL11	60S ribosomal protein L11 OS=Rattus norvegicus OX=10116 GN=Rpl11 PE=1 SV=2
17.0456	17.2354	17.2519	18.0989	18.4221	17.8512	17.9119	17.3075	16.9227	17.2217	17.357	3	11972	3	266.29	A0JN04;P97533;Q62658	FKB1A_RAT	Fkbp1a	Peptidyl-prolyl cis-trans isomerase FKBP1A OS=Rattus norvegicus OX=10116 GN=Fkbp1a PE=1 SV=3
13.1025	14.772	15.3188	15.6842	15.6211	15.8131	15.5423	14.9657	15.534	15.3004	15.3648	1	31560	1	39.33	Q5RJM0	MK67I_RAT	Nifk	MKI67 FHA domain-interacting nucleolar phosphoprotein OS=Rattus norvegicus OX=10116 GN=Nifk PE=2 SV=1
13.718	13.7982	14.2469	14.5481	14.7518	14.7695	14.8624	14.6221	14.1667	14.7766	14.8506	1	35663	1	25.07	Q4G069	RMD1_RAT	Rmdn1	Regulator of microtubule dynamics protein 1 OS=Rattus norvegicus OX=10116 GN=Rmdn1 PE=2 SV=1
12.3259	13.3072	12.9906	14.578	14.7291	15.1755	14.5427	12.6955	13.4773	13.6923	13.6739	1	81942	1	80.1	P18653	KS6A1_MOUSE	Rps6ka1	Ribosomal protein S6 kinase alpha-1 OS=Mus musculus OX=10090 GN=Rps6ka1 PE=1 SV=1
11.6275	14.5795	14.7639	16.7106	17.4599	16.6076	17.4963	15.9491	15.9047	16.2515	16.3091	7	104960	7	331.72	O88453	SAFB1_RAT	Safb	Scaffold attachment factor B1 OS=Rattus norvegicus OX=10116 GN=Safb PE=1 SV=2
14.0628	14.0437	14.7816	14.908	14.7857	14.3238	15.0422	15.6332	14.7728	15.0942	15.8557	2	40912	2	65.81	Q642G4;Q9Z2Z4	PEX14_RAT	Pex14	Peroxisomal membrane protein PEX14 OS=Rattus norvegicus OX=10116 GN=Pex14 PE=1 SV=1
15.4125	15.2433	15.4826	15.4252	15.5098	15.4799	15.3917	16.0714	15.7553	15.6132	15.9826	1	17301	1	26.78	D4ACN8	PLRKT_RAT	Plgrkt	Plasminogen receptor (KT) OS=Rattus norvegicus OX=10116 GN=Plgrkt PE=1 SV=1
17.3727	17.0025	17.1475	17.7237	17.6233	17.5365	17.3642	17.3722	17.578	17.4343	17.5925	6	79191	7	396.97	P24155;Q66HS4	THOP1_RAT	Thop1	Thimet oligopeptidase OS=Rattus norvegicus OX=10116 GN=Thop1 PE=1 SV=4
17.9902	17.865	18.2505	18.2392	18.0394	18.422	18.1262	18.5884	18.6885	18.5195	18.8351	7	18596	7	597.37	P41498;Q9R138	PPAC_RAT	Acp1	Low molecular weight phosphotyrosine protein phosphatase OS=Rattus norvegicus OX=10116 GN=Acp1 PE=1 SV=3
18.5373	18.4873	18.8389	18.9266	18.7017	18.7603	18.7185	18.94	19.1551	19.0183	19.0203	16	117640	16	733.21	P97629;Q11009	LCAP_RAT	Lnpep	Leucyl-cystinyl aminopeptidase OS=Rattus norvegicus OX=10116 GN=Lnpep PE=1 SV=1
17.2879	16.9528	17.4039	17.9699	17.5311	18.0379	17.7502	17.6373	18.0449	18.2518	18.3707	5	52916	5	176.36	P70645	BLMH_RAT	Blmh	Bleomycin hydrolase OS=Rattus norvegicus OX=10116 GN=Blmh PE=1 SV=1
14.4033	14.9067	14.9055	15.3585	15.236	15.6638	15.1581	14.1452	13.6638	13.7757	14.0709	2	41310	2	82.6	Q08406	CNTFR_RAT	Cntfr	Ciliary neurotrophic factor receptor subunit alpha OS=Rattus norvegicus OX=10116 GN=Cntfr PE=2 SV=2
12.7401	14.2899	14.7497	15.0265	15.0259	14.9367	14.9185	14.8571	14.9577	15.1327	14.7911	2	19255	2	102.27	Q566C7;Q99MY2	NUDT3_RAT;NUDT4_RAT	Nudt3;Nudt4	Diphosphoinositol polyphosphate phosphohydrolase 1 OS=Rattus norvegicus OX=10116 GN=Nudt3 PE=1 SV=1
15.6266	16.6333	16.6469	13.9197	15.3724	13.5948	14.2739	12.7095	13.5928	12.0491	13.294	3	10085	3	165.91	P05964;Q9R2B7	S10A6_RAT	S100a6	Protein S100-A6 OS=Rattus norvegicus OX=10116 GN=S100a6 PE=1 SV=3
15.4811	16.1117	16.2223	16.9161	16.9586	16.3688	16.7266	16.4342	16.8689	17.4263	17.5643	7	56285	7	324.35	Q9QY17;Q9QY18;Q9QY19;Q9QY20	PACN2_RAT	Pacsin2	Protein kinase C and casein kinase substrate in neurons 2 protein OS=Rattus norvegicus OX=10116 GN=Pacsin2 PE=1 SV=2
15.4954	15.5901	15.9956	16.44	17.0363	16.6257	16.5077	15.4942	16.1726	15.2912	16.0387	1	19500	1	63.83	P21246;Q5U0B0;Q6ICQ5;Q9UCC6	PTN_HUMAN	PTN	Pleiotrophin OS=Homo sapiens OX=9606 GN=PTN PE=1 SV=1
20.7006	20.7836	20.9665	21.0501	20.9423	21.0676	20.8508	21.3285	21.5277	21.3592	21.6069	9	41146	9	738.18	P05369;Q6GT82	FPPS_RAT	Fdps	Farnesyl pyrophosphate synthase OS=Rattus norvegicus OX=10116 GN=Fdps PE=2 SV=2
17.8518	17.9388	18.7514	19.6218	19.8361	19.1968	19.6623	19.5067	20.422	20.7398	19.8919	18	163496	19	1035.24	Q1JU68	EIF3A_RAT	Eif3a	Eukaryotic translation initiation factor 3 subunit A OS=Rattus norvegicus OX=10116 GN=Eif3a PE=2 SV=2
21.4746	21.4006	22.3216	22.7579	22.1849	22.0943	22.5035	23.1854	22.3911	22.7939	22.0626	21	36712	21	1958.14	P00342	LDHA_RAT;LDHA_PIG;LDHA_XENLA;LDHC_MOUSE	Ldhc	L-lactate dehydrogenase A chain OS=Rattus norvegicus OX=10116 GN=Ldha PE=1 SV=1
17.5358	16.0261	16.9814	17.3126	16.585	18.2012	17.1283	18.0084	18.7537	17.9081	18.7624	4	52687	4	145.11	P38378;P57726;P61621;Q505I3	S61A1_RAT	SEC61A1	Protein transport protein Sec61 subunit alpha isoform 1 OS=Rattus norvegicus OX=10116 GN=Sec61a1 PE=2 SV=2
14.655	14.4233	14.6211	16.3419	16.8547	15.8948	15.9514	14.3144	13.8595	14.5477	14.7196	3	25461	3	194.49	Q6PDU1	SRSF2_RAT	Srsf2	Serine/arginine-rich splicing factor 2 OS=Rattus norvegicus OX=10116 GN=Srsf2 PE=1 SV=3
15.2925	15.5066	15.4927	17.2995	17.6744	17.0358	17.5767	17.2193	17.1594	17.23	17.4163	4	19934	4	235.4	Q27W01	RBM8A_RAT	Rbm8a	RNA-binding protein 8A OS=Rattus norvegicus OX=10116 GN=Rbm8a PE=1 SV=1
16.617	17.06	17.6322	17.9275	17.8978	17.8626	17.7076	17.2386	17.545	17.5367	17.5435	8	64307	9	491.4	Q5XI81	FXR1_RAT	Fxr1	Fragile X mental retardation syndrome-related protein 1 OS=Rattus norvegicus OX=10116 GN=Fxr1 PE=1 SV=1
14.8672	14.9223	15.1797	15.1475	15.2003	15.2467	14.8952	14.579	14.3919	14.3286	14.4332	2	80484	2	95.69	Q5BJW1;Q9WV63	KIF2A_RAT	Kif2a	Kinesin-like protein KIF2A OS=Rattus norvegicus OX=10116 GN=Kif2a PE=1 SV=2
14.9138	15.6622	15.8088	16.7016	16.9221	16.6919	16.6386	16.2586	16.2325	16.1052	16.6479	3	18980	3	211.09	Q6IUR5	NENF_RAT	Nenf	Neudesin OS=Rattus norvegicus OX=10116 GN=Nenf PE=2 SV=1
18.2211	18.6163	19.2247	19.3179	19.3896	19.2498	19.3382	18.9225	19.2023	19.2073	19.285	28	142066	29	1649.62	Q9Z1A6	VIGLN_RAT	Hdlbp	Vigilin OS=Rattus norvegicus OX=10116 GN=Hdlbp PE=1 SV=1
17.2345	17.7281	18.002	18.0134	18.0807	18.3068	18.347	18.0013	18.1962	18.3664	18.0625	1	55180	1	37.12	A8K7U1;B3FTQ2;P78506;Q05084;Q13824;Q96HG3	ICA69_HUMAN	ICA1	Islet cell autoantigen 1 OS=Homo sapiens OX=9606 GN=ICA1 PE=1 SV=2
16.7638	17.0366	18.9163	20.1195	19.9244	20.0145	20.2068	20.6996	20.8534	21.0108	20.7468	2	8967	2	189.69	Q71UE8	NEDD8_RAT	Nedd8	NEDD8 OS=Rattus norvegicus OX=10116 GN=Nedd8 PE=1 SV=1
14.5415	16.2395	16.2422	17.1074	16.9391	16.5546	16.8211	16.1279	16.0266	16.2837	16.6006	2	7893	2	103.45	P25112;P62859	RS28_RAT	RPS28	40S ribosomal protein S28 OS=Rattus norvegicus OX=10116 GN=Rps28 PE=1 SV=1
15.0529	15.2594	15.2906	16.124	16.3122	15.7508	16.2501	15.4042	15.4003	15.5441	15.6981	3	24034	3	163.1	Q6PCT3	TPD54_RAT	Tpd52l2	Tumor protein D54 OS=Rattus norvegicus OX=10116 GN=Tpd52l2 PE=1 SV=1
16.4654	17.0165	17.2571	17.2384	17.1612	17.1362	17.252	17.1518	17.3523	17.3748	17.4272	8	44990	8	396.64	Q5M7U6	ARP2_RAT	Actr2	Actin-related protein 2 OS=Rattus norvegicus OX=10116 GN=Actr2 PE=2 SV=1
16.3682	16.639	16.8092	16.8511	16.9713	16.9339	16.8299	16.8067	16.819	16.8894	16.7318	2	36256	2	144.2	Q6AZ50;Q9ESH2	ATG3_RAT	Atg3	Ubiquitin-like-conjugating enzyme ATG3 OS=Rattus norvegicus OX=10116 GN=Atg3 PE=2 SV=1
17.8527	18.4799	18.6603	18.9022	19.0404	18.6712	18.9487	18.4587	18.5904	18.7589	18.9916	7	43157	7	548.09	P70404	IDHG1_MOUSE;IDH3G_HUMAN	Idh3g	Isocitrate dehydrogenase [NAD] subunit gamma 1, mitochondrial OS=Mus musculus OX=10090 GN=Idh3g PE=1 SV=1
19.3836	19.2034	19.04	19.7677	19.9153	19.8324	19.6296	20.188	20.1979	20.1076	20.5202	4	28549	7	514.93	P02560;P06395;P09495;P58775	TPM4_RAT;TPM2_RAT	Tpm2;Tpm4	Tropomyosin alpha-4 chain OS=Rattus norvegicus OX=10116 GN=Tpm4 PE=1 SV=3
15.1532	15.5673	15.4984	14.6642	14.9943	14.8085	15.3396	16.1675	16.2209	16.6644	16.3666	1	20205	1	20.04	Q568Z4	SPCS3_RAT	Spcs3	Signal peptidase complex subunit 3 OS=Rattus norvegicus OX=10116 GN=Spcs3 PE=2 SV=1
15.7058	16.0534	16.6717	17.7528	17.7354	17.8712	18.0209	17.6053	18.0222	17.7769	18.2681	1	37383	1	98.13	O35771;P49616;P51573;Q7TN35	UPAR_RAT	Plaur	Urokinase plasminogen activator surface receptor OS=Rattus norvegicus OX=10116 GN=Plaur PE=2 SV=2
15.8818	15.9235	15.7092	18.0226	18.4905	17.757	18.5014	17.9996	17.9516	18.4487	18.2265	5	57078	5	423.47	D3ZRB0;Q66HL2	SRC8_RAT	Cttn	Src substrate cortactin OS=Rattus norvegicus OX=10116 GN=Cttn PE=1 SV=1
15.2557	14.7885	15.0194	16.4532	17.2369	16.663	16.3653	15.5633	15.7819	15.945	15.9935	7	54802	8	391.89	O43865	SAHH2_RAT	AHCYL1	S-adenosylhomocysteine hydrolase-like protein 1 OS=Rattus norvegicus OX=10116 GN=Ahcyl1 PE=1 SV=2
13.7726	14.2932	14.7841	15.2473	15.1406	15.0798	15.3397	14.7413	14.9759	15.0608	15.1615	3	22274	3	148.15	P70583	DUT_RAT	Dut	Deoxyuridine 5'-triphosphate nucleotidohydrolase OS=Rattus norvegicus OX=10116 GN=Dut PE=2 SV=3
21.1114	20.9681	21.4796	21.523	21.1875	21.6841	21.2568	21.5091	21.5396	21.4992	21.5057	14	55198	14	1341.41	B5DEI1;P85845	FSCN1_RAT	Fscn1	Fascin OS=Rattus norvegicus OX=10116 GN=Fscn1 PE=1 SV=2
13.3385	13.5915	13.6753	15.2616	15.4959	15.4038	15.3423	16.0159	16.05	15.6141	16.1595	1	40521	1	48.35	Q5M9G1	HEXI1_RAT	Hexim1	Protein HEXIM1 OS=Rattus norvegicus OX=10116 GN=Hexim1 PE=1 SV=1
20.0308	20.6789	21.1574	20.8797	20.7865	20.8986	20.9606	21.3078	21.3397	21.3418	21.432	9	34362	10	782.88	P04256	ROA1_RAT	Hnrnpa1	Heterogeneous nuclear ribonucleoprotein A1 OS=Rattus norvegicus OX=10116 GN=Hnrnpa1 PE=1 SV=3
18.5017	17.8403	18.5784	18.6915	17.7669	19.4168	18.0129	20.0234	19.5192	18.5154	20.1455	19	153046	19	1069.99	O35821	MBB1A_RAT	Mybbp1a	Myb-binding protein 1A OS=Rattus norvegicus OX=10116 GN=Mybbp1a PE=1 SV=2
17.5554	17.6768	18.3308	18.9169	18.8491	18.9177	18.6338	17.7261	18.8404	18.4507	19.2982	6	45571	7	290.53	Q9Z2G8	NP1L1_RAT	Nap1l1	Nucleosome assembly protein 1-like 1 OS=Rattus norvegicus OX=10116 GN=Nap1l1 PE=1 SV=1
18.3558	18.404	18.4109	18.8778	18.709	18.9873	18.8042	18.2038	17.9576	17.912	18.1293	1	44246	1	83.7	P97546;P97547;Q6IRE8	NPTN_RAT	Nptn	Neuroplastin OS=Rattus norvegicus OX=10116 GN=Nptn PE=1 SV=2
13.8469	13.8561	14.2451	16.0956	16.1793	15.7575	15.3818	14.1607	13.5638	13.9131	14.1687	3	34748	4	165.98	Q9ES53	UFD1_RAT	Ufd1l	Ubiquitin recognition factor in ER-associated degradation protein 1 OS=Rattus norvegicus OX=10116 GN=Ufd1 PE=1 SV=1
18.8202	19.128	19.0999	19.3102	19.2626	18.9674	19.1799	19.8051	19.4409	19.3208	19.4814	4	16549	5	274.5	P17008;P62250	RS16_RAT	RPS16	40S ribosomal protein S16 OS=Rattus norvegicus OX=10116 GN=Rps16 PE=1 SV=2
18.6832	18.1381	19.2204	19.2	18.7103	19.0502	18.4092	19.2906	19.2815	19.3469	19.3606	6	60097	6	414.91	P21396;Q63817	AOFA_RAT;AOFA_HUMAN	Maoa	Amine oxidase [flavin-containing] A OS=Rattus norvegicus OX=10116 GN=Maoa PE=1 SV=1
14.0732	14.5249	13.9304	14.4688	14.7243	15.0713	14.6444	9.10519	8.53407	8.2904	8.54129	1	34057	1	27.12	Q4QQR9	MEMO1_RAT	Memo1	Protein MEMO1 OS=Rattus norvegicus OX=10116 GN=Memo1 PE=1 SV=1
17.6131	17.7051	17.9461	18.5268	18.0707	18.6401	18.1118	18.0796	18.4604	18.2993	19.3043	6	18831	6	428.33	Q6PEC4	SKP1_RAT	Skp1	S-phase kinase-associated protein 1 OS=Rattus norvegicus OX=10116 GN=Skp1 PE=1 SV=3
14.6793	15.4545	16.2164	17.5099	17.8834	17.1698	17.2115	16.6092	15.9241	16.2694	16.7829	1	10530	2	122.79	P63170;Q15701	DYL1_RAT	DYNLL1	Dynein light chain 1, cytoplasmic OS=Rattus norvegicus OX=10116 GN=Dynll1 PE=1 SV=1
15.952	15.9564	15.9142	16.0906	16.2599	16.1516	15.8902	15.4812	15.4501	15.4219	15.1993	5	59420	5	181.34	Q4KM49	SYYC_RAT	Yars	Tyrosine--tRNA ligase, cytoplasmic OS=Rattus norvegicus OX=10116 GN=Yars PE=2 SV=3
15.2316	15.9718	15.5497	17.0426	17.3329	16.7297	17.0828	15.3196	15.7459	15.2266	17.0792	3	23647	3	121.86	Q498U4	SARNP_RAT	Sarnp	SAP domain-containing ribonucleoprotein OS=Rattus norvegicus OX=10116 GN=Sarnp PE=1 SV=3
12.0206	12.1432	12.5221	12.991	13.4753	13.4734	13.4225	9.27538	9.68803	11.9778	10.5859	1	257937	1	20.46	Q27YE5	L_MOBVC	L	RNA-directed RNA polymerase L OS=Mobala mammarenavirus (isolate Rat/Central African Republic/Acar 3080/1983) OX=55097 GN=L PE=3 SV=1
16.7321	16.883	17.941	18.3644	18.0963	17.8659	18.0114	18.2198	18.1174	18.4231	18.067	5	25304	5	263.59	P29354;P62993;Q14450;Q63057;Q63059	GRB2_HUMAN	GRB2	Growth factor receptor-bound protein 2 OS=Homo sapiens OX=9606 GN=GRB2 PE=1 SV=1
24.893	24.9082	24.7115	25.4036	25.5614	25.0664	25.3262	24.1713	24.0985	24.2379	24.2698	3	42108	27	3016.16	P02571;P14104;P63259;P99022	ACTG_RAT	ACTG1	Actin, cytoplasmic 2 OS=Rattus norvegicus OX=10116 GN=Actg1 PE=1 SV=1
23.3061	23.3213	23.1245	23.8167	23.9744	23.4795	23.7393	22.5844	22.5115	22.651	22.6828	1	42052	26	2910.86	P02570;P60711;P70514;P99021;Q11211;Q64316	ACTB_RAT;ACTB_SIGHI	ACTB	Actin, cytoplasmic 1 OS=Rattus norvegicus OX=10116 GN=Actb PE=1 SV=1
17.6249	17.2253	17.3342	19.0789	17.3993	18.0423	19.1966	19.138	18.3985	19.169	19.3891	7	30952	7	484.35	Q5XI32	CAPZB_RAT	Capzb	F-actin-capping protein subunit beta OS=Rattus norvegicus OX=10116 GN=Capzb PE=1 SV=1
15.7248	15.6121	15.8099	16.7576	16.808	16.4654	16.5765	15.8001	15.5763	15.5144	15.9352	5	29284	5	320.24	A0JPM9	EIF3J_RAT	Eif3j	Eukaryotic translation initiation factor 3 subunit J OS=Rattus norvegicus OX=10116 GN=Eif3j PE=1 SV=1
12.0986	10.4299	11.3304	12.7591	11.2573	9.80436	10.648	14.1696	14.4881	14.2365	14.7324	2	57790	2	59.04	Q62724	MCM6_RAT	Mcm6	DNA replication licensing factor MCM6 (Fragment) OS=Rattus norvegicus OX=10116 GN=Mcm6 PE=1 SV=2
13.2946	12.4246	13.3518	13.8384	13.3851	14.1993	13.2819	12.8259	13.985	14.2866	14.5672	1	36322	1	90.48	Q8VHK0	ACOT8_RAT	Acot8	Acyl-coenzyme A thioesterase 8 OS=Rattus norvegicus OX=10116 GN=Acot8 PE=1 SV=1
15.2608	15.3387	14.802	14.8617	14.7502	15.3362	14.8274	10.828	12.3043	11.1187	12.2302	1	24174	1	23.62	B0BNI1;P57113	MAAI_RAT	Gstz1	Maleylacetoacetate isomerase OS=Rattus norvegicus OX=10116 GN=Gstz1 PE=1 SV=2
16.6518	17.5548	18.0681	18.5227	18.4911	18.2539	18.4249	18.0942	18.0966	18.1591	18.3119	5	29072	5	315.8	P04961	PCNA_RAT	Pcna	Proliferating cell nuclear antigen OS=Rattus norvegicus OX=10116 GN=Pcna PE=1 SV=1
15.4983	14.2569	15.2697	15.8232	16.2256	15.362	16.7709	16.2441	16.4401	17.1364	17.2918	3	15481	3	254.39	Q75Q41	TOM22_RAT	Tomm22	Mitochondrial import receptor subunit TOM22 homolog OS=Rattus norvegicus OX=10116 GN=Tomm22 PE=1 SV=1
20.1652	19.9063	19.9323	20.5175	20.625	20.3401	20.2621	19.691	19.7021	19.7809	20.0213	17	47047	18	1021.79	P41562;P80300	IDHC_RAT	Idh1	Isocitrate dehydrogenase [NADP] cytoplasmic OS=Rattus norvegicus OX=10116 GN=Idh1 PE=1 SV=1
14.9753	16.0254	16.6677	17.0721	17.1305	16.861	17.0247	16.3109	16.6195	16.4188	16.914	4	67025	6	313.75	P70568;Q80WE1	FMR1_RAT;FMR1_HUMAN	Fmr1	Synaptic functional regulator FMR1 OS=Rattus norvegicus OX=10116 GN=Fmr1 PE=1 SV=2
14.5972	15.1693	15.3243	15.8477	15.8744	15.4955	15.7768	15.3559	15.2753	15.1811	15.6052	2	26286	2	93.03	Q8R1R5;Q9JJL7	C99L2_RAT	Cd99l2	CD99 antigen-like protein 2 OS=Rattus norvegicus OX=10116 GN=Cd99l2 PE=2 SV=1
17.6734	17.7328	17.4086	17.9929	18.0123	17.7632	18.048	17.7095	18.3157	18.0127	17.7039	8	36168	9	606.55	P55260	ANXA4_RAT	Anxa4	Annexin A4 OS=Rattus norvegicus OX=10116 GN=Anxa4 PE=1 SV=3
8.57812	8.9201	10.3144	16.1432	17.1832	16.5933	17.2705	16.5012	17.2781	17.5811	17.3995	1	50588	1	20.59	O08947;O35546;O88777	PSN2_RAT	Psen2	Presenilin-2 OS=Rattus norvegicus OX=10116 GN=Psen2 PE=1 SV=2
18.2391	18.484	18.8153	19.1519	19.3272	18.955	19.1455	18.9529	19.0898	19.0393	19.1176	5	15370	5	391.77	P86252	PURA_RAT	Pura	Transcriptional activator protein Pur-alpha (Fragments) OS=Rattus norvegicus OX=10116 GN=Pura PE=1 SV=1
15.0924	15.1015	14.8098	15.7679	16.0865	15.7175	16.2383	16.5027	16.0134	15.9787	16.2542	5	18808	5	225.87	Q5U211	SNX3_RAT	Snx3	Sorting nexin-3 OS=Rattus norvegicus OX=10116 GN=Snx3 PE=1 SV=1
17.0335	17.6057	18.3074	18.6032	18.6754	18.1948	18.9956	18.3803	18.5023	18.9641	18.9359	4	21699	5	260.86	O70606;P70580;Q549C4	PGRC1_RAT	Pgrmc1	Membrane-associated progesterone receptor component 1 OS=Rattus norvegicus OX=10116 GN=Pgrmc1 PE=1 SV=3
15.0136	14.819	14.379	15.3554	15.533	14.7971	15.332	15.54	15.5984	15.178	15.2624	1	76054	1	28.81	Q9WTT2	CLPB_RAT	Clpb	Caseinolytic peptidase B protein homolog OS=Rattus norvegicus OX=10116 GN=Clpb PE=2 SV=1
14.2903	16.2326	18.0074	19.6887	19.8905	19.6769	20.053	19.7024	19.8304	19.975	19.9004	1	44995	1	125.63	Q63692;Q8CH95	CDC37_RAT	Cdc37	Hsp90 co-chaperone Cdc37 OS=Rattus norvegicus OX=10116 GN=Cdc37 PE=1 SV=2
12.834	14.1137	14.443	15.8386	15.5302	15.2122	15.2727	15.6556	15.2387	14.8137	15.0448	1	44616	1	33.81	Q5M7W1	TXNIP_RAT	Txnip	Thioredoxin-interacting protein OS=Rattus norvegicus OX=10116 GN=Txnip PE=2 SV=1
16.7183	16.5809	16.3334	17.2267	16.7833	17.2736	16.7952	16.1945	16.9421	16.6884	17.1221	4	24340	4	171.32	Q6NX65	PDC10_RAT	Pdcd10	Programmed cell death protein 10 OS=Rattus norvegicus OX=10116 GN=Pdcd10 PE=2 SV=1
12.4209	12.6583	12.4381	12.3622	11.1103	11.7184	12.17	16.1797	16.3994	16.2441	16.9207	1	256235	1	24.43	Q6GWS2	L_LASSJ	L	RNA-directed RNA polymerase L OS=Lassa virus (strain Mouse/Sierra Leone/Josiah/1976) OX=11622 GN=L PE=3 SV=1
16.1476	17.0634	16.1802	15.6536	16.6076	16.3847	16.2897	13.8458	14.3807	14.5135	15.7605	1	25637	1	21.74	P23764;Q6P6H2	GPX3_RAT	Gpx3	Glutathione peroxidase 3 OS=Rattus norvegicus OX=10116 GN=Gpx3 PE=2 SV=2
18.5953	19.2216	19.2478	19.6795	19.6944	19.5992	19.7191	19.1774	19.0812	19.1133	19.2077	11	48242	11	757.4	P15650	ACADL_RAT	Acadl	Long-chain specific acyl-CoA dehydrogenase, mitochondrial OS=Rattus norvegicus OX=10116 GN=Acadl PE=1 SV=1
14.0019	14.2746	14.2629	14.7364	14.4766	14.5386	14.4962	15.1634	15.1725	15.0394	14.3042	1	139874	1	27.55	Q63623	SCAF8_RAT	Scaf8	Protein SCAF8 OS=Rattus norvegicus OX=10116 GN=Scaf8 PE=1 SV=1
14.536	14.4131	15.2738	15.441	15.387	15.3732	15.4955	15.5019	15.4475	15.428	15.5187	2	85802	2	89.62	Q66HP3;Q9ES73;Q9JHZ6;Q9QX92	MAGD1_RAT	Maged1	Melanoma-associated antigen D1 OS=Rattus norvegicus OX=10116 GN=Maged1 PE=1 SV=3
17.154	16.8484	16.5659	17.5295	17.6654	17.0236	17.201	15.5502	15.5856	15.7397	16.0729	1	27127	2	149.62	Q9Z269	VAPB_RAT	Vapb	Vesicle-associated membrane protein-associated protein B OS=Rattus norvegicus OX=10116 GN=Vapb PE=1 SV=3
16.7461	17.525	18.2045	18.2492	18.3858	18.3889	18.4197	18.0185	18.0736	18.0273	18.1609	4	32115	7	402.86	P16446	PIPNA_RAT	Pitpna	Phosphatidylinositol transfer protein alpha isoform OS=Rattus norvegicus OX=10116 GN=Pitpna PE=1 SV=2
15.7113	16.3635	16.5266	16.6668	16.5589	16.4633	16.6129	16.3515	16.4243	16.3828	16.6544	3	49380	3	141.51	Q07205	IF5_RAT	Eif5	Eukaryotic translation initiation factor 5 OS=Rattus norvegicus OX=10116 GN=Eif5 PE=1 SV=1
15.5571	15.7632	15.8961	15.7939	15.6713	15.8026	15.6915	15.2648	15.0515	15.3307	15.4529	1	47571	1	29.94	Q06486;Q99KK4	KC1D_RAT	Csnk1d	Casein kinase I isoform delta OS=Rattus norvegicus OX=10116 GN=Csnk1d PE=1 SV=2
14.8782	14.5507	14.7037	16.6332	16.8217	16.3988	16.0177	15.8824	14.9581	15.1051	15.2695	2	41694	2	65.5	O35964	SH3G1_RAT	Sh3gl1	Endophilin-A2 OS=Rattus norvegicus OX=10116 GN=Sh3gl1 PE=1 SV=1
12.1416	12.9105	12.9287	13.7201	13.5758	13.3237	12.9543	13.029	13.4713	12.9774	13.3295	1	169456	1	35.46	Q9ES67	ARHGB_RAT	Arhgef11	Rho guanine nucleotide exchange factor 11 OS=Rattus norvegicus OX=10116 GN=Arhgef11 PE=1 SV=1
16.9852	16.9082	15.9919	16.1609	16.6102	16.2431	16.3803	14.8454	14.7489	14.433	14.5694	2	57036	2	47.62	P40615;Q499M9	DKC1_RAT	Dkc1	H/ACA ribonucleoprotein complex subunit DKC1 OS=Rattus norvegicus OX=10116 GN=Dkc1 PE=1 SV=4
15.3218	15.0909	14.7849	17.2542	17.4644	17.0172	17.7724	17.2214	17.7344	17.5941	17.5248	2	16367	2	124.93	Q4KLF8	ARPC5_RAT	Arpc5	Actin-related protein 2/3 complex subunit 5 OS=Rattus norvegicus OX=10116 GN=Arpc5 PE=1 SV=3
9.9921	11.424	11.4897	11.3726	11.8514	11.6209	11.0995	11.0295	10.1044	9.78389	9.63682	2	139002	2	44.62	P97608;Q5U3Z8	OPLA_RAT	Oplah	5-oxoprolinase OS=Rattus norvegicus OX=10116 GN=Oplah PE=1 SV=2
21.3928	21.3841	21.3717	21.2122	21.6892	21.4783	21.4836	21.1646	21.122	21.2169	21.0193	10	67612	10	678.09	P35564	CALX_RAT;CALX_MOUSE;CALX_HUMAN	Canx	Calnexin OS=Rattus norvegicus OX=10116 GN=Canx PE=1 SV=1
14.0746	14.0125	14.946	15.0633	15.1639	14.9789	14.6969	14.3629	14.6744	14.7277	15.0629	4	48726	4	211.04	P69060	NEUA_RAT	Cmas	N-acylneuraminate cytidylyltransferase OS=Rattus norvegicus OX=10116 GN=Cmas PE=2 SV=1
15.3361	15.2167	14.7534	15.9133	16.2183	15.6873	15.8323	14.3941	14.8334	14.5417	15.007	4	44319	4	91.92	P07871;P21775;Q4G049;Q5FVR9	THIKA_RAT;THIKB_RAT	Acaa1a;Acaa1b	3-ketoacyl-CoA thiolase A, peroxisomal OS=Rattus norvegicus OX=10116 GN=Acaa1a PE=1 SV=2
21.9593	21.1196	22.4725	22.4263	21.8043	22.8231	21.655	22.764	22.9431	22.3688	23.0775	23	61088	25	2806.11	P19226;P19227;P63039;P97602	CH60_RAT	Hspd1	60 kDa heat shock protein, mitochondrial OS=Rattus norvegicus OX=10116 GN=Hspd1 PE=1 SV=1
16.2927	16.7509	17.0354	16.882	16.9537	16.9993	16.9624	15.5594	15.3202	15.6009	16.1759	1	12317	1	88.49	P39032;Q6PDV5	RL36_RAT	Rpl36	60S ribosomal protein L36 OS=Rattus norvegicus OX=10116 GN=Rpl36 PE=1 SV=2
19.8502	19.9305	20.0096	19.3118	19.236	19.3056	19.4008	19.8204	19.8017	19.5511	19.6802	10	32894	10	830.02	D4ACR0;G3V9R8;Q4V8K6	HNRPC_RAT	Hnrnpc	Heterogeneous nuclear ribonucleoprotein C OS=Rattus norvegicus OX=10116 GN=Hnrnpc PE=1 SV=2
13.0947	13.6577	13.0661	14.9706	15.083	14.4594	14.8338	12.8774	13.3695	12.0452	14.0728	1	15346	1	21.36	O35768;P00173	CYB5_RAT	Cyb5a	Cytochrome b5 OS=Rattus norvegicus OX=10116 GN=Cyb5a PE=1 SV=2
13.2493	13.2489	13.4366	13.8077	13.9519	13.6421	13.6624	12.8138	10.7003	10.1337	13.1339	1	61010	1	24.44	P08911	ACM5_RAT	Chrm5	Muscarinic acetylcholine receptor M5 OS=Rattus norvegicus OX=10116 GN=Chrm5 PE=1 SV=1
11.2838	10.9624	11.0202	12.601	12.2283	12.0372	11.6525	10.3528	12.0326	11.6073	12.0502	1	57351	1	25.26	Q9JLH7	CK5P3_RAT	Cdk5rap3	CDK5 regulatory subunit-associated protein 3 OS=Rattus norvegicus OX=10116 GN=Cdk5rap3 PE=1 SV=1
15.6989	15.8325	15.8493	16.0906	16.2047	16.1495	16.1929	15.5465	15.9643	15.5908	16.0676	4	124885	4	223.5	P54290	CA2D1_RAT	Cacna2d1	Voltage-dependent calcium channel subunit alpha-2/delta-1 OS=Rattus norvegicus OX=10116 GN=Cacna2d1 PE=1 SV=1
15.7113	14.8275	15.2896	18.0792	17.1505	17.3989	17.8624	17.9045	17.7704	17.7962	18.417	2	16061	2	126.28	Q8K3F3	PP14B_RAT	Ppp1r14b	Protein phosphatase 1 regulatory subunit 14B OS=Rattus norvegicus OX=10116 GN=Ppp1r14b PE=2 SV=1
16.4713	16.855	16.7602	17.2836	17.2409	16.85	17.1873	16.6319	16.708	16.8003	16.9637	4	35696	6	454.36	Q9JHY2	SFXN3_RAT	Sfxn3	Sideroflexin-3 OS=Rattus norvegicus OX=10116 GN=Sfxn3 PE=2 SV=1
14.2476	13.4186	13.0101	14.7286	14.0901	13.8006	14.5901	12.5927	12.84	12.7243	13.4161	1	32569	2	79.03	Q4V7F5	PIHD1_RAT	Pih1d1	PIH1 domain-containing protein 1 OS=Rattus norvegicus OX=10116 GN=Pih1d1 PE=1 SV=1
18.1896	18.854	18.8134	19.207	19.1129	19.0781	19.076	18.2427	18.2268	18.009	18.3033	9	72252	9	656.28	Q6IRH8;Q9EPF2;Q9ESS8	MUC18_RAT	Mcam	Cell surface glycoprotein MUC18 OS=Rattus norvegicus OX=10116 GN=Mcam PE=1 SV=2
18.8263	18.9397	18.9003	19.0347	19.2441	18.9915	19.0215	18.7343	18.9217	18.867	18.635	6	29764	6	299.33	P21670	PSA4_RAT	Psma4	Proteasome subunit alpha type-4 OS=Rattus norvegicus OX=10116 GN=Psma4 PE=1 SV=1
19.0576	19.3814	19.5093	19.8034	19.7944	19.7267	19.9444	19.6628	19.9435	19.8244	19.7916	9	38111	9	702.95	Q5RK11;Q9JLZ1	GLRX3_RAT	Glrx3	Glutaredoxin-3 OS=Rattus norvegicus OX=10116 GN=Glrx3 PE=1 SV=2
17.2314	16.9175	18.0025	17.731	17.4692	18.0991	17.2212	18.5425	18.1341	17.912	18.3712	6	82414	6	408.93	Q4G048;Q5EIC4	I2BPL_RAT	Irf2bpl	Interferon regulatory factor 2-binding protein-like OS=Rattus norvegicus OX=10116 GN=Irf2bpl PE=1 SV=1
17.3233	17.1	19.779	20.1705	18.6158	19.8715	18.784	20.7181	20.7055	20.3743	20.8258	2	30295	3	313.96	Q546Y5;Q8VIL3	ZWINT_RAT	Zwint	ZW10 interactor OS=Rattus norvegicus OX=10116 GN=Zwint PE=1 SV=1
19.8282	19.7288	20.3624	20.3777	19.8467	20.4438	20.2404	19.9239	20.3613	20.4399	20.8112	12	54530	12	962.05	Q9JLJ2	AL9A1_RAT;AL9A1_MOUSE;AL9A1_HUMAN	Aldh9a1	4-trimethylaminobutyraldehyde dehydrogenase OS=Rattus norvegicus OX=10116 GN=Aldh9a1 PE=1 SV=1
NaN	8.93779	7.51808	15.2225	15.5588	14.4052	15.3576	15.1019	14.2171	15.6864	15.163	1	80475	1	107.27	P26817	ARBK1_RAT	Adrbk1	Beta-adrenergic receptor kinase 1 OS=Rattus norvegicus OX=10116 GN=Grk2 PE=1 SV=1
15.6272	16.3417	16.8202	17.4926	17.5424	17.0006	17.2086	16.654	16.8616	17.1863	17.0403	6	135577	6	197.95	P11505;P11506;Q01489;Q63127;Q63442;Q63443;Q63444;Q63445;Q64542;Q64543;Q64544;Q64545;Q64568;Q9R1L7	AT2B1_RAT;AT2B1_HUMAN;AT2B3_RAT;AT2B2_RAT;AT2B4_RAT	Atp2b1;Atp2b2;Atp2b3;Atp2b4	Plasma membrane calcium-transporting ATPase 1 OS=Rattus norvegicus OX=10116 GN=Atp2b1 PE=1 SV=3
13.5124	11.2732	15.2918	14.7837	14.3186	12.4782	12.4269	15.7859	15.5004	14.8067	15.8098	1	22944	1	111.93	P22569;P63140;Q5FVT0	NFYB_RAT	Nfyb	Nuclear transcription factor Y subunit beta OS=Rattus norvegicus OX=10116 GN=Nfyb PE=1 SV=1
17.5477	16.7933	18.0759	18.3222	18.1739	18.4856	17.3127	19.0362	18.0982	18.3514	18.7836	5	20513	6	379.63	P41276;P61212	ARL1_RAT	Arl1	ADP-ribosylation factor-like protein 1 OS=Rattus norvegicus OX=10116 GN=Arl1 PE=1 SV=1
16.3351	16.6978	17.2705	16.982	16.7892	17.0486	16.4287	17.4092	17.209	17.2941	17.257	8	140161	8	408.39	Q62887;Q99JE6;Q9QW29	PLCB3_RAT	Plcb3	1-phosphatidylinositol 4,5-bisphosphate phosphodiesterase beta-3 OS=Rattus norvegicus OX=10116 GN=Plcb3 PE=1 SV=2
18.6375	18.5909	19.3816	19.2596	18.5922	19.4355	18.5048	20.208	19.5032	19.587	19.9881	7	61416	8	566.3	A2AEJ9;A2AEK0;Q6A016;Q8BHH7;Q8BIQ5;Q8C3W7;Q8C7E9;Q8K1Y6;Q8R2Y1;Q9EPU3;Q9ERC2	CSTF2_MOUSE;CSTFT_MOUSE	Cstf2;Cstf2t	Cleavage stimulation factor subunit 2 OS=Mus musculus OX=10090 GN=Cstf2 PE=1 SV=2
19.384	19.6982	18.6643	19.5827	18.8338	19.7922	19.3885	19.4612	19.7475	20.0408	20.2944	24	100922	24	1371.94	Q4FZT9	PSMD2_RAT	Psmd2	26S proteasome non-ATPase regulatory subunit 2 OS=Rattus norvegicus OX=10116 GN=Psmd2 PE=1 SV=1
18.7247	18.4024	18.6105	18.6455	18.0589	19.0808	18.0054	19.0196	19.4573	19.2241	20.1261	6	49477	6	430.73	Q9WVR7	PPM1F_RAT	Ppm1f	Protein phosphatase 1F OS=Rattus norvegicus OX=10116 GN=Ppm1f PE=2 SV=1
17.9678	17.3221	17.3885	18.5186	18.2634	17.6882	18.4271	17.6093	17.2518	17.1414	17.3362	1	14465	1	94.4	P27274	CD59_RAT	Cd59	CD59 glycoprotein OS=Rattus norvegicus OX=10116 GN=Cd59 PE=1 SV=2
17.8718	17.7774	17.9889	18.5264	18.0214	17.9795	18.8812	18.5118	18.3197	18.8912	18.2572	3	32569	3	217.97	Q5FVQ4	MLEC_RAT	Mlec	Malectin OS=Rattus norvegicus OX=10116 GN=Mlec PE=2 SV=1
16.895	17.3205	17.0889	17.6327	17.6742	17.1114	17.5579	16.9727	16.9299	17.1606	17.3696	5	60382	5	386.36	Q9WV25	PUF60_RAT	Puf60	Poly(U)-binding-splicing factor PUF60 OS=Rattus norvegicus OX=10116 GN=Puf60 PE=2 SV=2
18.5163	18.7171	18.7212	19.049	18.8208	18.7546	18.9056	18.8658	18.8551	18.827	18.8228	15	64589	16	1062.86	P13697	MAOX_RAT	Me1	NADP-dependent malic enzyme OS=Rattus norvegicus OX=10116 GN=Me1 PE=1 SV=2
20.5293	20.629	21.0691	21.0842	21.0197	21.1473	21.2475	20.7154	20.9277	21.0711	21.4086	25	72473	28	2724.9	P06761	BIP_RAT;BIP_MESAU	Hspa5	Endoplasmic reticulum chaperone BiP OS=Rattus norvegicus OX=10116 GN=Hspa5 PE=1 SV=1
21.9403	21.4357	22.5206	22.7536	22.3772	22.3578	22.2811	22.7159	22.3264	22.3989	23.1401	30	56318	31	2459.24	P10719;Q499W0	ATPB_RAT	Atp5b	ATP synthase subunit beta, mitochondrial OS=Rattus norvegicus OX=10116 GN=Atp5f1b PE=1 SV=2
12.2325	11.403	10.7019	11.3776	14.1995	12.1562	16.0146	16.3721	16.235	16.479	16.5932	1	48669	1	27.43	Q6U6G5	ZC3HF_RAT	Zc3h15	Zinc finger CCCH domain-containing protein 15 OS=Rattus norvegicus OX=10116 GN=Zc3h15 PE=1 SV=1
16.2754	16.7685	16.4422	16.2259	16.159	16.78	16.1481	12.643	12.3748	11.7364	15.0252	4	89140	4	217.69	Q80Z70	SE1L1_RAT	Sel1l	Protein sel-1 homolog 1 OS=Rattus norvegicus OX=10116 GN=Sel1l PE=1 SV=2
16.3237	16.6366	16.4359	16.6651	15.9897	16.5316	16.5389	16.785	16.7998	17.1527	17.3091	10	225783	10	524.18	F1LP64;F1LP79;Q497C1;Q5I0I0	TRIPC_RAT	Trip12	E3 ubiquitin-protein ligase TRIP12 OS=Rattus norvegicus OX=10116 GN=Trip12 PE=1 SV=1
18.9141	19.348	19.329	19.5701	19.6737	19.2384	19.2684	18.4827	18.2707	18.2371	18.5515	4	14432	4	251.26	Q5M805;Q63396	TCP4_RAT	Sub1	Activated RNA polymerase II transcriptional coactivator p15 OS=Rattus norvegicus OX=10116 GN=Sub1 PE=1 SV=3
18.4654	17.0529	19.7646	19.6843	18.3832	20.1923	18.6353	19.8423	18.8219	19.6385	20.0099	3	23424	3	159.72	P28077	PSB9_RAT	Psmb9	Proteasome subunit beta type-9 OS=Rattus norvegicus OX=10116 GN=Psmb9 PE=1 SV=2
19.8361	20.6714	21.1425	21.2265	21.289	21.0947	21.2308	21.0206	21.0554	20.975	21.0985	20	57044	20	1335.29	P11598	PDIA3_RAT	Pdia3	Protein disulfide-isomerase A3 OS=Rattus norvegicus OX=10116 GN=Pdia3 PE=1 SV=2
15.365	15.0877	15.2193	16.2467	16.2408	15.7618	15.8615	15.2625	15.0739	14.769	15.4516	2	21645	2	81.5	B2RZ37	REEP5_RAT	Reep5	Receptor expression-enhancing protein 5 OS=Rattus norvegicus OX=10116 GN=Reep5 PE=1 SV=1
13.9924	13.2913	12.8715	14.6229	14.4697	14.3335	13.8173	13.634	14.3945	13.6488	14.0346	3	38570	4	140.42	Q642F3;Q6IRI4;Q78PB6;Q9ES39	NDEL1_RAT;NDE1_RAT	Nde1;Ndel1	Nuclear distribution protein nudE-like 1 OS=Rattus norvegicus OX=10116 GN=Ndel1 PE=1 SV=1
20.193	20.3827	20.9468	22.1379	22.1553	21.8066	21.9508	22.2279	22.3914	20.9785	22.6614	10	16827	13	1039	P0DP29	CALM1_RAT	Calm1	Calmodulin-1 OS=Rattus norvegicus OX=10116 GN=Calm1 PE=1 SV=1
18.4954	18.8673	18.5225	19.1988	18.9955	19.1886	18.809	18.7772	19.0652	18.6789	19.1576	3	25736	3	270.53	O35264	PA1B2_RAT	Pafah1b2	Platelet-activating factor acetylhydrolase IB subunit beta OS=Rattus norvegicus OX=10116 GN=Pafah1b2 PE=1 SV=1
7.79015	10.0665	10.9831	13.174	13.2033	12.9931	13.3392	12.7254	12.9871	12.2764	12.9545	1	12793	1	41.33	Q6PEC1	TBCA_RAT	Tbca	Tubulin-specific chaperone A OS=Rattus norvegicus OX=10116 GN=Tbca PE=1 SV=1
18.5928	18.1551	18.9709	19.2473	19.2282	19.1789	19.1464	18.4544	19.4368	19.2657	19.5567	20	92280	21	1313.82	Q75WE7	VWA5A_RAT	Vwa5a	von Willebrand factor A domain-containing protein 5A OS=Rattus norvegicus OX=10116 GN=Vwa5a PE=2 SV=1
17.3548	17.0171	17.3302	17.4719	17.1554	17.8341	16.6906	17.4027	17.8374	17.4047	17.794	2	75098	2	78.12	Q5BJT6	LSG1_RAT	Lsg1	Large subunit GTPase 1 homolog OS=Rattus norvegicus OX=10116 GN=Lsg1 PE=2 SV=1
11.3019	13.379	13.7118	13.7754	14.2954	14.0405	14.5061	14.4779	14.537	14.3315	14.4219	1	18177	1	57.34	B1WC40	NCBP2_RAT	Ncbp2	Nuclear cap-binding protein subunit 2 OS=Rattus norvegicus OX=10116 GN=Ncbp2 PE=1 SV=1
23.8014	23.9881	24.1403	24.2236	23.8891	24.2083	24.0457	24.309	24.1713	23.9513	24.2365	14	18091	14	1002.56	P10111;P18303;Q5BK98	PPIA_RAT	Ppia	Peptidyl-prolyl cis-trans isomerase A OS=Rattus norvegicus OX=10116 GN=Ppia PE=1 SV=2
20.4768	19.4695	19.4955	20.5005	20.3465	20.0869	19.8762	19.5511	19.9493	19.6005	19.9059	7	28151	10	1025.7	P35213	1433B_RAT	Ywhab	14-3-3 protein beta/alpha OS=Rattus norvegicus OX=10116 GN=Ywhab PE=1 SV=3
14.6081	14.2076	13.72	14.2768	14.6071	13.8229	14.4905	13.6686	12.8952	13.9515	12.4994	3	61010	3	74.3	Q5RKH0	GLYR1_RAT	Glyr1	Putative oxidoreductase GLYR1 OS=Rattus norvegicus OX=10116 GN=Glyr1 PE=1 SV=1
18.6569	19.4007	19.0744	20.0154	19.8984	19.3324	19.9662	19.3024	19.6561	19.4635	19.6468	4	28456	8	719.68	A0JPM0;O70457;P35214;P61983;Q9UDP2;Q9UN99	1433G_RAT	YWHAG	14-3-3 protein gamma OS=Rattus norvegicus OX=10116 GN=Ywhag PE=1 SV=2
12.8711	12.6927	12.7883	13.9832	14.2563	14.5082	14.0839	6.49043	7.04346	7.06308	6.44655	1	11426	1	30.17	G3V9A9;Q6PDU7	ATP5L_RAT	Atp5l	ATP synthase subunit g, mitochondrial OS=Rattus norvegicus OX=10116 GN=Atp5mg PE=1 SV=2
19.3891	19.4026	19.3568	19.7338	19.8281	19.7755	19.9104	19.3732	19.1513	19.0728	19.2512	8	30229	8	510.65	P35435	ATPG_RAT	Atp5c1	ATP synthase subunit gamma, mitochondrial OS=Rattus norvegicus OX=10116 GN=Atp5f1c PE=1 SV=2
14.6555	15.0198	14.881	14.9834	15.2686	15.2724	15.2517	14.5603	15.0905	14.4343	14.4227	1	165038	1	47.59	P14046;Q4G042;Q63266;Q6LDP2;Q6LDR8	A1I3_RAT	A1i3	Alpha-1-inhibitor 3 OS=Rattus norvegicus OX=10116 GN=A1i3 PE=1 SV=1
16.139	15.8154	17.1662	16.9521	16.5403	17.4874	16.4072	17.4434	17.5062	17.0299	18.333	3	51849	4	270.99	P61203;Q6P731	CSN2_RAT	Cops2	COP9 signalosome complex subunit 2 OS=Rattus norvegicus OX=10116 GN=Cops2 PE=1 SV=1
16.1067	15.7673	15.7137	15.5918	16.0169	15.85	15.7693	11.6486	11.5979	11.9859	14.7554	3	123854	3	114.04	Q5XFW6	WDR6_RAT	Wdr6	WD repeat-containing protein 6 OS=Rattus norvegicus OX=10116 GN=Wdr6 PE=1 SV=2
19.6893	19.2667	20.141	20.2133	20.0933	20.0035	19.8705	20.0281	20.0558	20.2514	20.7276	21	76106	24	1419.45	P48037	ANXA6_RAT	Anxa6	Annexin A6 OS=Rattus norvegicus OX=10116 GN=Anxa6 PE=1 SV=2
14.0299	14.8325	15.8309	16.4519	16.2966	16.3533	16.3338	15.2491	15.5186	15.83	15.8789	2	61167	2	133.43	Q07116;Q6P6W0	SUOX_RAT	Suox	Sulfite oxidase, mitochondrial OS=Rattus norvegicus OX=10116 GN=Suox PE=1 SV=2
17.3478	17.8533	18.3341	18.8415	18.4371	17.8143	17.8134	16.7949	16.2602	16.3207	16.3507	2	26381	2	97.63	Q3T127	U2AF4_BOVIN	U2AF1L4	Splicing factor U2AF 26 kDa subunit OS=Bos taurus OX=9913 GN=U2AF1L4 PE=2 SV=1
17.4219	18.7708	18.5324	18.6143	18.4648	18.7327	18.3299	15.4468	15.2098	16.304	15.7762	6	78801	6	304.93	P19332;Q63567;Q63677;Q9QW06	TAU_RAT	Mapt	Microtubule-associated protein tau OS=Rattus norvegicus OX=10116 GN=Mapt PE=1 SV=3
14.6883	14.4819	14.1702	15.458	16.0461	15.4977	15.6362	12.4299	10.5568	11.7552	12.9921	3	45464	3	155.79	Q5XI97	AASD1_RAT	Aarsd1	Alanyl-tRNA editing protein Aarsd1 OS=Rattus norvegicus OX=10116 GN=Aarsd1 PE=1 SV=1
15.8516	15.5805	15.6092	16.9376	17.3674	16.7586	16.8027	15.7989	15.6659	15.6748	15.8358	1	51651	1	79.95	P17697	CLUS_BOVIN	CLU	Clusterin OS=Bos taurus OX=9913 GN=CLU PE=1 SV=1
20.0307	20.7235	21.6366	21.7267	21.4844	21.9287	21.264	21.2763	21.4376	21.4988	21.6105	20	86413	20	1796.7	Q68FP1	GELS_RAT	Gsn	Gelsolin OS=Rattus norvegicus OX=10116 GN=Gsn PE=1 SV=1
19.8311	19.1258	21.0768	20.7418	19.3945	20.9365	19.9374	21.4285	21.1767	20.9966	20.9346	5	26281	5	315.36	Q4KM65	CPSF5_RAT	Nudt21	Cleavage and polyadenylation specificity factor subunit 5 OS=Rattus norvegicus OX=10116 GN=Nudt21 PE=2 SV=1
17.0262	13.898	15.4142	16.032	16.9141	15.9363	16.839	16.5244	17.0438	18.3756	17.952	1	50565	1	108.31	Q62862;Q62863;Q62864	MP2K5_RAT	Map2k5	Dual specificity mitogen-activated protein kinase kinase 5 OS=Rattus norvegicus OX=10116 GN=Map2k5 PE=1 SV=1
12.8166	12.831	12.5681	15.3087	14.5999	14.6086	13.8246	10.6022	12.0485	12.7585	13.4833	1	25133	1	46.62	Q9QYL8	LYPA2_RAT	Lypla2	Acyl-protein thioesterase 2 OS=Rattus norvegicus OX=10116 GN=Lypla2 PE=1 SV=1
15.5071	15.1823	14.089	15.5796	15.5785	15.3121	15.436	15.7814	15.5994	16.9181	16.8837	1	29053	1	88.04	Q9Z2P6	SNP29_RAT	Snap29	Synaptosomal-associated protein 29 OS=Rattus norvegicus OX=10116 GN=Snap29 PE=1 SV=1
19.6142	19.4742	19.2488	18.7726	19.0149	19.0775	18.9655	19.5496	19.6484	19.6455	19.5912	11	74004	11	500.84	O54858;O54859	CBPZ_RAT	Cpz	Carboxypeptidase Z OS=Rattus norvegicus OX=10116 GN=Cpz PE=2 SV=1
20.9118	20.5744	20.5417	20.3813	20.1567	20.7433	20.199	21.0541	20.9757	21.207	21.4078	7	35272	7	579.11	P13803;Q5M7W0	ETFA_RAT	Etfa	Electron transfer flavoprotein subunit alpha, mitochondrial OS=Rattus norvegicus OX=10116 GN=Etfa PE=1 SV=4
9.88326	10.9227	10.7066	12.6344	13.3775	12.5988	12.3799	9.80607	10.9419	12.467	12.6185	1	117675	1	22.54	Q9ESV1	LUZP1_RAT	Luzp1	Leucine zipper protein 1 OS=Rattus norvegicus OX=10116 GN=Luzp1 PE=1 SV=1
11.7034	13.3806	13.0701	13.2064	12.5204	13.9515	12.8162	10.037	8.25677	6.86692	10.0396	1	15718	1	46.31	Q5PPI3	GSKIP_RAT	Gskip	GSK3B-interacting protein OS=Rattus norvegicus OX=10116 GN=Gskip PE=1 SV=1
15.8119	15.6935	15.6731	16.3864	16.4561	16.147	16.1114	15.9426	15.7851	15.6258	15.9091	2	14191	2	98.92	P12075	COX5B_RAT	Cox5b	Cytochrome c oxidase subunit 5B, mitochondrial OS=Rattus norvegicus OX=10116 GN=Cox5b PE=1 SV=2
15.7622	15.8997	16.0605	16.1956	16.0827	16.1729	16.4548	15.9683	15.926	15.8463	16.2421	2	51820	2	99.83	O35162;Q6IRE1	HSP13_RAT	Hspa13	Heat shock 70 kDa protein 13 OS=Rattus norvegicus OX=10116 GN=Hspa13 PE=1 SV=2
12.5804	12.8729	13.1901	12.5639	12.8134	12.5477	12.1551	10.5444	12.5128	11.6109	12.3189	1	70963	1	23.39	A8K3E1;P43652;Q32MR3;Q4W5C5	AFAM_HUMAN	AFM	Afamin OS=Homo sapiens OX=9606 GN=AFM PE=1 SV=1
14.5352	14.6011	14.7072	14.7423	14.6343	14.2997	14.4959	15.3444	15.1524	15.5487	15.5233	1	30855	1	25.54	P04400;P06905;P60203;Q561K5	MYPR_RAT	PLP1	Myelin proteolipid protein OS=Rattus norvegicus OX=10116 GN=Plp1 PE=1 SV=2
19.8398	19.0641	19.2564	19.2808	19.0842	19.1014	18.7158	19.3191	19.4021	19.4106	19.5366	17	51653	18	1423.08	P29315;Q6IRS9	RINI_RAT	Rnh1	Ribonuclease inhibitor OS=Rattus norvegicus OX=10116 GN=Rnh1 PE=1 SV=2
17.3486	17.116	17.252	17.6666	17.7872	17.719	17.7213	17.6279	17.7681	17.7795	17.8372	3	37193	3	167.32	Q3B8Q0	MARE2_RAT	Mapre2	Microtubule-associated protein RP/EB family member 2 OS=Rattus norvegicus OX=10116 GN=Mapre2 PE=1 SV=1
17.8385	18.1248	18.0213	18.3765	18.1978	18.2734	18.2524	18.3731	18.3382	18.1061	18.5456	4	24683	4	300.93	P22062;Q5M7V6	PIMT_RAT	Pcmt1	Protein-L-isoaspartate(D-aspartate) O-methyltransferase OS=Rattus norvegicus OX=10116 GN=Pcmt1 PE=1 SV=2
18.8371	20.2542	20.5338	19.6006	20.8089	20.4681	20.7196	19.3533	19.2133	19.0915	19.2056	9	21941	9	473.41	P35704;Q6PDV3	PRDX2_RAT	Prdx2	Peroxiredoxin-2 OS=Rattus norvegicus OX=10116 GN=Prdx2 PE=1 SV=3
21.5694	22.2087	22.9535	23.5575	23.2055	23.7574	22.8914	23.2744	24.0332	23.4126	23.9643	3	11605	3	429.56	P19944	RLA1_RAT	Rplp1	60S acidic ribosomal protein P1 OS=Rattus norvegicus OX=10116 GN=Rplp1 PE=3 SV=1
15.2538	16.8667	16.5257	17.7637	17.9462	17.5736	18.0548	17.3892	17.4757	17.7968	17.7833	5	37410	5	400.56	Q62703;Q6P6X5	RCN2_RAT	Rcn2	Reticulocalbin-2 OS=Rattus norvegicus OX=10116 GN=Rcn2 PE=1 SV=2
19.4644	19.3535	19.0065	19.9613	19.9546	20.093	19.8542	19.7246	19.6916	19.7041	20.247	4	29217	9	659.43	Q63599;Q63600;Q63601;Q63610	TPM3_RAT	Tpm3	Tropomyosin alpha-3 chain OS=Rattus norvegicus OX=10116 GN=Tpm3 PE=1 SV=2
11.8643	11.2859	13.3271	13.6181	11.9344	11.1744	11.772	13.329	14.0609	13.8609	13.0854	2	203489	2	54.54	P49816	TSC2_RAT	Tsc2	Tuberin OS=Rattus norvegicus OX=10116 GN=Tsc2 PE=1 SV=1
19.8776	19.7558	19.3878	20.1036	20.2933	19.9132	20.256	20.3447	20.1654	19.8642	19.9921	8	28046	11	961.42	P35216;P68254;Q3TW69;Q3UJN5;Q5SP76;Q5U423;Q66JR6	1433T_MOUSE	Ywhaq	14-3-3 protein theta OS=Mus musculus OX=10090 GN=Ywhaq PE=1 SV=1
17.8596	18.783	18.9748	19.3139	19.4384	19.3053	19.2105	17.3141	17.3367	18.5211	17.794	14	47210	14	788.05	O35592;P43035;P63004;P81692;Q9R2A6	LIS1_RAT	Pafah1b1	Platelet-activating factor acetylhydrolase IB subunit alpha OS=Rattus norvegicus OX=10116 GN=Pafah1b1 PE=1 SV=2
18.6006	17.8591	18.245	18.621	18.6402	18.341	18.5119	18.4307	18.4019	18.4863	18.523	8	45794	11	905.54	P12367	KAP2_RAT;KAP2_MOUSE	Prkar2a	cAMP-dependent protein kinase type II-alpha regulatory subunit OS=Rattus norvegicus OX=10116 GN=Prkar2a PE=1 SV=4
14.1424	13.6319	14.2933	15.1234	14.8977	14.6134	14.7491	14.3305	14.4363	14.4407	14.6335	2	53638	2	52.92	Q8CFC1	RIOX2_RAT	Riox2	Ribosomal oxygenase 2 OS=Rattus norvegicus OX=10116 GN=Riox2 PE=2 SV=1
16.5984	16.6745	16.5843	16.8486	16.9453	16.842	16.7898	16.6683	16.8434	16.483	16.5391	3	47190	3	131.61	O88370	PI42C_RAT	Pip4k2c	Phosphatidylinositol 5-phosphate 4-kinase type-2 gamma OS=Rattus norvegicus OX=10116 GN=Pip4k2c PE=1 SV=1
18.4185	18.8595	18.9858	19.4275	19.5655	19.3665	19.4664	18.361	18.9525	18.9242	18.8625	12	62499	17	1205.41	P70546;Q62950	DPYL1_RAT	Crmp1	Dihydropyrimidinase-related protein 1 OS=Rattus norvegicus OX=10116 GN=Crmp1 PE=1 SV=1
17.9981	17.816	18.1631	17.7182	17.8066	17.763	17.5825	17.3801	17.5632	17.6887	17.292	7	121562	7	352.39	P13635;Q64719	CERU_RAT	Cp	Ceruloplasmin OS=Rattus norvegicus OX=10116 GN=Cp PE=1 SV=3
20.5481	20.7227	20.9949	21.0499	20.4126	21.1236	20.4057	21.897	21.4996	21.5464	21.6181	25	137985	25	1662.6	P97536	CAND1_RAT	Cand1	Cullin-associated NEDD8-dissociated protein 1 OS=Rattus norvegicus OX=10116 GN=Cand1 PE=1 SV=1
16.8834	16.6895	17.0394	17.1013	17.1942	16.9849	16.8542	16.8578	17.1757	17.2677	17.2256	2	23709	6	315.84	P05810;P63322	RALA_RAT	Rala	Ras-related protein Ral-A OS=Rattus norvegicus OX=10116 GN=Rala PE=1 SV=1
16.6142	16.9271	17.3824	18.3493	18.4079	18.13	18.2344	18.1212	18.5376	18.461	18.6525	6	30156	6	465.87	Q66HR2	MARE1_RAT	Mapre1	Microtubule-associated protein RP/EB family member 1 OS=Rattus norvegicus OX=10116 GN=Mapre1 PE=1 SV=3
16.3585	17.0482	16.4127	16.1858	16.211	16.9422	16.5588	10.179	11.2159	11.8702	15.3985	1	111973	1	27.2	F1LSG8	VPS50_RAT	Vps50	Syndetin OS=Rattus norvegicus OX=10116 GN=Vps50 PE=1 SV=1
20.7376	20.5885	20.9211	20.8755	20.7757	20.7343	20.7867	20.8783	21.0312	21.0073	20.99	16	35511	17	1053.57	P63245	RACK1_RAT	Rack1	Receptor of activated protein C kinase 1 OS=Rattus norvegicus OX=10116 GN=Rack1 PE=1 SV=3
18.7959	18.7926	18.6553	19.0153	19.1359	18.9456	19.0246	17.4041	17.5983	17.8327	18.2458	5	28497	6	284.94	P56571;Q68FS5	ES1_RAT	0	ES1 protein homolog, mitochondrial OS=Rattus norvegicus OX=10116 PE=1 SV=2
17.169	16.833	16.9881	18.0104	18.2306	17.8308	17.637	16.8837	16.8212	17.0381	16.8695	1	16441	3	138.73	Q62625;Q6XVN7	MLP3B_RAT	Map1lc3b	Microtubule-associated proteins 1A/1B light chain 3B OS=Rattus norvegicus OX=10116 GN=Map1lc3b PE=1 SV=3
16.4147	16.2833	15.8976	17.1521	17.259	16.8746	17.1064	16.7269	16.991	16.8539	17.0844	2	20831	2	129.5	P0C5H9	MANF_RAT	Manf	Mesencephalic astrocyte-derived neurotrophic factor OS=Rattus norvegicus OX=10116 GN=Manf PE=1 SV=1
17.1058	17.1256	18.412	17.3418	16.6041	18.0302	17.2001	18.7809	18.8762	18.0449	18.9281	2	37534	2	261.72	P80385;Q4QQW6	AAKG1_RAT	Prkag1	5'-AMP-activated protein kinase subunit gamma-1 OS=Rattus norvegicus OX=10116 GN=Prkag1 PE=1 SV=3
20.2635	20.0591	20.4445	20.9921	20.7792	20.7988	20.8702	20.4181	20.4857	20.4753	20.7537	11	24588	11	875.77	O35509;P24410;P62494;Q9ET14;Q9JLX1	RB11B_RAT;RB11A_RAT	RAB11A	Ras-related protein Rab-11B OS=Rattus norvegicus OX=10116 GN=Rab11b PE=1 SV=4
16.1881	16.8029	16.1924	16.4079	16.5484	16.4779	16.2243	15.4094	16.2381	15.3934	14.7915	3	59549	3	138.44	P50430;Q32KK1	ARSB_RAT	Arsb	Arylsulfatase B OS=Rattus norvegicus OX=10116 GN=Arsb PE=2 SV=2
18.9559	18.7749	18.8494	19.5185	19.7546	19.1803	19.467	18.5114	18.2272	18.3276	18.438	19	106707	19	1058.05	O88761	PSMD1_RAT	Psmd1	26S proteasome non-ATPase regulatory subunit 1 OS=Rattus norvegicus OX=10116 GN=Psmd1 PE=1 SV=1
15.2321	16.136	15.4293	14.8109	15.1991	16.0073	14.8596	14.6754	12.9772	11.8872	10.9243	1	32662	1	20.44	Q3MQ06	ATG5_RAT	Atg5	Autophagy protein 5 OS=Rattus norvegicus OX=10116 GN=Atg5 PE=2 SV=1
13.2128	13.2271	13.3701	14.862	15.28	14.8725	15.3539	14.9889	14.8994	15.2954	15.4836	3	65363	3	114.4	Q4V8K2	CTBL1_RAT	Ctnnbl1	Beta-catenin-like protein 1 OS=Rattus norvegicus OX=10116 GN=Ctnnbl1 PE=1 SV=1
16.7229	16.5622	16.561	16.7416	16.8961	16.5937	16.7679	16.4067	16.3744	16.17	16.5017	3	33958	3	242.89	Q5U2U2	CRKL_RAT	Crkl	Crk-like protein OS=Rattus norvegicus OX=10116 GN=Crkl PE=1 SV=1
14.8894	14.7453	14.5065	15.5572	15.1664	15.0637	14.3501	15.5723	14.4456	15.0087	15.732	2	29053	2	109.78	Q6TXG9	SFR1_RAT	Sfr1	Swi5-dependent recombination DNA repair protein 1 homolog OS=Rattus norvegicus OX=10116 GN=Sfr1 PE=2 SV=1
7.35971	7.89803	8.22108	9.56467	9.82948	7.83162	8.1265	14.1193	13.9651	13.68	14.1016	1	147640	1	22.21	Q4ZFW2;Q4ZG21;Q53R09;Q53RX1;Q53SG3;Q584P3;Q8WYK1;Q96MS7	CNTP5_HUMAN	CNTNAP5	Contactin-associated protein-like 5 OS=Homo sapiens OX=9606 GN=CNTNAP5 PE=2 SV=1
18.6391	18.6764	18.6906	18.8847	18.7396	18.7784	18.7548	18.7709	18.8993	18.7222	18.8269	11	36711	11	568.99	P51635;Q5U1Y4	AK1A1_RAT;AKCL2_RAT	Akr1a1;Akr1e2	Alcohol dehydrogenase [NADP(+)] OS=Rattus norvegicus OX=10116 GN=Akr1a1 PE=1 SV=2
15.024	14.7556	14.7401	15.5308	15.7763	15.5283	15.5247	14.9469	15.2412	15.5445	15.1372	1	212995	1	40.1	Q07808;Q3KRE9;Q64605;Q64621;Q64675	PTPRS_RAT	Ptprs	Receptor-type tyrosine-protein phosphatase S OS=Rattus norvegicus OX=10116 GN=Ptprs PE=1 SV=2
19.151	19.5441	19.6661	19.6806	19.4997	19.7406	19.4466	19.5763	19.922	19.7181	19.8532	6	46392	6	319.3	P21531	RL3_RAT	Rpl3	60S ribosomal protein L3 OS=Rattus norvegicus OX=10116 GN=Rpl3 PE=1 SV=3
19.1369	17.9824	18.5543	19.5295	19.1952	18.9233	18.5853	19.2791	18.6709	18.6688	18.8112	7	29349	7	554.36	P28071;P34067;P97719	PSB4_RAT	Psmb4	Proteasome subunit beta type-4 OS=Rattus norvegicus OX=10116 GN=Psmb4 PE=1 SV=2
18.916	19.2832	19.4459	19.6784	19.9046	19.6371	19.7965	19.0988	18.8536	19.436	19.2872	7	32628	7	558.7	Q920J4	TXNL1_RAT	Txnl1	Thioredoxin-like protein 1 OS=Rattus norvegicus OX=10116 GN=Txnl1 PE=1 SV=3
17.7137	18.0347	17.8292	17.361	17.328	17.4644	17.4409	17.8187	17.8834	17.6562	18.039	7	28629	7	475.14	P18422	PSA3_RAT	Psma3	Proteasome subunit alpha type-3 OS=Rattus norvegicus OX=10116 GN=Psma3 PE=1 SV=3
16.3425	16.9382	16.1271	16.1437	16.5604	16.4256	16.6094	15.2548	15.2626	15.0402	15.4786	2	29849	2	53.26	Q62782;Q63087	PHX2A_RAT;ALX1_RAT	Alx1;Phox2a	Paired mesoderm homeobox protein 2A OS=Rattus norvegicus OX=10116 GN=Phox2a PE=2 SV=1
17.326	16.9938	17.6279	17.8223	17.1386	17.8482	17.0315	17.6047	17.8261	17.4108	18.3423	3	51569	4	233.68	Q5QJC9	BAG5_RAT	Bag5	BAG family molecular chaperone regulator 5 OS=Rattus norvegicus OX=10116 GN=Bag5 PE=1 SV=1
16.9586	16.9061	17.3954	18.2195	17.876	17.8736	17.6803	17.5061	17.8453	17.6352	17.4375	7	131786	7	356.38	G3V7Y9;P28494	MA2A1_RAT	Man2a1	Alpha-mannosidase 2 OS=Rattus norvegicus OX=10116 GN=Man2a1 PE=1 SV=2
17.6751	16.6982	19.2796	18.7669	17.7624	19.2803	18.4771	19.3372	19.1311	19.5069	20.3935	2	61750	2	181.5	Q9EQV6	TPP1_RAT	Tpp1	Tripeptidyl-peptidase 1 OS=Rattus norvegicus OX=10116 GN=Tpp1 PE=1 SV=1
16.0048	15.4682	15.8219	15.9583	15.7605	15.8425	15.8852	16.2698	16.44	16.1722	16.3825	4	34566	4	182.36	Q7TPB4	CD276_RAT	Cd276	CD276 antigen OS=Rattus norvegicus OX=10116 GN=Cd276 PE=2 SV=1
17.1299	18.2052	18.8457	18.5336	18.5971	18.857	18.6203	18.2675	18.4937	18.321	18.595	7	38206	7	332.13	P07154;Q9QV07	CATL1_RAT	Ctsl	Cathepsin L1 OS=Rattus norvegicus OX=10116 GN=Ctsl PE=1 SV=2
14.091	12.9526	15.5212	14.7871	13.6827	15.3624	14.8739	14.8841	15.233	15.1173	16.1133	2	49392	2	75.57	Q63065	PDK1_RAT	Pdk1	[Pyruvate dehydrogenase (acetyl-transferring)] kinase isozyme 1, mitochondrial OS=Rattus norvegicus OX=10116 GN=Pdk1 PE=1 SV=1
17.4406	17.153	17.241	17.7187	17.6729	17.5631	17.5806	16.4203	16.1175	16.345	16.3724	5	24547	6	382.41	Q6AXT5	RAB21_RAT	Rab21	Ras-related protein Rab-21 OS=Rattus norvegicus OX=10116 GN=Rab21 PE=2 SV=1
16.6395	16.2613	16.7242	17.0552	17.3355	16.8855	17.1352	16.9684	17.4308	17.0393	17.2345	2	37657	2	112.18	P30919;Q4G065	ASPG_RAT	Aga	N(4)-(Beta-N-acetylglucosaminyl)-L-asparaginase OS=Rattus norvegicus OX=10116 GN=Aga PE=1 SV=2
14.3983	14.5251	14.4305	15.1152	14.9452	14.8024	14.9469	14.2119	14.1256	14.0699	14.4034	4	108122	5	163.05	P41542	USO1_RAT	Uso1	General vesicular transport factor p115 OS=Rattus norvegicus OX=10116 GN=Uso1 PE=1 SV=1
10.8329	10.8277	12.3418	9.32806	10.4667	10.9887	13.3115	10.1645	10.0531	9.85506	9.11862	1	103159	1	31.83	Q9JHY8	DNLI1_RAT	Lig1	DNA ligase 1 OS=Rattus norvegicus OX=10116 GN=Lig1 PE=1 SV=1
12.7862	13.6349	13.9508	15.1383	14.6395	15.4501	14.6772	12.885	13.7247	13.5855	14.5551	1	84130	1	76.37	Q63321	PLOD1_RAT	Plod1	Procollagen-lysine,2-oxoglutarate 5-dioxygenase 1 OS=Rattus norvegicus OX=10116 GN=Plod1 PE=1 SV=1
16.6405	17.3658	17.3587	16.8982	17.2369	17.9153	17.5729	14.1236	14.2694	14.6174	14.6139	1	38144	1	20.56	Q564G4;Q5XIF5;Q91XI6	DEGS1_RAT	Degs1	Sphingolipid delta(4)-desaturase DES1 OS=Rattus norvegicus OX=10116 GN=Degs1 PE=2 SV=1
16.0863	16.5243	15.5415	15.8602	15.8219	16.3899	15.6465	15.1079	14.4291	14.3181	14.1859	4	34799	4	129.65	F8WG43;Q6AYP7	5NT3B_RAT	Nt5c3b	7-methylguanosine phosphate-specific 5'-nucleotidase OS=Rattus norvegicus OX=10116 GN=Nt5c3b PE=2 SV=2
17.4913	17.0161	18.1454	17.5032	17.195	17.5923	17.4082	17.9846	18.348	18.3195	18.7171	10	307000	10	395.31	Q63269	ITPR3_RAT	Itpr3	Inositol 1,4,5-trisphosphate receptor type 3 OS=Rattus norvegicus OX=10116 GN=Itpr3 PE=1 SV=1
18.9462	18.6523	18.8378	19.5463	19.6954	18.9822	18.9532	18.867	18.4639	18.6066	18.4727	5	33574	5	319.84	P07825;Q499R3	SYPH_RAT;SYPH_HUMAN	Syp	Synaptophysin OS=Rattus norvegicus OX=10116 GN=Syp PE=1 SV=1
15.5534	14.9813	15.2379	15.7441	15.7823	15.3889	15.3563	14.7061	14.5064	15.0242	14.7396	2	87558	2	49.37	P69735	RB3GP_RAT	Rab3gap1	Rab3 GTPase-activating protein catalytic subunit (Fragments) OS=Rattus norvegicus OX=10116 GN=Rab3gap1 PE=1 SV=2
15.5172	15.2048	15.8299	15.7571	15.0394	16.4867	15.5277	16.4296	16.6583	16.4261	17.2657	2	23296	4	249.94	Q5U316	RAB35_RAT	Rab35	Ras-related protein Rab-35 OS=Rattus norvegicus OX=10116 GN=Rab35 PE=1 SV=1
13.954	14.5794	13.8901	13.0951	14.0158	14.1077	13.9127	10.6008	12.2992	11.6313	11.7337	1	115593	4	276.5	O35482;P16884;Q540Z7;Q63368	NFH_RAT	Nefh	Neurofilament heavy polypeptide OS=Rattus norvegicus OX=10116 GN=Nefh PE=1 SV=4
15.6237	16.1494	15.6855	16.1315	16.1862	16.5536	15.772	14.4269	14.3688	14.0399	14.3744	6	116820	8	314.65	Q5PQU2;Q63357	MYO1D_RAT	Myo1d	Unconventional myosin-Id OS=Rattus norvegicus OX=10116 GN=Myo1d PE=1 SV=3
18.0757	18.1013	18.317	17.4453	17.4639	17.6179	17.7184	17.3101	17.4812	17.5747	17.8147	13	27898	13	747.13	Q68FU3	ETFB_RAT	Etfb	Electron transfer flavoprotein subunit beta OS=Rattus norvegicus OX=10116 GN=Etfb PE=1 SV=3
16.5884	16.4282	15.9356	16.8717	16.7836	16.5728	16.9331	16.0065	16.1607	16.1927	16.3002	3	32607	3	152.66	B0BMZ2;P21913;Q0QEZ3	SDHB_RAT	Sdhb	Succinate dehydrogenase [ubiquinone] iron-sulfur subunit, mitochondrial OS=Rattus norvegicus OX=10116 GN=Sdhb PE=2 SV=2
17.2205	17.5769	17.7906	17.9113	18.0873	17.7052	18.1534	17.5929	17.6723	18.0092	17.5966	2	77883	3	155.84	P05696	KPCA_RAT	Prkca	Protein kinase C alpha type OS=Rattus norvegicus OX=10116 GN=Prkca PE=1 SV=3
16.9713	16.5226	17.3302	18.0989	16.8655	18.2873	17.0048	18.0714	17.0205	17.6221	18.5027	4	31213	5	164.81	B0BNM1	NNRE_RAT	Apoa1bp	NAD(P)H-hydrate epimerase OS=Rattus norvegicus OX=10116 GN=Naxe PE=2 SV=1
20.0376	20.2378	19.7797	20.3871	20.1722	20.159	19.8598	18.9864	18.9174	18.7859	19.0236	6	13882	6	644.07	B5DEM9;P16436;P62959	HINT1_RAT	Hint1	Histidine triad nucleotide-binding protein 1 OS=Rattus norvegicus OX=10116 GN=Hint1 PE=1 SV=5
16.6991	17.2582	16.9623	16.2905	16.5548	16.5295	16.5456	16.6787	16.533	16.4897	16.5381	5	73372	6	203.07	O09175;P97530	AMPB_RAT	Rnpep	Aminopeptidase B OS=Rattus norvegicus OX=10116 GN=Rnpep PE=1 SV=2
18.4089	18.337	18.4885	18.6036	18.5757	18.578	18.5044	18.2724	18.2493	18.3664	18.3911	12	61719	13	623.27	P10860;Q66HI8;Q6LC16	DHE3_RAT	Glud1	Glutamate dehydrogenase 1, mitochondrial OS=Rattus norvegicus OX=10116 GN=Glud1 PE=1 SV=2
12.0924	11.9627	11.4561	13.232	12.3585	11.9844	11.9669	4.5171	4.55533	3.4375	4.69644	1	36951	1	33.74	D4AAT7	NNRD_RAT	Carkd	ATP-dependent (S)-NAD(P)H-hydrate dehydratase OS=Rattus norvegicus OX=10116 GN=Naxd PE=3 SV=1
18.2199	18.0272	18.8455	19.0482	18.7364	18.9234	18.3965	18.6349	18.7415	18.8774	19.278	1	31418	1	69.26	Q6AYA5	T106B_RAT	Tmem106b	Transmembrane protein 106B OS=Rattus norvegicus OX=10116 GN=Tmem106b PE=1 SV=1
14.7942	14.8733	14.8532	14.9128	14.9434	15.0658	14.6494	14.8879	13.3313	12.8474	13.2589	2	28307	2	118.04	Q9Z142	TMM33_RAT	Tmem33	Transmembrane protein 33 OS=Rattus norvegicus OX=10116 GN=Tmem33 PE=2 SV=1
18.0576	17.8231	18.2045	18.6761	18.5761	18.2674	18.3485	18.1186	17.6638	18.194	18.1066	6	40294	6	479.58	Q5RJR2	TWF1_RAT	Twf1	Twinfilin-1 OS=Rattus norvegicus OX=10116 GN=Twf1 PE=1 SV=1
18.5608	18.5775	20.0303	20.1681	19.6721	20.0685	19.9768	19.7452	19.5187	19.8754	20.0288	15	88810	15	969.15	P32198;P97780;Q63704;Q6IMZ4	CPT1A_RAT;CPT1B_RAT	Cpt1a;Cpt1b	Carnitine O-palmitoyltransferase 1, liver isoform OS=Rattus norvegicus OX=10116 GN=Cpt1a PE=1 SV=2
16.3366	16.1207	15.7506	16.0352	16.3742	16.014	16.3399	15.4157	15.2764	15.4437	15.5291	1	34837	2	71.38	Q68FY1	NUP35_RAT	Nup35	Nucleoporin NUP35 OS=Rattus norvegicus OX=10116 GN=Nup35 PE=1 SV=1
16.1852	15.9437	15.5814	16.4675	16.4303	16.412	16.2159	15.9591	15.7026	15.5625	15.8448	1	42006	2	84.14	Q4FZX8;Q642A1;Q64723;Q99068	AMRP_RAT	Lrpap1	Alpha-2-macroglobulin receptor-associated protein OS=Rattus norvegicus OX=10116 GN=Lrpap1 PE=1 SV=2
18.4236	18.538	18.7443	18.8685	18.8587	18.7317	18.9119	18.45	18.6214	18.7146	18.6876	4	23838	5	389.96	M0RC99;O88565	RAB5A_RAT	Rab5a	Ras-related protein Rab-5A OS=Rattus norvegicus OX=10116 GN=Rab5a PE=2 SV=1
15.3471	13.7687	13.2952	15.3074	15.5334	14.9618	15.1258	12.247	11.646	11.8852	12.1203	2	85577	2	60.82	Q5U367;Q811A5	PLOD3_RAT	Plod3	Multifunctional procollagen lysine hydroxylase and glycosyltransferase LH3 OS=Rattus norvegicus OX=10116 GN=Plod3 PE=1 SV=1
15.5209	16.689	16.779	17.3171	17.3927	16.8499	17.1087	16.9334	17.4475	17.1696	17.2391	2	44841	2	127.68	Q6AXS5;Q8VHU3	PAIRB_RAT	Serbp1	Plasminogen activator inhibitor 1 RNA-binding protein OS=Rattus norvegicus OX=10116 GN=Serbp1 PE=1 SV=2
14.5819	15.364	15.0868	14.602	14.1046	14.2604	14.2759	14.9161	14.7034	15.0016	15.1342	1	139311	1	26.76	B2RTX5;O15357;Q13577;Q13578	SHIP2_HUMAN	INPPL1	Phosphatidylinositol 3,4,5-trisphosphate 5-phosphatase 2 OS=Homo sapiens OX=9606 GN=INPPL1 PE=1 SV=2
19.6669	19.5088	19.6255	19.8862	19.8771	19.8813	19.8327	19.6959	19.6246	19.6481	19.431	5	12947	5	509.1	P04645;P62890	RL30_RAT	RPL30	60S ribosomal protein L30 OS=Rattus norvegicus OX=10116 GN=Rpl30 PE=3 SV=2
16.4327	16.9772	17.5216	17.9199	17.9443	17.7013	18.037	17.6126	17.69	17.8244	17.5397	7	89637	8	388.29	P18395	CSDE1_RAT	Csde1	Cold shock domain-containing protein E1 OS=Rattus norvegicus OX=10116 GN=Csde1 PE=2 SV=1
19.2863	18.7988	20.0922	20.5049	19.7148	20.4943	19.5474	20.7144	20.3346	20.0391	20.6564	8	40450	8	737.19	P55264;Q6JAM3;Q91VJ3	ADK_RAT;ADK_MOUSE;ADK_CRIGR;ADK_HUMAN	Adk	Adenosine kinase OS=Rattus norvegicus OX=10116 GN=Adk PE=1 SV=3
14.8379	15.0748	15.079	14.8734	14.6164	15.2959	14.6323	11.6822	12.1947	11.8432	10.7298	1	29785	1	40.95	Q5XIC4	SPG21_RAT	Spg21	Maspardin OS=Rattus norvegicus OX=10116 GN=Spg21 PE=2 SV=1
15.8992	15.6101	17.2015	18.0443	16.6033	17.1455	16.6314	16.6621	17.5142	17.643	18.1653	6	53151	6	319.05	P47868	SCG3_RAT	Scg3	Secretogranin-3 OS=Rattus norvegicus OX=10116 GN=Scg3 PE=1 SV=1
16.0178	16.0669	15.86	16.0552	16.0824	15.7375	16.0367	14.3502	14.759	14.2884	14.772	4	69470	6	257.5	O55011;O55012	PICAL_RAT	Picalm	Phosphatidylinositol-binding clathrin assembly protein OS=Rattus norvegicus OX=10116 GN=Picalm PE=1 SV=1
18.1863	18.3747	18.5826	17.8334	17.8457	18.1984	18.3563	18.1381	18.3587	17.9973	18.0363	9	156387	9	310.94	P37199	NU155_RAT	Nup155	Nuclear pore complex protein Nup155 OS=Rattus norvegicus OX=10116 GN=Nup155 PE=1 SV=1
17.4755	17.7684	17.6712	17.7574	18.0263	17.8234	18.162	17.2548	17.3385	17.5064	17.4033	10	101616	13	643.65	P27653;Q62808	C1TC_RAT	Mthfd1	C-1-tetrahydrofolate synthase, cytoplasmic OS=Rattus norvegicus OX=10116 GN=Mthfd1 PE=1 SV=3
15.5314	15.2423	15.6374	15.8488	15.8091	15.9703	15.9037	15.5788	15.695	15.989	15.7151	2	39592	2	70.52	Q9EPX4	P2Y12_RAT	P2ry12	P2Y purinoceptor 12 OS=Rattus norvegicus OX=10116 GN=P2ry12 PE=1 SV=1
17.4592	17.3149	17.5143	17.6816	17.8253	17.6484	17.7858	16.6245	17.235	16.8854	16.7554	4	38294	4	210.06	Q75Q40	TOM40_RAT	Tomm40	Mitochondrial import receptor subunit TOM40 homolog OS=Rattus norvegicus OX=10116 GN=Tomm40 PE=1 SV=1
19.3705	20.4725	20.9311	20.8984	20.9669	20.8878	21.0056	20.7716	20.7683	20.9359	20.7707	28	92998	29	1881.9	A6IFJ6;Q66HD0	ENPL_RAT	Hsp90b1	Endoplasmin OS=Rattus norvegicus OX=10116 GN=Hsp90b1 PE=1 SV=2
17.1966	17.1492	16.7261	17.9809	17.4232	17.191	17.8574	16.8609	16.4814	16.7365	16.7914	1	76539	1	46.02	A2A5Y9;P10637;P10638;Q60684;Q60685;Q60686;Q62286;Q91WK4	TAU_MOUSE	Mapt	Microtubule-associated protein tau OS=Mus musculus OX=10090 GN=Mapt PE=1 SV=3
19.8497	20.6669	21.3044	21.6716	21.5247	21.6511	21.6633	21.7462	21.6905	21.6764	21.8118	10	39856	10	882.24	Q6URK3;Q6URK4	ROA3_RAT	Hnrnpa3	Heterogeneous nuclear ribonucleoprotein A3 OS=Rattus norvegicus OX=10116 GN=Hnrnpa3 PE=1 SV=1
13.8104	13.7898	14.0922	13.5912	13.3846	14.2109	13.2225	10.6083	10.1529	9.96309	11.4273	1	49195	1	55.94	Q3B7V3;Q5BKB8;Q9EQV9	CBPB2_RAT	Cpb2	Carboxypeptidase B2 OS=Rattus norvegicus OX=10116 GN=Cpb2 PE=2 SV=1
16.1223	16.7716	16.5336	16.6133	16.0427	16.8846	16.3254	16.3822	17.1459	16.9798	17.3089	1	15996	1	37.97	Q6AYQ1	GOGA7_RAT	Golga7	Golgin subfamily A member 7 OS=Rattus norvegicus OX=10116 GN=Golga7 PE=2 SV=1
11.2792	10.8077	13.622	15.1059	14.6977	14.0331	14.6579	14.7301	14.3528	14.8876	15.7488	3	50760	3	176.24	Q9Z0W5	PACN1_RAT	Pacsin1	Protein kinase C and casein kinase substrate in neurons protein 1 OS=Rattus norvegicus OX=10116 GN=Pacsin1 PE=1 SV=1
15.3158	14.9448	15.1689	15.2985	15.2433	15.3199	15.2821	15.6926	15.6433	15.5441	15.3318	3	45899	3	84.12	Q9QZ99;Q9WUQ2	PREB_RAT;PREB_MOUSE	Preb	Prolactin regulatory element-binding protein OS=Rattus norvegicus OX=10116 GN=Preb PE=1 SV=2
16.2186	15.9984	16.6839	16.5845	16.6271	16.5523	16.6864	15.492	15.7452	16.0916	15.5784	2	82024	2	131.65	P70605;Q9EQ81;Q9ERQ4	KCNN3_RAT	Kcnn3	Small conductance calcium-activated potassium channel protein 3 OS=Rattus norvegicus OX=10116 GN=Kcnn3 PE=2 SV=3
14.6705	14.1577	14.2786	15.2399	14.5133	14.6812	15.0026	12.6496	12.5001	12.0878	12.4836	2	52698	2	70.91	B0BMV6;Q9Z2P5	RIPK3_RAT	Ripk3	Receptor-interacting serine/threonine-protein kinase 3 OS=Rattus norvegicus OX=10116 GN=Ripk3 PE=1 SV=3
15.16	15.3459	14.8546	15.4408	15.342	15.4656	15.1192	14.2786	14.3681	14.2578	14.1878	3	112592	3	96.69	Q63475	PTPR2_RAT	Ptprn2	Receptor-type tyrosine-protein phosphatase N2 OS=Rattus norvegicus OX=10116 GN=Ptprn2 PE=1 SV=1
17.2898	17.4871	17.6762	17.6803	17.7819	17.4428	17.6584	17.7651	17.717	17.8444	17.8984	1	37458	1	81.96	P81799;Q32Q91	NAGK_RAT	Nagk	N-acetyl-D-glucosamine kinase OS=Rattus norvegicus OX=10116 GN=Nagk PE=1 SV=4
16.27	17.2741	17.0413	17.5609	17.1475	17.2874	16.9801	17.1289	16.8973	17.0888	16.2932	4	56624	4	217.03	B2GV06	SCOT1_RAT	Oxct1	Succinyl-CoA:3-ketoacid coenzyme A transferase 1, mitochondrial OS=Rattus norvegicus OX=10116 GN=Oxct1 PE=1 SV=1
20.9559	20.8635	20.7677	21.1721	22.0166	21.3123	20.7638	20.835	20.276	20.5403	20.8897	1	72996	1	73.93	A8K474;B2RCR2;C9JEX1;P01042;P01043;Q53EQ0;Q6PAU9;Q7M4P1	KNG1_HUMAN	KNG1	Kininogen-1 OS=Homo sapiens OX=9606 GN=KNG1 PE=1 SV=2
18.7174	18.6258	19.5975	19.6443	18.857	19.9403	18.7867	19.9575	19.571	19.1987	19.9352	6	61650	6	557.37	P38652	PGM1_RAT	Pgm1	Phosphoglucomutase-1 OS=Rattus norvegicus OX=10116 GN=Pgm1 PE=1 SV=2
19.7503	18.5867	21.1367	21.7349	20.0185	22.3148	21.0152	22.0347	22.1027	22.0065	23.1694	1	16445	1	76.01	O08517;Q62760;Q63804;Q6AZ66	TOM20_RAT	Tomm20	Mitochondrial import receptor subunit TOM20 homolog OS=Rattus norvegicus OX=10116 GN=Tomm20 PE=1 SV=2
17.9734	17.3858	18.8572	18.7778	17.9921	19.1848	17.3507	18.5381	18.5479	18.3075	19.2126	1	46580	1	84.33	Q5EB62	S2546_RAT	Slc25a46	Solute carrier family 25 member 46 OS=Rattus norvegicus OX=10116 GN=Slc25a46 PE=1 SV=2
17.787	17.9744	18.1945	18.0695	18.148	18.0462	19.1363	18.5315	18.7187	18.417	18.2813	4	46043	5	282.92	Q794E4	HNRPF_RAT	Hnrnpf	Heterogeneous nuclear ribonucleoprotein F OS=Rattus norvegicus OX=10116 GN=Hnrnpf PE=1 SV=3
17.2098	17.1232	17.1658	17.241	17.5067	17.1679	17.3068	15.5003	15.3099	15.6172	16.0005	4	66966	4	219.46	Q548E3;Q9JM53	AIFM1_RAT	Aifm1	Apoptosis-inducing factor 1, mitochondrial OS=Rattus norvegicus OX=10116 GN=Aifm1 PE=1 SV=1
17.516	17.6481	17.4207	17.7348	17.6864	17.5179	17.6856	18.1392	17.6594	17.7538	17.5976	9	42244	9	344.04	P13437	THIM_RAT	Acaa2	3-ketoacyl-CoA thiolase, mitochondrial OS=Rattus norvegicus OX=10116 GN=Acaa2 PE=2 SV=1
15.4281	15.3614	15.5774	15.6939	15.4872	15.8302	15.1307	17.3976	17.5478	15.4782	16.3962	3	40426	3	104.32	Q6AYD9	NUD19_RAT	Nudt19	Nucleoside diphosphate-linked moiety X motif 19 OS=Rattus norvegicus OX=10116 GN=Nudt19 PE=2 SV=1
18.1453	18.3126	18.5433	18.5191	18.3798	18.2954	18.3451	18.6422	18.6208	18.8297	18.5301	12	173970	12	601.61	O89092;Q62910;Q62911;Q810Z8	SYNJ1_RAT	Synj1	Synaptojanin-1 OS=Rattus norvegicus OX=10116 GN=Synj1 PE=1 SV=3
17.0069	17.4185	18.0222	17.8583	17.943	17.5545	17.8587	18.2716	18.1364	18.2917	18.0468	5	73017	5	247.76	P38659;Q6P7S5	PDIA4_RAT	Pdia4	Protein disulfide-isomerase A4 OS=Rattus norvegicus OX=10116 GN=Pdia4 PE=1 SV=2
16.1777	16.0412	16.2337	16.7372	16.7382	16.3235	16.226	16.3151	16.0031	16.0973	16.58	4	27765	4	240.17	Q99ND9	RWDD1_RAT	Rwdd1	RWD domain-containing protein 1 OS=Rattus norvegicus OX=10116 GN=Rwdd1 PE=2 SV=1
13.7304	13.7544	14.2146	14.8951	14.722	14.5195	14.5882	14.0415	14.2368	14.1183	14.0319	2	290662	2	64.98	P42346	MTOR_RAT	Mtor	Serine/threonine-protein kinase mTOR OS=Rattus norvegicus OX=10116 GN=Mtor PE=1 SV=1
14.0453	13.2825	13.4501	13.7329	14.0094	14.1839	13.9829	12.3846	5.89784	6.66035	7.99237	1	50788	31	2849.5	P02551;P05210;P05212;P68370;Q68FR8;Q6P6G6	TBA1A_RAT;TBA3_RAT	Tuba1a;Tuba3a	Tubulin alpha-1A chain OS=Rattus norvegicus OX=10116 GN=Tuba1a PE=1 SV=1
17.4535	17.3319	18.1008	17.9199	17.2467	17.7878	17.406	18.5152	18.2746	18.218	18.1653	5	20994	6	331.98	O08697	ARL2_RAT	Arl2	ADP-ribosylation factor-like protein 2 OS=Rattus norvegicus OX=10116 GN=Arl2 PE=1 SV=1
16.8194	17.177	17.5983	17.6613	17.5581	17.3299	17.5861	17.7611	18.0744	17.9953	17.7778	4	25314	4	220.57	Q5U2R7	MESD_RAT	Mesdc2	LRP chaperone MESD OS=Rattus norvegicus OX=10116 GN=Mesd PE=2 SV=1
14.4891	14.0331	14.4159	14.648	14.6147	14.3836	14.1978	13.5171	13.3659	13.0684	13.2476	2	117152	2	86.14	P21139	MA2C1_RAT;MA2C1_HUMAN	Man2c1	Alpha-mannosidase 2C1 OS=Rattus norvegicus OX=10116 GN=Man2c1 PE=1 SV=1
17.9043	18.1882	18.0687	17.4549	17.7869	17.35	17.4829	17.9013	17.8325	17.7753	18.0631	4	51970	4	281.13	P05371	CLUS_RAT	Clu	Clusterin OS=Rattus norvegicus OX=10116 GN=Clu PE=1 SV=2
12.5642	12.4159	12.3801	13.5804	13.4126	13.0673	12.6479	12.8577	13.2161	11.9844	12.6046	2	95649	2	50.19	Q6MG08;Q9ERQ2	ABCF1_RAT	Abcf1	ATP-binding cassette sub-family F member 1 OS=Rattus norvegicus OX=10116 GN=Abcf1 PE=1 SV=1
8.66884	10.9548	14.575	15.1734	15.5402	15.2451	15.6918	15.4393	15.2323	15.2821	15.6246	1	53041	1	111.89	P97529;P97887	PSN1_RAT	Psen1	Presenilin-1 OS=Rattus norvegicus OX=10116 GN=Psen1 PE=1 SV=1
18.6029	18.5515	18.3825	18.6249	18.8849	18.5385	18.5783	17.3976	17.0299	17.1728	17.9585	7	43971	8	455.44	Q6AYD3	PA2G4_RAT	Pa2g4	Proliferation-associated protein 2G4 OS=Rattus norvegicus OX=10116 GN=Pa2g4 PE=1 SV=1
17.661	17.5242	18.5259	18.9267	18.2097	18.511	18.1611	18.9314	17.8858	18.6308	18.0094	4	77551	4	298.12	A5GXY4;A5GXY5;A5GXY6;A5GXY7;A5GXY8;A5GXY9;A5GXZ7;O55151;O55152;O55153;P27321;Q5BK19;Q99MG1;Q99MG2	ICAL_RAT	Cast	Calpastatin OS=Rattus norvegicus OX=10116 GN=Cast PE=1 SV=3
15.3572	15.8248	17.4223	18.0131	17.8936	17.708	17.4209	17.2467	17.3777	17.4466	18.0269	2	51352	2	99.07	B2RYF7	WASH1_RAT	Wash1	WASH complex subunit 1 OS=Rattus norvegicus OX=10116 GN=Washc1 PE=2 SV=1
14.5931	15.5904	15.5873	15.5717	15.7537	15.8122	15.8233	14.9856	14.831	14.8994	15.5128	1	93818	1	35.69	Q5FVK6	C2D1B_RAT	Cc2d1b	Coiled-coil and C2 domain-containing protein 1B OS=Rattus norvegicus OX=10116 GN=Cc2d1b PE=1 SV=2
14.819	14.2457	13.9363	15.1215	14.9779	14.4556	14.91	14.1802	13.6612	13.8508	14.0292	1	138761	1	29.4	P97690	SMC3_RAT	Smc3	Structural maintenance of chromosomes protein 3 OS=Rattus norvegicus OX=10116 GN=Smc3 PE=1 SV=1
19.1306	18.9352	18.9445	19.4587	19.1122	19.3671	19.1075	19.0182	19.2002	19.4017	19.3105	19	98377	19	1224.22	P70168;Q62117;Q6GTI5	IMB1_MOUSE;IMB1_RAT	Kpnb1	Importin subunit beta-1 OS=Mus musculus OX=10090 GN=Kpnb1 PE=1 SV=2
19.4824	19.5462	19.8725	19.2828	19.1726	19.2335	19.2561	19.716	19.9328	19.804	19.8582	7	23689	10	579.95	Q9WVB1	RAB6A_RAT	Rab6a	Ras-related protein Rab-6A OS=Rattus norvegicus OX=10116 GN=Rab6a PE=1 SV=2
19.932	20.2301	19.848	20.1884	19.8896	20.1764	19.4869	20.2751	20.3252	20.1041	20.3439	20	124099	20	1328.94	Q80U96	XPO1_RAT	Xpo1	Exportin-1 OS=Rattus norvegicus OX=10116 GN=Xpo1 PE=1 SV=1
15.8896	16.1931	15.8728	16.6193	16.878	16.1838	16.4981	16.2869	15.9984	16.1283	16.147	2	60840	2	65.91	P83953;Q56R16	IMA5_RAT;IMA6_RAT	Kpna1;Kpna5	Importin subunit alpha-5 OS=Rattus norvegicus OX=10116 GN=Kpna1 PE=1 SV=1
20.2306	21.1334	21.2239	21.4724	21.5005	21.3412	21.4725	21.007	21.2101	20.7524	21.3893	6	19564	6	423.43	P14701;P63029	TCTP_RAT	Tpt1	Translationally-controlled tumor protein OS=Rattus norvegicus OX=10116 GN=Tpt1 PE=1 SV=1
17.2374	17.5099	17.2999	17.8563	17.9718	18.0684	17.9945	16.9873	16.7791	17.0842	17.378	4	48392	4	296.69	O08623;Q8CH59	SQSTM_RAT	Sqstm1	Sequestosome-1 OS=Rattus norvegicus OX=10116 GN=Sqstm1 PE=1 SV=1
17.1211	18.275	18.2071	18.3589	18.6737	18.6189	18.1116	16.7172	17.1295	16.9347	17.5173	7	14944	7	401.45	P39027;P39031;P62244;Q3MHD9;Q8C023;Q9BV24	RS15A_HUMAN	RPS15A	40S ribosomal protein S15a OS=Homo sapiens OX=9606 GN=RPS15A PE=1 SV=2
16.7975	17.1269	17.3629	17.2132	17.3163	16.9505	17.2746	16.6983	16.4775	16.4069	16.7202	7	21835	7	319.33	Q6RUV5	RAC1_RAT	Rac1	Ras-related C3 botulinum toxin substrate 1 OS=Rattus norvegicus OX=10116 GN=Rac1 PE=1 SV=1
14.9606	14.8529	15.027	15.468	15.3479	15.0958	15.4236	14.8914	15.0767	15.3045	15.5026	3	30984	3	109.12	P05982;Q63478	NQO1_RAT	Nqo1	NAD(P)H dehydrogenase [quinone] 1 OS=Rattus norvegicus OX=10116 GN=Nqo1 PE=1 SV=4
19.03	18.9686	18.8469	18.9892	19.2149	18.8855	18.8825	18.0382	18.4941	18.0906	18.8417	9	52066	9	666.23	Q6IRK9;Q9JLV0;Q9Z1Y1	CBPQ_RAT	Cpq	Carboxypeptidase Q OS=Rattus norvegicus OX=10116 GN=Cpq PE=1 SV=1
15.2011	15.2444	16.1565	15.7305	15.426	15.9668	15.5768	15.6451	15.9203	15.8458	16.3344	3	46925	3	122.68	P08503	ACADM_RAT	Acadm	Medium-chain specific acyl-CoA dehydrogenase, mitochondrial OS=Rattus norvegicus OX=10116 GN=Acadm PE=1 SV=1
16.7494	16.9756	16.9075	17.0603	17.1175	17.0181	17.1357	17.9504	17.9335	17.7395	18.165	6	56985	7	342.76	Q9QXU8	DC1L1_RAT	Dync1li1	Cytoplasmic dynein 1 light intermediate chain 1 OS=Rattus norvegicus OX=10116 GN=Dync1li1 PE=1 SV=1
17.5873	18.0488	18.5907	18.388	17.5571	18.5402	17.3013	18.891	19.1989	18.807	18.9637	3	28510	3	225.33	P18297	SPRE_RAT	Spr	Sepiapterin reductase OS=Rattus norvegicus OX=10116 GN=Spr PE=1 SV=1
14.7106	15.4959	14.4851	15.6042	15.8497	15.3592	15.4556	13.8098	13.7667	14.3019	14.4453	3	54839	3	116.73	Q8R4A1;Q8VH29;Q8VH30	ERO1A_RAT	Ero1l	ERO1-like protein alpha OS=Rattus norvegicus OX=10116 GN=Ero1a PE=1 SV=1
16.4226	16.9021	17.04	17.6609	17.5872	17.4664	17.2876	17.6263	17.1962	17.3569	17.0875	1	25861	1	34.28	Q6AXX6	PXL2A_RAT	Prxl2a	Peroxiredoxin-like 2A OS=Rattus norvegicus OX=10116 GN=Prxl2a PE=1 SV=1
16.2159	16.2574	16.0509	16.0358	16.3236	15.9271	16.1678	15.8065	15.7436	15.9389	16.0684	7	81437	7	287.17	Q5XHY5;Q68FW7	SYTC_RAT;SYTM_RAT	Tars;Tars2	Threonine--tRNA ligase, cytoplasmic OS=Rattus norvegicus OX=10116 GN=Tars PE=1 SV=1
19.0848	20.1631	19.8257	19.5275	19.1326	20.2991	18.9546	17.3962	17.2798	17.2496	17.2284	6	24579	7	411.85	P17080;P28746;P28747;P62828;Q8K586;Q9CSP3;Q9CWI7;Q9CZA2;Q9UDJ5;Q9UEU9	RAN_RAT;RANT_RAT	RAN	GTP-binding nuclear protein Ran OS=Rattus norvegicus OX=10116 GN=Ran PE=1 SV=3
16.4447	17.1568	17.5551	17.663	17.6883	17.6967	17.9494	17.3122	17.948	17.9818	17.9835	2	42418	2	104.54	Q6P795;Q9JMB5	ADRM1_RAT	Adrm1	Proteasomal ubiquitin receptor ADRM1 OS=Rattus norvegicus OX=10116 GN=Adrm1 PE=1 SV=2
16.8638	16.9433	18.3736	18.1302	16.7725	18.2812	17.2451	18.2611	18.4628	18.1156	17.9117	4	108548	4	253.61	Q5FVQ8	NLRX1_RAT	Nlrx1	NLR family member X1 OS=Rattus norvegicus OX=10116 GN=Nlrx1 PE=2 SV=1
18.9401	18.8867	18.398	18.8087	19.1492	18.8582	18.7374	17.4161	18.1433	18.5289	18.563	7	26545	8	448.24	P34064	PSA5_RAT	Psma5	Proteasome subunit alpha type-5 OS=Rattus norvegicus OX=10116 GN=Psma5 PE=1 SV=1
16.2064	16.3715	16.7224	16.924	16.938	17.1298	16.757	16.6484	16.8009	16.32	17.2051	6	44814	6	368.59	Q6P7S1;Q9EQJ6	ASAH1_RAT	Asah1	Acid ceramidase OS=Rattus norvegicus OX=10116 GN=Asah1 PE=1 SV=1
19.1429	19.1034	19.1951	19.854	19.5573	19.5957	19.8434	19.7771	19.7116	19.6996	20.156	17	23528	17	1074.88	P13795;P36974;P60881;P70557;P70558;Q8IXK3;Q96FM2;Q9BR45	SNP25_RAT	SNAP25	Synaptosomal-associated protein 25 OS=Rattus norvegicus OX=10116 GN=Snap25 PE=1 SV=1
18.0711	18.3661	18.4634	17.9601	18.1005	17.7925	17.7071	18.1982	18.6079	18.4393	18.5459	9	86361	13	766.79	P47858;Q63736	PFKAM_RAT	Pfkm	ATP-dependent 6-phosphofructokinase, muscle type OS=Rattus norvegicus OX=10116 GN=Pfkm PE=1 SV=3
21.8977	21.7511	21.5585	22.2787	22.3042	22.2214	22.3529	22.2546	22.2433	22.1437	22.4041	21	38939	21	1909.1	Q07936	ANXA2_RAT	Anxa2	Annexin A2 OS=Rattus norvegicus OX=10116 GN=Anxa2 PE=1 SV=2
17.0223	17.0802	17.4233	17.4036	17.4192	17.1968	17.3171	17.4541	17.138	17.311	17.2474	9	177061	9	416.36	Q9JLA3	UGGG1_RAT	Uggt1	UDP-glucose:glycoprotein glucosyltransferase 1 OS=Rattus norvegicus OX=10116 GN=Uggt1 PE=1 SV=2
18.2601	17.2466	16.9763	18.2185	18.097	17.9793	17.8314	17.8192	17.8626	17.7388	17.9092	3	18809	3	221.17	P31399	ATP5H_RAT	Atp5h	ATP synthase subunit d, mitochondrial OS=Rattus norvegicus OX=10116 GN=Atp5pd PE=1 SV=3
15.1979	15.4595	15.437	15.2522	15.3497	15.787	15.4822	13.9745	9.86409	7.38353	9.98126	1	25722	1	22.84	Q6AY25	TMED3_RAT	Tmed3	Transmembrane emp24 domain-containing protein 3 OS=Rattus norvegicus OX=10116 GN=Tmed3 PE=1 SV=1
15.3611	15.6052	15.7334	15.9507	16.0537	15.8715	15.6199	15.6854	16.0683	15.6205	15.7376	3	35705	3	96.19	Q32PX2	AIMP2_RAT	Aimp2	Aminoacyl tRNA synthase complex-interacting multifunctional protein 2 OS=Rattus norvegicus OX=10116 GN=Aimp2 PE=2 SV=1
12.3337	13.0465	11.9682	12.1464	12.7352	12.4579	11.9443	9.66539	6.66194	5.95238	0.100214	1	62243	1	33.33	P51871	CP4F6_RAT	Cyp4f6	Cytochrome P450 4F6 OS=Rattus norvegicus OX=10116 GN=Cyp4f6 PE=2 SV=1
16.7828	16.9516	17.3229	17.534	17.6069	17.503	17.443	17.0377	17.5194	17.1547	17.6398	7	27182	7	289.31	Q5I0E7	TMED9_RAT	Tmed9	Transmembrane emp24 domain-containing protein 9 OS=Rattus norvegicus OX=10116 GN=Tmed9 PE=1 SV=1
16.8527	16.7599	16.3757	16.7598	17.0383	16.6323	16.7199	16.0102	16.2094	15.7369	16.2795	4	20615	5	246.96	P37996	ARL3_RAT;ARL3_HUMAN	Arl3	ADP-ribosylation factor-like protein 3 OS=Rattus norvegicus OX=10116 GN=Arl3 PE=1 SV=2
15.5419	15.503	15.7874	15.9107	15.8308	15.726	15.9299	13.663	14.6156	14.6748	14.2835	1	20801	1	43.85	O35394	PRAF1_RAT	Rabac1	Prenylated Rab acceptor protein 1 OS=Rattus norvegicus OX=10116 GN=Rabac1 PE=1 SV=1
16.8842	16.9825	17.0905	17.3202	17.305	17.3267	17.3314	16.9453	17.2281	17.1854	17.1735	5	58209	6	232.79	O88645;Q61036;Q8K1R5;Q8K1R6	PAK2_RAT;PAK3_MOUSE	Pak3	Serine/threonine-protein kinase PAK 2 OS=Rattus norvegicus OX=10116 GN=Pak2 PE=1 SV=1
15.059	13.7142	13.7478	14.2428	14.685	14.1045	13.7758	13.8186	13.192	13.3896	13.157	1	67188	1	32.04	Q5NDF0	PMGT2_RAT	Pomgnt2	Protein O-linked-mannose beta-1,4-N-acetylglucosaminyltransferase 2 OS=Rattus norvegicus OX=10116 GN=Pomgnt2 PE=1 SV=1
18.5136	18.2679	18.552	18.7096	18.6199	18.6166	18.8209	18.5738	18.4432	18.5863	18.5601	2	99766	2	112	O35550;P70609	RABE1_RAT	Rabep1	Rab GTPase-binding effector protein 1 OS=Rattus norvegicus OX=10116 GN=Rabep1 PE=1 SV=1
16.1689	16.5042	16.3918	16.3466	16.38	16.7059	16.4637	15.9927	15.9271	16.2687	15.9473	1	86629	1	24.02	P70483	STRN_RAT	Strn	Striatin OS=Rattus norvegicus OX=10116 GN=Strn PE=1 SV=1
11.5369	11.9739	11.7021	12.6142	12.6757	12.6135	12.7944	12.7226	12.7677	10.7785	12.376	2	69010	2	45.51	Q6UPE1	ETFD_RAT	Etfdh	Electron transfer flavoprotein-ubiquinone oxidoreductase, mitochondrial OS=Rattus norvegicus OX=10116 GN=Etfdh PE=1 SV=1
22.3958	21.5602	21.52	21.4193	21.6907	21.5233	21.7773	21.2517	21.7629	20.7631	21.0051	9	74076	9	625.4	Q5M815;Q62826	HNRPM_RAT	Hnrnpm	Heterogeneous nuclear ribonucleoprotein M OS=Rattus norvegicus OX=10116 GN=Hnrnpm PE=1 SV=4
14.3854	13.1761	13.7849	14.9958	15.108	14.6205	14.9276	14.6208	14.1387	14.5351	14.4972	2	20863	2	66.29	P0C0A1	VPS25_RAT	Vps25	Vacuolar protein-sorting-associated protein 25 OS=Rattus norvegicus OX=10116 GN=Vps25 PE=1 SV=1
18.3847	18.527	18.7778	18.6253	18.3496	18.9944	17.8919	19.1158	19.5162	18.9597	19.7511	2	52565	2	235.47	Q66H15	RMD3_RAT	Rmdn3	Regulator of microtubule dynamics protein 3 OS=Rattus norvegicus OX=10116 GN=Rmdn3 PE=1 SV=1
18.1965	18.2739	18.3593	17.9128	17.7357	18.1713	18.0279	18.4488	18.5069	18.1635	18.5561	5	60810	12	575.15	Q8R491	EHD3_RAT	Ehd3	EH domain-containing protein 3 OS=Rattus norvegicus OX=10116 GN=Ehd3 PE=1 SV=2
16.799	16.8364	16.7776	16.5057	16.2504	16.456	16.4086	17.3078	17.2631	17.0769	16.9775	1	27322	1	67.24	Q5M7T4	YIPF4_RAT	Yipf4	Protein YIPF4 OS=Rattus norvegicus OX=10116 GN=Yipf4 PE=2 SV=1
14.2199	13.2244	13.3921	15.5452	15.9982	15.3351	15.3525	13.7159	12.8775	14.1929	14.0055	2	12636	2	144.22	P83941;Q63182	ELOC_RAT	Tceb1	Elongin-C OS=Rattus norvegicus OX=10116 GN=Eloc PE=1 SV=1
13.8561	13.3197	13.2478	15.1029	15.4703	15.1331	14.8955	12.9845	13.5546	12.2988	13.0999	1	26648	1	28.33	P29410;Q6P7C6	KAD2_RAT	Ak2	Adenylate kinase 2, mitochondrial OS=Rattus norvegicus OX=10116 GN=Ak2 PE=2 SV=2
17.038	17.1727	16.3953	17.5827	17.6586	17.4707	17.2035	16.8735	16.8168	16.2821	15.5131	8	42612	9	500.88	Q68FX0	IDH3B_RAT	Idh3B	Isocitrate dehydrogenase [NAD] subunit beta, mitochondrial OS=Rattus norvegicus OX=10116 GN=Idh3B PE=2 SV=1
15.401	15.4038	15.2681	15.7084	15.7638	15.4465	15.5476	15.099	15.1593	15.0102	15.1402	2	51394	2	127.15	P18265	GSK3A_RAT	Gsk3a	Glycogen synthase kinase-3 alpha OS=Rattus norvegicus OX=10116 GN=Gsk3a PE=1 SV=1
17.69	17.0025	18.0575	18.1264	17.6706	17.8836	17.3897	17.9365	18.182	18.1666	18.3798	2	166915	2	167.34	P86410	RLGPB_RAT	Ralgapb	Ral GTPase-activating protein subunit beta OS=Rattus norvegicus OX=10116 GN=Ralgapb PE=1 SV=1
15.6434	15.3961	15.8173	16.8733	17.0115	16.4193	16.5271	16.4251	15.9933	15.7	16.5328	2	10457	3	126.71	Q78P75	DYL2_RAT	Dynll2	Dynein light chain 2, cytoplasmic OS=Rattus norvegicus OX=10116 GN=Dynll2 PE=1 SV=1
16.0083	15.8169	15.8914	16.2427	16.4876	15.7488	16.4204	15.3367	15.2736	15.4006	15.7832	2	47419	2	144.56	Q9R064	GORS2_RAT	Gorasp2	Golgi reassembly-stacking protein 2 OS=Rattus norvegicus OX=10116 GN=Gorasp2 PE=1 SV=3
17.2606	16.9909	17.4329	17.1099	17.1421	17.4476	17.1545	16.6423	17.1985	17.0507	16.1925	1	28514	1	42.93	Q6PEC3	YIF1B_RAT	Yif1b	Protein YIF1B OS=Rattus norvegicus OX=10116 GN=Yif1b PE=2 SV=2
16.1015	16.0565	16.0936	16.473	16.5294	16.3833	16.1057	15.0214	14.891	15.286	14.973	2	29267	2	86.43	P27139	CAH2_RAT	Ca2	Carbonic anhydrase 2 OS=Rattus norvegicus OX=10116 GN=Ca2 PE=1 SV=2
15.1568	15.7857	15.9673	16.009	16.4216	15.8889	16.1163	16.0228	15.6657	15.9579	15.9846	7	36371	8	336.87	P05199;P68101	IF2A_RAT	Eif2s1	Eukaryotic translation initiation factor 2 subunit 1 OS=Rattus norvegicus OX=10116 GN=Eif2s1 PE=1 SV=2
15.9478	17.4504	18.5001	18.7534	18.8356	18.5586	18.6756	18.716	18.5482	18.5552	18.8512	1	42089	1	38.55	Q5BJM8	ZNT7_RAT	Slc30a7	Zinc transporter 7 OS=Rattus norvegicus OX=10116 GN=Slc30a7 PE=2 SV=2
19.1725	19.244	19.4843	19.7866	19.7803	19.6954	19.7288	19.1056	18.9124	19.3545	19.289	18	105398	28	1840.58	P21851;P62944	AP2B1_RAT	AP2B1	AP-2 complex subunit beta OS=Rattus norvegicus OX=10116 GN=Ap2b1 PE=1 SV=1
17.0293	17.257	17.6815	17.3919	17.4538	17.3783	17.2782	17.3396	17.5864	17.6532	17.8349	9	198358	9	412.01	D3ZMW4;P49793	NUP98_RAT	Nup98	Nuclear pore complex protein Nup98-Nup96 OS=Rattus norvegicus OX=10116 GN=Nup98 PE=1 SV=2
20.1774	20.234	21.2774	21.1744	20.5853	21.459	21.0114	21.1665	20.7021	20.9682	21.2026	70	275101	74	5032.52	O09187;O09190;P12785;Q63577;Q64717	FAS_RAT	Fasn	Fatty acid synthase OS=Rattus norvegicus OX=10116 GN=Fasn PE=1 SV=3
16.7635	16.0416	16.7662	16.4185	15.9949	15.5824	15.7109	16.7926	16.8517	16.5358	17.2681	4	33675	4	204.6	Q499N6	UBXN1_RAT	Ubxn1	UBX domain-containing protein 1 OS=Rattus norvegicus OX=10116 GN=Ubxn1 PE=3 SV=2
14.4489	13.7877	14.0833	15.0409	14.5622	14.2989	14.3634	14.1176	13.1699	14.0216	13.9837	1	58400	1	33.32	Q63186	EI2BD_RAT	Eif2b4	Translation initiation factor eIF-2B subunit delta OS=Rattus norvegicus OX=10116 GN=Eif2b4 PE=2 SV=1
13.3297	12.8163	14.8461	16.0258	16.269	15.5918	15.9042	15.4584	15.4836	16.0469	16.1936	2	76685	2	50.09	Q63014	AKAP8_RAT	Akap8	A-kinase anchor protein 8 OS=Rattus norvegicus OX=10116 GN=Akap8 PE=1 SV=1
20.4062	20.2242	20.7345	20.1347	20.2899	20.4318	20.2508	19.864	20.1223	19.6189	19.898	9	164613	10	683.17	P01023;Q13677;Q59F47;Q5QTS0;Q68DN2;Q6PIY3;Q6PN97	A2MG_HUMAN	A2M	Alpha-2-macroglobulin OS=Homo sapiens OX=9606 GN=A2M PE=1 SV=3
18.2875	18.0873	18.2261	18.709	18.3275	18.7566	18.227	19.6173	18.4477	18.4222	18.446	13	54574	13	735.25	Q6P6R2	DLDH_RAT	Dld	Dihydrolipoyl dehydrogenase, mitochondrial OS=Rattus norvegicus OX=10116 GN=Dld PE=1 SV=1
15.0544	15.4789	15.6267	15.8326	15.7729	15.6513	15.9163	15.3265	15.406	15.4658	15.8185	3	50839	3	155.93	O54698	S29A1_RAT	Slc29a1	Equilibrative nucleoside transporter 1 OS=Rattus norvegicus OX=10116 GN=Slc29a1 PE=1 SV=3
14.6563	16.1932	16.7347	18.0217	18.1045	17.1472	17.6497	16.9172	16.9601	17.0053	17.2709	1	12587	1	49.5	P18077;Q08ES9;Q9BVN7	RL35A_HUMAN	RPL35A	60S ribosomal protein L35a OS=Homo sapiens OX=9606 GN=RPL35A PE=1 SV=2
17.9589	18.2337	18.0597	18.0613	17.9792	18.2625	18.0782	16.5701	16.7342	16.5855	17.1946	6	52927	7	324.77	Q641Y2	NDUS2_RAT	Ndufs2	NADH dehydrogenase [ubiquinone] iron-sulfur protein 2, mitochondrial OS=Rattus norvegicus OX=10116 GN=Ndufs2 PE=1 SV=1
20.5207	20.4083	20.2029	21.3486	21.4724	21.1468	21.4739	21.0068	21.289	21.316	21.4033	4	11685	5	470.85	P02401;Q499W9	RLA2_RAT	Rplp2	60S acidic ribosomal protein P2 OS=Rattus norvegicus OX=10116 GN=Rplp2 PE=1 SV=2
16.4555	16.5077	17.0875	17.7346	17.5844	17.5975	17.4477	16.4436	16.5827	16.9011	17.1756	2	25735	3	209.06	Q64361	LXN_RAT	Lxn	Latexin OS=Rattus norvegicus OX=10116 GN=Lxn PE=1 SV=1
15.0572	14.3891	14.2966	15.2171	14.7407	15.5038	14.4093	13.9345	14.9616	14.8914	15.3894	2	25034	2	66.53	P70470	LYPA1_RAT	Lypla1	Acyl-protein thioesterase 1 OS=Rattus norvegicus OX=10116 GN=Lypla1 PE=1 SV=1
15.9336	16.0469	15.6598	16.1023	16.3443	15.757	15.7004	11.8387	8.14872	8.66724	9.34938	1	60209	1	45.57	Q5U317	FIP1_RAT	Fip1l1	Pre-mRNA 3'-end-processing factor FIP1 OS=Rattus norvegicus OX=10116 GN=Fip1l1 PE=1 SV=1
22.3216	21.2198	22.0577	22.3008	22.8346	21.9321	22.2885	21.3574	21.1853	20.8107	20.905	2	27893	2	81.26	Q5PPL2	DCNL5_RAT	Dcun1d5	DCN1-like protein 5 OS=Rattus norvegicus OX=10116 GN=Dcun1d5 PE=2 SV=1
17.24	16.7264	17.1751	17.2518	17.4161	17.1419	16.8974	17.1943	17.1737	17.1688	17.2031	2	23417	6	301.66	P36860	RALB_RAT	Ralb	Ras-related protein Ral-B OS=Rattus norvegicus OX=10116 GN=Ralb PE=2 SV=1
15.7229	15.762	15.6834	16.3715	16.6478	16.0818	16.3805	15.9872	16.1104	16.2138	16.2873	3	17057	3	182.02	A1L108;Q4KM42	ARP5L_RAT	Arpc5l	Actin-related protein 2/3 complex subunit 5-like protein OS=Rattus norvegicus OX=10116 GN=Arpc5l PE=1 SV=2
17.2969	16.6692	16.8871	17.203	17.3729	17.1239	16.7897	17.3921	17.0767	16.8149	17.5732	3	49973	3	190.08	Q6AXT8	SF3A2_RAT	Sf3a2	Splicing factor 3A subunit 2 OS=Rattus norvegicus OX=10116 GN=Sf3a2 PE=2 SV=1
20.9488	18.8452	20.1836	21.4617	20.1561	21.095	19.384	20.722	19.9346	20.1157	20.6984	2	31895	2	211.37	P14604	ECHM_RAT	Echs1	Enoyl-CoA hydratase, mitochondrial OS=Rattus norvegicus OX=10116 GN=Echs1 PE=1 SV=1
14.9918	15.073	15.9022	15.6514	15.3813	15.6901	14.7962	16.3028	15.991	15.9496	16.1033	1	61177	2	99.08	Q62844	FYN_RAT	Fyn	Tyrosine-protein kinase Fyn OS=Rattus norvegicus OX=10116 GN=Fyn PE=1 SV=1
19.224	19.1542	19.2045	19.0638	18.7938	19.2532	19.1524	19.2155	19.3338	19.3891	19.7501	5	83386	13	856.09	O55096;Q32Q87	DPP3_RAT	Dpp3	Dipeptidyl peptidase 3 OS=Rattus norvegicus OX=10116 GN=Dpp3 PE=1 SV=2
14.829	15.4741	15.3757	15.3888	15.2434	15.6067	15.1329	15.2138	15.3087	15.0298	15.3998	1	45414	1	28.9	O54783	CHKB_RAT	Chkb	Choline/ethanolamine kinase OS=Rattus norvegicus OX=10116 GN=Chkb PE=1 SV=3
16.3153	16.1938	16.2966	16.1621	16.2266	16.1708	16.1154	15.7504	15.917	16.1533	15.8644	5	66316	5	268.47	Q5U2N0;Q5U3X4	PYRG2_RAT	Ctps2	CTP synthase 2 OS=Rattus norvegicus OX=10116 GN=Ctps2 PE=1 SV=1
15.5158	15.0451	15.5755	15.9494	15.8048	15.8425	15.4651	15.5423	15.6266	15.384	15.79	3	26721	3	91.5	O35760;Q5FVT3	IDI1_RAT;IDI1_MESAU	Idi1	Isopentenyl-diphosphate Delta-isomerase 1 OS=Rattus norvegicus OX=10116 GN=Idi1 PE=2 SV=2
15.0736	14.7674	14.9222	15.241	15.6667	15.1323	15.4132	15.3492	14.9346	15.5712	15.1168	2	9050	2	118.33	P85007	IR3IP_RAT	Ier3ip1	Immediate early response 3-interacting protein 1 OS=Rattus norvegicus OX=10116 GN=Ier3ip1 PE=3 SV=1
17.1953	16.9148	16.8894	17.5362	17.3916	17.3757	17.0889	16.5074	17.1032	16.8326	17.0331	8	44044	8	514.84	Q53B80;Q5FVI6;Q6AYE4	VATC1_RAT;VATC2_RAT	Atp6v1c1;Atp6v1c2	V-type proton ATPase subunit C 1 OS=Rattus norvegicus OX=10116 GN=Atp6v1c1 PE=2 SV=1
14.386	14.008	14.1919	14.244	14.5592	14.4872	14.9651	14.3535	14.0131	13.9822	14.2889	1	29960	1	45.08	Q5U2V8	EMC3_RAT	Emc3	ER membrane protein complex subunit 3 OS=Rattus norvegicus OX=10116 GN=Emc3 PE=2 SV=3
14.9303	14.1881	14.0283	15.4041	15.0306	14.7751	15.0693	14.6402	14.5744	14.3952	14.4724	1	87951	1	24.87	Q9QY78	IKKB_RAT	Ikbkb	Inhibitor of nuclear factor kappa-B kinase subunit beta OS=Rattus norvegicus OX=10116 GN=Ikbkb PE=1 SV=1
17.7943	16.4793	19.0405	18.9143	18.253	18.2166	17.7867	17.4027	18.2775	18.9313	18.8461	4	54438	4	290.74	O89046	COR1B_RAT	Coro1b	Coronin-1B OS=Rattus norvegicus OX=10116 GN=Coro1b PE=1 SV=1
17.3275	17.0056	17.1028	17.7677	17.8271	17.5503	17.75	16.8926	17.3432	17.5005	17.2637	9	63677	10	557.44	Q6PST4	ATLA1_RAT	Atl1	Atlastin-1 OS=Rattus norvegicus OX=10116 GN=Atl1 PE=1 SV=1
13.3447	13.7013	13.2369	12.8743	13.3662	14.2176	12.729	9.00497	9.30279	8.42883	8.51581	2	59083	2	108.98	P20069	MPPA_RAT	Pmpca	Mitochondrial-processing peptidase subunit alpha OS=Rattus norvegicus OX=10116 GN=Pmpca PE=1 SV=1
18.4372	18.6326	18.202	18.974	18.7731	18.6882	18.8489	19.2563	19.1246	19.0152	19.2875	15	28730	15	908.61	Q63797	PSME1_RAT	Psme1	Proteasome activator complex subunit 1 OS=Rattus norvegicus OX=10116 GN=Psme1 PE=2 SV=1
16.8734	17.1646	17.1473	16.8925	17.0003	17.1934	16.7742	17.0795	17.199	16.325	16.7446	2	54745	2	83.66	Q5BKA6;Q64268	HEP2_RAT	Serpind1	Heparin cofactor 2 OS=Rattus norvegicus OX=10116 GN=Serpind1 PE=1 SV=1
17.1217	17.1382	17.634	17.3365	17.5745	17.2676	17.3467	16.8107	16.8006	16.1438	16.6732	1	165107	2	110.4	P06238;Q4FZY3	A2MG_RAT	A2m	Alpha-2-macroglobulin OS=Rattus norvegicus OX=10116 GN=A2m PE=2 SV=2
19.8353	20.0488	20.1952	20.4918	20.3551	20.3281	20.328	20.1196	20.1213	19.9327	20.1647	32	118910	33	2736.95	Q5U300	UBA1_RAT	Uba1	Ubiquitin-like modifier-activating enzyme 1 OS=Rattus norvegicus OX=10116 GN=Uba1 PE=1 SV=1
19.4639	18.988	19.5048	19.3572	18.955	19.6993	18.8134	20.0144	19.4063	18.9089	20.6932	4	38112	5	324.01	O35077;Q5I0F4	GPDA_RAT	Gpd1	Glycerol-3-phosphate dehydrogenase [NAD(+)], cytoplasmic OS=Rattus norvegicus OX=10116 GN=Gpd1 PE=1 SV=4
18.0056	18.6704	19.1857	18.8789	18.4252	19.1893	18.632	19.0128	19.3416	19.2924	19.3602	14	96081	14	696.71	Q62667	MVP_RAT	Mvp	Major vault protein OS=Rattus norvegicus OX=10116 GN=Mvp PE=1 SV=4
14.2332	13.8574	13.5907	13.6049	14.289	13.8454	14.0604	13.1279	12.3424	11.7361	11.739	1	50243	1	22.17	O08587;Q4QR93	NUP50_RAT	Nup50	Nuclear pore complex protein Nup50 OS=Rattus norvegicus OX=10116 GN=Nup50 PE=2 SV=2
16.6107	16.8093	16.9187	17.0321	16.9715	16.7064	16.7041	17.1562	17.1859	17.3473	17.2147	1	138341	8	444.14	B7Z8Y4;D3DUJ7;Q13221;Q6P9D1;Q92896	GSLG1_HUMAN	GLG1	Golgi apparatus protein 1 OS=Homo sapiens OX=9606 GN=GLG1 PE=1 SV=2
18.6731	18.8576	18.8977	18.3898	18.1944	18.3857	18.6461	18.8083	18.8479	18.9488	18.8514	2	15781	2	82.35	P41105	RL28_MOUSE	Rpl28	60S ribosomal protein L28 OS=Mus musculus OX=10090 GN=Rpl28 PE=1 SV=2
19.414	23.0349	18.2338	16.9002	17.7089	16.402	17.4491	18.998	16.8657	18.0342	17.0116	3	65190	7	419.68	A1L113;Q63115;Q6IG01;Q6IMF3	K2C1_RAT;K2C1B_RAT	Krt1;Krt77	Keratin, type II cytoskeletal 1 OS=Rattus norvegicus OX=10116 GN=Krt1 PE=2 SV=1
18.9534	18.7848	18.7814	18.7595	18.8662	18.8085	18.6485	18.9878	19.0959	20.4559	19.3062	13	135552	13	624.14	O88356;Q9QW07;Q9Z0G6	PLCB4_RAT	Plcb4	1-phosphatidylinositol 4,5-bisphosphate phosphodiesterase beta-4 OS=Rattus norvegicus OX=10116 GN=Plcb4 PE=1 SV=2
18.178	18.4148	18.1729	18.651	18.7444	18.854	18.6721	17.5188	17.9023	18.0235	17.9264	1	27067	2	143.84	Q3KRD8	IF6_RAT	Eif6	Eukaryotic translation initiation factor 6 OS=Rattus norvegicus OX=10116 GN=Eif6 PE=1 SV=1
13.3734	13.3502	13.2184	13.9055	13.7628	13.8193	13.5762	10.794	10.1336	9.75643	11.4547	1	36021	1	36.51	B2RYJ4	ADPPT_RAT	Aasdhppt	L-aminoadipate-semialdehyde dehydrogenase-phosphopantetheinyl transferase OS=Rattus norvegicus OX=10116 GN=Aasdhppt PE=2 SV=1
12.829	12.6529	12.6264	12.5874	13.0984	13.0462	12.6978	11.6485	9.75568	11.215	9.59318	3	31429	3	67.21	Q5D1N3;Q5D1N4;Q7TSE7;Q7TSE8;Q7TSE9	HAX1_RAT	Hax1	HCLS1-associated protein X-1 OS=Rattus norvegicus OX=10116 GN=Hax1 PE=1 SV=1
20.7555	20.2727	20.3892	21.0283	20.7091	20.9763	20.8013	20.8298	20.5675	20.4099	20.4762	6	27241	6	434.51	P08699	LEG3_RAT	Lgals3	Galectin-3 OS=Rattus norvegicus OX=10116 GN=Lgals3 PE=1 SV=4
15.0874	15.3294	15.1626	15.3277	15.1149	15.0651	15.0584	15.4632	15.331	15.1711	15.5882	1	59319	1	28.28	O54771;O54772	SMRD2_RAT	Smarcd2	SWI/SNF-related matrix-associated actin-dependent regulator of chromatin subfamily D member 2 OS=Rattus norvegicus OX=10116 GN=Smarcd2 PE=1 SV=3
20.2504	20.3542	21.1796	21.6125	21.7795	21.3712	21.4516	21.2694	20.8322	21.3351	21.0686	16	48137	16	1009.77	P10452;P18418	CALR_RAT	Calr	Calreticulin OS=Rattus norvegicus OX=10116 GN=Calr PE=1 SV=1
16.2008	18.4347	18.8189	18.7345	19.0063	18.6109	18.8566	18.1938	18.6661	18.8034	18.9768	4	35869	4	439.24	O55159	EPCAM_RAT	Epcam	Epithelial cell adhesion molecule OS=Rattus norvegicus OX=10116 GN=Epcam PE=1 SV=1
18.1314	18.1332	18.2856	18.7863	18.6318	18.4053	18.7644	17.9903	18.3216	18.3751	18.3014	14	147314	14	1028.55	Q62717	CAPS1_RAT	Cadps	Calcium-dependent secretion activator 1 OS=Rattus norvegicus OX=10116 GN=Cadps PE=1 SV=1
18.6416	19.3989	19.7719	19.9797	19.981	19.5585	19.9176	19.915	20.128	19.9502	20.3622	4	33358	4	302.73	A2BE95;Q9CY82;Q9D0A9;Q9EQU5;Q9Z181	SET_MOUSE;FUC3_RAT	Set	Protein SET OS=Mus musculus OX=10090 GN=Set PE=1 SV=1
13.7877	13.5314	13.281	14.4637	14.2717	14.3966	14.8771	14.3569	14.5279	15.2154	13.3493	1	226380	1	20.99	Q63358	MYO9B_RAT	Myo9b	Unconventional myosin-IXb OS=Rattus norvegicus OX=10116 GN=Myo9b PE=1 SV=1
17.9146	18.0601	18.1251	18.0614	18.0997	18.0472	18.2277	17.2979	17.3561	17.5988	17.129	4	40348	4	232.88	P12711;Q5XIF8	ADHX_RAT	Adh5	Alcohol dehydrogenase class-3 OS=Rattus norvegicus OX=10116 GN=Adh5 PE=1 SV=2
18.9719	17.6283	19.7307	19.695	18.2564	19.9167	19.3694	18.7697	19.128	19.7136	20.7091	8	55005	8	374.87	Q5FVM4	NONO_RAT	Nono	Non-POU domain-containing octamer-binding protein OS=Rattus norvegicus OX=10116 GN=Nono PE=1 SV=3
11.9206	12.548	12.1349	13.0234	13.0567	12.8734	12.6529	13.6759	12.4223	12.2338	13.3047	1	138295	1	44.91	Q8JZS5;Q8K4T4	FLIP1_RAT	Filip1	Filamin-A-interacting protein 1 OS=Rattus norvegicus OX=10116 GN=Filip1 PE=1 SV=1
15.4054	15.4371	15.5575	15.7293	15.8226	15.7124	15.7197	15.1777	15.1975	15.8855	15.6696	4	79155	5	159.27	P18163	ACSL1_RAT	Acsl1	Long-chain-fatty-acid--CoA ligase 1 OS=Rattus norvegicus OX=10116 GN=Acsl1 PE=1 SV=1
18.1671	18.0261	18.091	18.6544	18.434	18.3803	17.6058	18.0101	17.7702	18.4207	18.006	7	35808	9	545.01	Q63965	SFXN1_RAT	Sfxn1	Sideroflexin-1 OS=Rattus norvegicus OX=10116 GN=Sfxn1 PE=2 SV=4
18.4454	18.3034	17.938	18.5615	18.9127	18.0215	18.0901	16.5707	16.4017	16.4363	16.4757	4	44539	7	380.03	A0JN15;P36506	MP2K2_RAT	Map2k2	Dual specificity mitogen-activated protein kinase kinase 2 OS=Rattus norvegicus OX=10116 GN=Map2k2 PE=1 SV=1
14.8639	16.9911	17.1662	17.6416	17.7817	17.2855	17.7028	17.0386	17.2659	16.7051	17.3179	1	23847	1	67.31	Q5FVL2	EMC8_RAT	Emc8	ER membrane protein complex subunit 8 OS=Rattus norvegicus OX=10116 GN=Emc8 PE=2 SV=1
20.3655	20.0627	20.3478	20.623	20.0727	19.9793	20.1902	20.8162	20.5969	20.7169	21.2586	13	22550	14	1202.51	Q5XFX0	TAGL2_RAT	Tagln2	Transgelin-2 OS=Rattus norvegicus OX=10116 GN=Tagln2 PE=1 SV=1
20.2606	20.433	20.59	20.3735	20.167	20.9927	19.9787	21.2159	21.2906	20.6621	21.5176	11	47493	11	691.66	Q63570	PRS6B_RAT	Psmc4	26S proteasome regulatory subunit 6B OS=Rattus norvegicus OX=10116 GN=Psmc4 PE=1 SV=1
13.8838	13.8768	13.7635	14.6701	14.6541	14.5083	14.2286	13.4178	11.9595	12.566	13.4295	1	110417	1	32.25	Q9QYM2	PARG_RAT	Parg	Poly(ADP-ribose) glycohydrolase OS=Rattus norvegicus OX=10116 GN=Parg PE=1 SV=1
16.1484	16.1404	15.445	16.426	16.0305	16.2649	16.2745	15.6066	15.9971	15.5426	15.9066	2	45110	2	103.83	Q5PPJ9	SHLB2_RAT	Sh3glb2	Endophilin-B2 OS=Rattus norvegicus OX=10116 GN=Sh3glb2 PE=1 SV=2
18.6002	18.3211	18.8786	19.1309	18.5834	19.1496	18.8554	18.0117	18.6039	18.8057	19.054	10	75562	10	542.98	Q9JMI1	AACS_RAT	Aacs	Acetoacetyl-CoA synthetase OS=Rattus norvegicus OX=10116 GN=Aacs PE=1 SV=1
17.2812	16.8166	16.9307	17.6154	17.443	17.2497	17.3634	17.7338	18.0076	17.4732	17.6859	3	19402	3	151.09	P06705;P15117;P63100;Q08044	CANB1_RAT	PPP3R1	Calcineurin subunit B type 1 OS=Rattus norvegicus OX=10116 GN=Ppp3r1 PE=1 SV=2
17.326	17.6953	17.9361	17.694	17.3289	17.7707	17.6605	17.9577	18.0205	18.1075	18.0561	3	43779	6	340.04	Q01986;Q5EBD5	MP2K1_RAT	Map2k1	Dual specificity mitogen-activated protein kinase kinase 1 OS=Rattus norvegicus OX=10116 GN=Map2k1 PE=1 SV=2
15.8661	15.4373	16.0599	16.255	16.1135	16.35	15.938	16.0518	15.6977	15.5466	16.1689	2	44985	2	91.79	P17246;Q53YM8	TGFB1_RAT	Tgfb1	Transforming growth factor beta-1 proprotein OS=Rattus norvegicus OX=10116 GN=Tgfb1 PE=1 SV=1
13.1249	13.4381	12.8534	12.2875	13.0541	13.3798	13.3526	10.6595	9.85071	9.56954	10.9718	1	43489	2	103.22	P35815;Q546R0;Q64046	PPM1B_RAT	Ppm1b	Protein phosphatase 1B OS=Rattus norvegicus OX=10116 GN=Ppm1b PE=2 SV=1
19.1012	19.1005	18.9573	19.5038	19.6267	19.4262	19.5669	17.7154	17.7864	18.5007	18.4886	8	36837	9	464.42	B0BNA7	EIF3I_RAT	Eif3i	Eukaryotic translation initiation factor 3 subunit I OS=Rattus norvegicus OX=10116 GN=Eif3i PE=2 SV=1
14.9371	14.2787	11.9042	15.6914	15.4163	15.1702	15.1652	14.8458	14.5694	13.8394	14.4425	1	519025	1	26.55	Q63164	DYH1_RAT	Dnah1	Dynein heavy chain 1, axonemal OS=Rattus norvegicus OX=10116 GN=Dnah1 PE=2 SV=2
17.086	16.9732	16.8308	16.7053	16.8058	16.6884	16.656	16.267	15.9647	16.2198	16.8341	5	71047	5	322.71	P45953	ACADV_RAT	Acadvl	Very long-chain specific acyl-CoA dehydrogenase, mitochondrial OS=Rattus norvegicus OX=10116 GN=Acadvl PE=1 SV=1
18.8651	18.831	18.6917	18.6167	18.6226	18.5379	18.6822	18.8599	18.7275	18.7034	18.8181	5	20977	5	249.28	Q6P7Q4	LGUL_RAT	Glo1	Lactoylglutathione lyase OS=Rattus norvegicus OX=10116 GN=Glo1 PE=1 SV=3
16.4755	16.3969	16.7414	17.0112	17.0364	16.7369	16.735	16.4534	16.5375	16.8079	16.6627	2	47354	3	172.66	Q66H12	NAGAB_RAT	Naga	Alpha-N-acetylgalactosaminidase OS=Rattus norvegicus OX=10116 GN=Naga PE=2 SV=1
18.1908	17.9503	18.1391	18.4758	18.5734	18.1618	18.299	17.8264	17.7105	18.0778	18.1942	5	49547	10	599.43	Q6AY09	HNRH2_RAT	Hnrnph2	Heterogeneous nuclear ribonucleoprotein H2 OS=Rattus norvegicus OX=10116 GN=Hnrnph2 PE=1 SV=1
11.3324	12.6984	14.551	15.033	15.9024	15.3542	15.5489	13.3662	13.6956	14.8046	13.7895	1	64915	1	29.42	P19637	TPA_RAT	Plat	Tissue-type plasminogen activator OS=Rattus norvegicus OX=10116 GN=Plat PE=2 SV=2
18.4066	18.5843	18.4865	18.7725	18.9808	18.6019	18.642	18.4352	18.3885	18.3214	18.4856	8	28614	8	498.32	P52555;P80749;Q5BKC2	ERP29_RAT	Erp29	Endoplasmic reticulum resident protein 29 OS=Rattus norvegicus OX=10116 GN=Erp29 PE=1 SV=2
16.2175	16.75	16.6636	16.8364	16.8826	16.6315	16.8595	16.838	16.1897	17.1906	16.0481	7	138545	7	304.79	O08815	SLK_RAT	Slk	STE20-like serine/threonine-protein kinase OS=Rattus norvegicus OX=10116 GN=Slk PE=1 SV=1
15.3508	15.2626	15.3761	15.9402	15.9062	15.5943	15.9423	15.498	15.8019	16.0358	15.6134	2	53910	2	121.99	Q9QUR2;Q9QXP8	DCTN4_RAT	Dctn4	Dynactin subunit 4 OS=Rattus norvegicus OX=10116 GN=Dctn4 PE=1 SV=1
20.3948	20.5163	20.3786	20.2292	20.2517	20.1113	20.1574	19.7405	19.6476	19.5841	19.6595	38	227566	53	4577.32	Q62812	MYH9_RAT	Myh9	Myosin-9 OS=Rattus norvegicus OX=10116 GN=Myh9 PE=1 SV=3
15.3655	14.794	15.1972	15.2	15.4925	15.4613	15.4055	15.0969	15.151	16.063	15.2623	2	152033	2	103.24	Q6J1Y9	UBP19_RAT	Usp19	Ubiquitin carboxyl-terminal hydrolase 19 OS=Rattus norvegicus OX=10116 GN=Usp19 PE=1 SV=1
21.8872	21.6759	21.7831	22.1232	21.8867	21.7371	21.8982	21.8103	21.6325	21.9712	21.7582	9	18749	9	747.98	P45592	COF1_RAT	Cfl1	Cofilin-1 OS=Rattus norvegicus OX=10116 GN=Cfl1 PE=1 SV=3
13.9732	14.2523	13.4346	13.8093	14.2162	14.1698	13.9158	11.3104	11.0267	11.1139	11.5488	1	25301	1	21.22	Q9WUS0	KAD4_RAT	Ak4	Adenylate kinase 4, mitochondrial OS=Rattus norvegicus OX=10116 GN=Ak4 PE=2 SV=1
17.1552	17.501	17.3514	17.4868	17.8676	17.5246	17.5703	17.3907	16.9025	16.8883	17.0852	4	36317	4	188.95	B4DVB8;Q15717;Q53XN6;Q9BTT1	ELAV1_RAT;ELAV1_HUMAN	ELAVL1	ELAV-like protein 1 OS=Rattus norvegicus OX=10116 GN=Elavl1 PE=1 SV=1
10.1053	8.92216	9.53931	10.5658	9.67471	9.63625	9.82744	14.9811	14.6401	14.4423	13.5338	1	74045	1	31.09	Q8R4C0	CAN5_RAT	Capn5	Calpain-5 OS=Rattus norvegicus OX=10116 GN=Capn5 PE=1 SV=1
17.0682	17.2261	17.4419	17.1122	17.062	16.9655	17.0529	17.2821	17.2826	16.8582	17.1145	1	99378	1	49.53	Q63416	ITIH3_RAT	Itih3	Inter-alpha-trypsin inhibitor heavy chain H3 OS=Rattus norvegicus OX=10116 GN=Itih3 PE=2 SV=1
23.5165	23.46	23.2087	24.0411	24.1529	23.8531	23.8138	22.5629	22.7959	23.0343	23.1731	31	58294	34	3116.24	P04763;P11980;P11981;P12928;Q64618	KPYM_RAT;KPYR_RAT	Pklr;Pkm	Pyruvate kinase PKM OS=Rattus norvegicus OX=10116 GN=Pkm PE=1 SV=3
16.964	16.8649	16.7584	17.5671	17.373	16.995	17.5481	16.9355	16.4689	16.4345	16.7639	2	44397	2	189.91	P14562;P97620	LAMP1_RAT	Lamp1	Lysosome-associated membrane glycoprotein 1 OS=Rattus norvegicus OX=10116 GN=Lamp1 PE=1 SV=1
17.5059	16.1708	16.3319	17.1882	17.319	16.7339	16.5146	17.1256	16.5683	16.9058	16.9713	3	47226	3	95.31	P18266	GSK3B_RAT	Gsk3b	Glycogen synthase kinase-3 beta OS=Rattus norvegicus OX=10116 GN=Gsk3b PE=1 SV=1
14.0358	16.0532	16.6354	16.6103	16.6799	16.501	16.9692	13.5151	14.1686	14.254	16.1101	1	45123	1	35.53	Q99PW3	NEUR1_RAT	Neu1	Sialidase-1 OS=Rattus norvegicus OX=10116 GN=Neu1 PE=1 SV=1
21.6124	21.9718	22.0236	21.9809	22.2671	21.8138	21.8729	22.0905	22.0108	22.1788	22.3741	25	59831	26	2118.21	P15999;Q6P753	ATPA_RAT	Atp5a1	ATP synthase subunit alpha, mitochondrial OS=Rattus norvegicus OX=10116 GN=Atp5f1a PE=1 SV=2
16.1082	15.783	16.2418	15.7979	15.9888	16.1676	16.1178	12.2168	12.729	12.9481	15.1727	1	36327	1	34.61	Q5RJP0	ALD1_RAT	Akr1b7	Aldose reductase-related protein 1 OS=Rattus norvegicus OX=10116 GN=Akr1b7 PE=1 SV=1
18.5766	19.037	19.2305	18.7069	18.421	18.6733	18.5982	19.0565	19.3482	19.2775	19.5732	3	41463	3	139.55	Q3SWS8	RAE1L_RAT	Rae1	mRNA export factor OS=Rattus norvegicus OX=10116 GN=Rae1 PE=1 SV=1
13.906	13.7667	13.8772	14.0416	14.0818	13.9331	13.981	13.2514	12.9715	13.1977	13.3454	1	105229	1	26.86	Q765A7	PGAP1_RAT	Pgap1	GPI inositol-deacylase OS=Rattus norvegicus OX=10116 GN=Pgap1 PE=1 SV=1
12.4366	15.7737	16.3073	18.2838	18.2364	17.4893	18.1105	17.1775	17.5181	16.8058	17.5087	1	5050	1	58.4	P01253;P01254;P62329;Q0P5V6;Q63576	TYB4_RAT	TMSB4X	Thymosin beta-4 OS=Rattus norvegicus OX=10116 GN=Tmsb4x PE=1 SV=2
13.9181	14.1234	14.3117	14.2564	14.5374	14.4282	14.2774	13.2724	13.6977	13.589	13.9174	2	89628	2	56.13	Q5U2W5	TBL3_RAT	Tbl3	Transducin beta-like protein 3 OS=Rattus norvegicus OX=10116 GN=Tbl3 PE=2 SV=1
15.1389	14.9828	14.9431	15.0512	15.0901	14.9292	15.0426	15.1837	15.3974	15.2431	15.787	2	56863	3	173.38	Q3MID3	ARFG2_RAT	Arfgap2	ADP-ribosylation factor GTPase-activating protein 2 OS=Rattus norvegicus OX=10116 GN=Arfgap2 PE=1 SV=1
17.3435	18.3	18.0655	18.4164	18.5342	18.4347	18.5239	17.9903	18.1228	18.1027	18.413	5	22255	5	390.93	D3ZW55	ITPA_RAT	Itpa	Inosine triphosphate pyrophosphatase OS=Rattus norvegicus OX=10116 GN=Itpa PE=3 SV=1
14.4136	14.4478	14.0499	14.7608	14.7764	15.0283	14.6684	13.6008	14.0635	13.7835	14.2798	3	27731	3	119.08	Q61133;Q61134;Q64472;Q91VB0	GSTT2_MOUSE;GST2_HUMAN	Gstt2	Glutathione S-transferase theta-2 OS=Mus musculus OX=10090 GN=Gstt2 PE=1 SV=4
16.4333	16.8774	16.3399	17.0099	17.1557	17.1224	16.9915	15.4571	15.2912	15.5641	16.4769	4	67904	4	224.15	Q3B8N8	PESC_RAT	Pes1	Pescadillo homolog OS=Rattus norvegicus OX=10116 GN=Pes1 PE=2 SV=1
15.2647	15.5659	15.5319	16.3519	16.0394	15.7202	15.8087	15.8934	15.4931	15.2634	15.5039	2	13613	2	82.55	P11250	RL34_RAT	Rpl34	60S ribosomal protein L34 OS=Rattus norvegicus OX=10116 GN=Rpl34 PE=1 SV=3
18.8358	19.1208	19.1758	19.4087	19.5321	19.4111	19.5529	18.482	18.8569	18.9512	19.2876	10	41737	10	798.61	Q91Y81	SEPT2_RAT	Septin2	Septin-2 OS=Rattus norvegicus OX=10116 GN=Sept2 PE=1 SV=1
15.9991	15.5422	15.1313	16.4088	15.7621	15.7234	16.102	15.3079	13.8005	14.5564	13.6341	1	29192	1	129.88	Q9QZA6	CD151_RAT	Cd151	CD151 antigen OS=Rattus norvegicus OX=10116 GN=Cd151 PE=1 SV=2
18.747	18.4862	19.0414	18.6197	18.7014	18.6505	18.6058	18.6095	18.5453	18.2528	18.3316	3	188569	6	314.93	A7E236;P01024	CO3_HUMAN	C3	Complement C3 OS=Homo sapiens OX=9606 GN=C3 PE=1 SV=2
18.9971	19.2827	19.2998	19.4827	19.5361	19.426	19.5678	19.247	19.1702	19.1369	19.3012	19	70884	19	1114.48	Q9EPH8	PABP1_RAT	Pabpc1	Polyadenylate-binding protein 1 OS=Rattus norvegicus OX=10116 GN=Pabpc1 PE=1 SV=1
18.0298	17.7792	18.0834	18.6488	18.7543	18.4578	18.6839	18.3271	18.3795	18.5698	18.2013	5	49236	5	399.26	Q01205;Q5XI35	ODO2_RAT	Dlst	Dihydrolipoyllysine-residue succinyltransferase component of 2-oxoglutarate dehydrogenase complex, mitochondrial OS=Rattus norvegicus OX=10116 GN=Dlst PE=1 SV=2
18.786	18.5453	18.4679	18.7505	18.8966	18.6044	18.4953	18.3722	18.3975	18.3835	18.379	4	10983	4	257.55	O88567;P62628;Q9D812	DLRB1_RAT	Dynlrb1	Dynein light chain roadblock-type 1 OS=Rattus norvegicus OX=10116 GN=Dynlrb1 PE=1 SV=3
16.1271	16.1883	16.173	16.0053	15.9187	16.1448	15.6954	16.4884	16.5601	16.16	16.5286	1	34006	1	55.09	P35426	CDK4_RAT	Cdk4	Cyclin-dependent kinase 4 OS=Rattus norvegicus OX=10116 GN=Cdk4 PE=1 SV=1
15.3399	15.7005	15.9648	16.0103	16.1034	15.817	16.0242	15.6441	15.982	15.6947	16.0154	2	63049	3	161.35	F1LQK8;Q9EPY0	CARD9_RAT	Card9	Caspase recruitment domain-containing protein 9 OS=Rattus norvegicus OX=10116 GN=Card9 PE=1 SV=1
18.4198	18.4942	18.6399	18.8103	18.6042	18.6895	18.633	18.363	18.3459	18.4022	18.3667	5	47711	6	400.35	P21707;P29101;Q3S2E6;Q707P5	SYT1_RAT;SYT2_RAT	Syt1;Syt2	Synaptotagmin-1 OS=Rattus norvegicus OX=10116 GN=Syt1 PE=1 SV=3
16.2208	16.0308	16.0475	16.2086	16.5781	16.0517	16.3458	15.1126	14.8567	14.509	14.8792	2	57495	2	117.86	Q9WUC8	PLRG1_RAT	Plrg1	Pleiotropic regulator 1 OS=Rattus norvegicus OX=10116 GN=Plrg1 PE=2 SV=1
18.725	19.4923	19.7042	19.7334	20.0072	19.5171	19.8151	19.5529	19.4913	19.5404	19.6834	11	59845	11	698.05	Q7TP47	HNRPQ_RAT	Syncrip	Heterogeneous nuclear ribonucleoprotein Q OS=Rattus norvegicus OX=10116 GN=Syncrip PE=2 SV=1
11.568	11.8155	13.39	13.4858	13.5127	13.1712	13.1663	10.4476	13.9153	14.1014	14.4694	1	80759	1	35.36	Q66H99	NOL10_RAT	Nol10	Nucleolar protein 10 OS=Rattus norvegicus OX=10116 GN=Nol10 PE=2 SV=1
13.8439	14.0909	14.337	13.7753	14.0175	14.335	14.3549	12.193	10.5866	10.8484	11.7933	1	42960	2	98.11	P20650	PPM1A_RAT	Ppm1a	Protein phosphatase 1A OS=Rattus norvegicus OX=10116 GN=Ppm1a PE=1 SV=1
14.7001	14.0782	14.2286	15.5106	14.817	14.5276	15.0515	14.7484	14.4541	14.4816	14.2446	1	125371	1	31.57	Q5HZX9;Q63026;Q63027;Q63258	ITA7_RAT	Itga7	Integrin alpha-7 OS=Rattus norvegicus OX=10116 GN=Itga7 PE=1 SV=2
15.8873	15.7509	15.7965	16.4062	16.6702	16.263	16.0191	15.8532	15.4723	15.4859	15.4271	3	79097	3	159.92	Q62847	ADDG_RAT	Add3	Gamma-adducin OS=Rattus norvegicus OX=10116 GN=Add3 PE=1 SV=2
18.383	18.0782	19.0242	19.4035	18.9862	19.1929	18.6412	19.1587	19.3695	19.3755	18.9862	7	33474	7	348.76	P97521	MCAT_RAT	Slc25a20	Mitochondrial carnitine/acylcarnitine carrier protein OS=Rattus norvegicus OX=10116 GN=Slc25a20 PE=1 SV=1
16.9604	17.7833	17.7062	17.9012	18.0593	17.7236	17.9835	17.6309	17.4702	17.7955	17.3089	13	81659	14	768.15	O70196	PPCE_RAT	Prep	Prolyl endopeptidase OS=Rattus norvegicus OX=10116 GN=Prep PE=1 SV=1
19.339	19.0258	18.988	19.1997	19.1667	19.114	18.9227	17.5482	18.5401	18.458	18.6727	10	77313	10	554.92	P00388	NCPR_RAT	Por	NADPH--cytochrome P450 reductase OS=Rattus norvegicus OX=10116 GN=Por PE=1 SV=3
17.1985	17.1373	17.6806	17.1685	17.9367	17.7987	17.8382	17.9405	17.893	17.8716	17.3604	5	42688	5	260.7	Q4FZT2	PPME1_RAT	Ppme1	Protein phosphatase methylesterase 1 OS=Rattus norvegicus OX=10116 GN=Ppme1 PE=1 SV=2
16.8461	16.8731	16.793	16.8446	17.0994	17.1565	16.9398	16.5303	15.6025	15.947	16.1298	6	71579	6	226.77	Q6P6T4;Q8VIM8	EMAL2_RAT	Eml2	Echinoderm microtubule-associated protein-like 2 OS=Rattus norvegicus OX=10116 GN=Eml2 PE=1 SV=1
17.8506	17.7761	17.6953	18.2684	18.3487	17.9315	18.2487	16.2272	16.6666	16.7895	16.8363	4	43281	4	210.4	Q8R2F7;Q9JJM8;Q9JJM9	SEPT5_RAT	Septin5	Septin-5 OS=Rattus norvegicus OX=10116 GN=Sept5 PE=1 SV=2
17.4797	17.8559	16.9057	17.3055	17.4513	17.2455	17.4843	12.9556	14.9735	14.6486	12.1419	1	14495	1	66.31	Q5PPN9;Q63754	SYUB_RAT	Sncb	Beta-synuclein OS=Rattus norvegicus OX=10116 GN=Sncb PE=1 SV=1
15.9604	15.8849	15.8377	15.894	16.0596	15.9204	15.9375	15.3721	15.0351	14.5649	14.9427	2	73645	2	79.34	B1H268	MCMBP_RAT	Mcmbp	Mini-chromosome maintenance complex-binding protein OS=Rattus norvegicus OX=10116 GN=Mcmbp PE=2 SV=1
16.4141	16.2976	16.9461	16.4591	16.673	16.5889	16.4856	16.2521	16.2811	16.0201	16.0526	4	187825	6	324.25	P01026;Q9ET19;Q9QV57;Q9QV58	CO3_RAT	C3	Complement C3 OS=Rattus norvegicus OX=10116 GN=C3 PE=1 SV=3
17.5423	17.8422	18.2446	18.2809	18.4473	18.0461	18.2598	17.7155	18.2309	18.2533	18.2261	8	45159	8	459.14	P19139;Q5BKC1	CSK21_RAT	Csnk2a1	Casein kinase II subunit alpha OS=Rattus norvegicus OX=10116 GN=Csnk2a1 PE=1 SV=2
17.6444	18.0392	18.1809	18.2856	18.264	18.3467	18.233	18.1357	18.1694	18.1622	18.4228	2	40755	2	154.84	Q6TUG0	DJB11_RAT	Dnajb11	DnaJ homolog subfamily B member 11 OS=Rattus norvegicus OX=10116 GN=Dnajb11 PE=2 SV=1
18.6481	19.0062	20.3393	20.1552	20.2695	20.1706	20.3216	20.2196	20.3298	20.3821	20.7422	17	107522	18	1135.79	A6IZ80;P50475;Q4G057	SYAC_RAT	Aars	Alanine--tRNA ligase, cytoplasmic OS=Rattus norvegicus OX=10116 GN=Aars PE=1 SV=3
18.7448	18.3778	18.6449	19.041	18.9595	18.8225	18.4131	17.9946	18.6291	18.5016	18.8136	2	28051	3	265.84	Q6P723;Q9Z270	VAPA_RAT	Vapa	Vesicle-associated membrane protein-associated protein A OS=Rattus norvegicus OX=10116 GN=Vapa PE=1 SV=3
19.0335	17.6281	18.6786	18.8939	18.7261	18.3884	18.6628	18.9574	19.0652	19.241	19.2376	7	15334	7	498.27	Q9EPC6;Q9JHU7	PROF2_RAT	Pfn2	Profilin-2 OS=Rattus norvegicus OX=10116 GN=Pfn2 PE=1 SV=3
18.6078	18.4641	18.2921	18.5065	18.243	18.4567	18.1272	19.123	18.7607	18.4076	18.5953	9	28666	9	709.16	P97572;Q4V795;Q64537	CPNS1_RAT	Capns1	Calpain small subunit 1 OS=Rattus norvegicus OX=10116 GN=Capns1 PE=1 SV=3
16.0079	15.2224	15.0236	15.5003	15.8294	15.374	15.6305	11.2647	11.9225	11.5863	10.5012	1	30149	1	30.44	P0C2C4	RM10_RAT	Mrpl10	39S ribosomal protein L10, mitochondrial OS=Rattus norvegicus OX=10116 GN=Mrpl10 PE=1 SV=1
16.9006	17.1446	16.678	17.396	17.0084	17.3127	16.771	15.8697	15.643	15.6867	16.1787	4	28982	4	175.16	Q9UFW9;Q9UQJ6;Q9Y696	CLIC4_HUMAN;CLIC4_BOVIN	CLIC4	Chloride intracellular channel protein 4 OS=Homo sapiens OX=9606 GN=CLIC4 PE=1 SV=4
17.0504	16.5859	16.833	17.1947	16.9305	17.2193	16.6032	17.3962	17.3983	16.9045	17.933	3	40872	3	127.1	F2Z3T4	MBNL2_RAT	Mbnl2	Muscleblind-like protein 2 OS=Rattus norvegicus OX=10116 GN=Mbnl2 PE=1 SV=1
15.2179	15.323	15.0934	15.2083	15.3065	15.5268	15.3295	12.9205	11.8418	12.5025	14.902	1	80044	1	26.91	O55072;Q62985	SH2B1_RAT	Sh2b1	SH2B adapter protein 1 OS=Rattus norvegicus OX=10116 GN=Sh2b1 PE=1 SV=1
15.4483	15.5748	15.1723	15.6433	15.5178	15.0622	15.0857	16.0565	15.5345	15.528	15.5147	3	223606	3	129.32	D3ZD32	CHD5_RAT	Chd5	Chromodomain-helicase-DNA-binding protein 5 OS=Rattus norvegicus OX=10116 GN=Chd5 PE=1 SV=1
18.8695	18.1298	18.678	18.9719	18.3997	18.7756	18.0499	18.6385	18.5024	18.5163	18.6925	33	246373	33	2018.53	F1LNJ2	U520_RAT	Snrnp200	U5 small nuclear ribonucleoprotein 200 kDa helicase OS=Rattus norvegicus OX=10116 GN=Snrnp200 PE=1 SV=1
13.4305	13.9919	13.6097	14.2514	14.1063	14.3047	13.8569	13.3379	10.7038	13.112	12.2379	1	44326	2	100.11	Q6Q7Y5	GNA13_RAT	Gna13	Guanine nucleotide-binding protein subunit alpha-13 OS=Rattus norvegicus OX=10116 GN=Gna13 PE=1 SV=1
8.97787	14.3454	15.2661	16.08	16.1898	15.6292	16.0816	15.7539	15.4238	15.5102	15.888	1	18575	2	68.86	Q6JAM9	TM35A_RAT	Tmem35a	Transmembrane protein 35A OS=Rattus norvegicus OX=10116 GN=Tmem35a PE=1 SV=1
15.7084	16.1653	16.4153	16.8156	17.159	16.4082	16.917	16.0779	16.3789	16.7619	16.3152	8	70354	9	397.07	O54975	XPP1_RAT	Xpnpep1	Xaa-Pro aminopeptidase 1 OS=Rattus norvegicus OX=10116 GN=Xpnpep1 PE=1 SV=1
14.8092	14.6465	15.0584	15.7373	16.2344	15.6987	16.2194	15.1507	15.0888	15.3194	14.9328	2	10552	2	130.83	Q91XV6;Q9JLR4	FXYD6_RAT	Fxyd6	FXYD domain-containing ion transport regulator 6 OS=Rattus norvegicus OX=10116 GN=Fxyd6 PE=1 SV=1
18.043	18.1908	18.4116	18.3802	18.3765	18.3164	18.3675	18.2607	18.3575	18.2431	18.1934	5	19196	5	410.79	Q07984	SSRD_RAT;SSRD_HUMAN	Ssr4	Translocon-associated protein subunit delta OS=Rattus norvegicus OX=10116 GN=Ssr4 PE=2 SV=1
14.6766	14.623	14.7012	14.7115	14.0544	14.1612	13.8889	13.8818	14.2166	14.2493	14.4859	1	44220	1	77.49	B0BN56	RT31_RAT	Mrps31	28S ribosomal protein S31, mitochondrial OS=Rattus norvegicus OX=10116 GN=Mrps31 PE=2 SV=1
22.4587	22.4488	22.587	22.91	22.8104	22.6781	22.9391	22.6193	22.7751	22.7722	22.729	15	47440	22	2135.68	P04764;Q66HI3;Q6AYV3;Q6P504	ENOA_RAT	Eno1	Alpha-enolase OS=Rattus norvegicus OX=10116 GN=Eno1 PE=1 SV=4
14.8308	15.0852	14.8762	15.7623	16.2613	15.2076	16.0915	14.9993	15.0612	15.114	14.9109	4	24065	4	172.87	D3Z8L7	RRAS_RAT	Rras	Ras-related protein R-Ras OS=Rattus norvegicus OX=10116 GN=Rras PE=1 SV=1
20.4271	20.1995	19.7917	20.4263	20.7462	20.7543	20.7778	20.178	20.4916	20.4067	20.453	13	29326	16	1195.28	P29360;P42655;P62260;Q63631	1433E_RAT	YWHAE	14-3-3 protein epsilon OS=Rattus norvegicus OX=10116 GN=Ywhae PE=1 SV=1
16.3744	16.247	16.6477	16.6859	16.7111	16.7783	16.6852	16.0167	16.2779	16.6419	16.0927	6	68982	6	275.41	Q3T1J3;Q9ES54	NPL4_RAT	Nploc4	Nuclear protein localization protein 4 homolog OS=Rattus norvegicus OX=10116 GN=Nploc4 PE=1 SV=3
13.9297	14.4756	14.8909	15.043	15.373	14.4315	14.9387	15.021	14.5729	14.6941	14.7763	1	17517	1	66.71	P08011	MGST1_RAT	Mgst1	Microsomal glutathione S-transferase 1 OS=Rattus norvegicus OX=10116 GN=Mgst1 PE=1 SV=3
12.836	11.2903	9.78859	13.4047	12.9682	12.1592	12.734	11.4025	5.95668	6.92257	5.92472	1	100457	1	48.63	Q62402;Q6PGB5;Q811D0;Q8CGN7	DLG1_MOUSE	Dlg1	Disks large homolog 1 OS=Mus musculus OX=10090 GN=Dlg1 PE=1 SV=1
14.6692	14.0842	14.0291	14.2393	14.1717	14.4188	14.1343	14.5474	14.8756	14.3984	14.4655	1	17041	1	54.18	B2RZ80;D4A5K3;P84817	FIS1_RAT	Fis1	Mitochondrial fission 1 protein OS=Rattus norvegicus OX=10116 GN=Fis1 PE=1 SV=1
18.4102	18.1893	18.1248	18.5956	18.7071	18.4189	18.5724	17.8764	18.1908	18.1698	18.1406	15	75030	15	802.31	P07872;P11354	ACOX1_RAT	Acox1	Peroxisomal acyl-coenzyme A oxidase 1 OS=Rattus norvegicus OX=10116 GN=Acox1 PE=1 SV=1
16.366	16.7014	16.6547	16.5231	16.3615	16.7345	16.2614	15.2701	15.5005	15.4827	16.2044	3	35190	10	646.11	P09330;Q63462	PRPS2_RAT	Prps2	Ribose-phosphate pyrophosphokinase 2 OS=Rattus norvegicus OX=10116 GN=Prps2 PE=1 SV=3
8.81821	8.32161	7.57273	6.76748	NaN	6.35817	NaN	11.5793	11.0634	7.05827	10.7796	1	69963	1	26.78	Q5U2U0	CLPX_RAT	Clpx	ATP-dependent Clp protease ATP-binding subunit clpX-like, mitochondrial OS=Rattus norvegicus OX=10116 GN=Clpx PE=2 SV=1
18.2965	18.0095	17.9023	18.0654	18.1865	17.8948	18.1941	17.2612	17.3019	17.5533	17.5223	11	69759	11	528.95	P30349	LKHA4_RAT	Lta4h	Leukotriene A-4 hydrolase OS=Rattus norvegicus OX=10116 GN=Lta4h PE=2 SV=2
19.3265	19.8578	20.2098	19.972	19.8863	19.8749	20.0392	20.3112	20.3284	20.0941	20.4487	10	49460	18	1053.27	Q63413;Q811A6;Q8R2G9	DX39B_RAT	Ddx39b	Spliceosome RNA helicase Ddx39b OS=Rattus norvegicus OX=10116 GN=Ddx39b PE=2 SV=3
15.9562	14.0179	16.904	18.1232	16.2676	18.506	16.4001	17.1786	17.7549	17.0481	18.9209	1	12293	1	33.61	P10818	CX6A1_RAT	Cox6a1	Cytochrome c oxidase subunit 6A1, mitochondrial OS=Rattus norvegicus OX=10116 GN=Cox6a1 PE=1 SV=2
16.1267	16.3316	15.943	16.0448	15.9836	16.265	16.0606	12.2751	13.7913	14.6695	15.8416	2	67116	2	59.61	Q925N3	PEX5R_RAT	Pex5l	PEX5-related protein OS=Rattus norvegicus OX=10116 GN=Pex5l PE=1 SV=1
20.1489	18.493	17.6245	19.8859	19.4103	18.7877	19.2186	18.4234	17.6768	17.632	17.9213	7	27068	7	553.58	Q4QR96;Q63798	PSME2_RAT	Psme2	Proteasome activator complex subunit 2 OS=Rattus norvegicus OX=10116 GN=Psme2 PE=2 SV=3
16.3151	16.376	16.0434	17.2541	18.3276	17.0413	17.7645	16.6292	17.3582	17.1449	17.2366	1	10702	1	82.04	Q5M9I5	QCR6_RAT	Uqcrh	Cytochrome b-c1 complex subunit 6, mitochondrial OS=Rattus norvegicus OX=10116 GN=Uqcrh PE=3 SV=1
16.2619	16.4044	16.7893	16.5047	16.0226	16.6948	16.345	16.3817	16.8484	16.8759	16.8387	5	94847	5	305.58	Q3MIB4	LONP2_RAT;LONP2_HUMAN	Lonp2	Lon protease homolog 2, peroxisomal OS=Rattus norvegicus OX=10116 GN=Lonp2 PE=1 SV=2
15.2791	15.1188	14.311	15.4763	13.3437	16.1414	15.3101	16.6939	15.8309	15.8484	16.4094	1	273036	1	21.04	Q9ESR9	ABCA2_RAT	Abca2	ATP-binding cassette sub-family A member 2 OS=Rattus norvegicus OX=10116 GN=Abca2 PE=1 SV=1
19.2945	19.3412	19.5967	19.5739	19.3875	19.4719	19.3193	19.4664	19.4725	19.4269	19.6283	6	23845	7	347.11	O88541;P24368	PPIB_RAT	Ppib	Peptidyl-prolyl cis-trans isomerase B OS=Rattus norvegicus OX=10116 GN=Ppib PE=1 SV=3
14.5311	14.1015	14.745	15.2575	14.5332	14.5324	14.3758	14.1966	14.6656	14.6158	14.6468	2	23899	4	226.5	P51146	RAB4B_RAT	Rab4b	Ras-related protein Rab-4B OS=Rattus norvegicus OX=10116 GN=Rab4b PE=2 SV=1
16.6923	16.6721	16.5706	16.9765	16.9938	17.2875	16.5014	15.2859	15.358	14.6302	16.047	1	71056	1	40.74	P11466;P48033	OCTC_RAT	Crot	Peroxisomal carnitine O-octanoyltransferase OS=Rattus norvegicus OX=10116 GN=Crot PE=1 SV=3
15.5143	15.4001	14.811	14.5921	15.039	14.9611	15.2855	12.3222	12.9545	13.2332	13.7453	1	33431	1	34.45	O88872;P63047;Q91XS5;Q9CWY7;Q9DC97	ST4A1_RAT	Sult4a1	Sulfotransferase 4A1 OS=Rattus norvegicus OX=10116 GN=Sult4a1 PE=1 SV=1
17.0939	17.719	17.0878	17.5743	17.4463	17.7653	17.3131	12.3477	13.3921	13.144	17.2804	7	21753	7	362.58	Q66HA6	ARL8B_RAT	Arl8b	ADP-ribosylation factor-like protein 8B OS=Rattus norvegicus OX=10116 GN=Arl8b PE=2 SV=1
19.7108	18.7201	18.9912	19.7157	19.8433	19.3337	19.3494	18.5043	18.8909	18.7829	18.8126	17	51018	22	1470.14	P50399;Q6P797	GDIB_RAT	Gdi2	Rab GDP dissociation inhibitor beta OS=Rattus norvegicus OX=10116 GN=Gdi2 PE=1 SV=2
19.3679	19.1969	18.8641	19.0374	19.1626	18.8464	18.7831	18.7209	18.9036	18.5776	18.9431	4	7459	4	263.97	Q549B3;Q9WUC4	ATOX1_RAT	Atox1	Copper transport protein ATOX1 OS=Rattus norvegicus OX=10116 GN=Atox1 PE=1 SV=1
16.8327	15.305	17.0423	17.1161	16.5953	17.0781	16.0191	15.2435	16.1965	16.4765	16.3825	4	29384	4	339.42	B0BMW1;Q9JK72	CCS_RAT	Ccs	Copper chaperone for superoxide dismutase OS=Rattus norvegicus OX=10116 GN=Ccs PE=1 SV=1
19.201	19.3213	19.2281	19.0991	19.3965	19.2729	19.1859	18.4221	18.7524	18.4364	18.5495	7	30154	7	492.22	P33443;P49242	RS3A_RAT	RPS3A	40S ribosomal protein S3a OS=Rattus norvegicus OX=10116 GN=Rps3a PE=1 SV=2
17.8255	19.6567	20.0446	20.1959	20.3637	20.1079	20.416	19.9485	19.9446	19.9918	19.9852	7	31320	7	419.33	O35658	C1QBP_RAT;C1QBP_MOUSE	C1qbp	Complement component 1 Q subcomponent-binding protein, mitochondrial OS=Rattus norvegicus OX=10116 GN=C1qbp PE=1 SV=2
18.9566	18.3033	18.6294	19.2794	19.1041	18.9798	18.6967	18.276	18.68	18.9924	19.2277	11	41043	15	1210.1	P04897;Q63210	GNAI2_RAT;GNAI2_HUMAN;GNA12_RAT	Gna12;Gnai2	Guanine nucleotide-binding protein G(i) subunit alpha-2 OS=Rattus norvegicus OX=10116 GN=Gnai2 PE=1 SV=3
17.1985	17.5856	17.732	17.6631	17.2932	17.7021	16.8854	17.5278	17.6353	17.7963	17.4911	4	85920	4	224.56	Q9Z272	GIT1_RAT	Git1	ARF GTPase-activating protein GIT1 OS=Rattus norvegicus OX=10116 GN=Git1 PE=1 SV=1
16.7654	17.4363	17.6008	17.9476	17.9413	17.6687	17.8538	19.2947	19.1963	18.8164	19.3578	1	48456	1	49.38	Q91V33	KHDR1_RAT	Khdrbs1	KH domain-containing, RNA-binding, signal transduction-associated protein 1 OS=Rattus norvegicus OX=10116 GN=Khdrbs1 PE=1 SV=1
14.3619	15.129	14.9179	14.1764	14.1326	14.2819	14.1007	12.6641	13.0213	12.6745	14.1915	1	53757	5	311.92	P31000	VIME_RAT	Vim	Vimentin OS=Rattus norvegicus OX=10116 GN=Vim PE=1 SV=2
19.9766	19.6096	19.8457	20.2354	20.2863	19.9399	19.822	19.8537	19.6599	19.9872	19.8711	7	38048	11	919.86	P54313;Q71SU9	GBB2_RAT	Gnb2	Guanine nucleotide-binding protein G(I)/G(S)/G(T) subunit beta-2 OS=Rattus norvegicus OX=10116 GN=Gnb2 PE=1 SV=4
11.1697	12.0548	11.9602	13.8313	13.521	13.1777	13.7224	13.1596	13.9584	13.7047	13.992	1	10862	1	20.37	O88945;P63083;P82540	S10A5_RAT	S100a5	Protein S100-A5 OS=Rattus norvegicus OX=10116 GN=S100a5 PE=1 SV=1
16.4629	16.8108	16.8373	16.7729	16.4117	16.4725	16.41	16.9556	16.9972	16.8368	17.0306	1	45085	1	35.4	Q53E76	GTDC1_RAT	Gtdc1	Glycosyltransferase-like domain-containing protein 1 OS=Rattus norvegicus OX=10116 GN=Gtdc1 PE=2 SV=1
19.2395	19.2617	19.4424	19.6308	19.7041	19.4991	19.6394	19.1766	19.2193	19.4816	19.4237	28	141535	29	1670.32	Q04462;Q6MG65	SYVC_RAT	Vars	Valine--tRNA ligase OS=Rattus norvegicus OX=10116 GN=Vars PE=2 SV=2
15.3443	15.2622	15.81	15.5384	15.4847	15.4304	15.5551	15.0459	15.6162	14.9029	14.53	1	47846	1	24.15	Q9R0D6	TCO2_RAT	Tcn2	Transcobalamin-2 OS=Rattus norvegicus OX=10116 GN=Tcn2 PE=2 SV=1
17.1044	17.2807	17.2137	16.9616	16.7708	16.878	16.9229	17.3084	17.3311	17.2539	17.7759	8	67477	9	609.09	Q3KR86	MIC60_RAT	Immt	MICOS complex subunit Mic60 (Fragment) OS=Rattus norvegicus OX=10116 GN=Immt PE=1 SV=1
17.9098	17.8202	17.6646	18.2558	18.4908	18.1275	18.4728	16.9065	17.8274	17.7636	18.3302	6	37087	6	250.25	O35783	CALU_RAT	Calu	Calumenin OS=Rattus norvegicus OX=10116 GN=Calu PE=1 SV=1
17.57	22.5649	16.92	14.8204	16.0895	14.4436	16.4257	17.1323	15.4235	16.5064	14.3117	6	56699	12	942.37	Q6IFW6	K1C10_RAT	Krt10	Keratin, type I cytoskeletal 10 OS=Rattus norvegicus OX=10116 GN=Krt10 PE=3 SV=1
16.4209	15.9676	16.2809	17.1611	17.5277	16.7955	16.9361	15.9579	16.0681	16.4457	16.1774	4	36038	4	206.26	Q5XFW8	SEC13_RAT	Sec13	Protein SEC13 homolog OS=Rattus norvegicus OX=10116 GN=Sec13 PE=1 SV=1
16.9409	16.7775	16.9304	16.8239	16.9472	16.7771	16.8606	16.8438	16.1843	16.8895	16.6465	2	12660	2	132.51	O08552;O70364;P46966;P46968;P61805;Q96GB7	DAD1_RAT	DAD1	Dolichyl-diphosphooligosaccharide--protein glycosyltransferase subunit DAD1 OS=Rattus norvegicus OX=10116 GN=Dad1 PE=3 SV=3
18.0002	17.8543	18.4932	18.8754	18.485	18.5203	18.1961	18.7892	18.1347	18.3746	17.8796	13	97576	18	1007.14	P21575	DYN1_RAT	Dnm1	Dynamin-1 OS=Rattus norvegicus OX=10116 GN=Dnm1 PE=1 SV=2
8.0422	6.94767	6.20409	11.467	13.2194	11.4372	10.0939	10.6555	9.91278	8.68826	7.88967	1	49006	1	29.87	A1L1L3	PTN20_RAT	Ptpn20	Tyrosine-protein phosphatase non-receptor type 20 OS=Rattus norvegicus OX=10116 GN=Ptpn20 PE=1 SV=1
16.0917	16.0914	15.6144	15.904	15.9366	16.1299	16.0709	14.0946	15.0854	15.2801	14.476	3	72559	3	105.56	Q62843;Q62991	SCFD1_RAT	Scfd1	Sec1 family domain-containing protein 1 OS=Rattus norvegicus OX=10116 GN=Scfd1 PE=1 SV=1
16.9273	17.1465	17.3746	17.3422	17.4807	17.2878	17.3985	16.617	17.1983	17.4056	17.2492	6	33716	6	275.88	P46844	BIEA_RAT	Blvra	Biliverdin reductase A OS=Rattus norvegicus OX=10116 GN=Blvra PE=1 SV=1
15.2548	16.1504	15.4406	16.022	15.7221	16.044	15.0418	15.6894	16.4244	15.7566	16.3083	1	40851	1	104.59	Q6AY53	DHYS_RAT	Dhps	Deoxyhypusine synthase OS=Rattus norvegicus OX=10116 GN=Dhps PE=2 SV=1
19.3669	19.8327	20.2102	20.2384	20.1447	20.0966	20.2764	20.1929	20.2587	20.3338	20.4406	10	37512	12	708.75	A7VJC1;A7VJC2;A7VJC3;A7VJC4	ROA2_RAT	Hnrnpa2b1	Heterogeneous nuclear ribonucleoproteins A2/B1 OS=Rattus norvegicus OX=10116 GN=Hnrnpa2b1 PE=1 SV=1
14.4628	14.3921	14.5201	15.0045	14.7164	14.7674	14.7828	14.3703	14.6575	14.8204	14.8592	3	59365	3	118.49	F1LTR1	WDR26_RAT	Wdr26	WD repeat-containing protein 26 OS=Rattus norvegicus OX=10116 GN=Wdr26 PE=3 SV=2
14.1608	13.8345	13.2833	13.5921	14.0732	13.615	13.7405	12.698	13.1915	11.8916	13.2613	1	29500	1	20.4	B2RZ83;Q9QYG8	UCK2_RAT	Uck2	Uridine-cytidine kinase 2 OS=Rattus norvegicus OX=10116 GN=Uck2 PE=2 SV=2
16.278	15.4178	15.538	16.3009	16.0293	15.8551	15.9741	15.2932	15.8497	15.3442	15.6647	3	13362	3	200.13	P50408	VATF_RAT	Atp6v1f	V-type proton ATPase subunit F OS=Rattus norvegicus OX=10116 GN=Atp6v1f PE=1 SV=1
17.3457	17.5835	17.2303	17.5848	17.6527	17.5211	17.6136	14.5616	13.2589	13.2995	16.9603	3	47057	3	296.31	P07174	TNR16_RAT	Ngfr	Tumor necrosis factor receptor superfamily member 16 OS=Rattus norvegicus OX=10116 GN=Ngfr PE=1 SV=1
10.7727	13.8507	10.5147	13.1087	13.3404	13.1486	12.4154	8.6347	9.81729	10.3557	9.56238	1	43975	1	44.12	P0C0A2	VPS36_RAT	Vps36	Vacuolar protein-sorting-associated protein 36 OS=Rattus norvegicus OX=10116 GN=Vps36 PE=1 SV=1
18.1628	17.5546	18.3995	18.5726	17.9436	18.341	17.6343	17.806	17.8934	18.2728	18.9109	6	110716	6	386.18	Q5U2Y1;Q80SX4	GTF2I_RAT	Gtf2i	General transcription factor II-I OS=Rattus norvegicus OX=10116 GN=Gtf2i PE=1 SV=2
16.7449	16.8242	16.7029	17.4977	17.7509	17.3889	17.8171	16.6803	17.0534	17.0583	17.4517	2	19824	6	342.36	Q64122	ML12B_HUMAN;MYL9_RAT	Myl9	Myosin regulatory light chain 12B OS=Homo sapiens OX=9606 GN=MYL12B PE=1 SV=2
16.2175	16.2096	16.9228	16.9419	16.0654	16.516	16.11	17.1281	16.6596	16.944	17.3361	5	133804	5	247.74	O35836;P47245	NRDC_RAT;NRDC_HUMAN	Nrd1	Nardilysin OS=Rattus norvegicus OX=10116 GN=Nrdc PE=1 SV=1
14.649	14.2825	13.9275	15.0075	14.9606	14.7545	14.2893	14.6356	13.7384	13.8481	14.5516	3	59517	3	150.9	P11915;Q63383;Q642G0	NLTP_RAT	Scp2	Non-specific lipid-transfer protein OS=Rattus norvegicus OX=10116 GN=Scp2 PE=1 SV=3
12.5927	12.4476	11.8425	12.5107	12.149	12.3925	13.3689	14.3626	14.7233	13.9913	14.8453	1	9843	1	72.31	Q7TQ16	QCR8_RAT	Uqcrq	Cytochrome b-c1 complex subunit 8 OS=Rattus norvegicus OX=10116 GN=Uqcrq PE=3 SV=1
14.3265	14.2767	14.7021	14.6787	14.8238	14.7813	15.0479	14.1705	14.9578	14.9919	14.9238	3	88084	3	143.05	Q8K3Y6	ZCCHV_RAT	Zc3hav1	Zinc finger CCCH-type antiviral protein 1 OS=Rattus norvegicus OX=10116 GN=Zc3hav1 PE=1 SV=1
16.6582	16.8513	16.6496	16.7056	16.4278	16.8161	16.8889	16.493	16.7565	16.5884	17.0115	3	41047	4	209.86	Q6AYE2	SHLB1_RAT	Sh3glb1	Endophilin-B1 OS=Rattus norvegicus OX=10116 GN=Sh3glb1 PE=2 SV=1
17.8388	17.8956	18.2708	17.9407	18.1507	18.2439	17.9487	17.7364	17.8148	17.7951	17.9388	8	48701	8	456.41	P04182;Q6LDF6;Q6LDF7	OAT_RAT	Oat	Ornithine aminotransferase, mitochondrial OS=Rattus norvegicus OX=10116 GN=Oat PE=1 SV=1
11.8661	11.5384	11.6058	11.6547	12.2571	12.0892	10.5871	11.9776	11.192	14.5037	15.8893	1	35555	1	41.61	Q9QYU2	EFTS_RAT	Tsfm	Elongation factor Ts, mitochondrial OS=Rattus norvegicus OX=10116 GN=Tsfm PE=2 SV=1
16.9155	16.5834	16.8462	17.1079	17.196	17.1063	16.9156	16.6674	16.5005	16.595	16.5686	6	52384	8	304.6	Q6AXV4	SAM50_RAT	Samm50	Sorting and assembly machinery component 50 homolog OS=Rattus norvegicus OX=10116 GN=Samm50 PE=1 SV=1
17.8262	17.7874	18.1966	18.3527	18.4622	18.3285	18.3927	18.298	18.2353	18.4264	18.2886	8	64576	8	420.71	Q6AYK8	EIF3D_RAT	Eif3d	Eukaryotic translation initiation factor 3 subunit D OS=Rattus norvegicus OX=10116 GN=Eif3d PE=1 SV=1
14.8451	14.4827	14.5008	14.8911	14.8442	15.0565	14.6852	14.1519	14.6153	14.2541	13.6046	2	27735	2	52.41	Q64471;Q91X50	GSTT1_RAT;GSTT1_MOUSE	Gstt1	Glutathione S-transferase theta-1 OS=Rattus norvegicus OX=10116 GN=Gstt1 PE=1 SV=2
14.7281	14.3041	14.8712	14.8046	14.8914	14.2134	14.7569	12.0062	10.3529	11.0883	14.0982	2	46536	2	68.61	B0BNL6	ARRD1_RAT	Arrdc1	Arrestin domain-containing protein 1 OS=Rattus norvegicus OX=10116 GN=Arrdc1 PE=1 SV=1
15.3643	15.5102	15.5304	15.3746	15.526	15.2744	15.4383	15.0079	15.3482	15.324	15.705	6	116787	6	221.15	P56558	OGT1_RAT	Ogt	UDP-N-acetylglucosamine--peptide N-acetylglucosaminyltransferase 110 kDa subunit OS=Rattus norvegicus OX=10116 GN=Ogt PE=1 SV=1
16.6915	16.854	16.2261	17.0981	17.1197	17.0426	17.0782	16.1416	16.7382	16.7422	16.8981	3	22418	3	264.38	P61023;Q62877	CHP1_RAT	Chp1	Calcineurin B homologous protein 1 OS=Rattus norvegicus OX=10116 GN=Chp1 PE=1 SV=2
14.4713	14.5045	14.3838	15.3389	15.3631	14.9338	15.2953	14.4533	14.4028	14.6228	14.4089	2	107495	2	83.52	A1A5S1	PRP6_RAT	Prpf6	Pre-mRNA-processing factor 6 OS=Rattus norvegicus OX=10116 GN=Prpf6 PE=1 SV=1
17.5152	17.4093	18.0207	18.193	17.4875	18.3132	17.4904	17.3834	17.9374	18.3044	18.2655	6	43296	6	356.09	P09456	KAP0_RAT	Prkar1a	cAMP-dependent protein kinase type I-alpha regulatory subunit OS=Rattus norvegicus OX=10116 GN=Prkar1a PE=1 SV=2
18.138	18.8398	18.3857	18.4898	18.4512	18.9873	18.2064	16.9951	17.0421	16.9515	17.3904	5	25126	5	257.66	Q9JK00	SCN3B_RAT	Scn3b	Sodium channel subunit beta-3 OS=Rattus norvegicus OX=10116 GN=Scn3b PE=1 SV=1
15.4067	15.7566	15.8343	16.063	16.0038	15.5655	16.0166	15.8985	15.8083	15.6181	15.7167	4	24245	4	172.47	P39030;P41051;P61314;Q96C44;Q9H2E5	RL15_RAT	RPL15	60S ribosomal protein L15 OS=Rattus norvegicus OX=10116 GN=Rpl15 PE=1 SV=2
22.4267	22.7173	22.4837	23.0818	22.7651	22.7127	22.8533	22.6833	22.7373	22.746	23.1724	24	56330	25	2345.39	P04177	TY3H_RAT	Th	Tyrosine 3-monooxygenase OS=Rattus norvegicus OX=10116 GN=Th PE=1 SV=3
16.3363	16.4846	16.2325	16.5899	16.5052	16.2761	16.4397	13.1121	10.5417	14.3685	15.0125	1	33486	1	42.31	B1WBP0;Q8CFG1	MPPD2_RAT	Mpped2	Metallophosphoesterase MPPED2 OS=Rattus norvegicus OX=10116 GN=Mpped2 PE=1 SV=1
18.9944	18.8993	19.1639	19.1705	19.2465	19.1585	19.1354	18.8817	18.9061	18.967	19.0433	5	23035	5	381.18	P24050	RS5_RAT	Rps5	40S ribosomal protein S5 OS=Rattus norvegicus OX=10116 GN=Rps5 PE=1 SV=3
15.2725	15.6093	14.9631	16.1527	15.9277	15.5519	15.9174	14.8011	15.2946	14.769	15.3136	2	21681	2	115.01	P00375;P70693;Q61485;Q61487;Q61579	DYR_RAT;DYR2_HUMAN;DYR_MOUSE	Dhfr	Dihydrofolate reductase OS=Rattus norvegicus OX=10116 GN=Dhfr PE=1 SV=3
15.9606	16.3526	16.2837	16.2936	16.2301	16.4151	16.0836	15.8591	16.0706	16.0299	16.3033	1	31715	4	145.97	P53812;Q6P7S3	PIPNB_RAT	Pitpnb	Phosphatidylinositol transfer protein beta isoform OS=Rattus norvegicus OX=10116 GN=Pitpnb PE=1 SV=2
15.5246	15.2324	15.649	15.0017	14.569	14.9904	15.5971	15.4002	16.1023	16.5013	16.9101	1	23311	1	35.04	Q6AYM4	DPCD_RAT	Dpcd	Protein DPCD OS=Rattus norvegicus OX=10116 GN=Dpcd PE=2 SV=2
17.6572	16.8637	17.6785	17.3159	17.1436	17.4849	16.7781	17.6401	17.5234	17.6654	17.6256	2	37701	16	1137.71	O09186;O09189;P37139;P63088;Q64679	PP1G_RAT	Ppp1cc	Serine/threonine-protein phosphatase PP1-gamma catalytic subunit OS=Rattus norvegicus OX=10116 GN=Ppp1cc PE=1 SV=1
19.2228	18.4294	19.2442	18.8815	18.7092	19.0506	18.3437	19.2057	19.089	19.231	19.1913	1	38229	15	1119.42	A6NNR3;B2R908;P08129;P20653;P22802;P62136;Q07161	PP1A_HUMAN	PPP1CA	Serine/threonine-protein phosphatase PP1-alpha catalytic subunit OS=Homo sapiens OX=9606 GN=PPP1CA PE=1 SV=1
16.3817	16.0387	16.2465	16.4316	16.3723	16.3057	16.2443	16.3406	16.3242	15.9017	16.4177	8	80944	8	363.08	P42676;Q6GQQ4	NEUL_RAT;NEUL_RABIT	Nln	Neurolysin, mitochondrial OS=Rattus norvegicus OX=10116 GN=Nln PE=1 SV=1
17.9891	18.2618	18.5378	18.4422	18.5296	18.4173	18.2816	18.0303	17.9739	17.9642	17.9745	5	96274	7	440.69	Q9JIL3	ILF3_RAT	Ilf3	Interleukin enhancer-binding factor 3 OS=Rattus norvegicus OX=10116 GN=Ilf3 PE=1 SV=2
14.6364	15.7019	15.8672	16.1724	16.1591	15.9583	15.9308	15.72	15.818	15.1691	15.6363	5	86540	5	239.98	Q3B8Q1	DDX21_RAT	Ddx21	Nucleolar RNA helicase 2 OS=Rattus norvegicus OX=10116 GN=Ddx21 PE=2 SV=1
16.4529	15.8847	16.0505	16.4408	16.2486	16.1753	16.1065	15.7214	15.5713	15.6843	15.3923	1	24678	3	217.85	P05714;Q6P6U4	RAB4A_RAT	Rab4a	Ras-related protein Rab-4A OS=Rattus norvegicus OX=10116 GN=Rab4a PE=1 SV=3
18.1793	18.2764	19.4054	19.1804	18.7903	19.4152	19.0605	19.4828	19.5468	19.5712	19.4602	3	18211	3	126.38	Q923V8	SEP15_RAT	Selenof	Selenoprotein F OS=Rattus norvegicus OX=10116 GN=Selenof PE=1 SV=3
17.3135	17.5145	17.2015	17.3241	17.4443	17.1951	17.4025	16.8153	17.0465	17.1758	17.326	7	74466	9	455.22	Q99PF5	FUBP2_RAT	Khsrp	Far upstream element-binding protein 2 OS=Rattus norvegicus OX=10116 GN=Khsrp PE=1 SV=1
14.8608	15.1284	15.3034	15.5906	15.5584	15.3816	15.5111	15.4477	15.27	15.3018	15.3877	3	47936	3	87.73	Q499N3	WDR18_RAT	Wdr18	WD repeat-containing protein 18 OS=Rattus norvegicus OX=10116 GN=Wdr18 PE=2 SV=1
17.9661	17.7122	17.7376	17.9502	18.0259	17.7255	17.7026	16.5542	17.0205	17.1534	16.8138	7	31024	7	443.72	Q497B0	NIT2_RAT	Nit2	Omega-amidase NIT2 OS=Rattus norvegicus OX=10116 GN=Nit2 PE=1 SV=1
15.8041	15.9677	15.2774	15.4312	15.2964	16.258	14.8965	14.1667	14.0534	13.8815	13.9557	2	59691	3	117.89	Q4KLZ6	TKFC_RAT	Tkfc	Triokinase/FMN cyclase OS=Rattus norvegicus OX=10116 GN=Tkfc PE=1 SV=1
17.9284	17.6434	17.2782	17.6432	17.7194	17.6729	16.9706	16.2269	16.3289	15.4912	16.6249	3	34540	3	185	Q9WVK7	HCDH_RAT	Hadh	Hydroxyacyl-coenzyme A dehydrogenase, mitochondrial OS=Rattus norvegicus OX=10116 GN=Hadh PE=2 SV=1
18.4994	18.5856	19.3849	19.4218	19.2305	19.1443	19.2346	19.131	19.0494	19.2881	19.0859	14	91253	15	846.66	Q4G061	EIF3B_RAT	Eif3b	Eukaryotic translation initiation factor 3 subunit B OS=Rattus norvegicus OX=10116 GN=Eif3b PE=1 SV=1
18.7642	18.5097	18.8345	18.9579	18.5596	18.8841	18.2994	18.673	18.7233	18.9729	19.0421	7	51391	8	405.04	P56574;Q6DGF1	IDHP_RAT	Idh2	Isocitrate dehydrogenase [NADP], mitochondrial OS=Rattus norvegicus OX=10116 GN=Idh2 PE=1 SV=2
14.4224	14.5534	13.7739	14.5577	15.0731	14.6683	14.0335	12.4616	11.9409	10.1204	14.6981	1	29591	1	23.57	Q6MG14	NRM_RAT	Nrm	Nurim OS=Rattus norvegicus OX=10116 GN=Nrm PE=3 SV=1
15.225	15.5196	14.7266	15.6662	16.0928	15.2274	16.0972	14.7703	15.4336	15.7464	15.3473	1	50418	1	21.65	P11960	ODBA_RAT	Bckdha	2-oxoisovalerate dehydrogenase subunit alpha, mitochondrial (Fragment) OS=Rattus norvegicus OX=10116 GN=Bckdha PE=1 SV=1
18.3512	18.3924	18.4685	18.5989	18.6287	18.4339	18.3647	18.1939	17.8426	18.1883	18.385	3	49442	10	606.16	A1L1J1;Q8VHV7	HNRH1_RAT	Hnrnph1	Heterogeneous nuclear ribonucleoprotein H OS=Rattus norvegicus OX=10116 GN=Hnrnph1 PE=1 SV=2
15.0375	14.6951	14.6343	15.1934	15.4577	14.8754	14.8934	12.5173	10.2233	12.1206	14.9874	1	45666	1	52.32	Q6AYT7	ABD12_RAT	Abhd12	Monoacylglycerol lipase ABHD12 OS=Rattus norvegicus OX=10116 GN=Abhd12 PE=2 SV=1
18.9933	18.4815	18.5732	18.8103	18.367	18.9317	18.7229	18.7404	19.1508	19.3473	19.2725	1	16114	1	87.49	Q32WR5	BL1S2_RAT	Bloc1s2	Biogenesis of lysosome-related organelles complex-1 subunit 2 OS=Rattus norvegicus OX=10116 GN=Bloc1s2 PE=2 SV=1
15.0854	15.357	15.0367	15.2575	15.4465	14.7925	15.1488	14.5271	14.8503	14.5421	15.0729	1	34650	1	36.54	Q5I0L4	NUBP1_RAT	Nubp1	Cytosolic Fe-S cluster assembly factor NUBP1 OS=Rattus norvegicus OX=10116 GN=Nubp1 PE=1 SV=1
16.096	15.5591	16.1859	16.52	16.6914	16.1196	16.5935	16.036	16.1287	16.0902	16.3696	3	17834	3	176.92	Q5M823	NUDC2_RAT	Nudcd2	NudC domain-containing protein 2 OS=Rattus norvegicus OX=10116 GN=Nudcd2 PE=2 SV=1
16.8259	16.1241	17.3413	17.386	16.1902	18.0761	16.9623	16.0392	16.1424	16.105	17.9657	4	41095	4	181.64	Q8VBU2;Q8VBW2;Q8VI00;Q8VI01	NDRG2_RAT	Ndrg2	Protein NDRG2 OS=Rattus norvegicus OX=10116 GN=Ndrg2 PE=1 SV=1
19.9678	20.1785	20.2657	20.2904	20.5907	20.2145	20.5078	20.0964	20.0676	20.3929	20.1126	16	51074	22	1628.78	P50398;Q499U0;Q9R274	GDIA_RAT	Gdi1	Rab GDP dissociation inhibitor alpha OS=Rattus norvegicus OX=10116 GN=Gdi1 PE=1 SV=1
15.3801	15.141	15.578	15.0742	14.841	14.8087	15.2007	15.6603	15.5536	15.3928	15.2942	3	78724	3	105.01	P09215;Q6DG48;Q9JK29;Q9JL03	KPCD_RAT	Prkcd	Protein kinase C delta type OS=Rattus norvegicus OX=10116 GN=Prkcd PE=1 SV=1
18.7856	18.8658	19.1027	19.3125	19.472	19.3062	19.2663	18.5692	18.5773	18.9058	18.9444	22	130436	23	1311.36	P52873;Q5RKM0;Q64555	PYC_RAT	Pc	Pyruvate carboxylase, mitochondrial OS=Rattus norvegicus OX=10116 GN=Pc PE=1 SV=2
17.0392	16.9674	16.7765	16.8857	16.9598	16.7174	16.7251	16.7144	16.5642	16.2034	16.0896	3	22718	3	237.05	Q6DGG1	ABHEB_RAT	Abhd14b	Protein ABHD14B OS=Rattus norvegicus OX=10116 GN=Abhd14b PE=2 SV=1
8.66728	8.76643	8.72848	8.88239	8.35858	8.30358	8.77763	10.1449	8.58409	8.88605	9.33962	1	27376	5	203	P56536	KIF5C_RAT	Kif5c	Kinesin heavy chain isoform 5C (Fragment) OS=Rattus norvegicus OX=10116 GN=Kif5c PE=1 SV=2
18.1966	18.1392	18.3291	18.145	18.5434	18.3833	18.2611	16.7353	17.4994	17.7129	18.2147	7	41829	8	405.52	O88656	ARC1B_RAT	Arpc1b	Actin-related protein 2/3 complex subunit 1B OS=Rattus norvegicus OX=10116 GN=Arpc1b PE=1 SV=3
14.242	14.3101	14.2385	14.4398	14.3565	14.021	14.1547	13.989	13.8636	13.7787	13.8459	1	19659	1	28.7	P13589	PACA_RAT	Adcyap1	Pituitary adenylate cyclase-activating polypeptide OS=Rattus norvegicus OX=10116 GN=Adcyap1 PE=1 SV=2
21.1274	21.3501	21.4874	21.1669	21.1114	21.0851	21.1205	21.2991	21.3553	21.3713	21.3259	63	270675	66	5327.74	P15205;Q62958;Q9ER21;Q9QW92	MAP1B_RAT	Map1b	Microtubule-associated protein 1B OS=Rattus norvegicus OX=10116 GN=Map1b PE=1 SV=3
13.8843	14.3886	13.831	15.1269	15.1999	14.0917	14.4137	13.5899	13.9876	13.5048	13.8125	2	24315	5	313.19	P52925;Q5FVP0	HMGB2_RAT	Hmgb2	High mobility group protein B2 OS=Rattus norvegicus OX=10116 GN=Hmgb2 PE=2 SV=2
15.5898	14.8347	14.1705	15.9862	15.6051	15.2714	16.0276	15.1992	15.033	15.0035	15.1786	1	23336	1	65.71	Q9EPJ3	RT26_RAT	Mrps26	28S ribosomal protein S26, mitochondrial OS=Rattus norvegicus OX=10116 GN=Mrps26 PE=1 SV=1
17.382	18.0963	17.462	17.5249	17.5311	17.3521	17.532	16.8024	17.1123	17.1767	17.1948	1	24296	1	49.75	Q5XIM5	CDV3_RAT	Cdv3	Protein CDV3 homolog OS=Rattus norvegicus OX=10116 GN=Cdv3 PE=1 SV=1
13.2219	13.4822	13.2722	13.9147	13.8119	13.9715	13.5957	13.8345	13.7027	13.794	13.7466	3	59374	3	108.31	Q6GMN2;Q923H3	BAIP2_RAT	Baiap2	Brain-specific angiogenesis inhibitor 1-associated protein 2 OS=Rattus norvegicus OX=10116 GN=Baiap2 PE=1 SV=1
17.0526	17.5333	17.9125	18.1657	18.4791	18.1677	18.2782	17.6669	17.767	18.1711	17.5998	4	16036	4	257.75	B0BNA5	COTL1_RAT	Cotl1	Coactosin-like protein OS=Rattus norvegicus OX=10116 GN=Cotl1 PE=1 SV=1
14.7644	15.0514	14.8417	14.6677	14.921	14.6772	14.7822	14.8409	15.3493	15.2769	15.0134	5	79556	5	196.61	P36370	TAP1_RAT	Tap1	Antigen peptide transporter 1 OS=Rattus norvegicus OX=10116 GN=Tap1 PE=1 SV=2
17.285	17.2682	17.6247	17.4776	17.4742	17.3937	17.3395	17.0765	17.3875	17.3829	17.1819	5	34372	5	168.41	Q5EB81	NB5R1_RAT	Cyb5r1	NADH-cytochrome b5 reductase 1 OS=Rattus norvegicus OX=10116 GN=Cyb5r1 PE=2 SV=1
13.9402	13.5132	13.334	13.88	14.1131	14.103	14.2919	13.1456	13.1996	12.9911	11.0865	1	53134	1	27.13	Q6AYS6	SNX17_RAT	Snx17	Sorting nexin-17 OS=Rattus norvegicus OX=10116 GN=Snx17 PE=1 SV=1
16.8366	16.9925	17.0217	17.0647	17.1279	17.0128	16.9904	17.168	17.2661	17.2324	17.1974	6	109588	6	353.07	Q3TI26;Q3TKF2;Q3UZT9;Q61489;Q99KS7;Q9DBR1	XRN2_MOUSE;XRN2_CHICK;XRN2_HUMAN;XRN2_PONAB;XRN2_CAEBR	Xrn2	5'-3' exoribonuclease 2 OS=Mus musculus OX=10090 GN=Xrn2 PE=1 SV=1
18.3069	18.3348	18.0749	18.5736	18.3941	18.2034	18.3272	18.645	18.5893	18.4436	18.8541	11	44235	11	638.33	Q6AYH5	DCTN2_RAT	Dctn2	Dynactin subunit 2 OS=Rattus norvegicus OX=10116 GN=Dctn2 PE=1 SV=1
16.2778	15.7214	16.5498	16.9045	17.0072	15.957	16.1086	16.4588	16.4934	16.8312	16.4537	3	35821	3	188.96	Q64620;Q6AZ47	PPP6_RAT	Ppp6c	Serine/threonine-protein phosphatase 6 catalytic subunit OS=Rattus norvegicus OX=10116 GN=Ppp6c PE=2 SV=2
12.7855	13.7756	13.4186	14.004	14.1361	14.0747	13.8261	14.1376	13.7983	13.6556	13.7732	1	84089	1	49.4	Q07803;Q5U347	EFGM_RAT	Gfm1	Elongation factor G, mitochondrial OS=Rattus norvegicus OX=10116 GN=Gfm1 PE=1 SV=2
21.0038	20.4694	20.6697	20.6834	20.6863	20.7097	20.7412	20.3397	20.5077	20.6642	20.5502	20	68342	20	1656.58	P50137	TKT_RAT	Tkt	Transketolase OS=Rattus norvegicus OX=10116 GN=Tkt PE=1 SV=1
12.9799	15.6449	15.9878	17.3176	17.6485	16.7135	17.3849	16.3742	17.0621	16.2551	17.3533	2	5023	2	113.82	P13472;P63312	TYB10_RAT	TMSB10	Thymosin beta-10 OS=Rattus norvegicus OX=10116 GN=Tmsb10 PE=1 SV=2
19.3262	18.9299	21.434	21.3196	19.9904	21.0087	20.3748	21.2194	20.1376	20.7852	20.0007	21	60835	21	1721.31	P28480	TCPA_RAT	Tcp1	T-complex protein 1 subunit alpha OS=Rattus norvegicus OX=10116 GN=Tcp1 PE=1 SV=1
16.6823	16.7809	17.9131	18.1939	17.8114	18.1664	17.8319	17.7176	18.3927	18.2608	19.0489	4	21750	4	230.24	Q9EPX0	HSPB8_RAT	Hspb8	Heat shock protein beta-8 OS=Rattus norvegicus OX=10116 GN=Hspb8 PE=1 SV=1
17.4026	16.6792	18.3282	18.9924	16.9611	19.2087	18.2361	18.6683	17.6648	18.2508	19.11	3	39468	3	251.71	P70566	TMOD2_RAT	Tmod2	Tropomodulin-2 OS=Rattus norvegicus OX=10116 GN=Tmod2 PE=1 SV=1
18.918	18.9054	18.9572	19.1634	19.2128	18.8163	18.6978	19.204	18.9558	18.8619	18.9097	5	60670	7	490.41	P08413;P11275;P15791;P97915;P97916;Q3B7L0;Q63904;Q63905;Q63906;Q63907;Q63908	KCC2D_RAT;KCC2A_RAT;KCC2B_RAT	Camk2a;Camk2b;Camk2d	Calcium/calmodulin-dependent protein kinase type II subunit delta OS=Rattus norvegicus OX=10116 GN=Camk2d PE=1 SV=1
14.4217	15.3976	14.9973	15.2468	15.5281	14.5785	14.7953	14.7904	14.5532	14.4289	13.7675	2	46993	2	107.58	G3V9D0	PGLT1_RAT	Poglut1	Protein O-glucosyltransferase 1 OS=Rattus norvegicus OX=10116 GN=Poglut1 PE=3 SV=1
19.0312	18.5526	21.5927	21.0445	20.1886	20.4652	21.0211	20.8051	20.111	19.9905	19.9291	27	167938	28	1802.1	Q4G017	NISCH_RAT	Nisch	Nischarin OS=Rattus norvegicus OX=10116 GN=Nisch PE=2 SV=2
13.4461	13.7516	13.697	14.2052	13.722	13.6527	13.4723	13.7622	13.3967	13.8516	13.4434	4	623208	5	198.71	D3ZHV2	MACF1_RAT	Macf1	Microtubule-actin cross-linking factor 1 OS=Rattus norvegicus OX=10116 GN=Macf1 PE=1 SV=1
16.3	16.392	16.7196	16.9017	16.6831	16.7847	15.468	16.7562	15.7663	16.754	16.8233	1	79639	1	39.14	Q5XI28	RAVR1_RAT	Raver1	Ribonucleoprotein PTB-binding 1 OS=Rattus norvegicus OX=10116 GN=Raver1 PE=1 SV=1
17.612	17.3582	17.0659	17.3356	17.318	17.1579	17.3142	17.5115	17.5423	17.3193	17.5619	8	54326	9	586.33	P27214	ANX11_BOVIN	ANXA11	Annexin A11 OS=Bos taurus OX=9913 GN=ANXA11 PE=1 SV=1
15.5848	16.9056	16.4919	16.6574	16.4435	16.6223	16.6124	15.3737	15.3198	15.7264	16.5311	1	21935	1	43.21	Q792I0	LIN7C_RAT	Lin7c	Protein lin-7 homolog C OS=Rattus norvegicus OX=10116 GN=Lin7c PE=1 SV=1
16.4139	16.7007	16.1481	16.4293	16.4483	16.4132	16.5191	15.1501	14.9998	15.0961	15.4464	5	71324	5	179.37	A6KP98;P86182	CCD22_RAT	Ccdc22	Coiled-coil domain-containing protein 22 OS=Rattus norvegicus OX=10116 GN=Ccdc22 PE=1 SV=2
17.2945	17.1778	17.8135	17.6453	17.2306	17.9288	17.1288	17.164	17.64	17.4734	17.8726	7	136328	9	487.04	Q5RKK4;Q9Z2Q1	SC31A_RAT	Sec31a	Protein transport protein Sec31A OS=Rattus norvegicus OX=10116 GN=Sec31a PE=1 SV=2
15.9313	15.7069	15.9405	16.3383	16.3868	16.3007	16.2127	15.908	15.9707	15.6861	15.8273	5	54002	5	276.3	Q07647;Q62729	GTR3_RAT	Slc2a3	Solute carrier family 2, facilitated glucose transporter member 3 OS=Rattus norvegicus OX=10116 GN=Slc2a3 PE=1 SV=1
17.0962	16.5233	16.5518	16.8706	17.4423	16.5329	17.0125	14.3993	15.3151	15.9353	15.5364	1	72862	1	62.16	Q3KRC5	DUS3L_RAT	Dus3l	tRNA-dihydrouridine(47) synthase [NAD(P)(+)]-like OS=Rattus norvegicus OX=10116 GN=Dus3l PE=2 SV=1
11.1911	11.9581	11.0039	11.2412	11.4887	11.5888	10.9417	10.5816	10.8859	9.70912	10.5434	1	61739	1	33.65	O88483	PDP1_RAT	Pdp1	[Pyruvate dehydrogenase [acetyl-transferring]]-phosphatase 1, mitochondrial OS=Rattus norvegicus OX=10116 GN=Pdp1 PE=1 SV=1
15.6075	15.3355	15.5821	15.9825	15.791	15.9744	15.5746	15.2369	15.6376	15.2536	15.2796	2	59291	3	120.25	P12816;P20651;P20652;P63329;Q6LDJ7;Q6LDJ8;Q9WUV7;Q9Z1I5	PP2BA_RAT;PP2BB_RAT	Ppp3ca;Ppp3cb	Serine/threonine-protein phosphatase 2B catalytic subunit alpha isoform OS=Rattus norvegicus OX=10116 GN=Ppp3ca PE=1 SV=1
16.2943	16.4293	16.0002	16.548	16.262	16.1875	16.2787	15.892	15.4146	15.489	15.735	2	36583	2	72.4	P37397	CNN3_RAT	Cnn3	Calponin-3 OS=Rattus norvegicus OX=10116 GN=Cnn3 PE=1 SV=1
18.9498	19.0833	18.9398	19.4692	19.7305	19.1967	19.3787	18.9022	18.825	18.9196	19.0636	10	63158	10	668.4	O35814	STIP1_RAT	Stip1	Stress-induced-phosphoprotein 1 OS=Rattus norvegicus OX=10116 GN=Stip1 PE=1 SV=1
20.5594	20.6749	20.6574	20.5181	20.551	20.6742	20.5171	20.2156	20.2836	20.2512	20.2359	20	56857	20	1406	O09045;P50517;P62815	VATB2_RAT	Atp6v1b2	V-type proton ATPase subunit B, brain isoform OS=Rattus norvegicus OX=10116 GN=Atp6v1b2 PE=1 SV=1
13.799	13.7971	13.7397	14.2794	14.4639	14.3042	14.4139	14.131	14.0717	13.2622	14.4461	1	45410	1	27.08	Q6EV70	OFUT1_RAT	Pofut1	GDP-fucose protein O-fucosyltransferase 1 OS=Rattus norvegicus OX=10116 GN=Pofut1 PE=1 SV=1
15.7593	17.7585	17.7347	16.7225	17.5096	17.9234	17.236	15.7788	15.6531	15.6816	16.1359	2	44384	2	172.81	Q6AYL5	SF3B4_RAT	Sf3b4	Splicing factor 3B subunit 4 OS=Rattus norvegicus OX=10116 GN=Sf3b4 PE=2 SV=1
13.0995	11.8554	14.2151	14.562	13.6341	14.1657	13.1315	11.1115	13.1287	14.0434	14.3892	1	37291	1	20.61	Q6AYU1	MO4L1_RAT	Morf4l1	Mortality factor 4-like protein 1 OS=Rattus norvegicus OX=10116 GN=Morf4l1 PE=2 SV=1
15.1216	15.0785	14.2686	15.6238	16.0133	15.5089	15.6688	13.8968	13.023	14.988	14.6566	1	24983	1	42.7	Q810F4	FAM3C_RAT	Fam3c	Protein FAM3C OS=Rattus norvegicus OX=10116 GN=Fam3c PE=2 SV=1
14.6885	14.3937	13.8542	14.3742	14.4063	14.0308	13.6067	12.2123	10.4013	10.7602	10.0283	1	56424	1	29.87	P26051;Q99021	CD44_RAT	Cd44	CD44 antigen OS=Rattus norvegicus OX=10116 GN=Cd44 PE=1 SV=2
17.6024	17.6569	17.3628	17.7574	17.9022	17.6104	17.9111	17.212	17.5409	17.5005	17.6055	5	33118	7	445.43	Q3T1K5	CAZA2_RAT	Capza2	F-actin-capping protein subunit alpha-2 OS=Rattus norvegicus OX=10116 GN=Capza2 PE=1 SV=1
14.0551	15.1209	15.3422	15.0494	15.0316	14.7974	14.9852	14.2372	15.1735	15.1711	15.4044	1	50699	1	22.16	Q7M6Z3	SMYD2_RAT	Smyd2	N-lysine methyltransferase SMYD2 OS=Rattus norvegicus OX=10116 GN=Smyd2 PE=1 SV=1
18.2227	18.105	18.3764	18.4059	18.5698	18.3649	18.3765	17.425	17.8843	18.0003	17.9794	8	33532	8	403.18	Q5I0D1	GLOD4_RAT	Glod4	Glyoxalase domain-containing protein 4 OS=Rattus norvegicus OX=10116 GN=Glod4 PE=1 SV=1
15.7566	15.4312	16.2092	16.9784	14.9432	17.5315	17.3046	17.6119	17.3103	17.6978	17.9205	1	21662	1	80.26	G3V889;Q5M808	HIKES_RAT	Hikeshi	Protein Hikeshi OS=Rattus norvegicus OX=10116 GN=Hikeshi PE=2 SV=2
17.6806	17.6095	18.1563	16.9756	17.1689	18.0128	17.6498	18.7918	18.9998	17.9339	18.7827	4	112384	4	144.95	Q6QI44	NAA25_RAT	Naa25	N-alpha-acetyltransferase 25, NatB auxiliary subunit OS=Rattus norvegicus OX=10116 GN=Naa25 PE=2 SV=1
13.5128	14.5631	14.8521	14.5852	15.0385	14.8854	15.3112	14.4871	14.3048	14.6266	14.4013	1	78179	1	21.91	Q2THW7	ZDHC5_RAT	Zdhhc5	Palmitoyltransferase ZDHHC5 OS=Rattus norvegicus OX=10116 GN=Zdhhc5 PE=1 SV=1
16.1434	15.8486	15.6705	17.3334	16.4845	16.4155	17.2199	16.1582	16.2694	16.9164	17.0056	5	36846	5	301.35	B0BMW7;Q9WVS2	OSGEP_RAT	Osgep	Probable tRNA N6-adenosine threonylcarbamoyltransferase OS=Rattus norvegicus OX=10116 GN=Osgep PE=2 SV=2
17.9885	18.279	18.0901	18.1042	18.0868	18.0113	18.0079	17.8158	17.8221	17.7823	17.7687	3	34156	4	207.11	P32089;Q498T8	TXTP_RAT	Slc25a1	Tricarboxylate transport protein, mitochondrial OS=Rattus norvegicus OX=10116 GN=Slc25a1 PE=1 SV=1
12.4107	12.1893	12.3152	13.2888	13.1274	12.2338	12.7627	12.6683	12.1474	12.0182	12.0389	1	62846	1	33.59	P70555	PTH2R_RAT	Pth2r	Parathyroid hormone 2 receptor OS=Rattus norvegicus OX=10116 GN=Pth2r PE=2 SV=1
17.8031	17.9457	18.0213	18.0972	18.1555	17.9326	17.7908	17.5987	17.6851	17.5662	17.5187	14	59064	14	657.12	Q6P799;Q8CIQ8	SYSC_RAT	Sars	Serine--tRNA ligase, cytoplasmic OS=Rattus norvegicus OX=10116 GN=Sars PE=1 SV=3
17.1901	17.5582	18.2478	17.8382	17.38	18.4106	17.8313	18.0893	17.7942	18.1042	18.4174	6	33897	6	362.97	Q4V7A0	WDR61_RAT	Wdr61	WD repeat-containing protein 61 OS=Rattus norvegicus OX=10116 GN=Wdr61 PE=1 SV=1
17.3931	17.0699	17.6465	17.6866	17.6871	17.2782	18.5964	17.3705	17.2564	17.167	17.4309	6	36491	6	282.01	Q62651	ECH1_RAT	Ech1	Delta(3,5)-Delta(2,4)-dienoyl-CoA isomerase, mitochondrial OS=Rattus norvegicus OX=10116 GN=Ech1 PE=1 SV=2
15.2587	15.0567	14.1119	14.3619	14.2461	14.5992	15.3224	14.6208	15.3973	14.6794	14.8417	1	11263	1	60.88	Q9WVA1	TIM8A_RAT	Timm8a	Mitochondrial import inner membrane translocase subunit Tim8 A OS=Rattus norvegicus OX=10116 GN=Timm8a PE=1 SV=1
18.2926	18.018	18.1862	18.3329	18.1424	17.9719	18.0004	17.8878	17.9461	18.0865	18.0676	4	21013	8	586.66	Q62636;Q6J167	RAP1B_RAT	Rap1b	Ras-related protein Rap-1b OS=Rattus norvegicus OX=10116 GN=Rap1b PE=1 SV=2
15.3248	15.3338	15.0686	15.6763	15.3478	15.2561	15.4728	14.9411	14.6748	14.5428	15.066	4	57579	4	165.2	Q5XHY7	STAM2_RAT	Stam2	Signal transducing adapter molecule 2 OS=Rattus norvegicus OX=10116 GN=Stam2 PE=2 SV=1
20.6611	18.8731	19.4486	20.0202	19.9143	19.6226	19.2672	19.5879	19.2748	19.6233	19.4119	1	48499	3	131.33	P49186;P49187	MK09_RAT;MK10_RAT	Mapk10;Mapk9	Mitogen-activated protein kinase 9 OS=Rattus norvegicus OX=10116 GN=Mapk9 PE=1 SV=1
13.9706	12.9322	13.4666	14.1998	14.0592	13.9671	13.5749	13.5649	14.1804	13.5353	14.3405	6	204297	6	214.49	D4A631;Q7TSU1	BIG2_RAT;BIG1_RAT	Arfgef1;Arfgef2	Brefeldin A-inhibited guanine nucleotide-exchange protein 2 OS=Rattus norvegicus OX=10116 GN=Arfgef2 PE=1 SV=1
17.37	16.7863	17.1146	17.8093	17.5399	17.743	17.444	16.9029	16.734	16.7727	16.5513	4	17178	4	291.38	P62744;P70626;P97626;Q00380	AP2S1_RAT	Ap2s1	AP-2 complex subunit sigma OS=Rattus norvegicus OX=10116 GN=Ap2s1 PE=1 SV=1
10.7835	9.9268	11.3781	12.0679	10.8707	11.057	10.788	13.9186	14.6029	13.8527	14.6898	1	133917	1	45.89	Q91Z79	LIPA3_RAT	Ppfia3	Liprin-alpha-3 OS=Rattus norvegicus OX=10116 GN=Ppfia3 PE=1 SV=2
19.5485	19.6046	19.7702	19.8571	19.8493	19.8876	20.0465	19.6892	19.5451	19.6757	19.725	8	18807	9	533.41	Q7M0E3	DEST_RAT	Dstn	Destrin OS=Rattus norvegicus OX=10116 GN=Dstn PE=1 SV=3
15.5648	15.2478	15.3707	15.6567	15.256	14.8383	14.6388	14.0963	14.421	14.3004	14.6925	2	64228	2	94.43	P97612;Q5BKA3	FAAH1_RAT	Faah	Fatty-acid amide hydrolase 1 OS=Rattus norvegicus OX=10116 GN=Faah PE=1 SV=1
17.1271	17.3533	16.2818	16.7077	16.8317	16.9312	16.7861	16.1144	15.6381	15.7272	15.9562	2	29316	2	107.77	Q5PQJ6	P5CR3_RAT	Pycrl	Pyrroline-5-carboxylate reductase 3 OS=Rattus norvegicus OX=10116 GN=Pycr3 PE=2 SV=1
22.0883	22.4086	22.4875	22.3196	21.8803	22.1638	22.1123	22.597	22.6542	22.4865	22.5702	15	15335	16	1311.09	P55053;P97757	FABP5_RAT	Fabp5	Fatty acid-binding protein 5 OS=Rattus norvegicus OX=10116 GN=Fabp5 PE=1 SV=3
16.5728	16.59	16.3511	16.5282	16.7841	16.2737	16.43	16.1455	15.9097	15.6698	16.066	5	50304	5	332.35	Q62733	LAP2_RAT;LAP2A_HUMAN	Tmpo	Lamina-associated polypeptide 2, isoform beta OS=Rattus norvegicus OX=10116 GN=Tmpo PE=1 SV=3
17.4792	17.0122	17.3588	17.6599	17.5926	17.4212	17.3826	17.4944	17.1112	17.4211	17.1402	3	28738	3	249.65	P28075	PSB5_RAT	Psmb5	Proteasome subunit beta type-5 OS=Rattus norvegicus OX=10116 GN=Psmb5 PE=1 SV=3
20.4725	20.8019	20.5304	20.192	20.3897	20.4649	20.312	19.9906	19.7617	19.8303	19.9405	15	45165	15	845.87	P24268	CATD_RAT	Ctsd	Cathepsin D OS=Rattus norvegicus OX=10116 GN=Ctsd PE=1 SV=1
13.4873	14.3135	14.0062	13.8901	14.0051	14.0348	13.8591	13.6651	13.5141	13.3355	13.7521	1	42924	1	43.5	Q5XIP6;Q9JHW7	FEN1_RAT	Fen1	Flap endonuclease 1 OS=Rattus norvegicus OX=10116 GN=Fen1 PE=2 SV=1
23.852	24.2753	24.1923	24.2494	23.859	24.157	24.0344	24.3898	24.6818	24.6753	24.4467	1	117335	1	54	Q5RKH1	PRP4B_RAT	Prpf4b	Serine/threonine-protein kinase PRP4 homolog OS=Rattus norvegicus OX=10116 GN=Prpf4b PE=1 SV=1
18.9015	18.8028	19.5676	19.4355	19.1555	20.0861	19.1184	19.5364	19.4938	19.4249	19.5967	16	104891	17	1044.15	P18484	AP2A2_RAT	Ap2a2	AP-2 complex subunit alpha-2 OS=Rattus norvegicus OX=10116 GN=Ap2a2 PE=1 SV=3
17.2949	16.8207	17.7767	18.4021	17.8654	17.8299	17.0932	17.9223	18.4543	17.9789	18.3651	6	51745	9	559.36	P20673;Q6AZ85	ARLY_RAT	Asl	Argininosuccinate lyase OS=Rattus norvegicus OX=10116 GN=Asl PE=2 SV=1
14.8779	15.8601	16.0035	15.1078	15.4216	16.1536	15.5592	14.5227	14.6802	14.1606	13.6624	3	51817	3	136.4	A6IM14;Q8K3U8;Q9QVC8	FKBP4_RAT	Fkbp4	Peptidyl-prolyl cis-trans isomerase FKBP4 OS=Rattus norvegicus OX=10116 GN=Fkbp4 PE=1 SV=3
17.4895	17.1496	16.606	17.5089	17.4401	17.1737	17.6815	16.9013	17.2426	17.146	17.2725	4	26169	4	170.34	Q6PCU2	VATE1_RAT	Atp6v1e1	V-type proton ATPase subunit E 1 OS=Rattus norvegicus OX=10116 GN=Atp6v1e1 PE=1 SV=1
19.0809	18.5152	19.0507	19.5038	19.168	19.1292	18.6485	19.4817	18.6307	19.2417	18.8745	4	44041	4	254.71	Q3B7U9	FKBP8_RAT	Fkbp8	Peptidyl-prolyl cis-trans isomerase FKBP8 OS=Rattus norvegicus OX=10116 GN=Fkbp8 PE=2 SV=1
14.8751	14.0919	14.4547	14.5517	14.7109	14.7996	14.3654	14.4253	14.6601	14.0853	14.7126	1	39860	1	21.1	Q3TM79;Q8K1E0;Q99J28;Q9JKP2	STX5_MOUSE	Stx5	Syntaxin-5 OS=Mus musculus OX=10090 GN=Stx5 PE=1 SV=3
18.1897	18.0627	18.6992	19.0949	18.6802	18.7509	18.2993	18.2239	18.9982	18.6884	19.235	8	54483	9	470.89	A9C479;Q921P7;Q9EQG7	ENPP5_RAT;ENPP5_MOUSE	Enpp5	Ectonucleotide pyrophosphatase/phosphodiesterase family member 5 OS=Rattus norvegicus OX=10116 GN=Enpp5 PE=1 SV=2
19.0255	19.3731	19.9924	19.9738	19.6666	19.8522	19.589	20.0156	20.061	19.8893	20.3656	34	229793	45	3147.65	Q9JLT0	MYH10_RAT	Myh10	Myosin-10 OS=Rattus norvegicus OX=10116 GN=Myh10 PE=1 SV=1
18.2651	18.9292	19.0034	19.14	19.1191	18.7178	19.3682	18.785	19.3898	19.2555	19.2658	9	47510	14	1247.7	P07323	ENOG_RAT	Eno2	Gamma-enolase OS=Rattus norvegicus OX=10116 GN=Eno2 PE=1 SV=2
20.8062	21.4741	21.9132	21.7663	21.854	21.6264	21.7552	22.0059	21.6576	21.9357	21.828	10	23450	12	985.57	Q5XI73	GDIR1_RAT	Arhgdia	Rho GDP-dissociation inhibitor 1 OS=Rattus norvegicus OX=10116 GN=Arhgdia PE=1 SV=1
18.9228	18.3755	18.4059	18.7008	18.6586	18.4291	18.31	18.3758	18.2513	18.5858	18.4518	4	44792	4	269.38	A0JPJ7	OLA1_RAT	Ola1	Obg-like ATPase 1 OS=Rattus norvegicus OX=10116 GN=Ola1 PE=2 SV=1
18.6704	18.8429	18.6569	18.8033	18.9236	19.0743	18.7087	17.4011	17.7299	17.8053	17.6827	6	25044	6	418.77	P45634;Q6PDV7	RL10_RAT	Rpl10	60S ribosomal protein L10 OS=Rattus norvegicus OX=10116 GN=Rpl10 PE=1 SV=3
18.319	18.3162	18.5035	18.5218	18.4074	18.3537	18.3935	18.4342	18.5365	18.4294	18.326	5	76620	5	303.25	Q66HG5	TM9S2_RAT	Tm9sf2	Transmembrane 9 superfamily member 2 OS=Rattus norvegicus OX=10116 GN=Tm9sf2 PE=2 SV=1
17.2687	17.5503	18.448	18.0005	17.6747	18.0327	17.4737	18.4522	18.3203	18.3389	18.0911	4	88591	4	254.33	A4QPD6;P27612;Q8C6C4	PLAP_MOUSE;PLAP_RAT	Plaa	Phospholipase A-2-activating protein OS=Mus musculus OX=10090 GN=Plaa PE=1 SV=4
14.3075	14.4592	14.0766	14.8554	14.9273	14.4127	14.5185	9.99083	12.9168	12.8945	13.2965	3	55600	4	112.58	D3ZLZ7	IMDH1_RAT	Impdh1	Inosine-5'-monophosphate dehydrogenase 1 OS=Rattus norvegicus OX=10116 GN=Impdh1 PE=3 SV=1
20.6022	20.1289	20.3183	20.7912	21.0082	20.7115	20.6435	20.7273	20.4533	20.674	20.589	13	32711	13	1191.23	P13084;Q63698;Q64269	NPM_RAT;NPM_HUMAN	Npm1	Nucleophosmin OS=Rattus norvegicus OX=10116 GN=Npm1 PE=1 SV=1
24.1379	23.8915	23.9428	24.4119	24.8536	24.2156	24.5287	23.8279	23.5046	23.6906	23.7415	2	42334	10	826.05	A0JPJ4;P02568;P03996;P04108;P04270;P62738;P68035;P68136;P70476;P99020	ACTC_RAT;ACTS_RAT;ACTA_RAT	ACTA1;ACTA2;ACTC1	Actin, alpha cardiac muscle 1 OS=Rattus norvegicus OX=10116 GN=Actc1 PE=2 SV=1
18.3849	18.2384	17.8264	18.895	18.8694	18.8686	18.6243	17.5055	17.9238	17.4802	18.4063	4	14640	4	201.34	P13662;P61972	NTF2_RAT	NUTF2	Nuclear transport factor 2 OS=Rattus norvegicus OX=10116 GN=Nutf2 PE=1 SV=1
14.8762	14.7336	14.7505	14.9754	14.7787	14.8632	15.1886	14.8232	14.861	14.5201	14.0669	2	21316	6	394.24	P10113;P62836	RAP1A_RAT	RAP1A	Ras-related protein Rap-1A OS=Rattus norvegicus OX=10116 GN=Rap1a PE=1 SV=1
19.2862	18.788	19.581	20.2007	19.7683	19.7718	19.4842	19.4827	19.606	19.6196	20.2027	16	54703	16	993.72	P14173;Q6LEG4	DDC_RAT	Ddc	Aromatic-L-amino-acid decarboxylase OS=Rattus norvegicus OX=10116 GN=Ddc PE=1 SV=1
18.2006	17.6825	18.0696	17.6617	17.694	17.8862	17.5457	18.0438	17.8883	18.0296	18.8478	8	129433	10	373.28	Q4VSI4	UBP7_RAT	Usp7	Ubiquitin carboxyl-terminal hydrolase 7 OS=Rattus norvegicus OX=10116 GN=Usp7 PE=1 SV=1
14.7165	14.3815	14.317	15.174	15.1992	14.905	14.9441	14.7891	14.7714	14.5739	14.1705	1	59609	1	44.25	Q6AY19	COQ8B_RAT	Coq8b	Atypical kinase COQ8B, mitochondrial OS=Rattus norvegicus OX=10116 GN=Coq8b PE=1 SV=1
16.1011	16.6278	16.8512	16.8512	16.9148	16.669	16.7807	16.5752	16.5943	16.2488	16.3434	1	61202	1	60.31	P54001;Q6AZ74	P4HA1_RAT	P4ha1	Prolyl 4-hydroxylase subunit alpha-1 OS=Rattus norvegicus OX=10116 GN=P4ha1 PE=2 SV=2
16.1131	16.1614	15.7055	16.1018	16.1996	16.1148	16.1601	15.5441	15.2568	15.4526	15.2984	5	82402	5	235.6	D3ZQG6	TRIM2_RAT	Trim2	Tripartite motif-containing protein 2 OS=Rattus norvegicus OX=10116 GN=Trim2 PE=1 SV=2
14.7742	14.762	14.9953	15.4193	14.9839	14.5162	14.2024	15.0725	15.3453	14.8012	14.3993	1	38504	1	58.26	Q4FZT0	STML2_RAT	Stoml2	Stomatin-like protein 2, mitochondrial OS=Rattus norvegicus OX=10116 GN=Stoml2 PE=1 SV=1
16.8089	16.3402	16.7215	16.9184	16.6807	16.6978	16.7323	15.9826	16.2913	16.6974	16.721	5	87884	5	305.19	Q3KR59	UBP10_RAT	Usp10	Ubiquitin carboxyl-terminal hydrolase 10 OS=Rattus norvegicus OX=10116 GN=Usp10 PE=1 SV=1
14.2102	13.3364	14.2773	13.4812	10.1426	13.5808	14.215	14.6987	15.0148	15.0315	15.7033	1	81546	1	20.91	D3ZUU2	GZF1_RAT	Gzf1	GDNF-inducible zinc finger protein 1 OS=Rattus norvegicus OX=10116 GN=Gzf1 PE=1 SV=1
15.1881	15.244	15.0754	15.0693	15.0218	14.9776	15.1422	15.3303	15.3201	16.1527	15.9929	1	29592	2	43.81	D4A7N1	MIC25_RAT	Chchd6	MICOS complex subunit Mic25 OS=Rattus norvegicus OX=10116 GN=Chchd6 PE=1 SV=1
14.997	15.5004	15.5299	16.0486	15.9478	15.9802	15.5424	14.179	14.9418	15.1855	15.2628	3	93593	3	72.88	Q8CGS5	RNZ2_RAT	Elac2	Zinc phosphodiesterase ELAC protein 2 OS=Rattus norvegicus OX=10116 GN=Elac2 PE=1 SV=1
16.3905	16.6091	16.4317	16.7283	16.878	16.6783	16.4981	15.7583	15.8747	16.0568	16.3218	3	98750	3	90.16	Q63270	ACOC_RAT	Aco1	Cytoplasmic aconitate hydratase OS=Rattus norvegicus OX=10116 GN=Aco1 PE=1 SV=1
14.8552	14.7569	14.3871	15.3253	14.835	14.8238	15.1214	14.7806	14.7738	14.7023	15.3297	2	24552	2	54.59	Q9ERR2	COMD5_RAT	Commd5	COMM domain-containing protein 5 OS=Rattus norvegicus OX=10116 GN=Commd5 PE=2 SV=1
15.6507	14.1756	15.679	16.1055	16	16.026	15.5937	15.084	15.259	15.4922	15.4335	2	61229	2	93.63	O70437	SMAD4_RAT	Smad4	Mothers against decapentaplegic homolog 4 OS=Rattus norvegicus OX=10116 GN=Smad4 PE=1 SV=1
17.6627	17.3683	17.0195	17.4421	17.5929	17.6312	17.6685	16.14	16.9127	16.7368	16.9342	1	18392	1	65.36	P97615	THIOM_RAT	Txn2	Thioredoxin, mitochondrial OS=Rattus norvegicus OX=10116 GN=Txn2 PE=2 SV=1
15.7638	15.8056	15.9956	15.8982	15.7373	16.3605	15.7532	12.6773	13.3784	13.1658	12.876	1	66323	1	33.71	Q10739;Q6IN06	MMP14_RAT	Mmp14	Matrix metalloproteinase-14 OS=Rattus norvegicus OX=10116 GN=Mmp14 PE=2 SV=2
19.4259	19.7666	19.8277	19.9987	19.8947	19.8151	19.6489	19.4038	19.4266	19.5575	19.5901	11	47783	12	561.03	A9CM89;A9CM90;Q4V7C7	ARP3_RAT	Actr3	Actin-related protein 3 OS=Rattus norvegicus OX=10116 GN=Actr3 PE=1 SV=1
15.9755	16.0519	16.2056	16.5507	16.141	16.5276	15.5557	15.4863	16.0928	16.0111	16.3429	4	88940	4	209.54	O09178	AMPD3_RAT	Ampd3	AMP deaminase 3 OS=Rattus norvegicus OX=10116 GN=Ampd3 PE=1 SV=2
16.5765	16.7932	16.9973	17.4499	17.2653	17.2886	17.4494	17.3444	17.659	17.0113	17.6223	1	16849	4	186.46	Q5U206	CALL3_RAT	Calml3	Calmodulin-like protein 3 OS=Rattus norvegicus OX=10116 GN=Calml3 PE=2 SV=1
16.2383	16.2324	15.9948	16.7965	16.8438	16.4636	16.6773	16.1688	16.1161	16.2389	16.4382	5	38804	5	192.18	Q8K4F7	DCPS_RAT	Dcps	m7GpppX diphosphatase OS=Rattus norvegicus OX=10116 GN=Dcps PE=2 SV=1
15.7774	15.9618	14.3208	15.8994	15.5534	15.7602	15.7969	13.7577	13.7548	13.7288	15.1724	1	48529	1	30.68	Q5PQJ7	TBCEL_RAT	Tbcel	Tubulin-specific chaperone cofactor E-like protein OS=Rattus norvegicus OX=10116 GN=Tbcel PE=1 SV=1
15.1206	14.9209	15.0748	15.286	15.0904	15.173	15.0337	14.9789	15.1563	15.1927	14.9386	2	95014	4	121.92	Q498T9;Q4V8I7	LRC8A_RAT;LRC8C_RAT	Lrrc8a;Lrrc8c	Volume-regulated anion channel subunit LRRC8A OS=Rattus norvegicus OX=10116 GN=Lrrc8a PE=1 SV=1
15.6377	16.4449	16.4501	16.6166	16.9031	16.4826	16.7699	15.6839	15.8903	16.3791	16.233	2	47055	2	115.52	Q9Z2F5	CTBP1_RAT	Ctbp1	C-terminal-binding protein 1 OS=Rattus norvegicus OX=10116 GN=Ctbp1 PE=1 SV=3
18.0572	18.0545	17.8794	17.8209	17.9211	17.7073	17.8817	18.0036	17.7038	18.0393	17.9974	2	30351	2	165.89	Q499R9;Q99MZ8	LASP1_RAT	Lasp1	LIM and SH3 domain protein 1 OS=Rattus norvegicus OX=10116 GN=Lasp1 PE=1 SV=1
18.9876	19.0885	18.9805	18.944	19.1071	18.9895	18.891	18.5055	18.7666	18.7693	18.7181	7	27838	7	511.97	P34062;P60901	PSA6_RAT	PSMA6	Proteasome subunit alpha type-6 OS=Rattus norvegicus OX=10116 GN=Psma6 PE=1 SV=1
14.1368	14.0785	13.7644	14.1551	14.4827	13.826	13.8316	14.6311	14.4238	13.8407	14.0526	1	21758	1	26.4	Q5HZA9	T126A_RAT	Tmem126a	Transmembrane protein 126A OS=Rattus norvegicus OX=10116 GN=Tmem126a PE=2 SV=1
16.6578	16.4398	15.9629	16.7029	16.8316	16.2871	16.1794	15.8982	15.6465	16.068	15.2283	4	33495	4	163.08	Q9Z1N4	BPNT1_RAT	Bpnt1	3'(2'),5'-bisphosphate nucleotidase 1 OS=Rattus norvegicus OX=10116 GN=Bpnt1 PE=1 SV=1
19.0961	19.0397	18.9826	19.0901	18.7769	19.1749	18.9207	18.9615	19.5324	19.2355	19.5944	15	76503	15	897.07	B1WBX8;P40329	SYRC_RAT	Rars	Arginine--tRNA ligase, cytoplasmic OS=Rattus norvegicus OX=10116 GN=Rars PE=1 SV=2
18.263	17.6615	18.2543	18.7756	18.0573	17.9281	18.076	18.5153	17.6706	18.2541	18.0472	11	54622	11	578.99	Q6P7B0	SYWC_RAT	Wars	Tryptophan--tRNA ligase, cytoplasmic OS=Rattus norvegicus OX=10116 GN=Wars PE=1 SV=2
15.7485	16.2924	16.111	15.6315	15.8135	16.6014	15.327	13.4379	14.3617	14.2228	14.9273	3	23939	3	171.5	P70500	CDIPT_RAT	Cdipt	CDP-diacylglycerol--inositol 3-phosphatidyltransferase OS=Rattus norvegicus OX=10116 GN=Cdipt PE=1 SV=1
18.3968	18.4679	18.375	18.6613	18.3209	18.373	17.9125	18.7607	18.3354	18.1956	18.4627	7	31497	8	508.93	P27952;Q4G062	RS2_RAT	Rps2	40S ribosomal protein S2 OS=Rattus norvegicus OX=10116 GN=Rps2 PE=1 SV=1
15.0876	15.6653	15.5496	15.2107	15.311	15.5407	15.185	13.7694	14.4682	14.5108	15.2781	1	18818	1	27.67	A2RQR5;Q5M7A7	CNRP1_RAT	Cnrip1	CB1 cannabinoid receptor-interacting protein 1 OS=Rattus norvegicus OX=10116 GN=Cnrip1 PE=1 SV=1
15.4876	15.6467	16.0335	16.0171	15.8247	15.7981	15.7229	14.8955	15.9094	15.9807	16.0208	6	192748	6	307.01	P0C6P5	ARG28_RAT	Arhgef28	Rho guanine nucleotide exchange factor 28 OS=Rattus norvegicus OX=10116 GN=Arhgef28 PE=1 SV=1
15.5543	14.9039	15.6882	14.7408	14.7633	15.1874	14.9753	12.0385	12.9407	13.1572	14.7836	1	148814	1	36.78	Q9JK25	CLIP1_RAT	Clip1	CAP-Gly domain-containing linker protein 1 OS=Rattus norvegicus OX=10116 GN=Clip1 PE=1 SV=2
17.4995	17.5842	17.7867	18.0627	17.8563	18.2137	18.033	17.0683	17.2242	17.0745	18.1684	4	25768	4	192.99	P40241	CD9_RAT	Cd9	CD9 antigen OS=Rattus norvegicus OX=10116 GN=Cd9 PE=1 SV=2
17.6626	17.428	17.474	17.1558	17.8229	17.2513	17.1345	16.7169	17.2419	16.737	17.1055	4	15991	4	223.63	P02766;Q549C7;Q6IB96;Q9UBZ6;Q9UCM9	TTHY_HUMAN	TTR	Transthyretin OS=Homo sapiens OX=9606 GN=TTR PE=1 SV=1
15.2453	13.2481	13.1817	14.5564	15.9743	14.294	12.7523	11.8694	11.6974	12.4012	10.8035	1	22510	2	100.84	Q5HZY2	SAR1B_RAT	Sar1b	GTP-binding protein SAR1b OS=Rattus norvegicus OX=10116 GN=Sar1b PE=2 SV=1
15.4545	15.901	16.1887	15.9347	15.7013	16.1666	15.9831	15.7083	15.8081	16.0902	16.1906	2	58091	3	217.58	Q4KLN7	ARFG3_RAT	Arfgap3	ADP-ribosylation factor GTPase-activating protein 3 OS=Rattus norvegicus OX=10116 GN=Arfgap3 PE=1 SV=1
19.1526	19.1955	19.4059	19.5937	19.418	19.4266	19.332	19.2035	19.3508	19.3434	19.2591	25	103540	27	1516.22	P05708;P27881;Q9QWR1	HXK1_RAT;HXK2_RAT	Hk1;Hk2	Hexokinase-1 OS=Rattus norvegicus OX=10116 GN=Hk1 PE=1 SV=4
15.3552	15.1984	15.0563	14.9717	14.9274	14.9442	15.0004	14.5105	15.4572	15.5774	15.3372	1	72238	1	36.7	Q5HZY5;Q7TQ18;Q7TQ20;Q9WVG4	DNJC2_RAT	Dnajc2	DnaJ homolog subfamily C member 2 OS=Rattus norvegicus OX=10116 GN=Dnajc2 PE=1 SV=1
16.5399	16.7986	16.7411	17.0719	17.1242	16.645	16.9004	16.4838	16.53	16.2696	16.2989	4	30148	4	298.29	P11518;P62425	RL7A_RAT	RPL7A	60S ribosomal protein L7a OS=Rattus norvegicus OX=10116 GN=Rpl7a PE=1 SV=2
14.8106	14.6978	14.5672	14.8582	14.6253	14.6954	14.5052	13.9978	13.8721	14.665	14.4774	5	67509	5	196.88	Q9ES21	SAC1_RAT	Sacm1l	Phosphatidylinositide phosphatase SAC1 OS=Rattus norvegicus OX=10116 GN=Sacm1l PE=1 SV=1
19.1502	18.9078	18.8274	19.3495	19.1621	18.9793	19.176	18.8636	19.0678	19.0784	19.1948	4	24887	4	295.9	P07895	SODM_RAT	Sod2	Superoxide dismutase [Mn], mitochondrial OS=Rattus norvegicus OX=10116 GN=Sod2 PE=1 SV=2
NaN	8.5044	9.41151	11.6738	11.2429	13.207	8.90163	11.243	12.2381	11.0176	9.32609	1	94568	1	22.71	O35349;P97564;P97565;P97566	GPAT1_RAT	Gpam	Glycerol-3-phosphate acyltransferase 1, mitochondrial OS=Rattus norvegicus OX=10116 GN=Gpam PE=1 SV=3
20.3766	20.2359	20.1392	20.1221	20.2274	19.9977	20.0519	19.5535	19.5561	19.5054	19.7917	16	56253	21	1894.69	P23565	AINX_RAT	Ina	Alpha-internexin OS=Rattus norvegicus OX=10116 GN=Ina PE=1 SV=2
17.1558	17.2699	17.6429	17.5553	17.8277	17.4286	17.7746	16.4826	17.3356	17.4241	17.5933	4	30250	4	184.7	Q9JHW0	PSB7_RAT	Psmb7	Proteasome subunit beta type-7 OS=Rattus norvegicus OX=10116 GN=Psmb7 PE=1 SV=1
17.3447	17.4696	17.2164	17.8689	18.0459	17.773	18.1301	17.3538	17.6633	17.5733	17.9471	1	19940	5	411.44	P13832	MRLCA_RAT	Rlc-a	Myosin regulatory light chain RLC-A OS=Rattus norvegicus OX=10116 GN=Rlc-a PE=2 SV=2
15.7249	15.1465	15.2324	15.9169	15.6519	15.3437	15.4766	15.0743	15.0074	15.1639	15.1109	1	36187	1	56.77	Q0VGK4	GDPD1_RAT	Gdpd1	Lysophospholipase D GDPD1 OS=Rattus norvegicus OX=10116 GN=Gdpd1 PE=2 SV=1
15.1324	15.8997	15.9095	16.1218	15.4809	15.7111	15.4097	15.2882	16.077	15.7382	16.3976	4	56468	4	237.73	Q01818	VMAT1_RAT	Slc18a1	Chromaffin granule amine transporter OS=Rattus norvegicus OX=10116 GN=Slc18a1 PE=2 SV=1
13.8075	13.6747	13.1236	13.905	14.1653	13.9018	13.7581	13.4282	13.2348	13.578	13.4587	1	39658	3	108.21	P09117;Q54AI4;Q63037	ALDOC_RAT	Aldoc	Fructose-bisphosphate aldolase C OS=Rattus norvegicus OX=10116 GN=Aldoc PE=1 SV=3
14.6081	14.7624	15.0496	15.6826	15.2653	14.738	14.7756	14.8692	14.8688	13.9306	14.7938	3	70795	4	170.98	Q99MZ4	GGT7_RAT	Ggt7	Glutathione hydrolase 7 OS=Rattus norvegicus OX=10116 GN=Ggt7 PE=1 SV=2
14.6487	15.8442	15.7246	15.9991	16.115	16.0581	15.9835	15.7258	15.621	15.0475	16.0307	3	43094	3	132.3	Q6AXS3	DEK_RAT	Dek	Protein DEK OS=Rattus norvegicus OX=10116 GN=Dek PE=1 SV=1
24.4982	24.7517	25.0524	25.2456	25.2272	24.9545	25.0114	25.1121	24.9462	24.9926	24.98	6	18282	6	386.61	P02248;P02249;P02250;P14793;P49664;P62982;P62986;P62989;Q29120;Q63446;Q91887;Q91888;Q9D2W3	RS27A_RAT;RL40_RAT	UBA52	Ubiquitin-40S ribosomal protein S27a OS=Rattus norvegicus OX=10116 GN=Rps27a PE=1 SV=2
13.2222	13.4376	13.8331	13.2434	13.335	14.1159	12.8811	14.0429	14.3926	13.7838	13.8216	1	83115	1	35.44	O70531	S26A2_RAT	Slc26a2	Sulfate transporter OS=Rattus norvegicus OX=10116 GN=Slc26a2 PE=2 SV=1
16.5923	16.7014	16.9472	17.022	17.2127	16.8223	17.1727	16.5822	16.6885	16.8975	16.792	3	61604	4	121.1	Q8K4T6;Q8K4V4	SNX27_RAT	Snx27	Sorting nexin-27 OS=Rattus norvegicus OX=10116 GN=Snx27 PE=1 SV=2
17.3792	17.3788	17.6214	17.7219	17.8225	17.6973	17.9108	17.3727	17.5067	17.6772	17.4584	8	48697	8	345.71	Q32Q06	AP1M1_RAT	Ap1m1	AP-1 complex subunit mu-1 OS=Rattus norvegicus OX=10116 GN=Ap1m1 PE=1 SV=3
9.73471	7.80058	9.34845	10.5787	10.4084	7.9099	9.01938	11.5395	14.2818	15.3686	14.8212	1	50470	1	27	Q2EJA0;Q3LRU4;Q3LRU5;Q3LRU6	YAP1_RAT	Yap1	Transcriptional coactivator YAP1 OS=Rattus norvegicus OX=10116 GN=Yap1 PE=1 SV=1
17.0597	16.4982	17.8013	17.1704	17.6238	17.2478	16.8885	16.6447	16.5462	16.1049	16.1653	3	78512	3	126.16	P12346;Q63602;Q64628;Q64630;Q7TNX0	TRFE_RAT	Tf	Serotransferrin OS=Rattus norvegicus OX=10116 GN=Tf PE=1 SV=3
14.7607	15.1072	14.9675	15.3528	15.6023	15.2004	14.9139	15.0904	14.7183	15.1414	15.2381	1	56308	1	23.13	O55024;Q3UV14;Q8C2S8;Q99LH2	PTSS1_MOUSE	Ptdss1	Phosphatidylserine synthase 1 OS=Mus musculus OX=10090 GN=Ptdss1 PE=1 SV=1
12.2228	13.4665	14.1208	13.8824	14.0908	13.8489	14.031	14.3084	14.239	13.8843	13.7774	2	40977	2	49.24	Q920G0	SKAP2_RAT	Skap2	Src kinase-associated phosphoprotein 2 OS=Rattus norvegicus OX=10116 GN=Skap2 PE=1 SV=1
18.4602	18.4461	18.0713	18.4879	18.6519	18.4717	18.5689	17.813	18.3259	18.163	18.3642	4	31478	5	453.46	B2RYG6	OTUB1_RAT	Otub1	Ubiquitin thioesterase OTUB1 OS=Rattus norvegicus OX=10116 GN=Otub1 PE=1 SV=1
19.244	19.563	19.5778	19.6471	19.519	19.4557	19.7896	19.4338	19.3531	19.5117	19.3899	4	21702	4	298.95	P12001	RL18_RAT	Rpl18	60S ribosomal protein L18 OS=Rattus norvegicus OX=10116 GN=Rpl18 PE=1 SV=2
19.4875	19.3326	19.3308	19.7028	19.8969	19.8646	19.8218	19.4141	19.3816	19.482	19.7958	7	20328	7	562.43	Q91Y94	COX42_RAT	Cox4i2	Cytochrome c oxidase subunit 4 isoform 2, mitochondrial OS=Rattus norvegicus OX=10116 GN=Cox4i2 PE=2 SV=1
16.8047	16.175	16.195	16.4659	16.5365	16.5157	16.2788	16.0716	16.2675	16.2748	16.0824	5	103712	6	282.04	P0C5W1	MAP1S_RAT	Map1s	Microtubule-associated protein 1S OS=Rattus norvegicus OX=10116 GN=Map1s PE=1 SV=1
16.7276	15.817	16.381	16.6628	15.8924	15.9933	15.4328	16.6905	16.1077	16.2137	16.674	1	60915	1	49.33	Q9Z1A5	ULA1_RAT	Nae1	NEDD8-activating enzyme E1 regulatory subunit OS=Rattus norvegicus OX=10116 GN=Nae1 PE=1 SV=1
17.101	17.4326	17.5817	17.6571	18.0281	17.2819	17.81	16.7261	17.2509	17.8161	17.1042	4	137347	11	628.05	Q62638	GSLG1_RAT	Glg1	Golgi apparatus protein 1 OS=Rattus norvegicus OX=10116 GN=Glg1 PE=1 SV=1
18.6927	22.5973	17.5308	17.3851	17.1504	15.963	16.9794	18.2973	17.3174	17.5806	16.5184	1	59555	4	259.03	Q4FZU2	K2C6A_RAT	Krt6a	Keratin, type II cytoskeletal 6A OS=Rattus norvegicus OX=10116 GN=Krt6a PE=1 SV=1
17.0418	17.1361	17.2739	17.3913	17.0624	16.8148	17.2838	17.1416	17.2843	17.5294	17.3215	3	22328	11	887.61	P10536;P35289;P51156;Q504L6;Q6P6W7	RAB1B_HUMAN;RAB1B_RAT;RAB15_RAT;RAB26_RAT	Rab15;Rab1b;Rab26	Ras-related protein Rab-1B OS=Homo sapiens OX=9606 GN=RAB1B PE=1 SV=1
12.2438	13.3069	13.8734	14.4738	14.7329	14.5558	14.5697	14.5003	14.7328	12.8177	14.5795	2	173853	2	84.67	P41516	TOP2A_RAT	Top2a	DNA topoisomerase 2-alpha OS=Rattus norvegicus OX=10116 GN=Top2a PE=1 SV=1
19.0411	18.8915	19.0509	19.0508	19.0438	18.9588	18.9011	19.3007	19.0718	19.1196	19.0062	19	64681	20	1143.06	O35567;Q6IN16	PUR9_RAT	Atic	Bifunctional purine biosynthesis protein PURH OS=Rattus norvegicus OX=10116 GN=Atic PE=1 SV=2
15.8262	15.7246	15.795	15.97	16.0884	15.7273	15.5459	14.4389	15.2927	15.4131	14.9138	5	45295	5	194.33	Q4KLN6	RIR2_RAT	Rrm2	Ribonucleoside-diphosphate reductase subunit M2 OS=Rattus norvegicus OX=10116 GN=Rrm2 PE=2 SV=1
11.8277	11.6136	12.3211	12.2954	12.3176	12.0938	11.7643	12.217	12.3341	12.3742	12.0323	1	79156	1	26.81	P33124;Q63835;Q6IU14	ACSL6_RAT	Acsl6	Long-chain-fatty-acid--CoA ligase 6 OS=Rattus norvegicus OX=10116 GN=Acsl6 PE=1 SV=1
21.7818	22.4579	23.9219	22.465	22.9084	23.4534	23.2541	21.4925	21.8555	22.3258	22.5707	24	53985	28	2429.57	P47819;Q10758;Q5WPB3;Q6IG04;Q6IG12;Q7TQ31;Q9R1Q3;Q9Z2S0	K2C8_RAT;K2C7_RAT;GFAP_RAT;K2C72_RAT	Gfap;Krt7;Krt72;Krt8	Keratin, type II cytoskeletal 8 OS=Rattus norvegicus OX=10116 GN=Krt8 PE=1 SV=3
15.4512	14.0355	14.2312	14.3101	13.8451	14.0164	13.1338	14.3058	14.8025	14.3412	14.3974	1	45499	1	78.09	Q64194	LICH_RAT	Lipa	Lysosomal acid lipase/cholesteryl ester hydrolase OS=Rattus norvegicus OX=10116 GN=Lipa PE=2 SV=1
17.5178	16.4724	18.9063	19.3634	18.2439	19.091	18.3318	18.4364	18.8381	18.3009	19.1368	1	304751	1	23.43	F1M3G7	AKP13_RAT	Akap13	A-kinase anchor protein 13 OS=Rattus norvegicus OX=10116 GN=Akap13 PE=1 SV=2
17.7839	17.4269	17.3546	18.1451	18.0823	17.8908	18.0082	17.6883	17.468	17.2466	17.7449	6	24765	6	311.96	P14678;Q15490;Q6IB35;Q9UIS5	RSMB_HUMAN	SNRPB	Small nuclear ribonucleoprotein-associated proteins B and B' OS=Homo sapiens OX=9606 GN=SNRPB PE=1 SV=2
16.4342	15.9095	16.0546	16.9661	16.7338	16.4202	15.9007	16.178	15.8129	16.1323	15.9312	2	55628	2	90.3	Q4QQW4	HDAC1_RAT	Hdac1	Histone deacetylase 1 OS=Rattus norvegicus OX=10116 GN=Hdac1 PE=1 SV=1
17.4948	17.482	17.3646	17.9237	18.1923	17.8229	17.9762	17.1117	17.4399	17.3977	17.7851	4	56966	6	392.4	O09184;P11884;P51647;Q6Q288;Q6Q289;Q6Q290;Q8K3V8;Q91ZD7	ALDH2_RAT;AL1A1_RAT	Aldh1a1;Aldh2	Aldehyde dehydrogenase, mitochondrial OS=Rattus norvegicus OX=10116 GN=Aldh2 PE=1 SV=1
13.9164	13.7849	16.1934	16.0518	14.1637	16.7281	14.8482	15.8351	15.8887	16.272	16.3024	2	89697	2	64.79	Q5M9F8	SCYL1_RAT	Scyl1	N-terminal kinase-like protein OS=Rattus norvegicus OX=10116 GN=Scyl1 PE=2 SV=1
17.393	17.6924	17.6254	17.2178	16.8899	17.1587	17.1358	17.6622	18.0142	17.7772	17.597	2	36498	2	127.42	Q64232	TECR_RAT	Tecr	Very-long-chain enoyl-CoA reductase OS=Rattus norvegicus OX=10116 GN=Tecr PE=1 SV=1
17.3899	16.0104	16.3386	16.7567	16.2292	16.7081	15.3621	16.3594	16.1323	16.2813	17.1056	1	38833	1	117.02	B3KNU2;B4DK66;B4DSW5;H7C600;Q6ZNE7;Q6ZTI7;Q96PL9;Q9GZM1;Q9GZN3;Q9GZX0;Q9ULP0	NDRG4_HUMAN	NDRG4	Protein NDRG4 OS=Homo sapiens OX=9606 GN=NDRG4 PE=1 SV=2
14.3454	15.0368	14.7452	15.1165	14.9981	14.5284	14.837	14.8626	14.5309	14.4227	14.7265	2	11607	2	50.17	Q5I0H3	SUMO1_RAT	Sumo1	Small ubiquitin-related modifier 1 OS=Rattus norvegicus OX=10116 GN=Sumo1 PE=1 SV=1
15.573	15.3956	15.3165	15.8991	15.6146	15.2861	15.1725	14.7811	14.2807	14.762	15.2004	1	168028	1	30.7	P70587;Q9JI42	LRRC7_RAT	Lrrc7	Leucine-rich repeat-containing protein 7 OS=Rattus norvegicus OX=10116 GN=Lrrc7 PE=1 SV=2
16.714	16.6481	16.3226	17.6656	17.9019	17.5759	17.7849	16.4106	17.1481	17.5099	17.7489	4	25268	4	264.85	P07312;P13862;P67874	CSK2B_RAT	CSNK2B	Casein kinase II subunit beta OS=Rattus norvegicus OX=10116 GN=Csnk2b PE=1 SV=1
17.0036	16.5492	17.2875	17.4454	17.5456	17.0518	17.5037	17.0173	16.9773	17.1124	16.6888	2	23072	4	248.06	P35281	RAB10_RAT	Rab10	Ras-related protein Rab-10 OS=Rattus norvegicus OX=10116 GN=Rab10 PE=1 SV=1
18.8268	18.6755	18.8106	19.1145	19.2004	19.1263	19.2188	18.7464	19.4826	19.0483	19.5027	8	17135	8	521.68	P16409;Q64119	MYL6_RAT;MYL3_RAT	Myl3;Myl6	Myosin light polypeptide 6 OS=Rattus norvegicus OX=10116 GN=Myl6 PE=1 SV=3
16.7685	15.6996	15.3146	16.4798	15.9973	16.1478	15.8372	16.0807	16.2062	16.1058	16.7223	3	24847	3	260.94	Q62881	NOL3_RAT	Nol3	Nucleolar protein 3 OS=Rattus norvegicus OX=10116 GN=Nol3 PE=1 SV=1
14.4935	15.3225	15.1912	15.7583	15.6933	15.1339	15.4438	15.7336	15.4637	15.7901	15.5707	2	25216	2	110.73	P08082	CLCB_RAT	Cltb	Clathrin light chain B OS=Rattus norvegicus OX=10116 GN=Cltb PE=1 SV=1
16.1098	15.9923	15.7436	15.6334	16.0468	15.536	14.9621	13.8412	10.2766	11.2451	13.0752	1	27890	1	52.3	Q4V8K3	NAA11_RAT	Naa11	N-alpha-acetyltransferase 11 OS=Rattus norvegicus OX=10116 GN=Naa11 PE=2 SV=1
17.4221	17.7371	17.6753	17.8612	17.883	17.6706	17.7608	17.4774	17.3936	16.8184	17.3263	4	92058	5	191.73	Q498R3	DJC10_RAT	Dnajc10	DnaJ homolog subfamily C member 10 OS=Rattus norvegicus OX=10116 GN=Dnajc10 PE=2 SV=2
16.1553	16.4043	16.0737	15.3659	16.1382	16.0753	15.7875	14.7085	15.1261	15.5205	14.8041	1	33750	1	24.13	Q5PQR5	IMP4_RAT	Imp4	U3 small nucleolar ribonucleoprotein protein IMP4 OS=Rattus norvegicus OX=10116 GN=Imp4 PE=2 SV=1
22.0992	21.8314	22.0791	22.0845	22.127	22.1699	22.2202	21.7149	21.8101	21.812	21.9534	15	30851	15	1496.18	A1L125;Q3MHT8;Q5M944;Q5M972;Q6IN28;Q6P9W9;Q9Z2L0	VDAC1_RAT	Vdac1	Voltage-dependent anion-selective channel protein 1 OS=Rattus norvegicus OX=10116 GN=Vdac1 PE=1 SV=4
18.7724	18.5828	18.9374	19.1601	19.0432	18.9011	18.6435	18.5312	18.6611	18.7822	18.9199	4	33760	4	280.23	O15449;P62997;Q15815;Q64283	TRA2B_RAT	TRA2B	Transformer-2 protein homolog beta OS=Rattus norvegicus OX=10116 GN=Tra2b PE=1 SV=1
18.088	17.7682	17.7938	18.3153	18.3747	18.2021	18.0998	17.9543	18.0439	18.0481	18.1638	13	54320	13	573.97	Q9ER24	ATX10_RAT	Atxn10	Ataxin-10 OS=Rattus norvegicus OX=10116 GN=Atxn10 PE=1 SV=1
15.6579	16.0677	16.5335	16.632	15.9212	16.6254	16.3197	16.3078	16.7414	17.2815	16.6239	1	16718	1	25.83	B0BNL4;Q3KR77	HRG1_RAT	Slc48a1	Heme transporter HRG1 OS=Rattus norvegicus OX=10116 GN=Slc48a1 PE=2 SV=1
20.307	19.9049	20.4302	20.2767	20.4264	20.0295	19.9817	19.4344	19.8203	19.6726	19.6255	29	102573	30	1653.54	P97693;Q66X93;Q6IN40	SND1_RAT	Snd1	Staphylococcal nuclease domain-containing protein 1 OS=Rattus norvegicus OX=10116 GN=Snd1 PE=1 SV=1
10.3711	13.7621	13.1541	15.0066	15.3502	14.8423	15.3531	15.0732	9.90329	15.1197	14.9701	1	38543	1	90.73	P18645	GALE_RAT	Gale	UDP-glucose 4-epimerase OS=Rattus norvegicus OX=10116 GN=Gale PE=2 SV=1
15.1475	15.1803	14.9377	15.1502	15.1457	15.171	14.6171	8.36405	10.2011	11.932	13.7754	1	46570	1	78	A1L134	AUP1_RAT	Aup1	Ancient ubiquitous protein 1 OS=Rattus norvegicus OX=10116 GN=Aup1 PE=2 SV=1
18.724	18.8767	18.7003	18.6511	18.8463	18.4299	18.5857	17.6951	17.6822	17.5291	17.8321	5	37438	5	311.75	O88775	EMB_RAT	Emb	Embigin OS=Rattus norvegicus OX=10116 GN=Emb PE=1 SV=1
16.0901	16.2889	16.3919	15.8795	16.0567	16.0972	16.0294	15.4888	15.6722	15.4336	14.9177	3	58141	3	183.58	Q99M63	SMU1_RAT	Smu1	WD40 repeat-containing protein SMU1 OS=Rattus norvegicus OX=10116 GN=Smu1 PE=2 SV=1
21.0207	21.4489	21.7589	21.849	21.7227	21.9347	21.9639	21.8464	21.8458	21.6711	21.8401	12	50842	32	2716.17	Q4QRB4;Q8K5B6	TBB3_RAT	Tubb3	Tubulin beta-3 chain OS=Rattus norvegicus OX=10116 GN=Tubb3 PE=1 SV=1
20.4043	20.1348	20.3458	20.3259	20.3894	20.0159	20.3445	20.1608	20.2072	20.3545	20.4364	11	29807	11	681.32	P12631;P12750;P27576;P55831;P62703;Q14727	RS4X_RAT	RPS4X	40S ribosomal protein S4, X isoform OS=Rattus norvegicus OX=10116 GN=Rps4x PE=2 SV=2
18.2409	18.1975	18.078	18.3742	18.5007	17.9865	18.4026	17.8697	18.2398	17.5758	18.3617	2	102024	2	200.18	Q6P6R3;Q6RJR6;Q8VBU0	RTN3_RAT	Rtn3	Reticulon-3 OS=Rattus norvegicus OX=10116 GN=Rtn3 PE=1 SV=1
16.3618	15.9003	16.5869	16.7113	16.3322	16.6882	16.1061	16.477	16.1444	16.863	16.9897	3	320473	3	192.7	P97526	NF1_RAT	Nf1	Neurofibromin OS=Rattus norvegicus OX=10116 GN=Nf1 PE=1 SV=1
19.529	19.1381	20.6718	20.5695	19.5791	20.6128	20.0564	19.9058	20.2987	21.0852	21.058	8	91403	8	445.2	Q9JJ31	CUL5_RAT	Cul5	Cullin-5 OS=Rattus norvegicus OX=10116 GN=Cul5 PE=1 SV=3
15.6972	15.3638	15.5209	15.4998	15.6783	15.0892	15.3279	15.5659	15.2664	15.6318	15.3452	1	71192	1	72	O08984	LBR_RAT	Lbr	Lamin-B receptor OS=Rattus norvegicus OX=10116 GN=Lbr PE=1 SV=1
19.1	18.8849	19.2424	19.0489	19.1911	18.7613	18.9997	18.747	18.6608	18.6571	18.6794	7	32267	7	679.85	Q6I7R3	ISOC1_RAT	Isoc1	Isochorismatase domain-containing protein 1 OS=Rattus norvegicus OX=10116 GN=Isoc1 PE=1 SV=1
18.7661	19.0349	18.8802	19.0097	19.042	19.0068	19.1258	18.1427	18.2212	18.4375	18.6216	12	97327	14	938.61	Q66HA8	HS105_RAT	Hsph1	Heat shock protein 105 kDa OS=Rattus norvegicus OX=10116 GN=Hsph1 PE=1 SV=1
13.5627	13.6154	13.4212	13.8762	15.0428	14.177	14.7219	12.5277	13.6354	13.2757	13.3268	1	40220	1	63.62	Q02589;Q66H27	ADPRH_RAT	Adprh	[Protein ADP-ribosylarginine] hydrolase OS=Rattus norvegicus OX=10116 GN=Adprh PE=1 SV=2
13.3657	14.7354	15.2156	16.479	15.5463	15.39	15.4872	14.1041	15.69	14.5975	14.7871	1	25011	1	22.7	Q5U2S1	NFIP1_RAT	Ndfip1	NEDD4 family-interacting protein 1 OS=Rattus norvegicus OX=10116 GN=Ndfip1 PE=2 SV=1
17.5557	17.537	17.5913	17.6805	17.7276	18.0463	17.3882	18.17	16.6241	16.9171	16.6418	3	20183	4	189.1	D3ZT39;P26438;P36407;P62332;Q5BKA5	ARF6_RAT;TRI23_RAT	ARF6	ADP-ribosylation factor 6 OS=Rattus norvegicus OX=10116 GN=Arf6 PE=1 SV=2
16.6923	16.545	17.2379	17.1075	17.2571	16.6636	17.0315	16.7579	16.5752	15.8932	16.4079	1	167116	1	58.87	Q61838	PZP_MOUSE	Pzp	Pregnancy zone protein OS=Mus musculus OX=10090 GN=Pzp PE=1 SV=3
16.9587	17.0515	16.8777	17.2807	17.5432	17.2617	17.2978	16.5577	16.6873	16.734	16.8827	5	47398	5	183.19	P09605;P25809	KCRU_RAT;KCRS_RAT	Ckmt1;Ckmt2	Creatine kinase U-type, mitochondrial OS=Rattus norvegicus OX=10116 GN=Ckmt1 PE=1 SV=1
16.8328	16.5051	16.3735	16.7751	16.6478	16.8011	16.626	16.1704	15.7613	16.3208	16.3466	2	49537	2	141.64	Q5XI13	GRWD1_RAT	Grwd1	Glutamate-rich WD repeat-containing protein 1 OS=Rattus norvegicus OX=10116 GN=Grwd1 PE=2 SV=1
15.9738	14.2592	14.4283	15.4686	15.6398	16.3688	14.3962	15.5957	14.9	14.8814	15.007	1	10024	1	62.37	Q52KR8;Q5M971	AF1Q_RAT	Mllt11	Protein AF1q OS=Rattus norvegicus OX=10116 GN=Mllt11 PE=1 SV=1
13.7137	12.2127	12.058	13.3201	13.627	12.9857	13.3921	8.77797	9.68902	11.1495	12.6	1	82371	1	46.96	A1L1K3	APC5_RAT	Anapc5	Anaphase-promoting complex subunit 5 OS=Rattus norvegicus OX=10116 GN=Anapc5 PE=2 SV=1
15.5625	16.5727	16.5124	15.9675	15.7778	15.7147	15.6648	16.5334	16.8641	16.9141	16.5001	4	61472	4	188.72	Q6AYK3	INO1_RAT	Isyna1	Inositol-3-phosphate synthase 1 OS=Rattus norvegicus OX=10116 GN=Isyna1 PE=3 SV=2
12.4538	11.56	11.8006	12.6628	12.589	11.7934	11.5252	11.4483	10.9589	11.5864	11.7672	1	151674	2	99.14	A4L9P7	PDS5A_RAT	Pds5a	Sister chromatid cohesion protein PDS5 homolog A OS=Rattus norvegicus OX=10116 GN=Pds5a PE=1 SV=1
18.1407	17.5932	17.99	18.4078	18.2477	18.0242	17.919	16.9956	16.8436	17.2861	17.315	8	61004	9	607	Q0ZHH6	ATLA3_RAT	Atl3	Atlastin-3 OS=Rattus norvegicus OX=10116 GN=Atl3 PE=2 SV=2
10.3201	8.36234	6.61793	8.69449	5.59778	8.35085	8.73883	12.9396	3.13782	3.57635	5.65922	1	71333	2	48.31	Q63616	VP33B_RAT;VP33B_HUMAN	Vps33b	Vacuolar protein sorting-associated protein 33B OS=Rattus norvegicus OX=10116 GN=Vps33b PE=2 SV=1
15.6365	16.1764	16.242	16.5944	16.7443	16.3734	16.7187	16.1791	16.3127	16.8009	16.8264	7	64161	7	341.22	P37285;Q5PQM2	KLC1_RAT;KLC4_RAT	Klc1;Klc4	Kinesin light chain 1 OS=Rattus norvegicus OX=10116 GN=Klc1 PE=1 SV=2
13.3574	12.9852	13.5069	13.5142	13.5925	13.1816	13.4773	12.6833	13.6111	12.6531	13.0818	1	19453	1	57.5	P52433;P62489	RPB7_RAT	POLR2G	DNA-directed RNA polymerase II subunit RPB7 OS=Rattus norvegicus OX=10116 GN=Polr2g PE=2 SV=1
12.923	13.9492	12.6911	13.7252	14.2915	13.5498	13.5495	9.46574	11.8745	10.9038	13.2553	1	51146	1	25.29	Q499P8	RUS1_RAT	0	RUS1 family protein C16orf58 homolog OS=Rattus norvegicus OX=10116 PE=2 SV=1
17.1324	17.0422	17.081	16.8334	17.0204	16.8708	17.0853	17.0301	16.9138	16.5812	16.8726	2	10503	2	81.63	D3ZAF6	ATPK_RAT	Atp5j2	ATP synthase subunit f, mitochondrial OS=Rattus norvegicus OX=10116 GN=Atp5mf PE=1 SV=1
15.4187	15.0026	14.8848	15.7	15.0245	14.9366	15.7198	15.1138	14.5634	14.5223	14.188	1	53437	1	39.92	Q5BJQ2	MINY1_RAT	Mindy1	Ubiquitin carboxyl-terminal hydrolase MINDY-1 OS=Rattus norvegicus OX=10116 GN=Mindy1 PE=2 SV=1
18.2199	17.8809	17.9992	18.6204	19.0819	18.3478	18.2593	17.2261	17.5744	17.4349	18.1212	1	16831	1	65.59	Q6P742	PLP2_RAT	Plp2	Proteolipid protein 2 OS=Rattus norvegicus OX=10116 GN=Plp2 PE=2 SV=1
17.1381	17.2304	16.9649	17.2231	17.4781	16.9281	16.7612	16.9275	16.8924	16.8183	17.0186	5	51427	5	437.78	Q920A6	RISC_RAT	Scpep1	Retinoid-inducible serine carboxypeptidase OS=Rattus norvegicus OX=10116 GN=Scpep1 PE=2 SV=1
8.6884	16.0399	9.36834	7.50616	6.59302	9.10069	5.41452	6.87479	6.37391	9.51489	NaN	1	72923	1	24.46	P21213;Q5EBB8	HUTH_RAT	Hal	Histidine ammonia-lyase OS=Rattus norvegicus OX=10116 GN=Hal PE=1 SV=1
13.7111	15.6843	15.7467	15.506	15.7077	16.7284	15.8819	15.6727	15.6485	15.593	15.6307	2	86763	3	171.75	P10688;Q80WI4;Q9QVD3;Q9QVD4;Q9QVD5	PLCD1_RAT	Plcd1	1-phosphatidylinositol 4,5-bisphosphate phosphodiesterase delta-1 OS=Rattus norvegicus OX=10116 GN=Plcd1 PE=1 SV=1
16.0431	16.6335	16.2564	16.0086	16.0643	16.4452	16.6012	15.9907	16.4086	16.2703	16.3199	1	38784	1	47.07	Q3B7D1	UBE2Z_RAT	Ube2z	Ubiquitin-conjugating enzyme E2 Z OS=Rattus norvegicus OX=10116 GN=Ube2z PE=1 SV=2
13.3581	9.14529	9.32711	13.2235	13.3437	9.64009	10.7587	3.9278	4.15142	NaN	NaN	1	17559	1	27.15	O70454;Q6PDW3	BUD31_RAT	Bud31	Protein BUD31 homolog OS=Rattus norvegicus OX=10116 GN=Bud31 PE=2 SV=2
16.7838	16.7452	16.8019	17.0881	16.9352	16.8423	16.7111	17.0137	16.631	16.7402	16.6936	2	61812	2	75.83	D3ZAA9	MPP2_RAT	Mpp2	MAGUK p55 subfamily member 2 OS=Rattus norvegicus OX=10116 GN=Mpp2 PE=1 SV=2
18.6303	18.7823	18.7689	18.5966	18.8096	18.7393	18.8133	18.0275	18.0347	17.9759	18.5868	7	36156	9	580.83	O88591;P11082;P13353;P62716;P63331;Q6LDK0	PP2AA_RAT;PP2AB_RAT	PPP2CB	Serine/threonine-protein phosphatase 2A catalytic subunit alpha isoform OS=Rattus norvegicus OX=10116 GN=Ppp2ca PE=1 SV=1
11.5454	11.5143	11.2706	11.9422	11.618	11.5701	11.7259	11.1613	10.6881	10.9487	11.2643	1	62286	1	34.99	P0C2X9	AL4A1_RAT	Aldh4a1	Delta-1-pyrroline-5-carboxylate dehydrogenase, mitochondrial OS=Rattus norvegicus OX=10116 GN=Aldh4a1 PE=1 SV=1
13.0079	13.038	13.2794	13.3792	13.2844	13.0418	13.0721	13.7014	13.5033	13.6167	13.0099	1	34659	1	32.92	Q13371;Q4VXB6;Q96AF1;Q9UEW7;Q9UFL0;Q9UNX1;Q9UNX2	PHLP_HUMAN	PDCL	Phosducin-like protein OS=Homo sapiens OX=9606 GN=PDCL PE=1 SV=3
14.0991	12.7932	12.6169	15.5448	14.8447	13.7651	15.0163	10.0539	13.3213	11.2936	13.6014	1	26743	1	23.7	Q4FZY0	EFHD2_RAT	Efhd2	EF-hand domain-containing protein D2 OS=Rattus norvegicus OX=10116 GN=Efhd2 PE=1 SV=1
20.3488	19.5584	19.509	19.6874	19.6872	19.6631	19.3833	17.9109	18.4559	18.6063	18.6069	8	55435	9	774.77	O89049;Q5U344;Q9JKZ3;Q9JKZ4;Q9R1I3	TRXR1_RAT	Txnrd1	Thioredoxin reductase 1, cytoplasmic OS=Rattus norvegicus OX=10116 GN=Txnrd1 PE=1 SV=5
15.2584	15.4448	15.2861	15.5105	15.4062	15.3407	15.3414	15.1585	15.173	15.3341	15.0073	3	84430	3	107.22	F1LR10	LIMA1_RAT	Lima1	LIM domain and actin-binding protein 1 OS=Rattus norvegicus OX=10116 GN=Lima1 PE=1 SV=2
17.6084	17.6811	17.3269	17.5831	17.5809	17.8066	17.6201	16.5576	16.7266	16.6725	17.638	5	30871	5	255.12	P48508	GSH0_RAT	Gclm	Glutamate--cysteine ligase regulatory subunit OS=Rattus norvegicus OX=10116 GN=Gclm PE=1 SV=1
19.8986	19.9775	19.9903	19.9917	20.0627	19.9267	20.0026	19.9093	19.6801	19.5899	19.8124	2	42089	4	237.46	O02940;P16391	HA12_RAT	0	RT1 class I histocompatibility antigen, AA alpha chain OS=Rattus norvegicus OX=10116 PE=1 SV=2
13.0248	12.9301	12.0598	12.868	12.5829	13.0301	12.6835	11.7789	12.9635	12.1164	13.4144	1	33791	3	110.28	A6K7C6;P85969	SNAB_RAT	Napb	Beta-soluble NSF attachment protein OS=Rattus norvegicus OX=10116 GN=Napb PE=1 SV=1
17.1602	16.6108	16.8681	17.6253	17.436	16.9754	17.1104	17.4765	17.1178	17.2794	17.5928	1	6460	1	62.57	Q9JJW3	USMG5_RAT	Usmg5	Up-regulated during skeletal muscle growth protein 5 OS=Rattus norvegicus OX=10116 GN=Atp5md PE=1 SV=1
13.124	13.1783	13.4329	13.0942	12.7217	13.1005	12.7016	13.6245	13.8387	13.8097	14.0793	2	85116	2	52.51	Q811A3;Q811A4	PLOD2_RAT	Plod2	Procollagen-lysine,2-oxoglutarate 5-dioxygenase 2 OS=Rattus norvegicus OX=10116 GN=Plod2 PE=2 SV=1
18.8446	19.1005	19.3756	18.9637	19.337	19.2348	19.145	18.0133	18.3483	18.3384	18.2644	11	43883	11	559.01	P26284	ODPA_RAT	Pdha1	Pyruvate dehydrogenase E1 component subunit alpha, somatic form, mitochondrial OS=Rattus norvegicus OX=10116 GN=Pdha1 PE=1 SV=2
19.43	19.2218	19.2114	19.1357	19.2335	18.8939	19.095	19.5261	19.574	19.5268	19.5046	13	69149	13	1158.6	P25235;Q6P9X0	RPN2_RAT	Rpn2	Dolichyl-diphosphooligosaccharide--protein glycosyltransferase subunit 2 OS=Rattus norvegicus OX=10116 GN=Rpn2 PE=2 SV=2
17.9981	18.0163	18.2797	18.1902	18.2578	18.0255	18.3035	18.011	18.1041	18.1773	18.0006	7	49325	9	504.32	P49014;P62193;Q03527;Q96AZ3	PRS4_RAT	PSMC1	26S proteasome regulatory subunit 4 OS=Rattus norvegicus OX=10116 GN=Psmc1 PE=1 SV=1
16.2618	16.2091	17.6192	17.6794	16.8776	17.5686	16.2124	17.8065	17.5948	17.9129	17.6028	2	73607	2	136.35	O55043	ARHG7_RAT	Arhgef7	Rho guanine nucleotide exchange factor 7 OS=Rattus norvegicus OX=10116 GN=Arhgef7 PE=1 SV=1
18.0113	19.0722	18.5321	18.8529	19.2524	19.7425	17.8724	18.897	19.0055	18.6817	19.2528	4	45038	4	440.94	P20961	PAI1_RAT	Serpine1	Plasminogen activator inhibitor 1 OS=Rattus norvegicus OX=10116 GN=Serpine1 PE=2 SV=1
15.5141	13.9331	16.0345	16.8293	16.3379	17.138	15.434	14.4268	14.6354	14.6353	16.7225	1	14837	1	65.12	P47198	RL22_RAT	Rpl22	60S ribosomal protein L22 OS=Rattus norvegicus OX=10116 GN=Rpl22 PE=2 SV=2
19.9706	19.9501	20.1981	20.5152	20.432	20.2554	20.4352	20.2949	20.2703	19.9862	20.3002	9	28480	9	567.6	P48004	PSA7_RAT	Psma7	Proteasome subunit alpha type-7 OS=Rattus norvegicus OX=10116 GN=Psma7 PE=1 SV=1
13.1217	13.0409	13.2198	14.6991	15.3789	14.8592	15.0831	9.92941	11.0263	9.75804	12.438	1	68193	1	45.55	P14056	ARAF_RAT	Araf	Serine/threonine-protein kinase A-Raf OS=Rattus norvegicus OX=10116 GN=Araf PE=1 SV=1
11.4919	11.7856	11.8885	11.7149	11.699	11.9332	11.9853	12.6238	12.8619	12.1566	12.2125	1	36178	1	29.06	O63197;P03889;Q37653	NU1M_RAT	Mtnd1	NADH-ubiquinone oxidoreductase chain 1 OS=Rattus norvegicus OX=10116 GN=Mtnd1 PE=1 SV=3
14.3926	14.4819	14.3833	14.5362	14.5567	14.4567	14.5356	14.0345	14.002	13.8399	14.2366	3	116336	5	157.98	P50904	RASA1_RAT	Rasa1	Ras GTPase-activating protein 1 OS=Rattus norvegicus OX=10116 GN=Rasa1 PE=3 SV=1
13.0794	15.4179	15.5218	15.6524	15.9154	15.5849	15.8852	15.3339	13.412	15.7706	15.7824	1	56175	1	81.11	D4ABP9	FBX3_RAT	Fbxo3	F-box only protein 3 OS=Rattus norvegicus OX=10116 GN=Fbxo3 PE=3 SV=1
14.5388	14.1264	13.8865	14.9469	14.6766	14.5538	15.1956	13.8621	14.0515	14.0281	14.2356	2	12285	2	46.36	Q712U5	ARP19_RAT	Arpp19	cAMP-regulated phosphoprotein 19 OS=Rattus norvegicus OX=10116 GN=Arpp19 PE=1 SV=3
20.6012	20.5303	20.5096	20.9467	20.8128	20.7541	20.4118	20.8314	20.7908	21.2292	21.0952	11	94902	11	805.43	O35833;P43244;Q5DVW1	MATR3_RAT	Matr3	Matrin-3 OS=Rattus norvegicus OX=10116 GN=Matr3 PE=1 SV=2
19.4072	19.3989	19.3667	19.7423	19.9036	19.6362	19.5395	18.1931	18.8353	19.16	19.4674	8	25764	8	867.5	P11348	DHPR_RAT;DHPR_HUMAN	Qdpr	Dihydropteridine reductase OS=Rattus norvegicus OX=10116 GN=Qdpr PE=1 SV=1
17.404	16.6954	19.3218	19.0505	18.365	18.9326	18.2819	16.8161	18.2764	19.5687	20.0095	1	32705	1	74.39	Q9QYU1	PEX19_RAT	Pex19	Peroxisomal biogenesis factor 19 OS=Rattus norvegicus OX=10116 GN=Pex19 PE=1 SV=1
18.4091	18.0333	18.5055	18.7394	18.6534	18.5224	18.5091	18.4705	18.4644	18.4371	18.3522	1	20790	11	740	P10947;P16500;P84082;Q4KM00	ARF2_RAT	ARF1	ADP-ribosylation factor 2 OS=Rattus norvegicus OX=10116 GN=Arf2 PE=2 SV=1
11.5844	15.4567	15.0635	14.0064	13.4451	15.2643	14.3691	12.8736	13.0155	13.1123	12.6633	3	103368	3	175.5	O89074;Q3T9Q7;Q61210;Q80YE8;Q80YE9;Q91VL3	ARHG1_MOUSE;ARHG1_RAT	Arhgef1	Rho guanine nucleotide exchange factor 1 OS=Mus musculus OX=10090 GN=Arhgef1 PE=1 SV=2
15.1297	15.0581	15.4436	15.3041	15.2345	15.6615	15.2869	14.6453	14.9807	15.1407	15.3112	2	49817	2	107.46	Q3B7D0	HEM6_RAT	Cpox	Oxygen-dependent coproporphyrinogen-III oxidase, mitochondrial OS=Rattus norvegicus OX=10116 GN=Cpox PE=1 SV=1
14.9088	14.8015	14.7118	15.3487	14.9462	15.0412	14.7975	15.5011	15.3044	15.5395	15.6641	1	81676	1	67.05	O54924	EXOC8_RAT	Exoc8	Exocyst complex component 8 OS=Rattus norvegicus OX=10116 GN=Exoc8 PE=1 SV=1
18.095	18.0783	18.0422	18.2458	18.3985	18.1211	18.0914	18.0121	18.0649	18.0903	18.2057	11	45768	12	554.26	O35051;P47210;P52915;P52916;P62198	PRS8_RAT	PSMC5	26S proteasome regulatory subunit 8 OS=Rattus norvegicus OX=10116 GN=Psmc5 PE=1 SV=1
15.8342	15.7844	15.4202	16.0205	15.6603	16.0498	15.6796	15.2737	15.527	15.1769	15.5513	1	37231	1	33.47	Q566C6;Q62725	NFYC_RAT	Nfyc	Nuclear transcription factor Y subunit gamma OS=Rattus norvegicus OX=10116 GN=Nfyc PE=2 SV=1
18.6796	17.7607	17.6418	18.3442	18.1013	18.1699	17.8503	17.943	18.0224	18.21	18.4604	6	29628	6	488.5	Q5XIE0	AN32E_RAT	Anp32e	Acidic leucine-rich nuclear phosphoprotein 32 family member E OS=Rattus norvegicus OX=10116 GN=Anp32e PE=2 SV=1
18.4765	17.6427	20.5624	18.7394	17.5927	18.734	20.5484	20.4895	19.1815	20.3514	19.2855	2	45583	2	199.92	A2A430;P17047;Q3TXG5;Q8BSG8	LAMP2_RAT;LAMP2_MOUSE	Lamp2	Lysosome-associated membrane glycoprotein 2 OS=Rattus norvegicus OX=10116 GN=Lamp2 PE=1 SV=3
19.2149	19.3765	19.6281	19.2036	19.996	19.7568	19.6724	19.5866	19.6488	19.8248	19.2347	10	24690	11	552.29	P27605;P70469;Q4KMC5;Q62926	HPRT_RAT	Hprt1	Hypoxanthine-guanine phosphoribosyltransferase OS=Rattus norvegicus OX=10116 GN=Hprt1 PE=1 SV=1
15.5863	14.1895	13.6694	15.2804	15.2765	15.684	15.651	15.9441	15.4049	15.2677	15.4874	1	26435	1	68.82	B5DEN9	VPS28_RAT	Vps28	Vacuolar protein sorting-associated protein 28 homolog OS=Rattus norvegicus OX=10116 GN=Vps28 PE=2 SV=1
17.754	16.9944	18.1322	18.0753	18.0532	18.0142	17.5168	17.9085	18.1314	17.963	18.3425	2	52075	2	171.82	Q08415;Q9R096	KAT1_RAT	Ccbl1	Kynurenine--oxoglutarate transaminase 1, mitochondrial OS=Rattus norvegicus OX=10116 GN=Kyat1 PE=1 SV=1
20.5843	20.1437	20.2291	20.8123	20.8539	20.5372	20.6934	20.4769	20.3943	20.6227	20.382	32	89977	33	2250.17	P46462	TERA_RAT	Vcp	Transitional endoplasmic reticulum ATPase OS=Rattus norvegicus OX=10116 GN=Vcp PE=1 SV=3
18.9025	18.8038	19.1187	18.9804	18.5183	18.6518	18.4018	18.6343	19.1486	19.0053	19.6952	4	12049	4	171.7	P61457;P70519;P80095;Q9D930	PHS_HUMAN;PHS_CHICK	PCBD1	Pterin-4-alpha-carbinolamine dehydratase OS=Homo sapiens OX=9606 GN=PCBD1 PE=1 SV=2
16.4725	15.9854	16.035	16.5359	16.6817	16.642	16.9497	14.1385	15.8471	15.6388	16.7947	1	24387	1	51.26	Q6AY63	NUDT5_RAT	Nudt5	ADP-sugar pyrophosphatase OS=Rattus norvegicus OX=10116 GN=Nudt5 PE=2 SV=1
13.5748	14.649	14.7587	14.4512	14.4736	14.6482	14.1252	14.275	14.8388	14.1696	13.9514	1	33689	1	33.46	Q03114	CDK5_RAT	Cdk5	Cyclin-dependent-like kinase 5 OS=Rattus norvegicus OX=10116 GN=Cdk5 PE=1 SV=1
14.4963	14.5019	13.8893	14.3569	14.3581	14.2273	14.3256	12.9119	14.6325	14.2279	14.5117	3	64560	3	75.76	P54645	AAPK1_RAT;AAPK2_HUMAN	Prkaa1	5'-AMP-activated protein kinase catalytic subunit alpha-1 OS=Rattus norvegicus OX=10116 GN=Prkaa1 PE=1 SV=2
13.5461	13.2145	13.2623	14.3859	14.0416	13.6137	13.6743	13.737	13.2965	12.8576	14.1022	1	9347	1	92.55	P35171	CX7A2_RAT	Cox7a2	Cytochrome c oxidase subunit 7A2, mitochondrial OS=Rattus norvegicus OX=10116 GN=Cox7a2 PE=1 SV=1
19.6967	19.7731	19.6578	20.2906	20.4328	19.968	20.1125	19.9841	19.7193	19.754	19.9647	11	31425	11	887.41	Q68FR9	EF1D_RAT	Eef1d	Elongation factor 1-delta OS=Rattus norvegicus OX=10116 GN=Eef1d PE=1 SV=2
15.4426	14.4545	12.8719	14.8755	14.9056	13.6372	14.5117	14.5714	14.3211	14.6267	14.8537	1	60235	1	129.83	O88339	EPN1_RAT	Epn1	Epsin-1 OS=Rattus norvegicus OX=10116 GN=Epn1 PE=1 SV=1
15.95	16.2449	15.9845	16.9493	16.9801	16.4102	16.8164	16.7078	16.6406	16.1808	16.5302	1	8943	1	34.41	P04006;P63255	CRIP1_RAT	Crip1	Cysteine-rich protein 1 OS=Rattus norvegicus OX=10116 GN=Crip1 PE=1 SV=2
22.5919	22.136	22.8811	23.3411	22.3389	22.738	22.3626	23.1828	23.1238	23.1405	23.5995	32	70987	34	2777.6	P10362	SCG2_RAT	Scg2	Secretogranin-2 OS=Rattus norvegicus OX=10116 GN=Scg2 PE=1 SV=1
14.5972	14.8422	14.6688	14.597	14.7934	14.1247	14.0747	14.4011	14.2023	14.3389	14.5307	2	51787	2	111.79	Q9QZM5	ABI1_RAT	Abi1	Abl interactor 1 OS=Rattus norvegicus OX=10116 GN=Abi1 PE=1 SV=3
17.0251	17.8698	18.0211	17.8455	17.505	18.2703	16.9035	18.1913	18.3005	18.0047	18.1417	2	81463	3	210.09	D4ABY2	COPG2_RAT	Copg2	Coatomer subunit gamma-2 OS=Rattus norvegicus OX=10116 GN=Copg2 PE=3 SV=2
12.7013	12.2136	12.1083	13.4599	12.7532	12.3156	12.219	5.11865	12.1996	9.54959	11.7603	1	60306	1	23.24	E9Q129;Q3TDX8;Q3TJH3;Q3U012;Q6VXY4;Q6VXY5;Q8BJV8;Q8BTI5;Q8R3H8;Q99LY4;Q99P29	NB5R4_MOUSE	Cyb5r4	Cytochrome b5 reductase 4 OS=Mus musculus OX=10090 GN=Cyb5r4 PE=2 SV=3
19.5901	19.4676	19.1338	19.2778	19.6178	19.3274	19.486	18.3343	18.6196	18.76	18.783	6	52719	6	391.64	P07687	HYEP_RAT	Ephx1	Epoxide hydrolase 1 OS=Rattus norvegicus OX=10116 GN=Ephx1 PE=1 SV=1
14.6914	14.7736	15.0873	15.8059	15.9793	15.5074	15.5093	14.3024	14.2248	14.4768	14.8252	1	28015	1	22.21	P13852;Q549H6	PRIO_RAT	Prnp	Major prion protein OS=Rattus norvegicus OX=10116 GN=Prnp PE=1 SV=2
16.9795	16.2538	15.6156	17.4402	17.3807	16.6999	16.9767	16.6632	16.311	15.9839	16.6597	1	27078	1	48.12	P08081	CLCA_RAT	Clta	Clathrin light chain A OS=Rattus norvegicus OX=10116 GN=Clta PE=1 SV=1
13.6752	14.3104	14.244	13.7573	13.7078	13.8054	13.3569	12.8278	13.3588	12.8893	13.762	3	59343	3	87.78	P70581	NUP58_RAT;NUP58_MOUSE	Nup58	Nucleoporin p58/p45 OS=Rattus norvegicus OX=10116 GN=Nup58 PE=1 SV=1
13.9253	12.9066	13.7301	14.659	14.7738	14.6428	14.4883	13.6146	14.2056	14.0734	13.5171	1	60408	1	39.29	Q1HAQ0	PCAT1_RAT	Lpcat1	Lysophosphatidylcholine acyltransferase 1 OS=Rattus norvegicus OX=10116 GN=Lpcat1 PE=2 SV=2
18.558	18.0967	18.8468	18.2825	18.9613	18.9956	18.9394	17.419	18.5528	17.6096	18.4307	1	12740	4	414.95	P63045;Q64357	VAMP2_RAT	Vamp2	Vesicle-associated membrane protein 2 OS=Rattus norvegicus OX=10116 GN=Vamp2 PE=1 SV=2
15.3103	15.0731	14.9018	16.1236	15.5229	15.0886	15.6185	15.2998	14.9151	14.6462	15.2811	2	38756	2	69.51	Q9JLP1	KHDR3_RAT	Khdrbs3	KH domain-containing, RNA-binding, signal transduction-associated protein 3 OS=Rattus norvegicus OX=10116 GN=Khdrbs3 PE=1 SV=1
15.8916	15.7408	15.8992	16.6589	16.8131	16.5715	16.3201	15.3379	15.6748	15.9688	15.9589	3	100517	3	101.82	Q6UPR8	ERMP1_RAT	Ermp1	Endoplasmic reticulum metallopeptidase 1 OS=Rattus norvegicus OX=10116 GN=Ermp1 PE=1 SV=1
17.7555	17.9358	17.7641	17.4858	17.8176	17.7719	17.8653	17.47	16.9544	17.3383	16.8298	8	80331	8	487.61	Q66HF1	NDUS1_RAT	Ndufs1	NADH-ubiquinone oxidoreductase 75 kDa subunit, mitochondrial OS=Rattus norvegicus OX=10116 GN=Ndufs1 PE=1 SV=1
18.6234	18.8008	18.7221	18.8738	18.9902	18.9944	19.0728	18.4908	18.8639	18.7953	18.7602	5	50818	6	393.79	Q9WVC0	SEPT7_RAT	Septin7	Septin-7 OS=Rattus norvegicus OX=10116 GN=Sept7 PE=1 SV=1
15.4523	15.5831	15.8949	17.1131	16.6249	15.9569	16.6777	16.0369	15.984	15.4629	15.9125	1	110721	1	21.19	Q8CIZ0;Q8K3M6	ERC2_RAT	Erc2	ERC protein 2 OS=Rattus norvegicus OX=10116 GN=Erc2 PE=1 SV=1
19.666	19.5195	19.6902	20.304	20.1581	20.0792	19.6099	19.7647	19.5109	19.783	19.5919	28	57764	29	1755.93	Q5XIM9	TCPB_RAT	Cct2	T-complex protein 1 subunit beta OS=Rattus norvegicus OX=10116 GN=Cct2 PE=1 SV=3
17.2417	17.3315	17.1719	17.1509	17.1908	17.1325	17.1236	16.272	16.3642	16.0177	16.9058	4	39848	4	208.19	Q5HZE4	MTNA_RAT	Mri1	Methylthioribose-1-phosphate isomerase OS=Rattus norvegicus OX=10116 GN=Mri1 PE=1 SV=1
18.2131	18.5755	18.4718	18.6751	18.4784	18.987	18.4139	17.9471	18.3945	18.0721	18.7296	2	22490	3	229.13	Q923W4	HDGR3_RAT	Hdgfrp3	Hepatoma-derived growth factor-related protein 3 OS=Rattus norvegicus OX=10116 GN=Hdgfl3 PE=1 SV=1
16.6206	16.6733	17.0081	16.6796	16.3845	16.4456	16.1403	16.7527	16.785	16.7698	16.9215	5	23069	5	197.16	P40307	PSB2_RAT	Psmb2	Proteasome subunit beta type-2 OS=Rattus norvegicus OX=10116 GN=Psmb2 PE=1 SV=1
13.1489	12.2461	10.504	12.3879	13.469	11.3217	13.0393	12.756	12.6758	11.4283	12.8851	1	21922	1	36.68	P36610;P62168;Q9UK26	NCS1_RAT	NCS1	Neuronal calcium sensor 1 OS=Rattus norvegicus OX=10116 GN=Ncs1 PE=1 SV=2
16.0517	16.0772	16.1882	16.1976	16.3366	16.0972	16.267	16.0283	16.1015	16.1391	16.2209	2	63181	2	129.28	Q5XIA1	NCLN_RAT	Ncln	Nicalin OS=Rattus norvegicus OX=10116 GN=Ncln PE=2 SV=1
15.4617	15.5198	15.705	15.9569	15.9533	15.6401	15.6956	16.3141	16.176	16.1537	16.3946	3	65195	3	127.31	Q5XI01	LARP7_RAT	Larp7	La-related protein 7 OS=Rattus norvegicus OX=10116 GN=Larp7 PE=1 SV=2
15.8351	16.6604	16.8334	16.89	16.7783	16.6973	16.7976	15.0992	15.5489	15.9716	16.0892	6	84454	6	333.53	Q5HZA6	PPCEL_RAT	Prepl	Prolyl endopeptidase-like OS=Rattus norvegicus OX=10116 GN=Prepl PE=1 SV=2
16.308	16.0339	16.1347	16.455	16.3467	16.4741	16.5474	16.0999	16.0211	15.8934	15.9719	2	24458	2	98.27	Q4G098;Q69BT7	TPPC4_RAT	Trappc4	Trafficking protein particle complex subunit 4 OS=Rattus norvegicus OX=10116 GN=Trappc4 PE=2 SV=1
16.0597	15.8032	17.0048	17.0976	15.8682	16.4183	16.1184	17.3464	16.5122	17.5729	16.8642	5	109616	5	153.46	B2GUZ1	UBP4_RAT;UBP11_RAT	Usp4	Ubiquitin carboxyl-terminal hydrolase 4 OS=Rattus norvegicus OX=10116 GN=Usp4 PE=1 SV=1
16.5134	15.8251	16.2513	16.5269	16.4325	16.3581	16.3527	16.0897	15.8431	15.945	16.173	1	21228	1	97.47	Q53YN6;Q9JK41	COPT1_RAT	Slc31a1	High affinity copper uptake protein 1 OS=Rattus norvegicus OX=10116 GN=Slc31a1 PE=2 SV=1
11.6679	12.6155	11.944	11.4239	11.9512	12.7959	10.7258	10.0053	12.2589	10.8018	9.63945	1	39282	1	23.56	O08836	IGBP1_RAT	Igbp1	Immunoglobulin-binding protein 1 OS=Rattus norvegicus OX=10116 GN=Igbp1 PE=2 SV=2
19.826	19.7567	19.6165	20.2989	20.2254	19.8528	19.9191	19.2239	19.09	19.1998	19.7862	22	74564	24	1882.11	P48679	LMNA_RAT	Lmna	Prelamin-A/C OS=Rattus norvegicus OX=10116 GN=Lmna PE=1 SV=1
14.1007	13.9035	15.5367	15.0661	15.0989	14.7791	13.9753	16.3604	14.642	14.2959	14.418	2	84434	2	98.15	Q66HD3	NASP_RAT	Nasp	Nuclear autoantigenic sperm protein OS=Rattus norvegicus OX=10116 GN=Nasp PE=1 SV=1
14.6301	15.5403	14.9981	15.0715	15.5955	15.1655	15.5848	15.5059	16.0905	15.8595	15.5741	1	181827	1	22.88	Q8K1P7	SMCA4_RAT	Smarca4	Transcription activator BRG1 OS=Rattus norvegicus OX=10116 GN=Smarca4 PE=1 SV=1
14.4314	15.0968	15.0796	15.3239	15.4409	15.1255	15.1275	15.1745	14.8042	14.7096	15.2278	2	49611	2	156.89	Q02293	FNTB_RAT	Fntb	Protein farnesyltransferase subunit beta OS=Rattus norvegicus OX=10116 GN=Fntb PE=1 SV=1
17.5117	17.685	18.1779	17.6987	17.0314	17.9785	17.0041	18.3323	18.329	18.3586	17.8553	1	58227	1	63.13	Q02253	MMSA_RAT	Aldh6a1	Methylmalonate-semialdehyde dehydrogenase [acylating], mitochondrial OS=Rattus norvegicus OX=10116 GN=Aldh6a1 PE=1 SV=1
16.6137	17.167	17.0815	17.3403	17.1909	17.0799	16.9611	16.8394	16.7845	16.6009	16.9192	3	17684	3	154.74	P29316;P39024;P62752;Q92774	RL23A_RAT	RPL23A	60S ribosomal protein L23a OS=Rattus norvegicus OX=10116 GN=Rpl23a PE=2 SV=1
15.7474	15.832	15.6709	16.0522	15.8635	15.653	15.7891	16.2157	16.5918	16.4521	16.3985	1	25963	1	36.38	Q9Z250;Q9Z251	LIN7A_RAT	Lin7a	Protein lin-7 homolog A OS=Rattus norvegicus OX=10116 GN=Lin7a PE=1 SV=2
15.5781	15.8431	15.5942	15.6439	15.4134	15.4036	15.3622	16.0232	15.6805	15.5647	16.0619	2	71972	2	94.13	A0MZ64;A0MZ67	SHOT1_RAT	Shtn1	Shootin-1 OS=Rattus norvegicus OX=10116 GN=Shtn1 PE=1 SV=1
17.2174	17.4438	17.5734	17.6634	17.6579	17.3989	17.6108	17.4692	17.5525	17.6853	17.5835	7	76537	7	390.5	Q8VHQ6;Q8VHQ7	SYTL4_RAT	Sytl4	Synaptotagmin-like protein 4 OS=Rattus norvegicus OX=10116 GN=Sytl4 PE=1 SV=1
18.2095	18.1493	18.5417	18.7218	18.6517	18.6407	18.6946	18.678	18.6813	18.6137	18.7336	5	38365	6	364.06	G3V9G2;P17132;Q9JJ51;Q9JJ52;Q9JJ53;Q9JJ54	HNRPD_RAT	Hnrnpd	Heterogeneous nuclear ribonucleoprotein D0 OS=Rattus norvegicus OX=10116 GN=Hnrnpd PE=1 SV=2
14.8551	13.4153	12.6242	15.1996	15.4874	14.8229	15.4974	15.3942	15.4462	15.3668	15.7234	1	24617	1	27.65	Q4QQV8;Q5RK31	CHMP5_RAT	Chmp5	Charged multivesicular body protein 5 OS=Rattus norvegicus OX=10116 GN=Chmp5 PE=2 SV=1
16.5219	16.7182	17.3809	17.0782	16.2722	17.1902	16.3722	17.2142	17.4368	17.3095	17.0304	3	133018	3	207.25	Q4FZU8	RIPR1_RAT	Ripor1	Rho family-interacting cell polarization regulator 1 OS=Rattus norvegicus OX=10116 GN=Ripor1 PE=1 SV=2
18.854	18.711	18.7523	18.8918	18.8327	18.6204	18.9187	18.8427	18.713	19.0966	19.1397	7	72091	8	429.2	Q5XIM7	SYK_RAT	Kars	Lysine--tRNA ligase OS=Rattus norvegicus OX=10116 GN=Kars PE=1 SV=1
17.6493	17.6023	16.8016	17.6522	17.5669	17.914	17.741	17.2752	17.5307	16.9431	17.8684	6	24896	6	336.25	Q4KM74	SC22B_RAT	Sec22b	Vesicle-trafficking protein SEC22b OS=Rattus norvegicus OX=10116 GN=Sec22b PE=1 SV=3
17.5061	17.3488	17.5105	17.5919	17.6019	17.5967	17.4501	17.4862	16.7473	16.5914	16.8253	7	39753	7	333.79	Q63417;Q63468	KPRA_RAT	Prpsap1	Phosphoribosyl pyrophosphate synthase-associated protein 1 OS=Rattus norvegicus OX=10116 GN=Prpsap1 PE=1 SV=1
18.4236	18.4086	18.079	18.2061	18.2361	18.0169	18.3391	18.2844	18.3085	18.13	18.4855	5	32781	6	331.46	Q6AYG5	ECHD1_RAT	Echdc1	Ethylmalonyl-CoA decarboxylase OS=Rattus norvegicus OX=10116 GN=Echdc1 PE=1 SV=1
15.8502	16.2413	15.4748	15.3009	15.51	15.1887	15.2879	15.0899	15.1487	15.3899	15.1274	2	43537	2	50.34	P35738	ODBB_RAT;ODBB_HUMAN	Bckdhb	2-oxoisovalerate dehydrogenase subunit beta, mitochondrial OS=Rattus norvegicus OX=10116 GN=Bckdhb PE=1 SV=3
18.2043	18.651	18.9454	19.5072	19.0048	19.9093	18.5225	16.8013	17.1782	16.7375	18.443	1	17029	1	40.76	P11174;P62845	RS15_RAT	RPS15	40S ribosomal protein S15 OS=Rattus norvegicus OX=10116 GN=Rps15 PE=1 SV=2
15.1269	14.8439	15.0576	15.3095	15.2333	15.6288	14.9911	14.9868	15.1748	15.2383	15.0214	2	78063	2	82.59	P36372	TAP2_RAT	Tap2	Antigen peptide transporter 2 OS=Rattus norvegicus OX=10116 GN=Tap2 PE=1 SV=1
21.232	19.4523	20.3578	21.2609	20.1704	21.4147	20.2314	18.7013	20.7738	20.4058	20.9489	7	16347	7	371.72	P11240	COX5A_RAT	Cox5a	Cytochrome c oxidase subunit 5A, mitochondrial OS=Rattus norvegicus OX=10116 GN=Cox5a PE=1 SV=1
16.1306	16.1588	16.3026	16.6373	16.8253	16.5044	16.6861	16.6218	16.9468	16.8378	16.6441	2	49591	11	592.62	O70498;Q5U216	DX39A_RAT	Ddx39a	ATP-dependent RNA helicase DDX39A OS=Rattus norvegicus OX=10116 GN=Ddx39a PE=2 SV=1
20.068	19.8579	19.881	20.3114	20.1784	19.9234	19.4786	19.67	19.558	19.6504	19.6203	4	27364	4	217.48	Q5XI72	IF4H_RAT	Eif4h	Eukaryotic translation initiation factor 4H OS=Rattus norvegicus OX=10116 GN=Eif4h PE=1 SV=1
13.5024	13.7252	13.8943	14.7153	14.8734	14.4398	15.0232	14.7304	13.9989	15.3425	11.8262	1	32749	1	26.58	Q561R9	LACB2_RAT	Lactb2	Endoribonuclease LACTB2 OS=Rattus norvegicus OX=10116 GN=Lactb2 PE=2 SV=1
19.4594	20.1939	20.2376	20.1508	20.0505	19.9994	19.9951	20.5183	20.5799	19.2065	20.6092	15	77158	16	1106.77	P13383	NUCL_RAT	Ncl	Nucleolin OS=Rattus norvegicus OX=10116 GN=Ncl PE=1 SV=3
8.25935	10.9719	11.4664	9.08201	11.398	11.5252	12.859	7.14278	12.016	10.4691	10.5954	1	128183	1	23.76	O08720;O08962	KCNH2_RAT	Kcnh2	Potassium voltage-gated channel subfamily H member 2 OS=Rattus norvegicus OX=10116 GN=Kcnh2 PE=1 SV=1
19.9763	20.1624	19.8364	19.9396	20.15	19.9839	19.7994	18.5619	18.9524	18.9481	19.4303	16	68376	16	898.6	P07153	RPN1_RAT	Rpn1	Dolichyl-diphosphooligosaccharide--protein glycosyltransferase subunit 1 OS=Rattus norvegicus OX=10116 GN=Rpn1 PE=2 SV=1
18.4974	18.689	18.6481	18.4119	18.3822	18.6005	18.473	17.4318	17.8529	17.991	17.9279	4	50005	7	334.4	B3DMA8;B3GNI4;B3GNI6	SEP11_RAT	43719	Septin-11 OS=Rattus norvegicus OX=10116 GN=Sept11 PE=1 SV=1
19.0632	17.2135	17.5646	18.8223	18.9386	19.2042	17.2589	17.7086	16.4937	16.4455	17.317	1	26963	1	79.18	Q5U1X1	ORN_RAT	Rexo2	Oligoribonuclease, mitochondrial OS=Rattus norvegicus OX=10116 GN=Rexo2 PE=2 SV=1
18.6626	18.7171	18.7451	18.6683	18.6071	18.7378	18.286	18.6405	18.7948	19.2684	19.3503	7	197247	9	416.27	Q9EQG6;Q9ERD4	KDIS_RAT	Kidins220	Kinase D-interacting substrate of 220 kDa OS=Rattus norvegicus OX=10116 GN=Kidins220 PE=1 SV=2
15.2529	15.6395	15.5103	16.2805	16.0389	15.615	15.8554	15.9372	15.4449	15.4477	15.7999	1	13543	1	29.08	P02383;P62856;P70394;Q06722	RS26_DROME;RS26_RAT	RPS26	40S ribosomal protein S26 OS=Drosophila melanogaster OX=7227 GN=RpS26 PE=1 SV=1
20.0666	19.8889	20.021	20.0865	19.9364	20.1354	19.3741	20.4742	20.2464	20.2371	20.5614	7	123836	8	412.01	P04894;P08755;P38406;P63095;Q05087;Q45QM7;Q63803;Q64711;Q9Z1R8	GNAS1_RAT;GNAS2_RAT;GNAL_RAT	Gnal;Gnas	Guanine nucleotide-binding protein G(s) subunit alpha isoforms XLas OS=Rattus norvegicus OX=10116 GN=Gnas PE=1 SV=3
21.0389	21.1465	21.5328	21.3988	21.066	21.618	21.1255	21.4764	21.3499	21.3546	21.7239	16	36117	16	1207.88	P04636;Q6GSM4	MDHM_RAT	Mdh2	Malate dehydrogenase, mitochondrial OS=Rattus norvegicus OX=10116 GN=Mdh2 PE=1 SV=2
20.2869	19.8274	19.7875	20.1744	20.3867	20.3923	19.8877	19.5999	19.5008	19.3801	20.049	16	62958	16	1274.38	Q6P6V0	G6PI_RAT	Gpi	Glucose-6-phosphate isomerase OS=Rattus norvegicus OX=10116 GN=Gpi PE=1 SV=1
16.0533	16.0816	16.2463	16.3032	16.5338	16.1234	16.5149	16.4157	16.0326	16.6636	16.1077	3	56702	3	231.2	Q5HZY0	UBXN4_RAT	Ubxn4	UBX domain-containing protein 4 OS=Rattus norvegicus OX=10116 GN=Ubxn4 PE=1 SV=1
13.5976	14.8028	15.0613	13.5177	14.2806	14.7158	15.0085	14.9197	14.457	14.3385	14.014	1	28227	1	32.55	Q8R478	WBP2_RAT	Wbp2	WW domain-binding protein 2 OS=Rattus norvegicus OX=10116 GN=Wbp2 PE=1 SV=1
8.95502	14.0612	8.32113	7.82138	7.48202	7.08963	7.22683	8.49833	8.20084	8.03656	6.91257	1	61959	4	212.51	Q6P6Q2;Q7TN97	K2C5_RAT	Krt5	Keratin, type II cytoskeletal 5 OS=Rattus norvegicus OX=10116 GN=Krt5 PE=1 SV=1
16.8313	17.0025	17.0132	16.7805	17.0102	16.9021	17.1263	16.8073	16.8474	16.9589	16.7999	1	45022	1	24.89	P15651	ACADS_RAT	Acads	Short-chain specific acyl-CoA dehydrogenase, mitochondrial OS=Rattus norvegicus OX=10116 GN=Acads PE=1 SV=2
12.7457	12.3795	12.4199	12.9059	12.815	12.5202	12.7098	12.5049	12.3306	12.1123	12.2746	1	53205	1	37.63	Q5FVM3	RETR1_RAT	Retreg1	Reticulophagy regulator 1 OS=Rattus norvegicus OX=10116 GN=Retreg1 PE=2 SV=1
16.9847	16.6899	16.5693	17.0894	17.0326	16.8522	17.0048	16.8399	17.006	16.7984	17.3195	3	68143	3	120.49	Q75Q39	TOM70_RAT	Tomm70a	Mitochondrial import receptor subunit TOM70 OS=Rattus norvegicus OX=10116 GN=Tomm70 PE=1 SV=1
19.8427	20.091	20.2453	20.3223	20.2852	20.1198	20.3694	20.1064	20.2456	20.1848	20.1724	4	12008	4	183.91	P11232	THIO_RAT	Txn	Thioredoxin OS=Rattus norvegicus OX=10116 GN=Txn PE=1 SV=2
17.1598	17.3456	17.3864	17.6179	17.6408	17.4788	17.5053	17.5397	17.5298	17.4237	17.7318	2	25266	2	103.59	P20415;P63074	IF4E_RAT	Eif4e	Eukaryotic translation initiation factor 4E OS=Rattus norvegicus OX=10116 GN=Eif4e PE=1 SV=1
15.5986	15.5948	15.5724	15.807	16.0307	16.0452	15.8834	14.7019	14.0537	14.1306	15.5092	2	168902	2	52.48	O88923	AGRL2_RAT	Adgrl2	Adhesion G protein-coupled receptor L2 OS=Rattus norvegicus OX=10116 GN=Adgrl2 PE=1 SV=2
17.721	16.7241	17.3923	17.5417	17.3303	17.2791	17.571	15.9931	17.4124	17.6485	17.1732	4	40905	8	570.54	P10824;Q45QN2	GNAI1_HUMAN;GNAI1_RAT	Gnai1	Guanine nucleotide-binding protein G(i) subunit alpha-1 OS=Homo sapiens OX=9606 GN=GNAI1 PE=1 SV=2
17.0328	16.9632	17.6005	17.4545	17.7994	17.5123	17.6254	17.246	17.8622	17.8878	17.4781	5	31971	5	252.62	B0BNE5	ESTD_RAT	Esd	S-formylglutathione hydrolase OS=Rattus norvegicus OX=10116 GN=Esd PE=2 SV=1
15.6044	15.5148	15.5894	15.4588	15.7097	15.5916	15.3854	14.4812	15.6951	15.4812	15.2028	1	66117	1	53.37	Q08602	PGTA_RAT	Rabggta	Geranylgeranyl transferase type-2 subunit alpha OS=Rattus norvegicus OX=10116 GN=Rabggta PE=1 SV=1
17.2738	13.6403	17.4901	17.6369	17.2019	17.5487	16.813	16.2129	17.2767	17.2114	16.8854	1	15798	1	108.4	P23967;P63081	VATL_RAT	Atp6v0c	V-type proton ATPase 16 kDa proteolipid subunit OS=Rattus norvegicus OX=10116 GN=Atp6v0c PE=2 SV=1
19.5898	19.8528	19.9345	20.0337	20.0708	19.823	19.9237	19.813	19.7784	19.7213	19.8224	13	61179	14	856.4	P21816;Q6NS32;Q6P502	TCPG_RAT;CDO1_RAT	Cct3;Cdo1	T-complex protein 1 subunit gamma OS=Rattus norvegicus OX=10116 GN=Cct3 PE=1 SV=1
7.44958	4.69698	5.49366	12.6336	12.031	10.3207	11.8924	10.3033	11.3228	10.963	12.9454	2	98252	4	179.56	Q08877;Q9QXL9	DYN3_RAT	Dnm3	Dynamin-3 OS=Rattus norvegicus OX=10116 GN=Dnm3 PE=1 SV=2
18.454	17.526	18.9563	18.5739	17.874	18.5663	19.253	19.0109	18.7086	18.7569	19.1689	7	67637	7	446.19	Q63663	GBP2_RAT	Gbp2	Guanylate-binding protein 1 OS=Rattus norvegicus OX=10116 GN=Gbp2 PE=1 SV=2
14.8571	15.0721	15.1804	15.1861	15.4231	14.9381	14.9308	14.4978	14.3976	14.3295	14.9416	1	57073	3	157.51	P20000	ALDH2_BOVIN	ALDH2	Aldehyde dehydrogenase, mitochondrial OS=Bos taurus OX=9913 GN=ALDH2 PE=1 SV=2
14.5059	15.4647	16.0351	16.088	16.3382	15.8764	15.9748	15.8851	15.5572	15.8778	16.0594	3	64721	3	127.05	O08839	BIN1_RAT	Bin1	Myc box-dependent-interacting protein 1 OS=Rattus norvegicus OX=10116 GN=Bin1 PE=1 SV=1
15.7183	14.5297	15.9201	16.29	15.321	16.0978	14.8266	14.1034	15.3951	15.4391	15.6169	2	56957	3	184.95	Q62666;Q64351	VACHT_RAT	Slc18a3	Vesicular acetylcholine transporter OS=Rattus norvegicus OX=10116 GN=Slc18a3 PE=2 SV=2
16.3539	16.2401	17.1205	17.0292	16.7448	16.9224	16.7677	17.1217	16.7713	17.1509	17.2582	3	32348	3	168.47	P23965	ECI1_RAT	Eci1	Enoyl-CoA delta isomerase 1, mitochondrial OS=Rattus norvegicus OX=10116 GN=Eci1 PE=1 SV=1
14.3532	15.143	14.9085	14.7245	14.1573	14.4814	14.2813	14.6846	15.1474	14.6785	15.4186	1	13628	1	26.03	Q5U204	LTOR3_RAT	Lamtor3	Ragulator complex protein LAMTOR3 OS=Rattus norvegicus OX=10116 GN=Lamtor3 PE=2 SV=1
15.0692	15.706	16.0803	16.1838	16.2471	16.0176	16.2904	15.8276	15.4328	15.9099	16.1622	2	38518	2	128.23	Q9Z0J8	NEGR1_RAT	Negr1	Neuronal growth regulator 1 OS=Rattus norvegicus OX=10116 GN=Negr1 PE=1 SV=1
17.2394	17.2669	17.2539	17.1999	17.3935	17.1731	17.2667	16.7151	16.682	16.9964	16.9092	8	64554	8	291.73	P52020;Q4V8L3	ERG1_RAT	Sqle	Squalene monooxygenase OS=Rattus norvegicus OX=10116 GN=Sqle PE=2 SV=1
13.1092	12.9072	13.3665	14.0305	13.8578	13.4726	13.7002	11.2395	13.1744	13.53	12.8912	1	18171	1	52.73	Q6TEK4	VKOR1_RAT	Vkorc1	Vitamin K epoxide reductase complex subunit 1 OS=Rattus norvegicus OX=10116 GN=Vkorc1 PE=1 SV=1
20.1022	20.2598	20.3497	20.4955	20.4383	20.3257	20.606	20.3357	20.3485	20.2597	20.2725	12	42983	13	867.08	A0JPK7;P07335;Q499P7;Q5PPJ5;Q6IRE0;Q6P139	KCRB_RAT	Ckb	Creatine kinase B-type OS=Rattus norvegicus OX=10116 GN=Ckb PE=1 SV=2
16.9964	16.9127	16.8842	16.9899	16.9173	17.0151	16.6603	16.8498	16.3617	16.4949	16.6664	3	47135	3	224.93	Q68FX1	MPI_RAT	Mpi	Mannose-6-phosphate isomerase OS=Rattus norvegicus OX=10116 GN=Mpi PE=2 SV=1
16.6407	14.7282	16.199	15.9672	16.1796	15.7043	15.6147	16.1174	15.6791	15.8014	16.0865	1	26529	1	63.64	Q9QYW3	PHOCN_RAT	Mob4	MOB-like protein phocein OS=Rattus norvegicus OX=10116 GN=Mob4 PE=1 SV=1
20.6753	19.3079	21.2046	21.9113	20.375	21.3254	20.3204	20.5572	20.4347	20.1495	21.0228	1	15376	2	262.19	P06351;P33155;P84245;Q5RJM5;Q9V3W4	H33_RAT	H3F3A	Histone H3.3 OS=Rattus norvegicus OX=10116 GN=H3f3b PE=1 SV=2
16.4651	16.8241	16.8182	16.9732	17.0999	16.967	17.0453	16.6479	17.049	16.7497	17.0835	4	53479	4	222.58	A2VCW0;P17955	NUP62_RAT	Nup62	Nuclear pore glycoprotein p62 OS=Rattus norvegicus OX=10116 GN=Nup62 PE=1 SV=1
17.6216	17.568	17.4691	18.0723	18.1394	17.7178	18.1115	17.5328	17.4724	17.6633	17.4678	1	16918	1	74.73	B0K025	OSTC_RAT	Ostc	Oligosaccharyltransferase complex subunit OSTC OS=Rattus norvegicus OX=10116 GN=Ostc PE=2 SV=1
20.6373	20.6454	20.7471	20.7138	20.6206	20.7256	20.7185	20.2651	20.4068	20.5331	20.3854	11	24860	11	757.35	O35244	PRDX6_RAT	Prdx6	Peroxiredoxin-6 OS=Rattus norvegicus OX=10116 GN=Prdx6 PE=1 SV=3
19.3042	19.0054	19.2875	19.3748	19.4714	19.8487	18.7617	19.6383	20.3553	19.3971	20.6166	1	14748	1	55.53	Q6AXZ0	PAIP2_RAT	Paip2	Polyadenylate-binding protein-interacting protein 2 OS=Rattus norvegicus OX=10116 GN=Paip2 PE=2 SV=1
18.1962	17.9665	18.0736	18.1954	18.1062	18.1274	18.2217	17.7992	18.1994	18.4942	18.0903	8	30834	8	434.62	P97697	IMPA1_RAT;IMPA1_HUMAN	Impa1	Inositol monophosphatase 1 OS=Rattus norvegicus OX=10116 GN=Impa1 PE=1 SV=2
15.7263	15.9467	15.9316	15.3919	15.6343	15.6499	15.7197	14.8969	14.2077	13.1687	13.8213	1	116335	1	74.56	O88664	TAOK1_RAT	Taok1	Serine/threonine-protein kinase TAO1 OS=Rattus norvegicus OX=10116 GN=Taok1 PE=1 SV=1
22.5845	22.2551	23.0896	22.4568	22.3334	22.9938	21.6901	21.902	22.2031	21.7455	22.1749	6	70682	6	548.23	P02770;P11382;Q5U3X3	ALBU_RAT	Alb	Serum albumin OS=Rattus norvegicus OX=10116 GN=Alb PE=1 SV=2
13.3127	13.468	13.1102	13.2214	13.1914	13.0744	13.0558	13.1386	13.4348	13.2951	13.494	1	35679	1	40.73	A1L107;P29266	3HIDH_RAT	Hibadh	3-hydroxyisobutyrate dehydrogenase, mitochondrial OS=Rattus norvegicus OX=10116 GN=Hibadh PE=1 SV=3
15.0647	15.2959	15.0465	14.7135	15.123	14.9825	14.8948	14.8314	13.586	13.8891	13.7388	4	115980	4	150.26	O55156	CLIP2_RAT	Clip2	CAP-Gly domain-containing linker protein 2 OS=Rattus norvegicus OX=10116 GN=Clip2 PE=1 SV=1
15.7114	18.064	18.3308	18.2339	18.2919	17.9938	18.2329	17.7901	18.113	18.622	18.6772	3	29712	3	212.04	P20788;Q6QI13	UCRI_RAT	Uqcrfs1	Cytochrome b-c1 complex subunit Rieske, mitochondrial OS=Rattus norvegicus OX=10116 GN=Uqcrfs1 PE=1 SV=2
18.3111	17.9322	18.0935	18.5976	18.5034	18.6006	18.4614	18.1158	18.0272	18.1553	18.0534	2	18511	2	142.8	P20280	RL21_RAT	Rpl21	60S ribosomal protein L21 OS=Rattus norvegicus OX=10116 GN=Rpl21 PE=1 SV=3
22.8684	22.7634	22.7565	22.7651	22.8971	22.7179	22.882	22.5376	22.4303	22.48	22.6338	13	20902	13	1156.58	P31044;P31045	PEBP1_RAT;PEBP1_HUMAN	Pebp1	Phosphatidylethanolamine-binding protein 1 OS=Rattus norvegicus OX=10116 GN=Pebp1 PE=1 SV=3
14.5549	14.8623	14.5268	14.5483	14.389	14.2833	14.3568	13.6695	14.314	14.1418	14.4223	1	86819	1	29.85	P97847;Q5XIV8;Q76N76;Q9JJ50	HGS_RAT	Hgs	Hepatocyte growth factor-regulated tyrosine kinase substrate OS=Rattus norvegicus OX=10116 GN=Hgs PE=1 SV=1
12.259	11.552	14.1307	14.7114	13.8015	13.8408	14.0315	12.6685	14.6177	14.528	12.191	1	44489	1	29.73	Q7TM96	ZN622_RAT	Znf622	Zinc finger protein 622 OS=Rattus norvegicus OX=10116 GN=Znf622 PE=1 SV=2
18.2174	18.4489	17.9851	18.5621	18.7072	18.4184	18.7692	18.4524	18.271	18.3331	18.5442	4	16076	4	244.46	P17074	RS19_RAT	Rps19	40S ribosomal protein S19 OS=Rattus norvegicus OX=10116 GN=Rps19 PE=2 SV=3
15.3983	15.2705	15.3846	15.2442	15.3422	14.8167	15.2993	15.1168	15.0947	14.81	11.366	1	93816	1	30.76	O70595	ABCB6_RAT	Abcb6	ATP-binding cassette sub-family B member 6, mitochondrial OS=Rattus norvegicus OX=10116 GN=Abcb6 PE=2 SV=1
14.2388	14.3034	14.2485	14.0601	14.2157	14.3929	14.2639	13.9875	13.9792	13.9312	14.1287	2	141005	3	124.21	F1M775	DIAP1_RAT	Diaph1	Protein diaphanous homolog 1 OS=Rattus norvegicus OX=10116 GN=Diaph1 PE=1 SV=3
14.3187	14.4859	14.3355	14.676	15.0257	15.2038	15.068	13.3217	14.5417	13.718	14.5734	2	68135	2	62.87	P30823	CTR1_RAT	Slc7a1	High affinity cationic amino acid transporter 1 OS=Rattus norvegicus OX=10116 GN=Slc7a1 PE=2 SV=1
12.5823	13.4125	13.2936	13.6743	12.639	13.1158	13.3221	12.8045	13.4783	12.6844	13.3317	1	49988	1	21.12	Q6AXT7	RBM42_RAT	Rbm42	RNA-binding protein 42 OS=Rattus norvegicus OX=10116 GN=Rbm42 PE=1 SV=1
20.1169	19.4486	19.5825	19.8518	19.9328	19.5703	18.9857	19.3204	19.3336	18.9889	19.4429	17	59955	21	1173.1	Q68FQ0;Q6PCT4	TCPE_RAT	Cct5	T-complex protein 1 subunit epsilon OS=Rattus norvegicus OX=10116 GN=Cct5 PE=1 SV=1
14.0323	14.5766	13.8988	15.4041	14.5706	14.606	14.0968	14.6933	14.4172	13.8857	14.4329	1	245169	1	24.26	O88480	CABIN_RAT	Cabin1	Calcineurin-binding protein cabin-1 OS=Rattus norvegicus OX=10116 GN=Cabin1 PE=1 SV=1
16.0586	16.3084	16.0952	16.1483	16.0653	16.3157	16.3094	15.22	15.0193	16.0718	15.8667	2	39764	2	76.84	Q6AXM8	PON2_RAT	Pon2	Serum paraoxonase/arylesterase 2 OS=Rattus norvegicus OX=10116 GN=Pon2 PE=2 SV=1
18.4784	18.0917	17.9743	18.3776	18.1424	18.0136	18.0768	18.5847	18.2143	18.1786	18.1453	9	51748	9	563.55	Q7TP98	ILF2_RAT	Ilf2	Interleukin enhancer-binding factor 2 OS=Rattus norvegicus OX=10116 GN=Ilf2 PE=2 SV=1
16.9725	17.201	17.2888	17.327	17.3556	17.0488	17.2727	17.2932	17.2821	17.3272	17.5345	9	41648	11	475.55	P27703;P63086;Q9Z2A6	MK01_RAT;MK15_RAT	Mapk1;Mapk15	Mitogen-activated protein kinase 1 OS=Rattus norvegicus OX=10116 GN=Mapk1 PE=1 SV=3
16.0569	16.2506	15.8636	16.259	16.471	16.3036	16.3114	15.2505	15.8143	15.8247	16.2242	1	89706	1	38.46	O35274	NEB2_RAT	Ppp1r9b	Neurabin-2 OS=Rattus norvegicus OX=10116 GN=Ppp1r9b PE=1 SV=1
13.8333	14.4949	14.6024	14.5084	14.7511	14.4773	14.7413	14.3243	14.8177	14.8654	14.832	1	46796	1	33.29	Q6AYK2	JMJD6_RAT	Jmjd6	Bifunctional arginine demethylase and lysyl-hydroxylase JMJD6 OS=Rattus norvegicus OX=10116 GN=Jmjd6 PE=2 SV=2
21.0936	21.0431	20.8263	21.1437	21.1656	21.1716	21.1585	20.4228	20.7052	20.5301	20.721	14	32917	15	1118.13	B6ZB78;P38983	RSSA_RAT	Rpsa	40S ribosomal protein SA OS=Rattus norvegicus OX=10116 GN=Rpsa PE=1 SV=3
15.2177	15.8774	15.8149	15.9099	15.8135	15.42	15.9415	15.9521	15.7811	15.5931	16.1351	6	41424	7	386.94	P50503	F10A1_RAT	St13	Hsc70-interacting protein OS=Rattus norvegicus OX=10116 GN=St13 PE=1 SV=1
9.57859	10.0895	9.54927	10.5619	10.4305	9.94443	9.25924	10.441	9.7106	10.1288	10.1468	1	15227	1	25.47	P19014	HBA_CRIGA	HBA	Hemoglobin subunit alpha OS=Cricetomys gambianus OX=10085 GN=HBA PE=1 SV=2
16.6356	17.1483	17.41	17.7184	17.8083	17.5167	17.6985	16.881	17.2713	17.3433	17.4689	3	26278	3	253.79	Q91Y78	UCHL3_RAT	Uchl3	Ubiquitin carboxyl-terminal hydrolase isozyme L3 OS=Rattus norvegicus OX=10116 GN=Uchl3 PE=1 SV=1
18.1962	17.8802	17.7223	18.3456	18.2428	18.1708	18.2241	17.4698	17.4574	17.52	17.5124	12	33627	14	613.39	P54921	SNAA_RAT	Napa	Alpha-soluble NSF attachment protein OS=Rattus norvegicus OX=10116 GN=Napa PE=1 SV=2
20.1536	19.5138	20.6556	20.0243	19.6761	19.9494	19.4609	20.3389	19.7946	20.225	20.6489	11	106296	11	572.5	Q924S5	LONM_RAT	Lonp1	Lon protease homolog, mitochondrial OS=Rattus norvegicus OX=10116 GN=Lonp1 PE=2 SV=1
15.2497	14.9456	15.2207	15.0121	15.0416	15.0731	14.7517	15.4208	14.4205	14.0503	14.7339	1	51204	1	29.15	O54715	VAS1_RAT	Atp6ap1	V-type proton ATPase subunit S1 OS=Rattus norvegicus OX=10116 GN=Atp6ap1 PE=2 SV=1
16.2244	16.834	16.5152	16.6379	16.7939	16.4353	16.717	15.9761	16.0571	16.333	16.6312	1	21161	1	54.45	Q1RP77	NOP16_RAT	Nop16	Nucleolar protein 16 OS=Rattus norvegicus OX=10116 GN=Nop16 PE=2 SV=1
18.8858	18.4193	18.3038	18.5316	17.9239	18.2788	17.6469	19.1239	18.6621	18.3494	18.0668	3	16953	3	225.55	D3ZDK2;P51669;P62839;P70711	UB2D2_RAT;U2D2B_RAT;UB2D1_RAT	UBE2D2	Ubiquitin-conjugating enzyme E2 D2 OS=Rattus norvegicus OX=10116 GN=Ube2d2 PE=1 SV=1
17.3369	17.1612	17.6693	17.686	17.8554	17.8649	17.4948	17.0077	17.3329	17.4022	17.4142	3	49367	3	246.14	P47226	TES_RAT;TES_MOUSE	Tes	Testin OS=Rattus norvegicus OX=10116 GN=Tes PE=1 SV=1
13.6811	14.0227	14.0459	14.5963	14.3879	13.7705	14.1024	14.3053	13.7087	13.3769	13.7466	1	39116	3	133.01	G3V6S8;Q5PQM1	SRSF6_RAT	Srsf6	Serine/arginine-rich splicing factor 6 OS=Rattus norvegicus OX=10116 GN=Srsf6 PE=1 SV=1
14.7806	14.6026	14.5278	15.0591	14.3195	14.7367	14.7221	14.3697	14.7764	14.6891	14.7771	3	80205	3	126.72	Q66H39	ABCF3_RAT	Abcf3	ATP-binding cassette sub-family F member 3 OS=Rattus norvegicus OX=10116 GN=Abcf3 PE=2 SV=1
19.0454	18.64	17.807	18.677	18.8712	18.7249	18.6795	18.2331	18.3434	18.0158	18.5351	8	20793	8	547.13	P02793;Q6P7T1	FRIL1_RAT;RIPR2_RAT	Ftl1	Ferritin light chain 1 OS=Rattus norvegicus OX=10116 GN=Ftl1 PE=1 SV=3
18.8479	18.633	18.742	18.6734	18.9488	18.5664	18.8195	18.4226	18.3974	18.387	18.9715	3	11303	3	188.91	P01041	CYTB_RAT	Cstb	Cystatin-B OS=Rattus norvegicus OX=10116 GN=Cstb PE=1 SV=1
19.9318	20.1156	20.0002	20.1273	20.2671	20.0766	20.1239	19.5635	19.59	19.7589	19.7627	6	35915	6	478.17	P43138;Q548N9	APEX1_RAT	Apex1	DNA-(apurinic or apyrimidinic site) lyase OS=Rattus norvegicus OX=10116 GN=Apex1 PE=1 SV=2
15.7199	16.1597	15.6971	15.6806	15.9365	15.8691	15.7628	15.5801	15.316	15.6469	14.307	2	49149	2	60.45	Q5BJQ6	CSTF1_RAT	Cstf1	Cleavage stimulation factor subunit 1 OS=Rattus norvegicus OX=10116 GN=Cstf1 PE=2 SV=1
13.6032	14.4341	13.814	14.167	14.2431	14.3657	14.166	14.0172	13.6687	12.5296	14.3361	2	42862	2	76.52	C0IMX4;C0IMX5;C0IMX6;Q56A18;Q5BJV2	SMCE1_RAT	Smarce1	SWI/SNF-related matrix-associated actin-dependent regulator of chromatin subfamily E member 1 OS=Rattus norvegicus OX=10116 GN=Smarce1 PE=1 SV=1
12.6817	13.126	13.1229	12.7796	12.1498	13.019	12.561	13.408	13.378	13.1708	12.9995	1	158069	1	26	Q5EB59	MED23_RAT	Med23	Mediator of RNA polymerase II transcription subunit 23 OS=Rattus norvegicus OX=10116 GN=Med23 PE=2 SV=2
17.7456	18.8882	18.5621	18.5414	18.7595	18.4463	18.7184	18.6642	18.7429	18.8371	18.9785	2	20593	2	182.04	Q62785;Q62890	HAP28_RAT	Pdap1	28 kDa heat- and acid-stable phosphoprotein OS=Rattus norvegicus OX=10116 GN=Pdap1 PE=1 SV=1
13.9999	14.7923	13.5888	14.0793	14.2287	14.1221	14.2627	13.5576	13.6795	13.5217	13.9518	1	168562	1	31.88	O88917	AGRL1_RAT	Adgrl1	Adhesion G protein-coupled receptor L1 OS=Rattus norvegicus OX=10116 GN=Adgrl1 PE=1 SV=1
18.9574	19.2971	19.1395	18.6697	18.6351	18.7273	18.5082	19.2076	19.2384	19.0132	18.9361	4	22113	4	198.61	P23821;P24818;P62083	RS7_RAT	RPS7	40S ribosomal protein S7 OS=Rattus norvegicus OX=10116 GN=Rps7 PE=1 SV=1
12.7297	13.6555	13.2878	12.6163	13.4154	13.6897	13.5345	13.2016	13.0949	13.4565	13.3021	2	46504	2	44.58	Q5XIC1	GMPPA_RAT	Gmppa	Mannose-1-phosphate guanyltransferase alpha OS=Rattus norvegicus OX=10116 GN=Gmppa PE=2 SV=1
14.0147	14.1646	13.7626	13.2377	13.7966	13.2885	13.6182	7.61967	12.4975	13.2712	13.2046	1	154098	1	27.66	P49791	NU153_RAT	Nup153	Nuclear pore complex protein Nup153 OS=Rattus norvegicus OX=10116 GN=Nup153 PE=1 SV=1
6.46005	9.0996	9.5254	10.9561	9.24349	8.77546	10.1179	7.57731	-6.96707	NaN	5.58838	1	56195	2	59.47	Q0VAA6;Q5VTI1;Q5VTI2;Q96QV3;Q9UFP5;Q9Y243	AKT3_HUMAN	AKT3	RAC-gamma serine/threonine-protein kinase OS=Homo sapiens OX=9606 GN=AKT3 PE=1 SV=1
14.4294	14.828	14.6933	15.0657	14.7121	15.3628	14.5899	14.1022	14.7349	14.3242	15.0929	1	74088	2	111.56	Q5PPH2;Q68G63;Q925G1	HDGR2_RAT	Hdgfrp2	Hepatoma-derived growth factor-related protein 2 OS=Rattus norvegicus OX=10116 GN=Hdgfl2 PE=1 SV=2
14.1057	12.8564	13.5104	14.6925	14.7507	15.0914	15.2796	12.9158	14.4572	13.1827	14.6778	1	11587	3	335.06	P63025;Q64271	VAMP3_RAT	Vamp3	Vesicle-associated membrane protein 3 OS=Rattus norvegicus OX=10116 GN=Vamp3 PE=1 SV=1
15.9835	15.7344	16.0402	15.28	15.1068	15.3192	15.3847	14.8198	15.2616	15.9054	15.4864	2	91986	2	91.79	O88941	MOGS_RAT	Mogs	Mannosyl-oligosaccharide glucosidase OS=Rattus norvegicus OX=10116 GN=Mogs PE=1 SV=1
20.015	19.8974	20.0147	20.2374	20.2031	20.0874	20.0264	19.4998	19.9049	19.943	20.027	2	22891	9	790.93	P05711;Q6NYB7	RAB1A_RAT	Rab1A	Ras-related protein Rab-1A OS=Rattus norvegicus OX=10116 GN=Rab1A PE=1 SV=3
14.4256	14.446	14.3222	15.447	15.3677	15.0375	15.2691	14.6287	14.5469	13.1206	15.2811	3	31595	3	135.12	Q566Q8;Q8K436	CK068_RAT	Bles03	UPF0696 protein C11orf68 homolog OS=Rattus norvegicus OX=10116 GN=Bles03 PE=1 SV=2
16.6392	16.8526	16.7015	16.7121	16.9737	16.5388	16.7861	16.6528	17.1405	16.9486	16.9072	5	44118	7	305.23	Q5U2Z3	NP1L4_RAT	Nap1l4	Nucleosome assembly protein 1-like 4 OS=Rattus norvegicus OX=10116 GN=Nap1l4 PE=1 SV=1
16.3793	16.7002	16.7728	16.3467	16.3639	16.2569	16.1433	16.4071	16.1589	16.1994	16.2433	4	33881	4	263.7	Q64010	CRK_RAT;CRK_MOUSE	Crk	Adapter molecule crk OS=Rattus norvegicus OX=10116 GN=Crk PE=1 SV=1
19.2034	19.5784	19.6139	19.4876	19.5284	19.7457	19.1757	18.5499	18.7594	18.6832	18.731	16	102787	18	1261.25	Q62940	NEDD4_RAT	Nedd4	E3 ubiquitin-protein ligase NEDD4 OS=Rattus norvegicus OX=10116 GN=Nedd4 PE=1 SV=1
13.4959	13.7373	13.7675	13.8683	13.9105	13.6968	13.8468	13.534	13.6583	13.4126	13.5103	4	154772	4	130.44	Q9JIL8	RAD50_RAT	Rad50	DNA repair protein RAD50 OS=Rattus norvegicus OX=10116 GN=Rad50 PE=1 SV=1
14.6355	14.1088	13.5016	15.5294	15.0931	14.314	14.1262	14.5481	12.6808	11.7381	12.6704	2	53675	2	101.8	P15087	CBPE_RAT	Cpe	Carboxypeptidase E OS=Rattus norvegicus OX=10116 GN=Cpe PE=1 SV=1
14.8587	14.9817	15.4057	15.2779	14.8312	15.448	15.0907	15.3883	15.6258	15.2535	15.3976	1	60365	1	43.28	Q80ZG1	RIC8A_RAT	Ric8a	Synembryn-A OS=Rattus norvegicus OX=10116 GN=Ric8a PE=1 SV=2
16.2005	16.3677	16.3378	16.5739	16.6117	16.2048	16.7157	16.3988	16.2989	16.1358	16.2096	3	45379	3	139.31	Q5M7A4	UBA5_RAT	Uba5	Ubiquitin-like modifier-activating enzyme 5 OS=Rattus norvegicus OX=10116 GN=Uba5 PE=1 SV=1
17.3652	17.1984	16.9617	17.0594	17.3674	17.0237	16.9379	16.3307	16.5581	16.5659	16.2865	8	47294	8	264.82	P53676;P53678	AP3M1_RAT;AP3M2_RAT;AP1M_DIPOM	Ap3m1;Ap3m2	AP-3 complex subunit mu-1 OS=Rattus norvegicus OX=10116 GN=Ap3m1 PE=1 SV=1
9.71846	13.2961	12.5341	11.2607	12.4281	12.8457	13.0253	10.0601	12.5297	12.246	8.61011	1	39907	1	30.35	Q6IMX7;Q9JLF4	HPBP1_RAT	Hspbp1	Hsp70-binding protein 1 OS=Rattus norvegicus OX=10116 GN=Hspbp1 PE=1 SV=1
16.3218	16.4812	16.3478	16.1539	16.0183	16.3412	16.0555	14.5275	14.9587	15.2666	15.4097	2	31927	3	124.5	O08668;P70677;Q8CHV5;Q9QWI4	CASP3_RAT;CASP3_MOUSE	Casp3	Caspase-3 OS=Rattus norvegicus OX=10116 GN=Casp3 PE=2 SV=2
14.1617	14.4161	14.6102	14.6291	14.6981	15.3134	14.7151	13.9504	13.9578	14.3411	14.6249	3	36811	3	95.42	Q7TQ94	NIT1_RAT	Nit1	Deaminated glutathione amidase OS=Rattus norvegicus OX=10116 GN=Nit1 PE=2 SV=2
13.7326	12.3724	12.3308	13.6522	13.8992	12.3002	12.949	13.0512	12.4067	12.6924	12.2115	3	120439	3	98.21	O08578;P34152;Q5DTH7;Q8C513;Q8CFH7;Q8CHM2;Q8K2S0;Q9DAW3	FAK1_RAT;FAK1_MOUSE	Ptk2	Focal adhesion kinase 1 OS=Rattus norvegicus OX=10116 GN=Ptk2 PE=1 SV=1
17.4797	17.4484	17.4342	17.444	16.8029	17.2859	16.9738	17.1856	17.4239	17.4168	17.6774	6	46323	6	247.89	Q3T1I4	PRRC1_RAT	Prrc1	Protein PRRC1 OS=Rattus norvegicus OX=10116 GN=Prrc1 PE=2 SV=1
13.6305	14.1269	13.0376	13.1768	13.3962	12.9732	12.8471	13.939	13.757	13.1414	13.3446	1	69952	1	26.6	Q5PQQ2	WBP11_RAT	Wbp11	WW domain-binding protein 11 OS=Rattus norvegicus OX=10116 GN=Wbp11 PE=1 SV=1
10.9426	10.5628	9.44532	11.7573	11.3474	11.358	2.52877	6.22152	NaN	8.16685	2.96869	1	32898	1	21.56	Q6AYB3	ISY1_RAT	Isy1	Pre-mRNA-splicing factor ISY1 homolog OS=Rattus norvegicus OX=10116 GN=Isy1 PE=2 SV=1
21.05	20.6817	21.1429	21.4178	21.3034	21.2095	21.1511	21.1234	21.0764	21.0867	20.9998	1	20741	12	788.82	P10947;P32889;P84077	ARF1_HUMAN	ARF1	ADP-ribosylation factor 1 OS=Homo sapiens OX=9606 GN=ARF1 PE=1 SV=2
16.0518	17.1943	15.9232	16.0674	16.0733	16.0505	16.0487	17.4882	16.2023	16.4026	16.1778	4	26690	4	318.26	P18421	PSB1_RAT	Psmb1	Proteasome subunit beta type-1 OS=Rattus norvegicus OX=10116 GN=Psmb1 PE=1 SV=3
16.0247	15.734	15.6466	16.1041	16.2023	15.5391	16.1521	14.6816	16.0183	15.8616	15.7967	1	70888	1	92.31	O88984	NXF1_RAT	Nxf1	Nuclear RNA export factor 1 OS=Rattus norvegicus OX=10116 GN=Nxf1 PE=2 SV=1
16.4057	16.3644	16.8043	16.4403	16.0134	16.746	16.1554	17.7816	16.8126	16.8747	17.1478	2	60622	9	472.01	B1H289;Q641Z6	EHD1_RAT	Ehd1	EH domain-containing protein 1 OS=Rattus norvegicus OX=10116 GN=Ehd1 PE=1 SV=1
15.1579	15.0125	14.727	15.4995	15.752	15.4034	15.0779	14.5342	13.4314	14.184	14.6821	2	72283	2	118.63	Q9EQR2	ADAS_RAT	Agps	Alkyldihydroxyacetonephosphate synthase, peroxisomal OS=Rattus norvegicus OX=10116 GN=Agps PE=2 SV=1
17.511	17.6711	17.3953	17.6656	17.7428	17.4963	17.7555	17.2496	17.8363	17.3529	17.8069	5	22657	7	325.89	P37805;Q09025;Q8VHH3	TAGL3_RAT	Tagln3	Transgelin-3 OS=Rattus norvegicus OX=10116 GN=Tagln3 PE=1 SV=2
15.8786	14.9805	13.8098	14.4978	14.652	14.5779	13.9903	13.0277	14.4391	14.3772	14.2186	1	86159	1	92.96	Q3T1L0	A16A1_RAT	Aldh16a1	Aldehyde dehydrogenase family 16 member A1 OS=Rattus norvegicus OX=10116 GN=Aldh16a1 PE=2 SV=1
18.7095	18.4787	18.7362	18.8582	18.6727	18.7479	17.9921	17.4731	17.3133	17.4571	17.2597	9	51667	9	501.24	Q60587	ECHB_RAT	Hadhb	Trifunctional enzyme subunit beta, mitochondrial OS=Rattus norvegicus OX=10116 GN=Hadhb PE=1 SV=1
16.2761	15.9871	16.4128	16.3088	16.5039	16.4848	16.5089	16.602	15.6692	16.2046	15.4076	3	92389	3	157.34	O08837	CDC5L_RAT	Cdc5l	Cell division cycle 5-like protein OS=Rattus norvegicus OX=10116 GN=Cdc5l PE=1 SV=2
17.58	17.365	17.4538	17.362	17.6674	17.5092	17.3186	17.7861	17.5199	17.4305	17.2291	2	35866	2	94.85	Q6VBQ5	MYADM_RAT	Myadm	Myeloid-associated differentiation marker OS=Rattus norvegicus OX=10116 GN=Myadm PE=1 SV=1
15.9331	15.9226	15.9781	16.1257	16.0718	15.8325	15.9359	16.0511	15.9723	15.8605	15.9042	3	38079	3	184.63	D4A4T9	CHRD1_RAT	Chordc1	Cysteine and histidine-rich domain-containing protein 1 OS=Rattus norvegicus OX=10116 GN=Chordc1 PE=3 SV=1
16.7711	16.9096	16.7934	16.7443	16.7963	16.8214	16.5381	16.5119	16.4625	16.4241	16.5402	7	172752	8	298.28	Q63346;Q810E4;Q810G9;Q8CG09;Q9JHS0	MRP1_RAT	Abcc1	Multidrug resistance-associated protein 1 OS=Rattus norvegicus OX=10116 GN=Abcc1 PE=1 SV=2
16.6815	16.6303	16.365	16.4281	16.7183	16.6111	16.6278	15.053	16.1025	16.3981	16.3128	2	44817	3	161.81	O35855;Q8VD03	BCAT2_RAT;BCAT2_MOUSE	Bcat2	Branched-chain-amino-acid aminotransferase, mitochondrial OS=Rattus norvegicus OX=10116 GN=Bcat2 PE=1 SV=1
17.1413	16.822	17.1498	16.9496	16.8535	17.0738	16.7255	16.4122	16.5277	16.5322	17.1556	3	36524	3	142.85	P13086;Q6P7S4	SUCA_RAT	Suclg1	Succinate--CoA ligase [ADP/GDP-forming] subunit alpha, mitochondrial OS=Rattus norvegicus OX=10116 GN=Suclg1 PE=2 SV=2
16.1305	16.5763	17.3936	17.1491	16.0875	17.9467	16.7205	16.3915	17.5681	16.7651	17.8382	1	31282	1	148.2	G3V7P1;O70319;O88385	STX12_RAT	Stx12	Syntaxin-12 OS=Rattus norvegicus OX=10116 GN=Stx12 PE=1 SV=1
15.9331	16.2842	16.3453	16.1633	16.2037	16.2829	16.0352	15.6345	16.3883	15.8568	15.8773	2	64614	2	86.85	O70513;Q66HR4;Q6Q8R9	LG3BP_RAT	Lgals3bp	Galectin-3-binding protein OS=Rattus norvegicus OX=10116 GN=Lgals3bp PE=1 SV=2
22.8276	22.2225	22.8115	22.6869	22.6188	22.3418	22.8214	22.8129	22.8336	22.9012	23.0904	9	15119	9	1165.46	P10924;P62963	PROF1_RAT	Pfn1	Profilin-1 OS=Rattus norvegicus OX=10116 GN=Pfn1 PE=1 SV=2
9.51184	4.995	-1.19326	10.7345	10.8266	5.32444	9.02326	9.92653	8.56835	7.81108	11.3294	1	45278	1	23.11	Q3B7K9	RUN3B_RAT	Rundc3b	RUN domain-containing protein 3B OS=Rattus norvegicus OX=10116 GN=Rundc3b PE=1 SV=1
17.2291	17.3175	17.0933	17.0874	16.919	17.3113	16.8576	15.9982	16.4509	17.4108	16.5782	5	77211	5	226.87	O88813	ACSL5_RAT	Acsl5	Long-chain-fatty-acid--CoA ligase 5 OS=Rattus norvegicus OX=10116 GN=Acsl5 PE=1 SV=1
18.7429	18.8411	18.5247	18.1964	18.4418	18.2777	18.2988	18.2776	18.3064	18.1766	18.4548	4	31213	4	303.72	Q9EST6	AN32B_RAT	Anp32b	Acidic leucine-rich nuclear phosphoprotein 32 family member B OS=Rattus norvegicus OX=10116 GN=Anp32b PE=1 SV=1
11.7469	11.917	13.1281	13.0333	12.9457	12.7965	13.1395	11.1548	11.5627	12.4882	12.3699	1	46271	1	34.46	Q4G008	K0930_RAT	0	Uncharacterized protein KIAA0930 homolog OS=Rattus norvegicus OX=10116 PE=1 SV=2
17.6687	17.4841	17.4658	16.9822	17.1444	17.1175	17.3076	17.3199	17.3136	17.1905	17.4182	3	37974	3	140.61	Q5FWY5;Q8CGW7	AIP_RAT	Aip	AH receptor-interacting protein OS=Rattus norvegicus OX=10116 GN=Aip PE=1 SV=1
21.2587	21.3743	21.2875	21.3553	21.2646	21.3742	21.1656	20.6087	20.3517	20.2609	21.2308	17	95848	20	1854.85	P12839;Q63370	NFM_RAT	Nefm	Neurofilament medium polypeptide OS=Rattus norvegicus OX=10116 GN=Nefm PE=1 SV=4
15.9103	16.5622	16.1443	16.8031	16.9851	17.2154	16.3014	15.3839	15.2882	15.3621	16.2249	5	20627	5	179.36	A6J1A4;B2RZ78	VPS29_RAT	Vps29	Vacuolar protein sorting-associated protein 29 OS=Rattus norvegicus OX=10116 GN=Vps29 PE=1 SV=2
11.7606	12.4429	13.3661	14.083	11.5136	14.3567	13.2334	12.6292	12.8179	13.219	13.5873	1	47628	1	24.37	Q6P6S9	ENTP5_RAT	Entpd5	Ectonucleoside triphosphate diphosphohydrolase 5 OS=Rattus norvegicus OX=10116 GN=Entpd5 PE=2 SV=1
14.3689	13.99	14.0635	14.5583	14.2439	14.3119	14.2382	13.628	13.8284	14.0322	13.8383	1	26199	1	28.99	P0CH38	FBSP1_RAT	Fbxo45	F-box/SPRY domain-containing protein 1 (Fragment) OS=Rattus norvegicus OX=10116 GN=Fbxo45 PE=3 SV=1
17.6189	17.888	17.3945	17.3852	17.5513	17.2925	17.3706	16.9989	17.1896	15.8169	17.3373	1	37368	1	34.31	Q5XIJ6	BABA1_RAT	Babam1	BRISC and BRCA1-A complex member 1 OS=Rattus norvegicus OX=10116 GN=Babam1 PE=1 SV=1
16.2508	15.9243	15.9988	16.4872	16.4488	16.1529	16.3275	16.2376	15.9804	15.7353	16.0102	3	37690	3	152.69	O88736;Q8K5C9;Q921L1	DHB7_RAT;DHB7_MOUSE	Hsd17b7	3-keto-steroid reductase OS=Rattus norvegicus OX=10116 GN=Hsd17b7 PE=1 SV=1
12.8922	12.923	13.325	13.5177	13.8519	13.5234	13.5084	13.3948	13.4426	14.0193	13.9723	1	105508	2	90.71	O08722	UNC5B_RAT	Unc5b	Netrin receptor UNC5B OS=Rattus norvegicus OX=10116 GN=Unc5b PE=1 SV=1
13.6705	14.0227	13.979	14.2101	13.9752	13.5834	13.7268	12.4094	11.176	13.5468	13.6943	1	74640	1	21.79	Q99P77	NOG1_RAT	Gtpbp4	Nucleolar GTP-binding protein 1 OS=Rattus norvegicus OX=10116 GN=Gtpbp4 PE=2 SV=3
16.5707	16.6704	16.7989	17.0754	17.0467	16.9976	17.268	16.4347	16.585	16.7649	16.7647	1	33205	1	70.5	P97532	THTM_RAT	Mpst	3-mercaptopyruvate sulfurtransferase OS=Rattus norvegicus OX=10116 GN=Mpst PE=1 SV=3
19.5334	20.3843	20.0409	20.2261	20.337	20.0492	20.3882	19.9592	20.1813	20.2445	20.3273	5	28928	5	419.16	P25113;Q6P0K6	PGAM1_RAT	Pgam1	Phosphoglycerate mutase 1 OS=Rattus norvegicus OX=10116 GN=Pgam1 PE=1 SV=4
17.0616	17.1413	16.9516	17.1064	17.3596	17.0893	17.193	16.9277	17.155	17.0998	16.8589	7	50173	7	365.03	Q9JI85	NUCB2_RAT	Nucb2	Nucleobindin-2 OS=Rattus norvegicus OX=10116 GN=Nucb2 PE=1 SV=1
15.951	15.7848	15.85	16.0123	15.6949	15.8445	15.9615	16.12	16.2063	15.9328	16.2644	1	23469	1	46.08	Q5XI60	REEP6_RAT	Reep6	Receptor expression-enhancing protein 6 OS=Rattus norvegicus OX=10116 GN=Reep6 PE=2 SV=1
14.0346	13.3053	13.5416	14.5613	14.1843	13.8318	14.2486	14.0849	14.0744	13.8688	13.2709	1	92339	1	23.98	O08561	PI4KB_RAT	Pi4kb	Phosphatidylinositol 4-kinase beta OS=Rattus norvegicus OX=10116 GN=Pi4kb PE=1 SV=1
20.385	19.7251	19.7282	20.0851	20.0831	19.9738	19.7002	19.8802	19.5605	19.5192	19.4742	16	58576	19	1104.72	Q7TPB1	TCPD_RAT	Cct4	T-complex protein 1 subunit delta OS=Rattus norvegicus OX=10116 GN=Cct4 PE=1 SV=3
17.1203	16.4435	15.9745	16.981	16.6555	16.4984	16.0031	16.9901	16.5817	16.8641	16.2611	2	40088	2	220.86	Q568Z6	IST1_RAT	Ist1	IST1 homolog OS=Rattus norvegicus OX=10116 GN=Ist1 PE=2 SV=1
15.3033	15.464	16.3876	16.0719	15.9392	15.7072	15.8396	15.9904	15.7183	15.2362	16.394	4	54170	4	164.99	Q66HG9	MAVS_RAT	Mavs	Mitochondrial antiviral-signaling protein OS=Rattus norvegicus OX=10116 GN=Mavs PE=1 SV=1
16.7045	16.6505	16.9113	16.7006	16.7817	16.6877	16.5652	16.0898	16.2994	16.0837	16.3043	1	79988	1	55.58	Q925S8	YMEL1_RAT	Yme1l1	ATP-dependent zinc metalloprotease YME1L1 OS=Rattus norvegicus OX=10116 GN=Yme1l1 PE=2 SV=1
12.4657	12.4596	12.5963	13.2052	13.0464	12.6634	12.6548	12.6825	12.507	12.3305	12.2802	1	120669	1	25.68	Q5RK27;Q6T7Y5;Q6TUA1;Q6TUA2	S12A7_RAT	Slc12a7	Solute carrier family 12 member 7 OS=Rattus norvegicus OX=10116 GN=Slc12a7 PE=2 SV=2
16.0334	16.6458	16.4007	15.9699	15.8178	16.1823	16.2011	15.7	15.6557	15.9374	16.1241	6	85304	6	258.91	B4F7E8	NIBL1_RAT	Fam129b	Niban-like protein 1 OS=Rattus norvegicus OX=10116 GN=Fam129b PE=1 SV=1
8.17738	11.082	11.3728	12.9582	13.7743	12.7547	13.9496	9.42194	12.9837	12.2755	9.08303	1	26687	2	137	P58200	VTI1B_RAT	Vti1b	Vesicle transport through interaction with t-SNAREs homolog 1B OS=Rattus norvegicus OX=10116 GN=Vti1b PE=1 SV=2
16.1073	16.3184	17.0717	16.864	16.0367	17.4899	15.7536	16.722	17.1652	16.7541	17.5115	2	38127	2	87.32	B2RB58;O14656;Q53Y64;Q96CA0	TOR1A_HUMAN	TOR1A	Torsin-1A OS=Homo sapiens OX=9606 GN=TOR1A PE=1 SV=1
21.413	21.03	21.4221	21.562	21.862	21.2954	21.4623	20.9533	20.8727	21.3511	20.8177	16	65665	17	1094.08	O35112;O55172	CD166_RAT	Alcam	CD166 antigen OS=Rattus norvegicus OX=10116 GN=Alcam PE=1 SV=1
17.4901	16.6325	16.6638	16.9517	16.8962	16.9497	16.4373	15.5539	16.297	15.6869	16.0532	4	52307	4	178.97	Q6P7D4	CP20A_RAT	Cyp20a1	Cytochrome P450 20A1 OS=Rattus norvegicus OX=10116 GN=Cyp20a1 PE=2 SV=1
17.6603	17.5318	17.3836	17.2563	17.0846	17.1944	16.8662	17.5651	17.5481	17.5596	17.2974	3	32631	3	130.64	Q9JI92	SDCB1_RAT	Sdcbp	Syntenin-1 OS=Rattus norvegicus OX=10116 GN=Sdcbp PE=1 SV=1
16.2485	15.7448	16.1796	17.1724	17.4281	17.2472	16.7756	15.5924	15.227	14.9031	16.8944	3	51853	3	113.63	Q99J82	ILK_RAT	Ilk	Integrin-linked protein kinase OS=Rattus norvegicus OX=10116 GN=Ilk PE=2 SV=1
16.7915	16.2753	18.1192	16.939	16.5359	17.3004	18.7762	15.5945	15.1779	15.844	15.9055	4	33451	4	132.8	B2RYM5	BRCC3_RAT	Brcc3	Lys-63-specific deubiquitinase BRCC36 OS=Rattus norvegicus OX=10116 GN=Brcc3 PE=2 SV=1
16.8617	17.0291	17.0572	17.1471	17.3273	16.7737	17.2209	16.7955	16.9771	17.0617	17.2552	4	22885	4	144.34	P54101;P60905	DNJC5_RAT	Dnajc5	DnaJ homolog subfamily C member 5 OS=Rattus norvegicus OX=10116 GN=Dnajc5 PE=1 SV=1
16.7018	17.2329	17.0598	17.2581	16.7293	17.2622	16.3857	17.237	17.8574	18.0432	17.4518	1	34969	1	54.1	Q9R0Z7	AAGAB_RAT	Aagab	Alpha- and gamma-adaptin-binding protein p34 OS=Rattus norvegicus OX=10116 GN=Aagab PE=1 SV=1
13.3749	13.3109	13.4869	13.8028	14.0159	13.7691	13.5652	12.6767	11.5215	10.5767	11.4826	1	163643	1	29.25	Q99J86;Q99PW0	ATRN_RAT	Atrn	Attractin OS=Rattus norvegicus OX=10116 GN=Atrn PE=2 SV=1
14.7135	14.6873	14.7629	15.1887	15.2322	14.8355	14.9593	15.1952	14.8905	14.4621	14.6363	1	55659	1	28.55	Q01650;Q8IV97;Q9UBN8;Q9UP15;Q9UQC0	LAT1_HUMAN	SLC7A5	Large neutral amino acids transporter small subunit 1 OS=Homo sapiens OX=9606 GN=SLC7A5 PE=1 SV=2
15.4384	15.2496	15.0863	16.0805	16.0855	15.7078	15.5858	15.3927	15.1948	15.1919	15.3847	4	37699	4	127.17	P97633;P97634	KC1A_RAT	Csnk1a1	Casein kinase I isoform alpha OS=Rattus norvegicus OX=10116 GN=Csnk1a1 PE=2 SV=1
13.6473	13.276	13.5896	14.3646	14.3437	14.7011	13.2588	10.2017	10.3736	9.59933	14.5679	1	40671	1	75.88	Q5PPL3	NSDHL_RAT	Nsdhl	Sterol-4-alpha-carboxylate 3-dehydrogenase, decarboxylating OS=Rattus norvegicus OX=10116 GN=Nsdhl PE=2 SV=1
18.7446	18.7607	18.8827	19.2531	18.9573	19.2476	18.7846	18.9466	19.1191	19.1173	19.2347	5	44136	6	421.1	Q04631	FNTA_RAT	Fnta	Protein farnesyltransferase/geranylgeranyltransferase type-1 subunit alpha OS=Rattus norvegicus OX=10116 GN=Fnta PE=1 SV=1
17.2986	16.6702	16.1078	16.3456	16.7892	16.3041	16.801	17.0208	16.4669	16.5114	16.5719	1	32985	1	62.56	P06762;Q5BK87	HMOX1_RAT	Hmox1	Heme oxygenase 1 OS=Rattus norvegicus OX=10116 GN=Hmox1 PE=1 SV=1
14.4645	14.512	14.5732	14.7989	14.8354	14.7363	14.6992	14.602	14.4607	14.4619	14.2294	2	59861	2	101.27	Q5FVQ9	TBCE_RAT	Tbce	Tubulin-specific chaperone E OS=Rattus norvegicus OX=10116 GN=Tbce PE=2 SV=1
15.4508	15.5388	16.0273	15.9481	16.2233	15.9089	16.2684	16.8233	16.0472	15.9746	16.1234	4	88782	4	180.32	P52631	STAT3_RAT	Stat3	Signal transducer and activator of transcription 3 OS=Rattus norvegicus OX=10116 GN=Stat3 PE=1 SV=1
21.1054	20.9165	21.0886	21.0564	21.0428	21.0408	21.0447	20.6111	20.6302	20.6746	20.7317	8	31178	9	851.54	Q6GSZ1;Q9ESR2;Q9JI31;Q9R1Z0;Q9WTU2	VDAC3_RAT	Vdac3	Voltage-dependent anion-selective channel protein 3 OS=Rattus norvegicus OX=10116 GN=Vdac3 PE=1 SV=2
15.287	15.0311	15.4365	15.604	15.6227	15.4705	15.3525	15.2507	15.0978	15.2953	15.194	1	165595	1	67.76	Q920I8;Q9ERH3	WDR7_RAT	Wdr7	WD repeat-containing protein 7 OS=Rattus norvegicus OX=10116 GN=Wdr7 PE=1 SV=1
15.7718	15.8142	15.7137	15.9437	15.9205	15.7549	15.8668	15.0683	15.5051	15.4723	15.7089	2	82451	2	91.47	O55166	VPS52_RAT	Vps52	Vacuolar protein sorting-associated protein 52 homolog OS=Rattus norvegicus OX=10116 GN=Vps52 PE=1 SV=2
12.7413	12.6781	12.7175	13.571	13.4822	12.6329	13.0075	13.0866	12.5872	12.4612	12.5166	1	75424	1	22.08	Q4KLL4	TM9S4_RAT	Tm9sf4	Transmembrane 9 superfamily member 4 OS=Rattus norvegicus OX=10116 GN=Tm9sf4 PE=2 SV=1
15.3705	15.6588	15.7729	15.5005	15.5791	15.739	15.7658	14.9358	15.2099	15.0596	15.6965	2	47623	2	106.86	Q5PQX0;Q8K464	UXS1_RAT	Uxs1	UDP-glucuronic acid decarboxylase 1 OS=Rattus norvegicus OX=10116 GN=Uxs1 PE=1 SV=1
14.3401	13.3311	13.3616	13.7437	13.5599	13.472	12.4304	12.1466	12.4565	12.2502	12.8507	2	239390	3	122.75	O08662	PI4KA_RAT	Pi4ka	Phosphatidylinositol 4-kinase alpha OS=Rattus norvegicus OX=10116 GN=Pi4ka PE=1 SV=2
21.4626	20.7076	21.5518	21.2666	21.1837	20.9027	20.7237	21.6013	21.0154	21.311	21.707	12	48020	13	992.37	P10760	SAHH_RAT	Ahcy	Adenosylhomocysteinase OS=Rattus norvegicus OX=10116 GN=Ahcy PE=1 SV=3
15.8164	16.0286	15.8987	15.9666	16.028	15.7355	15.9535	15.5904	16.3173	15.8234	15.8304	3	197427	3	124.93	A0A0G2K2P5	ZO1_RAT	Tjp1	Tight junction protein ZO-1 OS=Rattus norvegicus OX=10116 GN=Tjp1 PE=1 SV=1
18.9713	18.7017	18.7691	19.0092	18.9166	19.0363	19.1331	18.1989	19.0715	18.913	19.1276	11	47719	11	846.19	F1LMZ8	PSD11_RAT	Psmd11	26S proteasome non-ATPase regulatory subunit 11 OS=Rattus norvegicus OX=10116 GN=Psmd11 PE=1 SV=2
12.9627	12.1822	11.006	12.6025	13.6742	11.9435	12.0559	14.4638	14.8713	14.2044	13.4367	2	16128	2	131.02	B0BN94	F136A_RAT	Fam136a	Protein FAM136A OS=Rattus norvegicus OX=10116 GN=Fam136a PE=1 SV=1
14.399	12.4348	13.0485	15.2262	15.2402	14.7176	14.6954	15.6384	15.3447	16.0371	16.3193	4	87513	4	179.11	P58405	STRN3_RAT	Strn3	Striatin-3 OS=Rattus norvegicus OX=10116 GN=Strn3 PE=1 SV=2
17.6857	17.9723	17.8298	17.712	17.8748	18.0473	17.867	16.6123	17.3935	17.2529	17.5936	9	57619	9	457.49	Q66H80	COPD_RAT	Arcn1	Coatomer subunit delta OS=Rattus norvegicus OX=10116 GN=Arcn1 PE=2 SV=1
14.9081	15.1563	15.3296	15.2052	15.0654	15.1326	14.7558	14.7783	15.2181	14.721	14.2538	1	37516	1	47.97	Q08603	PGTB2_RAT	Rabggtb	Geranylgeranyl transferase type-2 subunit beta OS=Rattus norvegicus OX=10116 GN=Rabggtb PE=1 SV=1
15.7074	15.4049	15.3792	16.5013	15.9597	15.4957	15.7462	15.6567	15.5013	15.4261	15.5803	3	34845	3	152.73	Q8CG44;Q8VI04	ASGL1_RAT	Asrgl1	Isoaspartyl peptidase/L-asparaginase OS=Rattus norvegicus OX=10116 GN=Asrgl1 PE=1 SV=1
13.9865	13.8564	13.3207	13.3127	13.6544	13.6117	13.4186	13.2223	13.233	13.0303	13.5375	1	55029	1	40.87	Q03346;Q68G08	MPPB_RAT	Pmpcb	Mitochondrial-processing peptidase subunit beta OS=Rattus norvegicus OX=10116 GN=Pmpcb PE=1 SV=3
16.5288	15.59	17.0635	18.3109	17.0323	17.9936	16.6046	17.0527	17.0071	16.1177	16.7566	2	10610	2	206.01	P35467	S10A1_RAT	S100a1	Protein S100-A1 OS=Rattus norvegicus OX=10116 GN=S100a1 PE=1 SV=3
19.1428	18.8423	18.6235	18.6539	19.0498	18.748	18.7838	17.6014	17.7315	17.5513	18.5825	14	97063	16	998.69	P25286	VPP1_RAT	Atp6v0a1	V-type proton ATPase 116 kDa subunit a isoform 1 OS=Rattus norvegicus OX=10116 GN=Atp6v0a1 PE=2 SV=1
14.7532	15.2054	15.0504	14.2853	14.7084	15.0888	14.3484	8.82486	9.35835	10.6392	10.5681	1	93170	1	25.21	Q496Z0;Q562B6	ELP2_RAT	Elp2	Elongator complex protein 2 OS=Rattus norvegicus OX=10116 GN=Elp2 PE=2 SV=1
16.8635	16.0607	15.3639	16.1325	16.0969	15.8806	15.594	15.4945	15.1521	15.5424	15.6006	2	23882	2	113.9	Q6P686;Q8K3X7	OSTF1_RAT	Ostf1	Osteoclast-stimulating factor 1 OS=Rattus norvegicus OX=10116 GN=Ostf1 PE=1 SV=1
16.4281	16.3818	15.9633	16.446	16.3614	16.1956	16.2963	16.21	16.2409	15.944	15.8625	4	44221	4	159.2	Q6IRE4;Q7TSE5	TS101_RAT	Tsg101	Tumor susceptibility gene 101 protein OS=Rattus norvegicus OX=10116 GN=Tsg101 PE=1 SV=1
15.0235	15.9839	16.0277	15.8501	16.04	15.6401	16.0213	14.7022	15.2097	15.4794	14.4149	2	19611	2	103.31	P62255;Q99462	UB2G1_RAT	UBE2G1	Ubiquitin-conjugating enzyme E2 G1 OS=Rattus norvegicus OX=10116 GN=Ube2g1 PE=2 SV=3
17.129	16.2272	16.5931	16.6663	16.6043	16.3552	16.1594	16.0634	15.7739	15.9809	15.929	6	38409	6	363.04	B0BN85	SGT1_RAT	Sugt1	Protein SGT1 homolog OS=Rattus norvegicus OX=10116 GN=Sugt1 PE=2 SV=1
16.5185	17.1203	16.7439	16.7968	16.9974	16.3644	16.6751	16.7411	16.8671	16.7986	17.3431	5	35709	5	219.62	P22568;P27817;P43482;P62961;Q4KMA4;Q62764;Q63748	YBOX1_RAT;YBOX3_RAT	Ybx1;Ybx3	Nuclease-sensitive element-binding protein 1 OS=Rattus norvegicus OX=10116 GN=Ybx1 PE=2 SV=3
18.8589	18.6873	18.5196	18.7143	18.7863	18.3348	18.5937	17.7045	18.0506	18.3968	18.4889	8	78244	8	387.36	A9ZSZ9;Q5M9G3;Q6YF16	CAPR1_RAT	Caprin1	Caprin-1 OS=Rattus norvegicus OX=10116 GN=Caprin1 PE=1 SV=2
23.0704	22.5519	22.2832	23.6919	23.6492	23.309	23.6931	22.991	23.0685	22.8468	23.1571	6	11360	6	388.89	P02304;P02305;P62804;Q5BM23;Q7M0E8	H4_RAT	HIST1H4A	Histone H4 OS=Rattus norvegicus OX=10116 GN=Hist1h4b PE=1 SV=2
17.2805	16.9435	17.1705	17.5284	17.6516	17.4826	17.4665	17.4626	17.6338	17.4684	17.5504	4	48925	4	223.27	Q9JHL4;Q9JM66;Q9JM67;Q9JM74	DBNL_RAT	Dbnl	Drebrin-like protein OS=Rattus norvegicus OX=10116 GN=Dbnl PE=1 SV=1
19.7406	20.0205	19.9271	19.9698	19.9429	19.9114	19.98	19.9445	19.917	19.8135	20.1493	21	105306	34	2386.07	Q6P786;Q9QXQ0	ACTN4_RAT	Actn4	Alpha-actinin-4 OS=Rattus norvegicus OX=10116 GN=Actn4 PE=1 SV=2
14.8891	14.9013	15.4051	15.7424	15.0993	15.1355	15.0497	14.6372	15.312	14.6917	15.3182	5	107825	7	200.59	P52590	NU107_RAT	Nup107	Nuclear pore complex protein Nup107 OS=Rattus norvegicus OX=10116 GN=Nup107 PE=1 SV=1
12.7762	12.4069	12.6893	12.8428	13.0826	12.7001	12.9556	11.8196	10.7001	12.0361	12.8219	1	94672	1	77.44	P70501	RBM10_RAT	Rbm10	RNA-binding protein 10 OS=Rattus norvegicus OX=10116 GN=Rbm10 PE=1 SV=1
10.9857	10.8421	12.9589	13.1544	12.0784	12.8339	10.9294	12.9534	12.7756	12.5144	13.6492	1	50651	1	44.95	Q6AYG3	PRUN1_RAT	Prune1	Exopolyphosphatase PRUNE1 OS=Rattus norvegicus OX=10116 GN=Prune1 PE=1 SV=1
14.3113	13.7592	13.3328	14.0408	13.8951	13.8815	13.6455	13.9612	13.9779	13.8443	13.9238	1	23101	1	24.59	Q63055	ARFRP_RAT	Arfrp1	ADP-ribosylation factor-related protein 1 OS=Rattus norvegicus OX=10116 GN=Arfrp1 PE=2 SV=1
15.0853	15.2832	14.8083	15.3908	15.4798	15.12	15.2842	15.392	14.7712	14.6694	15.1498	2	18223	3	116.16	P50550;P63281;Q15698;Q86VB3	UBC9_RAT	UBE2I	SUMO-conjugating enzyme UBC9 OS=Rattus norvegicus OX=10116 GN=Ube2i PE=1 SV=1
14.7188	15.3735	15.1443	15.0087	15.428	14.8759	15.3558	15.2773	15.0776	15.5012	14.7932	1	21051	1	47.59	Q08013;Q6P6U5	SSRG_RAT	Ssr3	Translocon-associated protein subunit gamma OS=Rattus norvegicus OX=10116 GN=Ssr3 PE=1 SV=2
15.28	15.6328	15.2086	14.2283	14.2062	14.5124	14.3854	14.6228	15.0506	15.0505	15.4713	3	12672	3	93.44	Q9Z336	DYLT1_RAT	Dynlt1	Dynein light chain Tctex-type 1 OS=Rattus norvegicus OX=10116 GN=Dynlt1 PE=1 SV=1
17.5654	17.8491	17.7995	17.9191	17.801	17.6623	17.8035	17.5626	17.4443	17.3829	17.411	3	30987	4	206.05	O35335;Q09167	SRSF5_RAT	Srsf5	Serine/arginine-rich splicing factor 5 OS=Rattus norvegicus OX=10116 GN=Srsf5 PE=1 SV=1
16.7697	16.467	16.7541	16.7292	16.7169	16.5967	16.7001	16.8416	16.6815	16.5336	16.6721	1	27894	1	22.49	Q9Z1H9	CAVN3_RAT	Cavin3	Caveolae-associated protein 3 OS=Rattus norvegicus OX=10116 GN=Cavin3 PE=1 SV=1
17.8829	18.2277	18.1244	17.8504	17.9973	17.626	18.054	17.6135	17.7126	17.6697	17.9831	3	33512	3	195.35	Q68A21	PURB_RAT	Purb	Transcriptional activator protein Pur-beta OS=Rattus norvegicus OX=10116 GN=Purb PE=1 SV=3
19.9511	19.0071	19.2057	19.5469	19.3437	19.0534	18.7506	19.4377	19.0825	19.0941	19.2331	21	83297	21	1339.04	Q5BIZ5;Q64428	ECHA_RAT	Hadha	Trifunctional enzyme subunit alpha, mitochondrial OS=Rattus norvegicus OX=10116 GN=Hadha PE=1 SV=2
18.9754	18.0166	18.0194	18.6297	18.1118	18.1699	17.552	18.5151	18.0851	17.908	18.3901	17	83120	18	1487.81	Q8BNQ5;Q8BQ64;Q8CGD0;Q8K1A1;Q8K1M6	DNM1L_MOUSE	Dnm1l	Dynamin-1-like protein OS=Mus musculus OX=10090 GN=Dnm1l PE=1 SV=2
18.5053	17.8931	18.6671	19.2548	18.7486	18.5011	17.9945	19.0572	18.8578	18.4392	18.4619	7	60546	7	554.05	O88525;Q9QZ86	NOP58_RAT	Nop58	Nucleolar protein 58 OS=Rattus norvegicus OX=10116 GN=Nop58 PE=1 SV=1
14.0202	14.5148	13.989	14.7116	14.8765	14.5641	14.4569	13.3816	13.7183	13.5797	14.7177	3	40868	3	123.6	Q9JHU5	ARFP1_RAT	Arfip1	Arfaptin-1 OS=Rattus norvegicus OX=10116 GN=Arfip1 PE=1 SV=1
13.5965	13.4608	13.7202	14.2407	13.9699	13.4889	13.8023	13.187	13.5044	13.6822	13.2243	1	16192	1	42.38	B2RYU6	TPC2L_RAT	Trappc2l	Trafficking protein particle complex subunit 2-like protein OS=Rattus norvegicus OX=10116 GN=Trappc2l PE=2 SV=1
19.7277	19.0252	19.5086	19.7619	19.4237	19.8487	19.0928	19.3845	19.373	19.2106	19.6005	8	37608	10	536.06	Q6PCV1;Q9EQS0	TALDO_RAT	Taldo1	Transaldolase OS=Rattus norvegicus OX=10116 GN=Taldo1 PE=1 SV=2
16.3322	16.8637	16.5336	16.4151	16.7329	16.6014	16.5291	15.7886	16.7476	16.0694	16.4251	5	61070	6	234.83	Q641X3	HEXA_RAT	Hexa	Beta-hexosaminidase subunit alpha OS=Rattus norvegicus OX=10116 GN=Hexa PE=2 SV=1
13.8988	12.8711	13.5686	13.3765	12.8953	13.253	12.7569	12.3489	13.2632	12.6547	14.1819	1	58965	1	44.3	O89044	PRI2_RAT	Prim2	DNA primase large subunit OS=Rattus norvegicus OX=10116 GN=Prim2 PE=2 SV=1
20.1083	19.8043	19.463	19.9324	19.8365	19.8375	19.6789	17.2458	18.5534	18.3399	19.6667	9	53500	9	619.9	Q68FY0	QCR1_RAT	Uqcrc1	Cytochrome b-c1 complex subunit 1, mitochondrial OS=Rattus norvegicus OX=10116 GN=Uqcrc1 PE=1 SV=1
18.984	18.5721	19.6174	19.3572	18.726	18.8343	19.4594	18.9837	18.836	19.124	18.9604	15	98806	17	1059.66	Q4AEF8	COPG1_RAT	Copg1	Coatomer subunit gamma-1 OS=Rattus norvegicus OX=10116 GN=Copg1 PE=2 SV=1
18.914	18.8827	18.8358	19.2023	19.257	18.9362	19.0083	18.3953	18.7331	18.594	18.8845	24	117112	25	1538.24	A6KKR4;P85972	VINC_RAT	Vcl	Vinculin OS=Rattus norvegicus OX=10116 GN=Vcl PE=1 SV=1
16.5793	16.3994	16.2476	16.0795	16.3556	15.6867	16.1131	14.553	14.8209	15.7878	16.0928	1	26938	1	27.72	Q4KM88;Q4QQU6	SPF30_RAT	Smndc1	Survival of motor neuron-related-splicing factor 30 OS=Rattus norvegicus OX=10116 GN=Smndc1 PE=2 SV=1
18.8067	18.1158	18.7643	18.3991	18.3957	18.744	18.0533	18.7418	18.1804	18.5255	18.6243	3	37961	14	1023.59	P37140;P62142	PP1B_RAT	PPP1CB	Serine/threonine-protein phosphatase PP1-beta catalytic subunit OS=Rattus norvegicus OX=10116 GN=Ppp1cb PE=1 SV=3
15.9198	15.5491	16.3178	15.6953	15.7558	16.0119	15.1553	14.3837	15.7839	15.4637	16.0108	4	48245	4	125.17	B0LT89;F1LML1	STK24_RAT	Stk24	Serine/threonine-protein kinase 24 OS=Rattus norvegicus OX=10116 GN=Stk24 PE=2 SV=1
12.057	12.0445	12.2789	12.7347	12.76	12.3897	12.4633	12.8175	12.4026	11.9839	12.3102	1	39939	1	22.66	Q4V8N4;Q8VHZ4	PNMA1_RAT	Pnma1	Paraneoplastic antigen Ma1 homolog OS=Rattus norvegicus OX=10116 GN=Pnma1 PE=2 SV=1
16.1639	16.2535	16.3704	16.1155	16.0376	16.1066	16.0155	15.7964	15.7343	15.5269	16.333	2	59006	2	82.28	Q566E5	PLGT3_RAT	Poglut3	Protein O-glucosyltransferase 3 OS=Rattus norvegicus OX=10116 GN=Kdelc2 PE=2 SV=1
21.7636	21.8105	20.5405	21.7822	21.9858	21.1971	21.723	21.3835	20.7236	20.5926	20.8587	3	12640	3	202.41	P30904	MIF_RAT	Mif	Macrophage migration inhibitory factor OS=Rattus norvegicus OX=10116 GN=Mif PE=1 SV=4
16.786	16.0629	16.3357	16.8283	16.9754	16.8574	16.815	16.3617	16.534	16.4195	16.3065	1	15770	1	51.85	P02093	HBB_ONDZI	HBB	Hemoglobin subunit beta OS=Ondatra zibethicus OX=10060 GN=HBB PE=1 SV=2
14.7056	14.7109	14.2335	14.461	15.059	14.1126	14.5251	13.4837	13.1551	12.8669	13.7096	2	29089	2	64.17	Q4V888	PP4P2_RAT	Pip4p2	Type 2 phosphatidylinositol 4,5-bisphosphate 4-phosphatase OS=Rattus norvegicus OX=10116 GN=Pip4p2 PE=1 SV=1
19.2177	19.8348	19.9079	19.7443	19.7626	19.9234	19.871	19.601	19.7173	19.5932	19.6301	8	23774	8	555.5	P09527;Q4AEF6	RAB7A_RAT	Rab7a	Ras-related protein Rab-7a OS=Rattus norvegicus OX=10116 GN=Rab7a PE=1 SV=2
17.2384	16.8068	17.5086	17.4769	17.1122	17.405	16.2371	15.6677	17.2122	17.3903	17.5969	7	55649	7	361.6	Q9EPB1	DPP2_RAT	Dpp7	Dipeptidyl peptidase 2 OS=Rattus norvegicus OX=10116 GN=Dpp7 PE=1 SV=1
16.651	15.397	16.196	16.0161	16.194	16.351	15.6177	15.6361	16.1422	16.0438	16.438	2	30808	2	43.91	Q5XIE8	ITM2B_RAT	Itm2b	Integral membrane protein 2B OS=Rattus norvegicus OX=10116 GN=Itm2b PE=2 SV=1
18.3095	18.5037	18.6263	18.5859	18.5649	18.322	18.4093	17.619	18.2604	18.1992	18.3912	8	49965	8	417.71	P20172;P53679;P84092	AP2M1_RAT	AP2M1	AP-2 complex subunit mu OS=Rattus norvegicus OX=10116 GN=Ap2m1 PE=1 SV=1
15.6057	15.1608	15.0753	16.3748	15.9642	15.1884	15.6338	15.2847	15.1998	15.1079	15.3879	2	34958	2	104.51	B2RYW9	FAHD2_RAT	Fahd2	Fumarylacetoacetate hydrolase domain-containing protein 2 OS=Rattus norvegicus OX=10116 GN=Fahd2 PE=1 SV=1
14.3761	14.996	14.0041	13.9779	13.9862	13.9782	14.0262	14.7861	14.3977	14.6629	14.9406	1	24985	1	37.1	Q9WTV5	PSMD9_RAT	Psmd9	26S proteasome non-ATPase regulatory subunit 9 OS=Rattus norvegicus OX=10116 GN=Psmd9 PE=1 SV=1
17.4004	17.4365	17.4051	17.2154	17.3335	17.2144	17.2231	17.5329	17.3591	17.1339	17.2486	5	34393	5	302.01	P97700	M2OM_RAT	Slc25a11	Mitochondrial 2-oxoglutarate/malate carrier protein OS=Rattus norvegicus OX=10116 GN=Slc25a11 PE=1 SV=3
15.8957	15.8687	15.8397	16.0141	16.1086	15.9784	15.8836	15.3429	15.7492	15.894	15.8638	2	92935	2	79.68	Q56A27	NCBP1_RAT	Ncbp1	Nuclear cap-binding protein subunit 1 OS=Rattus norvegicus OX=10116 GN=Ncbp1 PE=1 SV=1
13.7997	13.6111	13.163	13.9582	14.1613	13.2347	13.4239	13.7744	12.3771	13.4335	13.6246	1	27796	1	22.24	Q4KLJ8	PDCL3_RAT	Pdcl3	Phosducin-like protein 3 OS=Rattus norvegicus OX=10116 GN=Pdcl3 PE=1 SV=1
17.2596	18.0169	17.9283	17.6769	17.807	17.5535	17.8077	17.304	17.8652	17.9511	17.7401	3	16897	4	218.82	Q63228	GMFB_RAT	Gmfb	Glia maturation factor beta OS=Rattus norvegicus OX=10116 GN=Gmfb PE=1 SV=2
14.9196	15.2457	14.8213	14.973	15.043	15.1001	14.851	14.6618	14.645	14.5512	14.5012	3	74828	3	78.85	Q68FQ7	RPAP3_RAT	Rpap3	RNA polymerase II-associated protein 3 OS=Rattus norvegicus OX=10116 GN=Rpap3 PE=1 SV=1
19.3826	19.3575	19.1296	19.3123	19.3543	19.2589	19.3621	19.2937	19.3728	19.3359	19.6034	5	28718	5	325.53	P49911	AN32A_RAT	Anp32a	Acidic leucine-rich nuclear phosphoprotein 32 family member A OS=Rattus norvegicus OX=10116 GN=Anp32a PE=2 SV=1
14.6674	15.0797	15.5226	15.7286	16.1981	15.5957	15.9506	14.7321	15.2205	15.4458	15.289	4	105144	4	145.79	Q63433;Q6P748;Q8VIJ2	PKN1_RAT	Pkn1	Serine/threonine-protein kinase N1 OS=Rattus norvegicus OX=10116 GN=Pkn1 PE=1 SV=2
16.7563	16.4483	16.4653	17.232	16.7792	16.5085	16.6635	16.3123	16.4673	16.1836	16.2186	5	54513	5	316.69	P27615	SCRB2_RAT	Scarb2	Lysosome membrane protein 2 OS=Rattus norvegicus OX=10116 GN=Scarb2 PE=1 SV=2
19.6025	19.6692	19.651	19.974	19.8946	19.638	19.6153	19.332	19.4299	19.3752	19.4676	7	21611	7	474.19	P24049;Q4G093	RL17_RAT	Rpl17	60S ribosomal protein L17 OS=Rattus norvegicus OX=10116 GN=Rpl17 PE=2 SV=3
15.7189	14.8596	15.7997	15.9034	14.8816	15.1686	15.5975	15.7404	15.6056	15.7468	16.5009	1	44303	1	124.15	Q5RK12;Q99MB4	CBWD1_RAT	Cbwd1	COBW domain-containing protein 1 OS=Rattus norvegicus OX=10116 GN=Cbwd1 PE=2 SV=2
16.5158	16.3936	16.2787	16.3235	16.3191	16.392	16.3594	13.8038	16.0581	13.8222	16.3019	2	33994	2	110.5	Q6AY23	P5CR2_RAT	Pycr2	Pyrroline-5-carboxylate reductase 2 OS=Rattus norvegicus OX=10116 GN=Pycr2 PE=2 SV=1
14.5741	14.9049	14.3902	14.3433	14.528	14.8718	14.9014	14.4088	14.7264	14.3789	14.6701	3	21597	3	103.19	Q921A4	CYGB_RAT	Cygb	Cytoglobin OS=Rattus norvegicus OX=10116 GN=Cygb PE=1 SV=1
13.0522	12.8138	12.4904	12.9518	14.3404	14.0183	13.7233	12.443	11.4096	11.8652	12.4796	1	30489	1	24.6	P80386;Q63048	AAKB1_RAT	Prkab1	5'-AMP-activated protein kinase subunit beta-1 OS=Rattus norvegicus OX=10116 GN=Prkab1 PE=1 SV=4
16.0095	16.3215	16.0983	16.0233	16.1709	16.0315	16.0974	15.1992	15.1501	15.8744	16.1467	4	69292	4	149.88	Q6MG06	GNL1_RAT	Gnl1	Guanine nucleotide-binding protein-like 1 OS=Rattus norvegicus OX=10116 GN=Gnl1 PE=1 SV=1
16.0945	16.2417	16.1517	15.3259	15.5095	15.6392	15.7778	14.879	15.2606	15.6914	16.0404	4	62721	4	122.64	Q9QZF2	GPC1_RAT;GPC1_MOUSE	Gpc1	Glypican-1 OS=Rattus norvegicus OX=10116 GN=Gpc1 PE=1 SV=1
16.3805	16.4613	16.1859	16.3443	16.4872	16.4473	16.6479	16.1066	16.2477	16.1087	16.3557	3	53158	3	182.65	A5HLX7;A5JUR6;Q5FVJ0	RUFY3_RAT	Rufy3	Protein RUFY3 OS=Rattus norvegicus OX=10116 GN=Rufy3 PE=1 SV=1
16.9825	16.778	16.9405	16.8512	16.738	16.8181	16.7372	17.0556	16.8116	17.188	16.8444	4	29540	4	243.81	Q5U1Y1	RAB34_RAT	Rab34	Ras-related protein Rab-34 OS=Rattus norvegicus OX=10116 GN=Rab34 PE=2 SV=1
16.7864	16.9302	16.9296	17.0607	17.2058	16.8442	17.0676	15.9815	16.6568	16.9043	16.7028	8	300831	10	498.74	P34926	MAP1A_RAT	Map1a	Microtubule-associated protein 1A OS=Rattus norvegicus OX=10116 GN=Map1a PE=1 SV=1
14.7535	14.83	14.5829	14.4912	14.3095	14.5801	14.293	14.4414	13.4576	14.4288	13.9127	2	101627	2	45.77	Q9R037	WDR44_RAT	Wdr44	WD repeat-containing protein 44 OS=Rattus norvegicus OX=10116 GN=Wdr44 PE=1 SV=1
17.1048	17.5488	17.016	17.5965	17.2994	17.7532	17.134	16.9644	17.0317	16.5786	17.4658	4	29784	6	349.11	P18420	PSA1_RAT	Psma1	Proteasome subunit alpha type-1 OS=Rattus norvegicus OX=10116 GN=Psma1 PE=1 SV=2
13.7354	13.1257	13.4349	13.9458	14.251	13.9407	13.6787	8.69991	13.3677	13.4207	13.0094	1	38912	1	20.96	Q6P5P5	MEST_RAT	Mest	Mesoderm-specific transcript homolog protein OS=Rattus norvegicus OX=10116 GN=Mest PE=2 SV=1
16.8993	17.0524	16.9268	16.8485	16.9556	17.0449	16.9818	16.3143	16.6798	16.4992	16.8423	4	87693	4	184.69	P12023;P97487;P97942;Q99K32	A4_MOUSE	App	Amyloid-beta A4 protein OS=Mus musculus OX=10090 GN=App PE=1 SV=3
15.8777	16.6514	16.0076	16.2861	16.4971	16.8711	16.1476	17.1852	16.984	16.3954	16.7613	1	51930	1	34.46	Q6IE64	C1RL_RAT	C1rl	Complement C1r subcomponent-like protein OS=Rattus norvegicus OX=10116 GN=C1rl PE=2 SV=1
12.9231	13.1764	13.3602	13.3909	13.5036	13.3505	13.5072	14.699	14.8082	13.7809	13.6361	2	36942	2	62.53	Q63486	RRAGA_RAT	Rraga	Ras-related GTP-binding protein A OS=Rattus norvegicus OX=10116 GN=Rraga PE=1 SV=1
13.9257	13.7501	13.6037	13.3547	13.2912	13.475	13.325	13.8044	13.4567	8.67322	13.277	1	22044	1	59.25	P0C089	PTPM1_RAT	Ptpmt1	Phosphatidylglycerophosphatase and protein-tyrosine phosphatase 1 OS=Rattus norvegicus OX=10116 GN=Ptpmt1 PE=1 SV=1
18.8577	18.9725	18.9154	19.0602	19.2502	19.1879	19.0069	18.9192	19.2069	19.0343	19.1643	6	43381	9	458.34	Q61531;Q63844;Q8K0X5;Q91YW5	MK03_MOUSE	Mapk3	Mitogen-activated protein kinase 3 OS=Mus musculus OX=10090 GN=Mapk3 PE=1 SV=5
21.9852	21.7248	21.8918	21.901	22.1014	21.782	21.9005	21.7253	21.6715	21.7808	21.5776	70	193187	70	5554.51	P11442	CLH1_RAT	Cltc	Clathrin heavy chain 1 OS=Rattus norvegicus OX=10116 GN=Cltc PE=1 SV=3
17.2979	17.3822	17.3306	17.7625	17.6827	17.2882	17.6593	17.2516	17.1966	17.3196	17.2317	5	70427	11	961.41	P0DMW0;P42853;Q07439;Q63256	HS71A_RAT	Hspa1a	Heat shock 70 kDa protein 1A OS=Rattus norvegicus OX=10116 GN=Hspa1a PE=2 SV=1
19.5003	19.3155	19.4956	19.5921	19.7316	19.3284	19.3782	19.1178	19.1502	19.1289	19.2475	13	90667	15	981.73	B2RYN5;O08629	TIF1B_RAT	Trim28	Transcription intermediary factor 1-beta OS=Rattus norvegicus OX=10116 GN=Trim28 PE=1 SV=2
16.1724	16.2121	15.3802	15.9224	16.136	15.7923	15.9869	13.8501	13.7654	13.8269	16.4217	4	17824	4	136.86	Q6P791	LTOR1_RAT	Lamtor1	Ragulator complex protein LAMTOR1 OS=Rattus norvegicus OX=10116 GN=Lamtor1 PE=1 SV=1
19.4199	19.5542	19.7383	19.8548	19.9156	19.8756	19.7215	18.9373	19.457	19.0893	19.6261	4	46364	4	350.4	O35824	DNJA2_RAT	Dnaja2	DnaJ homolog subfamily A member 2 OS=Rattus norvegicus OX=10116 GN=Dnaja2 PE=1 SV=1
16.1716	16.7526	16.491	16.6336	16.7165	16.5226	16.7827	16.0195	16.2037	15.8682	16.1666	10	142583	10	421.71	P28023	DCTN1_RAT	Dctn1	Dynactin subunit 1 OS=Rattus norvegicus OX=10116 GN=Dctn1 PE=1 SV=2
12.8505	13.9573	13.0582	12.5102	13.2383	12.6171	12.7332	11.2148	12.732	12.8965	13.31	1	375861	1	26.51	Q71LX6	XIRP2_RAT	Xirp2	Xin actin-binding repeat-containing protein 2 OS=Rattus norvegicus OX=10116 GN=Xirp2 PE=1 SV=1
17.8008	17.8051	17.8086	18.6613	18.4644	17.9298	18.3455	18.367	18.1568	18.2549	18.3216	4	15788	4	184.08	P61355	RL27_CHICK	RPL27	60S ribosomal protein L27 OS=Gallus gallus OX=9031 GN=RPL27 PE=2 SV=2
19.3913	19.1549	19.5238	20.0819	19.9243	20.0744	19.0029	18.8546	19.1695	18.706	19.5579	1	60479	1	60.11	P10959;Q5I0K0;Q63106;Q64626	EST1C_RAT	Ces1c	Carboxylesterase 1C OS=Rattus norvegicus OX=10116 GN=Ces1c PE=1 SV=3
12.8453	14.6805	15.3626	15.4943	15.7866	15.4752	15.4928	12.0341	15.588	15.2641	15.4735	1	51546	1	121.19	Q7TNK0	SERC1_RAT	Serinc1	Serine incorporator 1 OS=Rattus norvegicus OX=10116 GN=Serinc1 PE=1 SV=1
14.2494	13.6254	15.7597	15.6621	13.6646	15.6035	13.7956	15.3013	15.8588	15.0039	15.8377	1	54743	1	39.85	P58366	ANKH_RAT	Ankh	Progressive ankylosis protein homolog OS=Rattus norvegicus OX=10116 GN=Ankh PE=2 SV=1
14.4659	15.0822	15.5604	14.1577	15.3096	15.235	15.4401	15.2555	15.428	15.3821	14.4527	2	38013	2	77.19	Q6AYD6	PDLI2_RAT	Pdlim2	PDZ and LIM domain protein 2 OS=Rattus norvegicus OX=10116 GN=Pdlim2 PE=1 SV=1
18.2793	17.9868	17.8301	18.4777	18.6548	18.3507	18.5986	17.4683	18.007	18.2645	18.4769	3	16420	3	218.33	P13471	RS14_RAT	Rps14	40S ribosomal protein S14 OS=Rattus norvegicus OX=10116 GN=Rps14 PE=2 SV=3
23.1448	23.3204	23.058	23.3582	23.2477	23.2918	23.1923	23.118	23.2267	23.0006	23.5092	19	53631	25	2563.12	P21807	PERI_RAT	Prph	Peripherin OS=Rattus norvegicus OX=10116 GN=Prph PE=1 SV=1
17.8017	17.5088	17.4488	17.5142	17.3974	17.1598	17.4065	18.0996	18.2655	17.9872	17.7438	3	83649	3	85.19	P63155;Q9CQC1	CRNL1_RAT;CRNL1_HUMAN	Crnkl1	Crooked neck-like protein 1 OS=Rattus norvegicus OX=10116 GN=Crnkl1 PE=2 SV=1
14.9203	14.7497	14.7636	14.8678	14.9658	14.5227	14.7157	13.9138	14.634	14.9756	14.714	2	22123	2	86.78	Q5M7T2	SPRY7_RAT	Spryd7	SPRY domain-containing protein 7 OS=Rattus norvegicus OX=10116 GN=Spryd7 PE=2 SV=1
22.1841	22.1129	21.7087	22.0443	22.2225	21.8868	21.9667	20.5844	20.4656	20.7549	21.9852	11	25165	11	954.64	Q00981;Q6P9V8	UCHL1_RAT	Uchl1	Ubiquitin carboxyl-terminal hydrolase isozyme L1 OS=Rattus norvegicus OX=10116 GN=Uchl1 PE=1 SV=2
16.6989	16.6953	16.3573	16.5378	16.9325	16.4604	16.7233	15.6988	15.7948	15.7951	15.384	1	58836	1	33.99	Q4KLH4	PSPC1_RAT	Pspc1	Paraspeckle component 1 OS=Rattus norvegicus OX=10116 GN=Pspc1 PE=1 SV=1
17.6844	17.147	18.3744	18.923	18.1158	18.212	17.6249	17.7927	17.5131	16.7488	17.5563	3	59391	3	201.71	F1LNI5	PPM1G_RAT	Ppm1g	Protein phosphatase 1G OS=Rattus norvegicus OX=10116 GN=Ppm1g PE=1 SV=2
11.9533	12.7149	11.7697	12.925	10.7246	13.287	12.0466	17.7321	15.0586	14.8302	13.5077	1	73070	1	50.96	D2XV59	GTPB1_RAT	Gtpbp1	GTP-binding protein 1 OS=Rattus norvegicus OX=10116 GN=Gtpbp1 PE=1 SV=1
21.0169	20.7772	21.0895	21.1358	21.1604	20.8424	20.9138	20.5776	20.5082	20.683	20.4713	5	42322	5	289.72	Q9HB97	PARVA_RAT	Parva	Alpha-parvin OS=Rattus norvegicus OX=10116 GN=Parva PE=1 SV=2
20.0159	18.3633	19.3154	19.7633	19.7598	18.9035	19.0776	20.0453	19.9158	19.9964	19.6817	28	121369	28	2101.4	Q3T1L3;Q9Z1X1	ESYT1_RAT	Esyt1	Extended synaptotagmin-1 OS=Rattus norvegicus OX=10116 GN=Esyt1 PE=1 SV=1
14.2873	14.5754	14.7814	14.8667	15.0872	14.7578	14.9997	13.4634	14.5082	14.8752	14.6361	1	35587	1	44.27	Q5FVN1	STBD1_RAT	Stbd1	Starch-binding domain-containing protein 1 OS=Rattus norvegicus OX=10116 GN=Stbd1 PE=1 SV=1
17.7464	18.0823	17.9751	18.0272	17.6424	17.5524	17.6413	17.8875	18.0789	17.6716	18.1345	2	35778	2	164.17	Q7TPJ0	SSRA_RAT	Ssr1	Translocon-associated protein subunit alpha OS=Rattus norvegicus OX=10116 GN=Ssr1 PE=1 SV=1
18.1032	18.6501	18.4624	18.3399	18.4747	18.1638	18.2264	17.6258	18.0707	18.1399	18.3924	10	44218	10	518.53	Q62967	MVD1_RAT	Mvd	Diphosphomevalonate decarboxylase OS=Rattus norvegicus OX=10116 GN=Mvd PE=1 SV=1
16.242	15.7459	17.5202	17.1958	16.5283	16.8696	16.7878	16.3947	16.415	16.6485	16.7623	1	53860	2	94.97	Q5PQK1	SEP10_RAT	43718	Septin-10 OS=Rattus norvegicus OX=10116 GN=Sept10 PE=1 SV=1
18.1489	17.1731	17.7434	18.3208	17.8322	17.7186	17.2776	17.0805	17.206	16.0047	16.3613	3	53831	4	283.5	P53987	MOT1_RAT	Slc16a1	Monocarboxylate transporter 1 OS=Rattus norvegicus OX=10116 GN=Slc16a1 PE=1 SV=1
11.2433	12.045	11.2181	12.0487	11.4137	11.4814	11.2492	11.8342	8.67336	NaN	12.0423	1	56678	1	20.58	Q4KLP1;Q9P290	S22AH_RAT	Slc22a17	Solute carrier family 22 member 17 OS=Rattus norvegicus OX=10116 GN=Slc22a17 PE=2 SV=2
13.7117	14.4427	14.4163	13.7675	14.4855	14.1571	13.998	13.1928	13.956	13.7894	14.2012	1	17097	1	34.74	Q63750	RM23_RAT	Mrpl23	39S ribosomal protein L23, mitochondrial OS=Rattus norvegicus OX=10116 GN=Mrpl23 PE=2 SV=1
15.8435	15.3426	14.9126	15.6924	16.2219	15.9716	16.525	13.7083	14.6643	15.4837	15.3193	1	60670	1	48.48	Q7TNY6	GCP60_RAT	Acbd3	Golgi resident protein GCP60 OS=Rattus norvegicus OX=10116 GN=Acbd3 PE=1 SV=3
20.6006	20.7767	20.8277	20.7925	20.9976	20.6043	20.6963	20.5623	20.5905	20.6598	20.7394	9	52277	9	621.69	P06302	CADM1_RAT	Ptma	Cell adhesion molecule 1 OS=Rattus norvegicus OX=10116 GN=Cadm1 PE=1 SV=1
21.6275	21.3043	21.077	21.5954	21.7592	21.1702	21.8042	21.0066	21.1739	21.4922	21.3834	1	12375	1	98.7	P06302;Q569C8	PTMA_RAT	Ptma	Prothymosin alpha OS=Rattus norvegicus OX=10116 GN=Ptma PE=1 SV=2
15.9013	16.4978	16.2966	15.8813	15.9249	16.5994	16.11	15.6016	15.939	16.1652	15.9481	2	35914	2	75.27	Q5RK09	EIF3G_RAT	Eif3g	Eukaryotic translation initiation factor 3 subunit G OS=Rattus norvegicus OX=10116 GN=Eif3g PE=1 SV=1
14.2929	14.7062	13.333	14.4401	14.5955	14.5211	14.532	14.5856	14.7581	14.9763	15.3242	1	34967	1	21.56	P52909	JUND_RAT	Jund	Transcription factor jun-D OS=Rattus norvegicus OX=10116 GN=Jund PE=1 SV=1
19.036	19.2225	19.1477	19.0184	18.9641	19.2902	19.0769	18.6248	19.2594	18.8558	19.5495	7	27936	7	451.56	Q6AXV9;Q9Z339	GSTO1_RAT;GSTO2_RAT	Gsto1;Gsto2	Glutathione S-transferase omega-1 OS=Rattus norvegicus OX=10116 GN=Gsto1 PE=1 SV=2
16.5724	15.8401	15.4687	16.2892	16.3072	16.953	15.7721	15.2753	15.023	14.4875	16.0701	7	89095	7	258.99	Q80W92	VAC14_RAT	Vac14	Protein VAC14 homolog OS=Rattus norvegicus OX=10116 GN=Vac14 PE=1 SV=1
15.9397	15.8588	16.1031	15.7243	15.7563	15.529	15.9078	15.7564	15.7961	15.8807	15.8382	3	54529	3	88.3	P03957;P07152	MMP10_RAT;MMP3_RAT	Mmp10;Mmp3	Stromelysin-2 OS=Rattus norvegicus OX=10116 GN=Mmp10 PE=2 SV=1
16.8183	13.6631	14.3654	15.0674	13.9981	14.5056	13.0022	16.273	15.2519	16.1282	16.0486	1	34302	1	44.44	Q08850	STX4_RAT	Stx4	Syntaxin-4 OS=Rattus norvegicus OX=10116 GN=Stx4 PE=1 SV=1
14.9403	14.768	14.6383	15.2029	15.0069	14.6553	14.6766	14.7124	14.3145	14.4198	14.8415	1	20586	1	51.11	P42667	SC11A_RAT	Sec11a	Signal peptidase complex catalytic subunit SEC11A OS=Rattus norvegicus OX=10116 GN=Sec11a PE=2 SV=1
16.4836	16.0895	15.9442	16.9936	16.6556	16.3856	16.5003	16.5849	16.3679	16.2668	16.4707	3	12260	3	137.06	B0K020	CISD1_RAT	Cisd1	CDGSH iron-sulfur domain-containing protein 1 OS=Rattus norvegicus OX=10116 GN=Cisd1 PE=3 SV=1
20.3403	20.1044	20.2698	20.687	20.2558	20.4713	19.7934	20.6483	20.4563	20.154	20.4918	8	17049	8	862.82	Q3T1J1	IF5A1_RAT	Eif5a	Eukaryotic translation initiation factor 5A-1 OS=Rattus norvegicus OX=10116 GN=Eif5a PE=1 SV=3
14.655	14.5091	14.7003	15.043	14.9931	14.8292	14.0265	15.0686	13.7469	13.9566	13.9182	1	76405	1	30.11	Q6AXN4	NDC1_RAT	Ndc1	Nucleoporin NDC1 OS=Rattus norvegicus OX=10116 GN=Ndc1 PE=1 SV=1
19.0904	19.285	19.0873	18.6886	18.8492	18.9001	18.8058	18.1487	18.6093	18.6994	18.6426	10	96854	17	1182.58	P53534	PYGB_RAT	Pygb	Glycogen phosphorylase, brain form (Fragment) OS=Rattus norvegicus OX=10116 GN=Pygb PE=1 SV=3
13.3818	14.3639	12.8513	14.0934	14.0302	13.5677	13.1868	13.1273	12.9456	12.712	12.6315	2	61307	2	48.99	Q566E0;Q811S9	GNL3_RAT	Gnl3	Guanine nucleotide-binding protein-like 3 OS=Rattus norvegicus OX=10116 GN=Gnl3 PE=1 SV=1
7.06779	9.51888	9.43492	8.4838	7.09577	9.81547	9.14003	7.14233	9.30743	8.14135	8.19905	1	105405	2	56.51	Q9Z1C8	RPGF3_RAT	Rapgef3	Rap guanine nucleotide exchange factor 3 OS=Rattus norvegicus OX=10116 GN=Rapgef3 PE=2 SV=2
15.3654	16.6787	16.4662	16.0737	16.8033	16.2893	16.2653	15.1332	15.5833	15.9776	15.5674	1	74946	1	28.91	O08838	AMPH_RAT	Amph	Amphiphysin OS=Rattus norvegicus OX=10116 GN=Amph PE=1 SV=1
15.8047	15.7767	15.91	15.8757	15.7407	15.9909	15.6223	15.5233	15.7938	15.8845	15.822	5	47807	7	298.26	P51583	PUR6_RAT	Paics	Multifunctional protein ADE2 OS=Rattus norvegicus OX=10116 GN=Paics PE=1 SV=3
23.2568	23.4542	23.3687	23.8678	23.8206	23.4692	23.7439	23.5653	23.3338	23.1298	23.5797	10	15189	10	1047.28	P11762	LEG1_RAT	Lgals1	Galectin-1 OS=Rattus norvegicus OX=10116 GN=Lgals1 PE=1 SV=2
20.0121	20.1953	20.148	19.7948	19.9515	19.7079	19.9448	19.9912	20.0554	19.8993	20.0622	10	36631	10	702.12	O88585;O88989;Q6PCV2	MDHC_RAT	Mdh1	Malate dehydrogenase, cytoplasmic OS=Rattus norvegicus OX=10116 GN=Mdh1 PE=1 SV=3
18.1471	18.1711	18.3146	18.62	18.3136	18.5104	18.3395	18.1841	18.1412	18.1666	18.1329	6	40613	8	561.24	P04900;P30033;P59215	GNAO_RAT;GNAO_HUMAN	Gnao1	Guanine nucleotide-binding protein G(o) subunit alpha OS=Rattus norvegicus OX=10116 GN=Gnao1 PE=1 SV=2
19.6475	18.5643	18.7734	18.7921	18.8699	18.6959	18.69	18.0247	18.7259	18.6313	18.8844	14	106880	14	821.72	Q6P7A9	LYAG_RAT	Gaa	Lysosomal alpha-glucosidase OS=Rattus norvegicus OX=10116 GN=Gaa PE=2 SV=1
17.8075	17.6555	17.7919	17.6673	17.7757	17.6309	17.7784	17.2613	17.3958	17.4735	17.284	5	49469	5	291.78	Q9EQH5	CTBP2_RAT	Ctbp2	C-terminal-binding protein 2 OS=Rattus norvegicus OX=10116 GN=Ctbp2 PE=1 SV=2
12.8167	13.4265	14.7802	11.8173	13.2301	15.3858	11.934	11.8033	12.3211	11.1067	10.9341	1	52476	1	29.12	P20058	HEMO_RABIT	HPX	Hemopexin OS=Oryctolagus cuniculus OX=9986 GN=HPX PE=1 SV=2
18.3	18.3403	18.5459	18.493	18.6203	18.5027	18.5854	18.6801	18.4965	18.6234	18.4507	3	42178	4	273.19	P84586;Q4V898	RMXRL_RAT;RBMX_RAT	Rbmx;Rbmxrtl	RNA-binding motif protein, X chromosome retrogene-like OS=Rattus norvegicus OX=10116 GN=Rbmxrtl PE=1 SV=1
17.2544	19.1228	17.238	17.1878	17.1977	17.1413	17.2325	16.9905	17.1098	17.1775	17.4002	10	82490	13	792.31	Q6P0K8	PLAK_RAT	Jup	Junction plakoglobin OS=Rattus norvegicus OX=10116 GN=Jup PE=1 SV=1
15.0341	14.9296	14.8832	14.9071	14.9082	14.7615	14.8202	13.6601	13.4534	13.9797	14.7156	3	35060	3	106.85	Q9QXU2	SURF1_RAT	Surf1	Surfeit locus protein 1 OS=Rattus norvegicus OX=10116 GN=Surf1 PE=2 SV=1
14.8575	12.4366	12.1868	13.9514	13.653	12.0468	13.2986	8.58598	8.97826	7.76386	13.215	1	47335	1	20.09	O35141	RASF5_RAT	Rassf5	Ras association domain-containing protein 5 OS=Rattus norvegicus OX=10116 GN=Rassf5 PE=1 SV=1
14.9077	15.3086	15.0405	14.9983	14.9865	14.9368	14.9904	14.908	14.7331	14.5156	14.6434	2	61888	3	107.84	Q6AXR4	HEXB_RAT	Hexb	Beta-hexosaminidase subunit beta OS=Rattus norvegicus OX=10116 GN=Hexb PE=2 SV=1
16.6517	16.4581	16.715	17.2399	16.9145	16.5176	16.7133	16.2794	16.6474	16.3889	16.5715	2	17882	3	175.22	P38663;P83732	RL24_RAT	RPL24	60S ribosomal protein L24 OS=Rattus norvegicus OX=10116 GN=Rpl24 PE=2 SV=1
16.0535	15.6701	15.7303	15.2081	16.5294	16.1002	16.3434	14.7344	14.7551	15.0577	16.4349	2	22438	3	114.69	P35333;P62749	HPCL1_RAT	Hpcal1	Hippocalcin-like protein 1 OS=Rattus norvegicus OX=10116 GN=Hpcal1 PE=1 SV=2
16.4505	16.2248	15.8172	16.7063	16.73	16.5544	16.3206	14.0079	14.9082	15.3259	16.2687	2	62032	2	205.34	Q6IN34;Q9JJP9	UBQL1_RAT	Ubqln1	Ubiquilin-1 OS=Rattus norvegicus OX=10116 GN=Ubqln1 PE=1 SV=1
18.6124	18.7208	18.7722	18.749	18.6878	18.77	18.5165	18.267	18.7241	18.5398	18.691	6	34990	6	403.84	Q6P7R8;Q9Z1B9	DHB12_RAT	Hsd17b12	Very-long-chain 3-oxoacyl-CoA reductase OS=Rattus norvegicus OX=10116 GN=Hsd17b12 PE=2 SV=1
15.3616	15.0425	15.3563	15.3955	15.4737	15.0732	14.985	15.6252	15.5413	15.4577	15.3527	1	66156	1	27.79	A1L1I3	NUMBL_RAT	Numbl	Numb-like protein OS=Rattus norvegicus OX=10116 GN=Numbl PE=1 SV=1
15.604	14.6015	16.0112	16.4518	15.3688	16.6285	15.2388	13.5258	15.1013	14.6344	14.8333	3	38511	4	146.19	Q5BK81	PTGR2_RAT	Ptgr2	Prostaglandin reductase 2 OS=Rattus norvegicus OX=10116 GN=Ptgr2 PE=2 SV=2
14.5842	14.7002	14.3684	14.4958	14.4372	14.422	14.3293	14.0438	14.3647	13.7552	13.8354	2	20144	2	112.05	Q4QRA5;Q78EG7;Q8VH48	TP4A1_RAT;TP4A2_HUMAN	Ptp4a1	Protein tyrosine phosphatase type IVA 1 OS=Rattus norvegicus OX=10116 GN=Ptp4a1 PE=1 SV=1
16.6734	16.7798	16.597	17.4337	17.3562	16.9175	16.5564	16.2573	17.2284	16.6871	17.0167	2	29657	2	122.36	Q63190	EMD_RAT	Emd	Emerin OS=Rattus norvegicus OX=10116 GN=Emd PE=1 SV=1
16.9125	17.5086	17.3992	17.2213	17.3271	17.2494	17.2086	17.3337	17.9832	17.2529	17.3137	11	139688	11	493.55	Q64560	TPP2_RAT	Tpp2	Tripeptidyl-peptidase 2 OS=Rattus norvegicus OX=10116 GN=Tpp2 PE=2 SV=3
14.4309	14.4763	14.6644	14.8835	15.2895	15.3446	14.8552	14.2738	14.3857	14.2738	14.193	2	35591	2	84.89	Q5M843	OGFD3_RAT	Ogfod3	2-oxoglutarate and iron-dependent oxygenase domain-containing protein 3 OS=Rattus norvegicus OX=10116 GN=Ogfod3 PE=2 SV=1
22.684	22.8615	22.9312	22.8247	22.9623	23.0054	22.8923	22.6336	22.7897	22.6615	23.0271	29	62327	37	3782.6	Q62952;Q8K4H3;Q91XM8	DPYL3_RAT	Dpysl3	Dihydropyrimidinase-related protein 3 OS=Rattus norvegicus OX=10116 GN=Dpysl3 PE=1 SV=2
9.81773	12.8796	11.3763	11.2233	9.63647	11.166	11.3351	4.16828	8.42432	11.0067	11.1907	1	39060	1	20.78	Q6AYC4	CAPG_RAT	Capg	Macrophage-capping protein OS=Rattus norvegicus OX=10116 GN=Capg PE=1 SV=1
22.0419	21.9086	22.0603	21.7439	21.6688	21.552	21.6209	21.4677	22.0139	22.0514	21.997	34	96192	34	2799.12	P05197;P97619	EF2_RAT	Eef2	Elongation factor 2 OS=Rattus norvegicus OX=10116 GN=Eef2 PE=1 SV=4
17.867	17.654	17.4711	17.9153	17.6062	17.5775	17.535	18.0811	17.9759	17.6918	18.1654	5	11712	5	309.98	P00009;P62897;Q8C2S2	CYC_MOUSE;CYC2_RAT	Cycs	Cytochrome c, somatic OS=Mus musculus OX=10090 GN=Cycs PE=1 SV=2
14.8296	15.2507	14.9432	14.9044	14.8396	14.6024	14.6158	14.9629	14.7441	14.8258	16.4913	1	43204	1	34.71	Q4KLY4;Q4KMC1;Q63510;Q6MGB6	RING1_RAT;RING2_RAT	Ring1;Rnf2	E3 ubiquitin-protein ligase RING1 OS=Rattus norvegicus OX=10116 GN=Ring1 PE=2 SV=2
22.3344	22.1771	22.4722	22.5893	22.5559	22.7359	22.4739	22.3948	22.1549	22.3376	22.2805	16	36230	17	1151.29	P07943	ALDR_RAT	Akr1b1	Aldose reductase OS=Rattus norvegicus OX=10116 GN=Akr1b1 PE=1 SV=3
17.655	18.1257	17.9303	18.2213	18.5592	18.3555	18.5065	18.4134	18.5445	18.5361	18.3131	19	57546	20	1014.92	P15178	SYDC_RAT	Dars	Aspartate--tRNA ligase, cytoplasmic OS=Rattus norvegicus OX=10116 GN=Dars PE=1 SV=1
18.2665	18.3977	18.3793	18.4703	18.0954	18.1321	18.359	17.747	18.45	18.2409	18.2815	5	20190	5	231.57	O88767	PARK7_RAT	Park7	Protein/nucleic acid deglycase DJ-1 OS=Rattus norvegicus OX=10116 GN=Park7 PE=1 SV=1
18.8086	18.7688	18.33	18.7424	18.7211	18.7042	18.2629	18.2466	18.3	18.3268	18.3229	7	71148	7	350.87	Q63598	PLST_RAT	Pls3	Plastin-3 OS=Rattus norvegicus OX=10116 GN=Pls3 PE=1 SV=2
16.7577	17.1001	16.902	16.8419	16.7652	17.1893	16.6458	14.7522	15.5966	15.3587	16.4317	5	45705	5	271.17	O88637;Q6AZ30	PCY2_RAT	Pcyt2	Ethanolamine-phosphate cytidylyltransferase OS=Rattus norvegicus OX=10116 GN=Pcyt2 PE=1 SV=1
20.0295	19.7146	20.0255	19.9429	19.8963	20.0408	19.734	19.6044	19.6821	19.8188	19.8087	19	80724	19	1208.88	Q07009	CAN2_RAT	Capn2	Calpain-2 catalytic subunit OS=Rattus norvegicus OX=10116 GN=Capn2 PE=1 SV=3
16.9343	15.1182	15.9852	16.141	15.3745	16.1959	14.5534	13.6736	15.9436	15.8287	16.0314	1	50262	1	112.52	Q8CHJ1	PIGU_RAT	Pigu	Phosphatidylinositol glycan anchor biosynthesis class U protein OS=Rattus norvegicus OX=10116 GN=Pigu PE=1 SV=3
16.0558	16.1387	15.929	15.9576	16.3819	15.9424	16.0035	15.4428	15.9286	16.1344	16.2926	1	32634	1	37.67	Q9JHY1	JAM1_RAT	F11r	Junctional adhesion molecule A OS=Rattus norvegicus OX=10116 GN=F11r PE=1 SV=1
18.1798	18.5967	18.2517	18.1869	18.2217	18.3044	18.2498	17.7595	18.0335	17.8237	17.842	8	103935	9	391.86	Q8VIJ5	OGA_RAT;OGA_HUMAN	Mgea5	Protein O-GlcNAcase OS=Rattus norvegicus OX=10116 GN=Oga PE=1 SV=1
14.663	14.7669	14.614	14.5141	14.6151	14.6585	14.215	12.7112	14.6034	13.2163	14.6276	1	48746	1	48.69	Q5XHZ9	PCH2_RAT	Trip13	Pachytene checkpoint protein 2 homolog OS=Rattus norvegicus OX=10116 GN=Trip13 PE=2 SV=1
18.4608	18.7354	18.5633	18.0507	18.3172	18.4679	18.1837	17.68	18.1212	17.8465	18.1099	2	26537	2	183.91	P28648	CD63_RAT	Cd63	CD63 antigen OS=Rattus norvegicus OX=10116 GN=Cd63 PE=1 SV=2
15.147	15.0337	15.7521	14.97	15.0301	14.4888	14.7383	12.9704	12.4341	15.3174	15.3983	2	119890	2	54.19	Q5PQN1	HERC4_RAT	Herc4	Probable E3 ubiquitin-protein ligase HERC4 OS=Rattus norvegicus OX=10116 GN=Herc4 PE=2 SV=1
19.0198	18.6535	19.0701	18.7167	18.4094	18.7898	18.229	18.6475	18.7761	18.7647	19.1971	9	26068	13	686.65	A2AE90;P10649;Q58ET5	GSTM1_RAT;GSTM1_MOUSE	Gstm1	Glutathione S-transferase Mu 1 OS=Rattus norvegicus OX=10116 GN=Gstm1 PE=1 SV=2
16.894	17.2661	16.9771	17.0653	17.1488	17.0336	17.0201	16.7858	16.921	16.4899	16.7318	5	34315	5	309.44	P22509;Q4KLH8	FBRL_RAT	Fbl	rRNA 2'-O-methyltransferase fibrillarin OS=Rattus norvegicus OX=10116 GN=Fbl PE=1 SV=2
17.4438	17.0531	17.3475	17.7726	17.735	18.2328	16.8692	14.8314	15.3724	14.8802	17.2882	2	56864	2	70.77	P05503	COX1_RAT	Mtco1	Cytochrome c oxidase subunit 1 OS=Rattus norvegicus OX=10116 GN=Mtco1 PE=2 SV=3
14.0788	14.4093	14.3055	14.2846	14.1364	13.7291	13.5271	13.985	14.8259	14.4948	14.977	1	47827	1	20.04	Q4KM92	TRUA_RAT	Pus1	tRNA pseudouridine synthase A OS=Rattus norvegicus OX=10116 GN=Pus1 PE=1 SV=2
18.8632	18.7687	18.4741	19.1197	19.2352	18.6215	18.7432	17.9077	17.6727	18.1308	18.6051	11	68545	11	555.56	A6ND69;A6NIT8;P14866;Q9H3P3	HNRPL_RAT;HNRPL_HUMAN	HNRNPL	Heterogeneous nuclear ribonucleoprotein L OS=Rattus norvegicus OX=10116 GN=Hnrnpl PE=1 SV=2
17.533	17.6025	17.4236	17.7485	17.7043	17.4208	17.6185	16.8282	17.596	17.5332	17.4895	6	38388	6	397.76	Q63525	NUDC_RAT	Nudc	Nuclear migration protein nudC OS=Rattus norvegicus OX=10116 GN=Nudc PE=1 SV=1
18.1539	18.5906	17.9244	18.0592	18.1031	18.0486	18.0396	17.4819	17.2256	17.1907	18.0615	10	46628	10	847.76	P13221;Q64570;Q6P721	AATC_RAT	Got1	Aspartate aminotransferase, cytoplasmic OS=Rattus norvegicus OX=10116 GN=Got1 PE=1 SV=3
17.4215	17.0438	17.0342	17.371	17.4357	17.0966	17.1461	16.4522	17.0619	16.9428	17.2117	5	35717	5	253.79	Q811X6	CRYL1_RAT	Cryl1	Lambda-crystallin homolog OS=Rattus norvegicus OX=10116 GN=Cryl1 PE=1 SV=3
12.6515	13.0677	13.0634	13.2077	12.4032	14.3013	12.3419	10.7341	12.6322	12.0674	13.8114	1	36225	1	26.77	Q6GR70;Q9QUQ4;Q9Z254	GIPC1_RAT	Gipc1	PDZ domain-containing protein GIPC1 OS=Rattus norvegicus OX=10116 GN=Gipc1 PE=1 SV=2
15.5732	14.9334	15.2685	15.3829	15.2119	14.7295	15.1085	15.2025	15.4616	15.0537	14.8045	1	51919	1	49.79	P05508;Q9T528	NU4M_RAT	Mtnd4	NADH-ubiquinone oxidoreductase chain 4 OS=Rattus norvegicus OX=10116 GN=Mtnd4 PE=3 SV=3
18.466	18.2979	18.2464	18.444	18.4902	18.5094	18.5475	18.6965	18.2809	18.2346	18.4418	5	9236	5	433.6	P05765	RS21_RAT	Rps21	40S ribosomal protein S21 OS=Rattus norvegicus OX=10116 GN=Rps21 PE=1 SV=1
14.6679	13.6657	14.3146	14.5957	14.742	14.4191	14.6668	13.2401	NaN	14.2255	14.3347	1	30803	1	67.61	Q5PQL7	ITM2C_RAT	Itm2c	Integral membrane protein 2C OS=Rattus norvegicus OX=10116 GN=Itm2c PE=1 SV=1
18.0779	18.0497	18.0774	18.3028	18.1057	18.3155	18.0615	17.8408	18.2608	18.1281	18.0935	4	109461	4	252.25	P14925;P70710;Q64616;Q64668	AMD_RAT	Pam	Peptidyl-glycine alpha-amidating monooxygenase OS=Rattus norvegicus OX=10116 GN=Pam PE=1 SV=1
23.4934	23.4963	23.6892	23.69	23.6056	23.5817	23.5651	23.6069	23.6092	23.5184	23.5633	23	71055	33	3292.41	P08109;P12225;P63018;Q4FZY7;Q62373;Q62374;Q62375	HSP7C_RAT	Hspa8	Heat shock cognate 71 kDa protein OS=Rattus norvegicus OX=10116 GN=Hspa8 PE=1 SV=1
16.3572	16.7538	16.7304	16.8916	17.0284	16.4958	16.987	16.4868	16.4455	16.4651	16.5656	1	23565	1	101.13	P14118;P22908;P84100	RL19_RAT	RPL19	60S ribosomal protein L19 OS=Rattus norvegicus OX=10116 GN=Rpl19 PE=1 SV=1
15.2042	15.9703	15.7428	15.7102	15.9026	15.9748	15.3463	15.6784	15.9976	15.5302	15.9325	3	48745	3	178.75	P20611	PPAL_RAT	Acp2	Lysosomal acid phosphatase OS=Rattus norvegicus OX=10116 GN=Acp2 PE=1 SV=1
13.368	13.6186	13.2753	14.1066	13.2287	13.6825	13.2713	13.6508	12.9206	13.2358	13.3049	1	84063	1	39.26	B2RYI0	WDR91_RAT	Wdr91	WD repeat-containing protein 91 OS=Rattus norvegicus OX=10116 GN=Wdr91 PE=2 SV=1
14.1791	14.0789	14.3068	14.3934	14.5128	14.3738	14.3937	14.1956	14.1017	14.3324	14.4166	1	26366	1	40.03	Q9JKE3	SCAM5_RAT	Scamp5	Secretory carrier-associated membrane protein 5 OS=Rattus norvegicus OX=10116 GN=Scamp5 PE=2 SV=1
9.56518	11.2316	7.2257	12.1977	11.9263	9.92159	12.0555	11.6033	11.6369	8.49366	11.201	1	34151	1	24.01	Q4KM93	TM177_RAT	Tmem177	Transmembrane protein 177 OS=Rattus norvegicus OX=10116 GN=Tmem177 PE=2 SV=1
22.0765	22.0468	22.0817	22.1472	22.1287	21.9917	22.0734	21.7803	21.7673	21.7536	21.857	7	39783	16	1562.65	P05065;Q63038	ALDOA_RAT	Aldoa	Fructose-bisphosphate aldolase A OS=Rattus norvegicus OX=10116 GN=Aldoa PE=1 SV=2
14.7587	15.4395	14.6204	14.7005	14.4437	14.6303	14.6434	14.2491	15.0661	13.6151	15.1261	1	58022	1	58.62	Q3MHU5	RETR2_RAT	Retreg2	Reticulophagy regulator 2 OS=Rattus norvegicus OX=10116 GN=Retreg2 PE=1 SV=2
20.3247	19.6866	19.0836	20.5158	20.4867	20.3053	20.4743	19.564	20.1967	19.9933	20.3965	3	10021	3	288.11	P11030;Q2V4X5;Q63160	ACBP_RAT	Dbi	Acyl-CoA-binding protein OS=Rattus norvegicus OX=10116 GN=Dbi PE=1 SV=3
16.0519	16.2018	16.0406	16.388	16.6624	16.165	16.2052	16.9464	16.6208	16.6764	16.8656	1	15964	1	45.25	P02433;P62912;Q63ZV8	RL32_RAT	RPL32	60S ribosomal protein L32 OS=Rattus norvegicus OX=10116 GN=Rpl32 PE=1 SV=2
14.3757	14.3171	14.0387	14.7789	14.6385	14.4635	14.4347	14.1811	14.0382	14.1382	14.5184	1	22527	2	57.74	P32076;P41211;P70510;P84076;Q5PQN0	HPCA_RAT;NCALD_RAT	HPCA	Neuron-specific calcium-binding protein hippocalcin OS=Rattus norvegicus OX=10116 GN=Hpca PE=1 SV=2
17.1819	16.9965	16.8144	17.0742	16.5236	16.9622	16.6884	16.751	17.1732	16.9556	17.3381	4	36018	4	153.96	P52944;Q6IN45	PDLI1_RAT	Pdlim1	PDZ and LIM domain protein 1 OS=Rattus norvegicus OX=10116 GN=Pdlim1 PE=1 SV=4
15.9667	16.3211	16.1932	16.2227	16.0289	16.0227	15.9008	15.202	16.0324	16.2742	16.1538	3	83386	3	95.92	Q562C2	BOP1_RAT	Bop1	Ribosome biogenesis protein BOP1 OS=Rattus norvegicus OX=10116 GN=Bop1 PE=1 SV=1
16.0767	16.2072	16.5701	16.2876	16.2612	16.2337	16.1913	16.1782	17.3287	17.2048	16.666	6	150973	7	336.34	F1LP90	MINK1_RAT	Mink1	Misshapen-like kinase 1 OS=Rattus norvegicus OX=10116 GN=Mink1 PE=1 SV=2
16.202	16.3814	16.2391	16.2931	16.205	16.0068	16.3201	15.512	15.4069	15.3916	16.1379	7	93757	7	287.2	Q66HC5	NUP93_RAT	Nup93	Nuclear pore complex protein Nup93 OS=Rattus norvegicus OX=10116 GN=Nup93 PE=1 SV=1
15.774	15.9766	15.6255	15.6996	15.8932	16.0475	15.7459	15.926	15.8663	15.6114	16.0449	2	13327	2	45.42	P60841;Q6PCU7;Q9CQZ9;Q9Z0G1	ENSA_RAT	Ensa	Alpha-endosulfine OS=Rattus norvegicus OX=10116 GN=Ensa PE=1 SV=1
19.9742	20.2538	20.3115	20.0271	19.9942	20.0259	20.0171	20.0425	20.2739	20.2719	20.0821	40	121471	41	2724.75	P16638;Q497C7;Q8VIQ1	ACLY_RAT	Acly	ATP-citrate synthase OS=Rattus norvegicus OX=10116 GN=Acly PE=1 SV=1
19.0958	18.6768	19.0011	19.1335	18.9962	19.2218	18.5425	18.9685	18.8079	18.7275	19.1738	5	56179	6	274.71	E9PU28	IMDH2_RAT	Impdh2	Inosine-5'-monophosphate dehydrogenase 2 OS=Rattus norvegicus OX=10116 GN=Impdh2 PE=1 SV=1
15.0105	15.5204	14.8022	14.8851	15.1472	14.4883	14.731	11.933	14.1705	14.5207	14.3608	1	120376	1	31.32	Q3MIE2;Q56B11	PELP1_RAT	Pelp1	Proline-, glutamic acid- and leucine-rich protein 1 OS=Rattus norvegicus OX=10116 GN=Pelp1 PE=1 SV=2
15.2234	15.5273	15.4203	15.1624	15.2715	15.5108	15.3032	14.2248	15.1868	15.0156	15.1967	2	64066	2	72.13	G3V9W3;O55173	PDPK1_RAT	Pdpk1	3-phosphoinositide-dependent protein kinase 1 OS=Rattus norvegicus OX=10116 GN=Pdpk1 PE=1 SV=2
13.3824	13.924	14.1973	14.2563	13.1906	14.6154	13.7519	14.4808	14.5781	13.9739	14.594	1	149160	1	54.93	A2AB17;A2BEL6;A2BEL7;A8MQC4;Q8TCS2;Q96PV0;Q9UGE2	SYGP1_HUMAN	SYNGAP1	Ras/Rap GTPase-activating protein SynGAP OS=Homo sapiens OX=9606 GN=SYNGAP1 PE=1 SV=4
19.6332	19.5086	19.4713	19.3588	19.2201	19.3232	19.1029	19.4232	19.3608	19.6334	19.2596	3	21587	3	301.1	Q6P9Y3;Q71TW5;Q8CFN2	CDC42_RAT	Cdc42	Cell division control protein 42 homolog OS=Rattus norvegicus OX=10116 GN=Cdc42 PE=1 SV=2
19.0267	18.436	18.6723	19.4328	18.8791	18.9153	18.3695	18.411	18.452	18.4996	18.5598	11	38945	11	737.68	Q6AXQ0	SAE1_RAT	Sae1	SUMO-activating enzyme subunit 1 OS=Rattus norvegicus OX=10116 GN=Sae1 PE=2 SV=1
17.9133	17.5333	17.7949	17.758	17.519	17.4513	17.3438	16.1049	16.808	17.0293	17.173	2	22064	2	133.35	O35093	TIM23_RAT	Timm23	Mitochondrial import inner membrane translocase subunit Tim23 OS=Rattus norvegicus OX=10116 GN=Timm23 PE=2 SV=1
18.7393	18.7403	18.5217	19.1222	19.2497	18.731	19.214	18.843	18.8177	18.8399	18.7932	4	23652	4	314.38	P04906	GSTP1_RAT	Gstp1	Glutathione S-transferase P OS=Rattus norvegicus OX=10116 GN=Gstp1 PE=1 SV=2
17.3724	17.2306	17.209	17.3913	17.5584	17.5714	17.408	16.5458	17.1476	17.8245	18.2043	3	33487	3	211.72	O35294;P97829	CD47_RAT	Cd47	Leukocyte surface antigen CD47 OS=Rattus norvegicus OX=10116 GN=Cd47 PE=1 SV=1
15.5122	15.7949	16.6	16.4729	15.6488	16.2296	15.5457	15.9879	16.369	15.8721	16.6013	3	350835	4	170.71	F1M0Z1	TRIO_RAT	Trio	Triple functional domain protein OS=Rattus norvegicus OX=10116 GN=Trio PE=1 SV=4
16.0603	15.699	16.0825	16.3585	16.0474	16.0787	15.4858	15.4595	15.8917	15.9842	16.1428	3	110440	3	190.91	E9PSP9;Q9R085	UBP15_RAT	Usp15	Ubiquitin carboxyl-terminal hydrolase 15 OS=Rattus norvegicus OX=10116 GN=Usp15 PE=1 SV=1
16.5634	16.101	16.1261	17.0693	16.786	16.5201	16.3298	15.7139	16.892	16.9781	16.8439	4	58790	4	228.94	Q2A121	FTO_RAT	Fto	Alpha-ketoglutarate-dependent dioxygenase FTO OS=Rattus norvegicus OX=10116 GN=Fto PE=2 SV=1
16.7337	16.4557	16.6425	16.586	16.7562	16.3162	16.5229	15.7747	16.1026	16.3328	16.5037	1	51370	1	59.23	O35094	TIM44_RAT	Timm44	Mitochondrial import inner membrane translocase subunit TIM44 OS=Rattus norvegicus OX=10116 GN=Timm44 PE=1 SV=1
14.8818	15.0075	15.2732	15.0676	15.2437	15.1761	15.0856	14.8203	14.7297	11.4822	15.0695	1	100733	1	41.99	Q99PK0	SYF1_RAT	Xab2	Pre-mRNA-splicing factor SYF1 OS=Rattus norvegicus OX=10116 GN=Xab2 PE=2 SV=1
15.5474	15.5115	15.6566	15.6473	15.6351	15.2385	15.4697	15.8323	16.3637	16.0293	15.7778	2	14306	2	90.11	P38718	MPC2_RAT	Mpc2	Mitochondrial pyruvate carrier 2 OS=Rattus norvegicus OX=10116 GN=Mpc2 PE=2 SV=1
14.5804	14.5905	14.6296	15.2048	15.0767	14.6657	14.8751	14.8977	14.5754	14.3971	14.5582	1	75992	1	45.23	P20717	PADI2_RAT	Padi2	Protein-arginine deiminase type-2 OS=Rattus norvegicus OX=10116 GN=Padi2 PE=1 SV=1
16.4925	16.9185	17.0595	16.7334	16.8521	16.9586	16.8999	16.7695	16.646	16.5249	16.8519	2	36775	4	185.38	P15978	HA11_RAT	RT1-Aw2	Class I histocompatibility antigen, Non-RT1.A alpha-1 chain OS=Rattus norvegicus OX=10116 GN=RT1-Aw2 PE=1 SV=1
17.3637	15.1741	16.3064	16.2672	16.8536	16.867	15.7618	15.6422	16.3953	15.909	16.5043	1	84729	1	67.47	O08658	NUP88_RAT	Nup88	Nuclear pore complex protein Nup88 OS=Rattus norvegicus OX=10116 GN=Nup88 PE=1 SV=1
15.3549	15.5678	15.4724	15.3719	15.0117	15.4289	14.8285	15.5839	15.7691	15.4814	15.7485	1	27596	2	107.52	P35284	RAB12_RAT	Rab12	Ras-related protein Rab-12 OS=Rattus norvegicus OX=10116 GN=Rab12 PE=1 SV=2
16.6634	16.8422	16.7976	17.4038	17.3475	16.647	16.9488	16.9484	16.5907	16.6195	16.7478	1	10921	1	65.72	P55855;P61959	SUMO2_RAT	SUMO2	Small ubiquitin-related modifier 2 OS=Rattus norvegicus OX=10116 GN=Sumo2 PE=1 SV=1
17.6529	17.5854	17.6214	17.5392	17.6853	17.3378	17.4485	17.5854	17.4634	17.3641	17.5327	11	47755	12	822.55	Q9Z1E1;Q9Z1E2	FLOT1_RAT	Flot1	Flotillin-1 OS=Rattus norvegicus OX=10116 GN=Flot1 PE=2 SV=2
18.4147	18.1204	17.9603	19.0513	19.0853	18.8664	19.1461	18.5603	18.8248	18.6381	18.9216	14	35779	14	1226.24	P14668	ANXA5_RAT	Anxa5	Annexin A5 OS=Rattus norvegicus OX=10116 GN=Anxa5 PE=1 SV=3
18.7739	19.0243	18.802	18.6779	18.866	18.5822	18.997	18.1866	18.3631	18.6549	18.525	27	293427	29	1593	D3ZHA0	FLNC_RAT	Flnc	Filamin-C OS=Rattus norvegicus OX=10116 GN=Flnc PE=1 SV=1
13.1111	14.3003	13.7258	14.099	13.2879	13.5506	13.2001	12.7114	12.7481	13.0571	13.9323	2	141280	2	64.18	Q5BJL5	SBNO1_RAT	Sbno1	Protein strawberry notch homolog 1 OS=Rattus norvegicus OX=10116 GN=Sbno1 PE=1 SV=2
20.2695	20.569	20.4898	19.7007	19.4383	19.8789	19.7506	19.9237	20.2663	19.9099	20.2818	1	50377	33	3116.31	A3KMR7;P04691;Q3KRE8	TBB2B_RAT;TBB_PNECA	Tubb2b	Tubulin beta-2B chain OS=Rattus norvegicus OX=10116 GN=Tubb2b PE=1 SV=1
20.4232	20.7226	20.6434	19.8544	19.592	20.0326	19.9043	20.0774	20.42	20.0636	20.4354	2	50274	33	3099.29	P85108	TBB2A_RAT	Tubb2a	Tubulin beta-2A chain OS=Rattus norvegicus OX=10116 GN=Tubb2a PE=1 SV=1
15.3469	15.4236	15.5773	15.625	15.5089	15.0308	15.4473	14.9395	15.5247	15.3833	15.2102	1	24750	1	29.64	Q6AYQ8	FAHD1_RAT	Fahd1	Acylpyruvase FAHD1, mitochondrial OS=Rattus norvegicus OX=10116 GN=Fahd1 PE=1 SV=1
15.0381	15.1017	14.8501	14.9751	14.8015	14.7015	14.8122	13.5527	14.7573	10.3408	15.269	1	38204	1	21.06	Q66H43	BORC6_RAT	Borcs6	BLOC-1-related complex subunit 6 OS=Rattus norvegicus OX=10116 GN=Borcs6 PE=2 SV=2
16.3575	16.8991	16.8386	16.4836	16.1808	16.8834	16.2916	16.6583	16.9573	16.5057	17.47	6	67326	8	381.44	Q32PX7	FUBP1_RAT	Fubp1	Far upstream element-binding protein 1 OS=Rattus norvegicus OX=10116 GN=Fubp1 PE=1 SV=1
20.6764	20.6238	20.7676	20.8166	20.7403	20.8882	20.6841	20.2553	20.651	20.3915	20.5731	5	17170	5	310.08	Q9EQX9	UBE2N_RAT	Ube2n	Ubiquitin-conjugating enzyme E2 N OS=Rattus norvegicus OX=10116 GN=Ube2n PE=1 SV=1
15.1561	15.1466	15.4456	15.3103	15.3864	14.9449	15.4485	15.0887	16.3104	14.5358	14.5825	1	52021	1	27.98	Q0PGW2	LCHN_RAT	Lchn	Protein LCHN OS=Rattus norvegicus OX=10116 GN=Lchn PE=2 SV=1
16.0045	16.1064	16.1609	15.9418	16.0339	16.1493	15.7629	15.3935	15.7793	15.5834	15.1706	1	23929	1	20.81	O09021;P97538	RASM_RAT	Mras	Ras-related protein M-Ras OS=Rattus norvegicus OX=10116 GN=Mras PE=1 SV=2
16.6539	16.6343	16.5293	16.3921	16.6316	16.3601	16.68	16.0773	16.1646	15.945	16.1074	4	41239	4	204.43	O08618	KPRB_RAT	Prpsap2	Phosphoribosyl pyrophosphate synthase-associated protein 2 OS=Rattus norvegicus OX=10116 GN=Prpsap2 PE=1 SV=1
19.4333	17.8158	17.9876	18.3074	18.6325	18.5785	17.4983	17.6441	18.2886	17.6486	18.3338	5	93745	7	534.5	Q05140	AP180_RAT	Snap91	Clathrin coat assembly protein AP180 OS=Rattus norvegicus OX=10116 GN=Snap91 PE=1 SV=1
19.2403	19.2758	19.2432	19.6575	19.6193	19.4069	19.2679	19.0617	19.2618	19.1622	19.0206	3	14970	4	279.07	P23131;P24048;P62832;Q29246	RL23_RAT	RPL23	60S ribosomal protein L23 OS=Rattus norvegicus OX=10116 GN=Rpl23 PE=2 SV=1
17.9948	17.9241	18.2345	17.9908	17.8172	18.1345	17.8768	18.0727	18.0608	17.9729	18.1675	9	86635	14	697.49	P47860;Q5HZX8	PFKAP_RAT	Pfkp	ATP-dependent 6-phosphofructokinase, platelet type OS=Rattus norvegicus OX=10116 GN=Pfkp PE=1 SV=2
19.4007	18.9892	19.0413	19.4006	19.5576	18.9829	19.0769	19.0787	19.1729	19.179	19.5209	10	111448	10	515.79	Q63617	HYOU1_RAT	Hyou1	Hypoxia up-regulated protein 1 OS=Rattus norvegicus OX=10116 GN=Hyou1 PE=1 SV=1
15.1028	15.2946	15.2355	15.579	15.3421	15.2667	15.1915	17.0959	15.4216	15.3869	15.5778	3	21684	4	287.1	P39069;Q5EBC5;Q9JJN3	KAD1_RAT	Ak1	Adenylate kinase isoenzyme 1 OS=Rattus norvegicus OX=10116 GN=Ak1 PE=1 SV=3
13.321	14.1001	15.1281	15.2616	14.7542	14.5787	13.8133	17.2413	16.7978	16.4279	15.1607	1	101898	1	45.83	Q2NKP5;Q4FZV0	MANBA_RAT	Manba	Beta-mannosidase OS=Rattus norvegicus OX=10116 GN=Manba PE=2 SV=1
11.7395	12.8703	11.4501	13.3938	12.6425	12.9358	11.5279	8.7161	11.7345	11.3776	7.62659	1	93112	1	21.74	O55000;Q6MG09	PP1RA_RAT	Ppp1r10	Serine/threonine-protein phosphatase 1 regulatory subunit 10 OS=Rattus norvegicus OX=10116 GN=Ppp1r10 PE=1 SV=1
19.4706	19.493	19.3648	19.789	19.6159	19.3341	19.4278	19.3846	19.2864	19.3572	19.4808	11	24987	11	611.98	P52859;P53025;P62907	RL10A_RAT	RPL10A	60S ribosomal protein L10a OS=Rattus norvegicus OX=10116 GN=Rpl10a PE=1 SV=2
20.1072	19.9407	20.1452	20.1541	20.2478	19.8647	19.8428	19.7357	19.8316	19.9332	19.83	5	21964	6	558.82	P32969	RL9_HUMAN	RPL9	60S ribosomal protein L9 OS=Homo sapiens OX=9606 GN=RPL9 PE=1 SV=1
11.6885	13.8291	14.6882	14.2631	14.1141	14.4429	14.4942	13.5678	13.7415	14.4333	14.4954	2	19559	2	48.75	P10888	COX41_RAT	Cox4i1	Cytochrome c oxidase subunit 4 isoform 1, mitochondrial OS=Rattus norvegicus OX=10116 GN=Cox4i1 PE=1 SV=1
15.3801	15.6547	15.3219	15.3394	15.4544	15.1192	15.1276	15.0069	15.3299	15.1005	15.3431	3	73371	3	120.89	P19468	GSH1_RAT	Gclc	Glutamate--cysteine ligase catalytic subunit OS=Rattus norvegicus OX=10116 GN=Gclc PE=1 SV=2
17.3927	16.9756	17.1879	17.4365	17.4232	17.2433	17.2339	17.2164	17.2073	17.1165	17.4721	5	48522	5	172.74	P70490	MFGM_RAT	Mfge8	Lactadherin OS=Rattus norvegicus OX=10116 GN=Mfge8 PE=2 SV=1
14.1771	15.1412	15.3599	14.1358	13.8693	14.5072	14.2622	14.6102	14.5246	14.564	13.3025	3	98510	3	99.43	Q9QZ81	AGO2_RAT	Ago2	Protein argonaute-2 OS=Rattus norvegicus OX=10116 GN=Ago2 PE=2 SV=2
16.5595	16.9884	16.9214	16.8481	16.8229	17.0102	17.1321	16.7056	16.8843	16.1306	16.2927	2	28389	2	143.85	Q01750	T2FB_RAT	Gtf2f2	General transcription factor IIF subunit 2 OS=Rattus norvegicus OX=10116 GN=Gtf2f2 PE=1 SV=1
13.7746	7.53947	7.56732	9.07748	9.14867	11.2426	13.9153	14.2184	13.5368	13.6529	12.9481	1	60909	1	40.57	D3ZSI8	PI51A_RAT	Pip5k1a	Phosphatidylinositol 4-phosphate 5-kinase type-1 alpha OS=Rattus norvegicus OX=10116 GN=Pip5k1a PE=1 SV=1
14.0876	15.4906	15.9134	16.2955	16.1118	15.9674	16.2519	14.2953	16.0611	13.8621	15.7567	1	78648	1	52.25	Q64060	DDX4_RAT	Ddx4	Probable ATP-dependent RNA helicase DDX4 OS=Rattus norvegicus OX=10116 GN=Ddx4 PE=1 SV=1
17.8473	18.1581	18.1788	18.1933	18.2895	17.8656	18.179	18.109	18.1147	18.3558	18.2407	8	106053	9	591.03	B5DFC8;Q3MIB2	EIF3C_RAT	Eif3c	Eukaryotic translation initiation factor 3 subunit C OS=Rattus norvegicus OX=10116 GN=Eif3c PE=1 SV=1
17.0878	17.2755	16.8672	16.8504	17.2756	16.9899	17.1931	16.6666	16.5898	16.8043	16.9183	5	58206	5	225.68	Q62902	LMAN1_RAT	Lman1	Protein ERGIC-53 OS=Rattus norvegicus OX=10116 GN=Lman1 PE=1 SV=1
16.3497	16.4768	16.6747	16.721	16.3922	16.8426	16.3694	16.9945	16.5319	16.2714	16.9041	2	25337	2	84.81	P23640;Q4KMA7;Q99P74	RB27A_RAT;RB27B_RAT	Rab27a;Rab27b	Ras-related protein Rab-27A OS=Rattus norvegicus OX=10116 GN=Rab27a PE=1 SV=1
15.0324	14.5779	14.7311	15.1017	15.444	14.9036	14.9836	14.2393	15.6887	15.8174	15.8992	3	102573	3	107.4	O88499;Q64380	SARDH_RAT	Sardh	Sarcosine dehydrogenase, mitochondrial OS=Rattus norvegicus OX=10116 GN=Sardh PE=1 SV=2
14.2159	14.379	14.3725	14.756	14.5085	14.3953	14.4354	14.5822	14.191	13.9424	14.4062	2	117826	2	87.58	Q62780	DDX46_RAT	Ddx46	Probable ATP-dependent RNA helicase DDX46 OS=Rattus norvegicus OX=10116 GN=Ddx46 PE=1 SV=1
18.0779	18.1139	18.0854	18.7708	18.5767	18.0966	18.3838	18.065	18.1004	18.0761	18.5323	1	14454	1	63.29	P12947;P62902	RL31_RAT	RPL31	60S ribosomal protein L31 OS=Rattus norvegicus OX=10116 GN=Rpl31 PE=2 SV=1
12.299	12.5273	13.2743	13.4947	13.3779	13.3135	13.2391	12.9605	13.1645	12.8866	12.8301	2	146700	2	46.02	E9PSK7	JIP3_RAT	Mapk8ip3	C-Jun-amino-terminal kinase-interacting protein 3 OS=Rattus norvegicus OX=10116 GN=Mapk8ip3 PE=1 SV=2
16.7583	16.9797	16.4792	17.257	17.1742	17.553	16.5382	16.4713	16.4007	16.0773	16.8565	9	55727	10	389.82	Q6AYT3;Q6PX76	RTCB_RAT	Rtcb	tRNA-splicing ligase RtcB homolog OS=Rattus norvegicus OX=10116 GN=Rtcb PE=2 SV=1
23.7013	22.7331	24.7836	23.935	22.8806	23.4341	23.911	23.575	22.672	22.5957	23.4617	29	68195	29	3143.97	P20156	VGF_RAT	Vgf	Neurosecretory protein VGF OS=Rattus norvegicus OX=10116 GN=Vgf PE=1 SV=3
16.1664	16.1378	15.6388	16.852	16.6255	16.4781	16.6617	16.064	16.4392	16.3298	16.3249	2	30221	2	137.49	Q641Z8	PEF1_RAT	Pef1	Peflin OS=Rattus norvegicus OX=10116 GN=Pef1 PE=2 SV=1
21.7779	21.6283	21.6441	22.0463	22.0298	21.7677	21.9865	21.65	21.5235	21.6997	21.7836	29	62638	38	3631.37	P47942	DPYL2_RAT	Dpysl2	Dihydropyrimidinase-related protein 2 OS=Rattus norvegicus OX=10116 GN=Dpysl2 PE=1 SV=1
16.5236	16.6762	16.4898	16.2494	16.4107	16.2019	16.2841	15.6015	15.5985	16.4656	16.2786	7	75354	7	295.53	Q6AXM7	HBS1L_RAT	Hbs1l	HBS1-like protein OS=Rattus norvegicus OX=10116 GN=Hbs1l PE=1 SV=1
15.1121	15.0689	14.9679	15.6426	14.8719	15.5975	14.8974	15.3599	15.5632	14.9959	15.9081	1	25103	1	51.04	Q8CGS4	CHMP3_RAT	Chmp3	Charged multivesicular body protein 3 OS=Rattus norvegicus OX=10116 GN=Chmp3 PE=1 SV=3
14.4349	14.8692	15.1138	14.9265	15.1075	14.9153	15.1827	15.0212	15.1629	14.98	15.4223	3	209527	3	82.22	P21263;Q8CJ14	NEST_RAT	Nes	Nestin OS=Rattus norvegicus OX=10116 GN=Nes PE=1 SV=2
11.7796	12.0036	11.9556	12.0779	12.3913	12.0419	12.4295	7.76604	12.1143	8.03167	12.0713	1	42406	1	28.03	O55145	X3CL1_RAT	Cx3cl1	Fractalkine OS=Rattus norvegicus OX=10116 GN=Cx3cl1 PE=2 SV=3
17.5206	17.4362	17.6305	17.7544	17.7239	17.7428	17.6626	17.2693	17.1523	17.291	17.4401	4	42955	4	226.88	Q6AYN4	PHIPL_RAT	Phyhipl	Phytanoyl-CoA hydroxylase-interacting protein-like OS=Rattus norvegicus OX=10116 GN=Phyhipl PE=1 SV=2
17.8327	18.4979	17.7215	18.3104	18.5534	18.4876	18.0848	17.9973	17.7788	17.7519	17.8703	9	48423	9	462.83	P32551;Q5XIR3	QCR2_RAT	Uqcrc2	Cytochrome b-c1 complex subunit 2, mitochondrial OS=Rattus norvegicus OX=10116 GN=Uqcrc2 PE=1 SV=2
16.1804	16.4491	16.6925	16.4571	16.5581	16.2351	16.4566	16.1082	16.7071	16.6039	16.4403	3	30835	4	229.39	P28064;Q6MGA4	PSB8_RAT	Psmb8	Proteasome subunit beta type-8 OS=Rattus norvegicus OX=10116 GN=Psmb8 PE=1 SV=3
16.5506	15.9243	15.8814	16.1833	15.9639	16.092	15.5021	15.1325	14.8906	15.4318	14.508	3	79080	3	210.73	Q63448	ACOX3_RAT	Acox3	Peroxisomal acyl-coenzyme A oxidase 3 OS=Rattus norvegicus OX=10116 GN=Acox3 PE=1 SV=1
10.7548	13.9662	12.7167	12.879	12.9632	13.0313	13.0658	12.1782	13.0246	13.0088	13.1656	1	57981	2	46.02	Q68FS3	FBX7_RAT	Fbxo7	F-box only protein 7 OS=Rattus norvegicus OX=10116 GN=Fbxo7 PE=2 SV=1
16.2915	16.37	16.4706	16.5669	16.5187	16.2198	16.595	15.9427	16.1768	16.2174	16.0945	4	52597	4	293.72	P46413	GSHB_RAT	Gss	Glutathione synthetase OS=Rattus norvegicus OX=10116 GN=Gss PE=1 SV=1
17.6426	17.4204	17.3885	17.9369	17.9759	17.8441	17.7182	18.6442	17.3114	17.389	17.5572	7	32272	7	411.31	Q5M827	PIR_RAT	Pir	Pirin OS=Rattus norvegicus OX=10116 GN=Pir PE=1 SV=1
18.4007	17.9496	18.9296	18.5719	17.7888	18.7801	17.7453	18.8411	19.329	18.8792	19.0898	3	86027	8	621.33	Q9WU82	CTNB1_RAT	Ctnnb1	Catenin beta-1 OS=Rattus norvegicus OX=10116 GN=Ctnnb1 PE=1 SV=1
18.2356	18.4216	18.5593	18.8121	18.6642	18.7159	18.4006	18.5917	18.8197	18.4938	18.6343	4	21004	4	215.49	P11249;P62718	RL18A_RAT	Rpl18a	60S ribosomal protein L18a OS=Rattus norvegicus OX=10116 GN=Rpl18a PE=2 SV=1
17.4181	17.3394	17.3495	17.3581	17.4227	17.1842	17.4858	17.2106	17.2684	17.193	17.0908	4	46728	4	160.49	P70619	GSHR_RAT	Gsr	Glutathione reductase (Fragment) OS=Rattus norvegicus OX=10116 GN=Gsr PE=2 SV=2
15.8639	15.9803	15.7718	16.0503	16.1716	15.5211	15.7319	15.4268	15.1414	14.9775	15.5685	4	57256	4	148.16	O08651;Q546Q9	SERA_RAT	Phgdh	D-3-phosphoglycerate dehydrogenase OS=Rattus norvegicus OX=10116 GN=Phgdh PE=1 SV=3
14.8012	14.8649	15.1651	15.4858	15.2469	15.6357	15.2018	14.6858	15.2216	15.3625	15.7839	5	161427	7	237.9	Q62868	ROCK2_RAT	Rock2	Rho-associated protein kinase 2 OS=Rattus norvegicus OX=10116 GN=Rock2 PE=1 SV=2
16.2909	14.413	14.5793	17.3807	15.127	15.6598	14.669	11.7751	13.1027	12.695	10.1644	1	19842	1	51.58	Q5BK62	MPV17_RAT	Mpv17	Protein Mpv17 OS=Rattus norvegicus OX=10116 GN=Mpv17 PE=2 SV=1
15.7696	16.9775	16.9629	16.5691	16.3092	16.465	16.319	15.6494	15.6977	15.6637	16.1687	3	29019	3	85.9	Q5RK30	SBDS_RAT	Sbds	Ribosome maturation protein SBDS OS=Rattus norvegicus OX=10116 GN=Sbds PE=2 SV=1
17.4733	17.4622	17.6536	17.1555	17.059	17.2873	17.139	17.5191	16.7684	16.6047	16.73	2	53118	2	103.85	A0JPM1;O70436;O70520;P97588	SMAD2_RAT;SMAD1_RAT	Smad1;Smad2	Mothers against decapentaplegic homolog 2 OS=Rattus norvegicus OX=10116 GN=Smad2 PE=1 SV=1
21.1532	21.2635	21.5328	21.3855	21.3188	21.55	21.3345	21.2914	21.3837	21.3288	21.1483	21	50371	22	1784.55	Q4FZZ5;Q68FR6	EF1G_RAT	Eef1g	Elongation factor 1-gamma OS=Rattus norvegicus OX=10116 GN=Eef1g PE=2 SV=3
16.1786	16.3322	16.0355	16.2916	16.4756	16.2373	15.9382	15.6941	15.9905	15.5907	15.9834	6	65252	6	355.27	O08700	VPS45_RAT	Vps45	Vacuolar protein sorting-associated protein 45 OS=Rattus norvegicus OX=10116 GN=Vps45 PE=1 SV=1
18.1407	17.3458	17.7337	17.845	17.63	17.5899	17.2304	17.8137	17.4301	17.2488	17.3192	11	52587	11	690.15	Q641X8	EIF3E_RAT	Eif3e	Eukaryotic translation initiation factor 3 subunit E OS=Rattus norvegicus OX=10116 GN=Eif3e PE=2 SV=1
18.3381	18.3544	18.2906	18.6996	18.8869	18.3882	18.5496	17.9057	18.1701	19.6999	18.3396	11	52159	11	567.83	A1A5M9;O35512;P36876;P36877;P36878;P56932;P97888;Q66HR7;Q80W84	2ABA_RAT;2ABD_RAT;2ABB_RAT;2ABG_RAT	Ppp2r2a;Ppp2r2b;Ppp2r2c;Ppp2r2d	Serine/threonine-protein phosphatase 2A 55 kDa regulatory subunit B alpha isoform OS=Rattus norvegicus OX=10116 GN=Ppp2r2a PE=2 SV=1
18.0758	17.7827	17.8673	17.5632	17.3295	17.3138	17.4859	16.4063	16.8405	16.6758	17.3045	5	55689	5	288.79	Q2VT47;Q80Z29	NAMPT_RAT	Nampt	Nicotinamide phosphoribosyltransferase OS=Rattus norvegicus OX=10116 GN=Nampt PE=1 SV=1
12.7026	15.6523	12.4565	12.1257	12.4947	11.2043	11.7754	12.613	12.6005	11.9028	11.7064	1	59219	5	295.43	Q6IG05	K2C75_RAT	Krt75	Keratin, type II cytoskeletal 75 OS=Rattus norvegicus OX=10116 GN=Krt75 PE=3 SV=2
17.6473	18.4136	17.8795	17.6805	17.7493	17.8918	17.6292	16.2497	17.624	17.5008	17.625	5	42143	6	253.95	Q99PD4	ARC1A_RAT	Arpc1a	Actin-related protein 2/3 complex subunit 1A OS=Rattus norvegicus OX=10116 GN=Arpc1a PE=2 SV=1
10.1598	11.7302	11.6121	10.9659	11.5496	11.4697	8.48346	11.092	13.0677	12.0812	12.1698	1	43288	1	23.4	Q6P6U8;Q9Z1Z6	ILKAP_RAT	Ilkap	Integrin-linked kinase-associated serine/threonine phosphatase 2C OS=Rattus norvegicus OX=10116 GN=Ilkap PE=2 SV=1
14.6731	14.4695	14.3451	15.3178	15.132	14.2475	15.0361	15.1866	15.0839	15.2016	15.2218	1	59685	3	143.24	P11730;Q64003;Q64004	KCC2G_RAT	Camk2g	Calcium/calmodulin-dependent protein kinase type II subunit gamma OS=Rattus norvegicus OX=10116 GN=Camk2g PE=1 SV=1
22.7653	22.4882	22.6994	23.6311	23.6138	23.4646	23.4256	23.674	23.4474	23.5789	23.5286	12	50424	23	2161.65	P20001;P62630;Q5BJW8;Q64718;Q78ED4	EF1A1_RAT	Eef1a1	Elongation factor 1-alpha 1 OS=Rattus norvegicus OX=10116 GN=Eef1a1 PE=2 SV=1
17.3874	17.373	17.4739	18.0057	17.9485	17.9144	17.8664	17.9532	17.7512	17.3786	17.6808	3	17248	3	108.3	B2R4F0;D3DTR8;P61254;Q02877;Q6IPY2	RL26_HUMAN	RPL26	60S ribosomal protein L26 OS=Homo sapiens OX=9606 GN=RPL26 PE=1 SV=1
15.2154	13.7004	16.2082	16.9811	14.2924	13.6917	13.6802	12.8597	15.9157	15.4501	15.9208	3	51717	3	159.05	Q91ZN1	COR1A_RAT	Coro1a	Coronin-1A OS=Rattus norvegicus OX=10116 GN=Coro1a PE=1 SV=3
5.98877	3.71042	8.00589	6.84433	5.72594	7.17232	6.82432	7.47646	6.06082	6.68545	5.30847	1	62221	1	35	Q62835	RABE2_RAT	Rabep2	Rab GTPase-binding effector protein 2 OS=Rattus norvegicus OX=10116 GN=Rabep2 PE=1 SV=1
17.3364	16.5552	16.8171	17.4616	16.8504	16.8353	16.5339	16.7946	16.2632	16.4183	15.9143	6	57070	6	335.37	Q64549;Q64654	CP51A_RAT	Cyp51a1	Lanosterol 14-alpha demethylase OS=Rattus norvegicus OX=10116 GN=Cyp51a1 PE=1 SV=1
16.3988	16.7018	16.5662	16.7222	16.9204	16.6075	17.2382	16.6191	17.0867	17.0516	17.1637	5	100081	6	198.91	Q9R0T5;Q9Z1Y3	CADH2_RAT	Cdh2	Cadherin-2 OS=Rattus norvegicus OX=10116 GN=Cdh2 PE=1 SV=1
16.971	16.9813	17.0576	17.0819	17.3206	16.7256	16.9767	16.8868	16.5391	16.8286	16.2439	2	58679	2	103.1	Q63184	E2AK2_RAT	Eif2ak2	Interferon-induced, double-stranded RNA-activated protein kinase OS=Rattus norvegicus OX=10116 GN=Eif2ak2 PE=1 SV=1
14	14.2857	14.0616	13.8252	13.8275	13.7925	13.732	14.3149	14.1872	14.0125	13.6921	1	54446	1	21.56	Q6P6Q9	MICU1_RAT	Micu1	Calcium uptake protein 1, mitochondrial OS=Rattus norvegicus OX=10116 GN=Micu1 PE=2 SV=1
16.8587	17.2751	17.2918	17.1609	16.8226	17.445	16.6785	17.2383	17.042	16.5355	17.5256	6	33598	6	297.54	P21533;Q4QRA9;Q64624;Q68G26	RL6_RAT	Rpl6	60S ribosomal protein L6 OS=Rattus norvegicus OX=10116 GN=Rpl6 PE=1 SV=5
19.2112	19.3441	19.3439	19.1	19.4702	19.2954	19.5422	18.891	19.1281	19.088	19.329	2	15665	2	106.34	B2RA93;Q7Z4Y1;Q9NPD7	NRN1_HUMAN	NRN1	Neuritin OS=Homo sapiens OX=9606 GN=NRN1 PE=2 SV=1
17.9148	18.0246	17.9457	18.0326	18.0959	18.1126	17.7214	17.4783	17.7864	17.7112	17.9881	6	53619	6	468.13	Q06000	LIPL_RAT	Lpl	Lipoprotein lipase OS=Rattus norvegicus OX=10116 GN=Lpl PE=1 SV=1
18.314	18.1482	18.0527	18.299	18.0405	18.3605	17.697	17.1773	17.4241	17.943	18.2674	10	47096	10	480.34	Q3B8Q2	IF4A3_RAT	Eif4a3	Eukaryotic initiation factor 4A-III OS=Rattus norvegicus OX=10116 GN=Eif4a3 PE=1 SV=1
18.9406	19.079	19.3295	19.2362	19.356	19.165	19.061	18.8355	18.9855	19.1477	19.1698	5	34665	5	283.67	P09895	RL5_RAT	Rpl5	60S ribosomal protein L5 OS=Rattus norvegicus OX=10116 GN=Rpl5 PE=1 SV=3
21.6837	22.065	21.8692	21.9151	21.8544	21.9134	21.9431	21.5574	21.6811	21.6847	21.9058	20	61355	24	1889.93	P19527;P48675;Q63367	NFL_RAT;DESM_RAT	Des;Nefl	Neurofilament light polypeptide OS=Rattus norvegicus OX=10116 GN=Nefl PE=1 SV=3
13.1795	11.0143	14.3441	15.9795	12.9786	11.6923	10.9461	11.7706	14.3604	14.1587	15.3617	1	20765	1	37.94	Q4G009	MCTS1_RAT	Mcts1	Malignant T-cell-amplified sequence 1 OS=Rattus norvegicus OX=10116 GN=Mcts1 PE=2 SV=1
16.454	16.556	16.8164	17.5764	17.5822	16.9326	17.2662	15.9836	16.3529	17.29	17.3088	5	272151	6	326.3	O88197;Q9ES68;Q9QWN8	SPTN2_RAT	Sptbn2	Spectrin beta chain, non-erythrocytic 2 OS=Rattus norvegicus OX=10116 GN=Sptbn2 PE=1 SV=2
13.1733	11.6849	12.9958	13.5817	12.0518	12.726	12.7165	15.1687	13.5185	13.3978	13.1585	1	145233	1	54.04	Q80X08	WASC2_RAT	Washc2	WASH complex subunit 2 OS=Rattus norvegicus OX=10116 GN=Washc2 PE=1 SV=1
12.0259	9.40268	7.5996	4.95357	NaN	7.87595	5.78916	11.8026	11.5068	9.19311	6.78969	1	48735	1	34.06	Q6AXT0	RM37_RAT	Mrpl37	39S ribosomal protein L37, mitochondrial OS=Rattus norvegicus OX=10116 GN=Mrpl37 PE=2 SV=1
17.9346	16.5799	17.1367	17.3459	17.0007	17.1887	16.3575	16.3654	16.7708	16.8457	16.6791	1	42400	9	557.92	O15108;P50148;Q13462;Q6NT27;Q92471;Q9BZB9	GNAQ_HUMAN	GNAQ	Guanine nucleotide-binding protein G(q) subunit alpha OS=Homo sapiens OX=9606 GN=GNAQ PE=1 SV=4
17.0584	17.2245	16.7803	17.0453	17.2787	17.0415	16.9151	17.4902	17.4889	17.9758	15.8259	3	163415	4	161.8	P70705	ATP7A_RAT	Atp7a	Copper-transporting ATPase 1 OS=Rattus norvegicus OX=10116 GN=Atp7a PE=1 SV=1
17.0588	15.4249	16.2557	16.4286	16.0282	16.0568	15.6071	15.9737	16.1881	16.1953	16.1233	4	24726	5	261.41	G3V8U7;Q8K5A8;Q8K5A9	NRADD_RAT	Nradd	Death domain-containing membrane protein NRADD OS=Rattus norvegicus OX=10116 GN=Nradd PE=1 SV=2
15.3731	15.4078	15.5285	15.6385	15.6346	15.2176	15.6092	15.4133	15.4648	14.9445	14.6407	4	160496	5	161.58	Q63644;Q7TP31	ROCK1_RAT	Rock1	Rho-associated protein kinase 1 OS=Rattus norvegicus OX=10116 GN=Rock1 PE=1 SV=1
16.895	17.2642	16.9917	17.1315	17.0196	17.0321	17.1032	17.112	17.0172	16.9208	17.5293	1	26190	1	79.57	Q04753	ICLN_RAT	Clns1a	Methylosome subunit pICln OS=Rattus norvegicus OX=10116 GN=Clns1a PE=1 SV=1
14.6365	14.7489	14.8228	14.7473	14.309	14.8935	14.3137	14.8639	15.108	14.9013	15.2982	1	20938	1	66.71	Q6AYA6	CYBC1_RAT	Cybc1	Cytochrome b-245 chaperone 1 OS=Rattus norvegicus OX=10116 GN=Cybc1 PE=1 SV=1
15.7725	15.915	16.3052	16.447	16.2379	16.8367	16.195	15.9877	16.3063	16.1379	16.2623	1	54861	2	94.38	Q9Z2Z8	DHCR7_RAT	Dhcr7	7-dehydrocholesterol reductase OS=Rattus norvegicus OX=10116 GN=Dhcr7 PE=2 SV=1
16.3117	17.009	16.7134	16.3463	16.2725	16.3834	16.4286	16.6634	16.963	17.0787	16.2119	3	48398	3	151.82	Q68FW9	CSN3_RAT	Cops3	COP9 signalosome complex subunit 3 OS=Rattus norvegicus OX=10116 GN=Cops3 PE=1 SV=1
13.928	14.0896	13.9924	13.9158	14.2425	13.5048	13.4594	14.048	14.2009	14.0098	14.1059	1	34544	1	50.26	O35952;Q4V8M8	GLO2_RAT	Hagh	Hydroxyacylglutathione hydrolase, mitochondrial OS=Rattus norvegicus OX=10116 GN=Hagh PE=1 SV=2
20.4713	20.5397	21.662	21.7508	21.579	21.1684	20.9678	21.6737	21.1131	21.3816	21.0689	7	22110	9	681.39	P61589	RHOA_RAT	Rhoa	Transforming protein RhoA OS=Rattus norvegicus OX=10116 GN=Rhoa PE=1 SV=1
21.9366	21.7484	22.1543	21.9801	21.7445	21.5997	21.4621	22.0664	22.0848	22.0653	21.955	21	67868	31	2345.34	O35763	MOES_RAT	Msn	Moesin OS=Rattus norvegicus OX=10116 GN=Msn PE=1 SV=3
15.5568	15.1632	15.6775	15.2129	14.7364	15.0117	15.3539	14.1028	14.4629	14.5454	15.2512	1	16985	1	27.23	Q2KMM2	TPPC1_RAT	Trappc1	Trafficking protein particle complex subunit 1 OS=Rattus norvegicus OX=10116 GN=Trappc1 PE=2 SV=1
16.8875	16.8308	16.7073	16.8648	17.2256	16.7952	16.833	16.7363	17.0555	16.3709	16.8641	3	13825	3	181.18	P07151	B2MG_RAT	B2m	Beta-2-microglobulin OS=Rattus norvegicus OX=10116 GN=B2m PE=1 SV=1
17.4923	17.5517	19.0608	18.528	17.6421	18.631	18.4195	19.7606	18.9942	18.6365	18.4227	4	37226	4	185.86	Q4V8B7	HSDL1_RAT	Hsdl1	Inactive hydroxysteroid dehydrogenase-like protein 1 OS=Rattus norvegicus OX=10116 GN=Hsdl1 PE=2 SV=1
13.139	13.2671	13.6006	13.6784	14.0784	13.4851	13.6213	13.961	13.7503	13.8031	13.0636	1	150901	1	48.81	Q8VHU4	ELP1_RAT	Ikbkap	Elongator complex protein 1 OS=Rattus norvegicus OX=10116 GN=Elp1 PE=2 SV=1
15.6232	15.3961	15.1993	15.7387	15.6929	15.3467	15.547	14.9453	15.1112	14.8676	15.8802	1	35035	1	31.49	D3ZDK7	PGP_RAT	Pgp	Glycerol-3-phosphate phosphatase OS=Rattus norvegicus OX=10116 GN=Pgp PE=1 SV=1
9.63567	14.4597	10.3177	9.34797	8.89009	9.88159	6.99958	9.76963	9.83666	8.56128	8.49883	1	16529	1	42.54	P70617	NINJ1_RAT	Ninj1	Ninjurin-1 OS=Rattus norvegicus OX=10116 GN=Ninj1 PE=1 SV=1
14.8979	14.4603	14.1107	14.9147	14.4921	14.8596	14.6738	12.9553	14.3575	14.3578	14.5593	3	20146	3	84.55	Q9NQR8	NDUF4_RAT	Ndufaf4	NADH dehydrogenase [ubiquinone] 1 alpha subcomplex assembly factor 4 OS=Rattus norvegicus OX=10116 GN=Ndufaf4 PE=1 SV=1
19.4326	19.3068	19.2269	19.0741	19.3266	18.9626	19.2223	18.6149	18.768	19.1848	19.0059	8	55661	8	424.66	Q3B7C6;Q9JMJ4	PRP19_RAT	Prpf19	Pre-mRNA-processing factor 19 OS=Rattus norvegicus OX=10116 GN=Prpf19 PE=1 SV=2
19.8952	19.8749	19.7453	19.7374	19.9008	19.7084	19.6098	19.4723	19.6605	19.4604	19.5597	9	59545	10	965.55	Q00438;Q63568	PTBP1_RAT	Ptbp1	Polypyrimidine tract-binding protein 1 OS=Rattus norvegicus OX=10116 GN=Ptbp1 PE=1 SV=1
16.6389	16.3581	16.5374	16.61	16.7837	16.5307	16.4941	16.4386	16.4721	16.5287	16.4211	9	84444	9	365.45	P48450;Q62811	ERG7_RAT	Lss	Lanosterol synthase OS=Rattus norvegicus OX=10116 GN=Lss PE=1 SV=2
14.913	14.6952	14.617	15.115	15.1255	14.7331	15.0089	14.8083	14.5987	14.5529	14.5508	4	104373	5	213.33	Q32PZ3	UN45A_RAT	Unc45a	Protein unc-45 homolog A OS=Rattus norvegicus OX=10116 GN=Unc45a PE=2 SV=1
18.2694	18.2537	18.3152	18.2849	18.2816	18.0102	18.3388	18.1362	18.2566	18.2834	18.4931	10	141816	11	418.61	Q05695	L1CAM_RAT;L1CAM_HUMAN	L1cam	Neural cell adhesion molecule L1 OS=Rattus norvegicus OX=10116 GN=L1cam PE=1 SV=3
12.9551	14.3509	14.4641	14.0909	13.9308	14.1394	14.4279	16.0954	16.1962	12.2112	14.7929	1	33452	1	23.06	P32853;P61265	STX1B_RAT	Stx1b	Syntaxin-1B OS=Rattus norvegicus OX=10116 GN=Stx1b PE=1 SV=1
14.6109	14.589	14.7981	15.0354	14.3863	14.9012	14.5493	14.6324	14.5023	14.489	14.9125	2	53186	3	122.8	Q00566;Q09HV7;Q09HV8	MECP2_RAT	Mecp2	Methyl-CpG-binding protein 2 OS=Rattus norvegicus OX=10116 GN=Mecp2 PE=1 SV=1
18.8195	18.7135	18.7001	18.6287	18.7233	18.6623	18.6722	18.161	18.2656	18.2205	18.2222	2	55916	2	131.75	Q9JHE5;Q9JI88	S38A2_RAT	Slc38a2	Sodium-coupled neutral amino acid transporter 2 OS=Rattus norvegicus OX=10116 GN=Slc38a2 PE=1 SV=1
16.965	17.1669	17.021	17.1759	17.349	16.9367	17.2039	16.5313	16.8714	17.0144	16.8676	3	13219	3	127.35	P62870;Q63529;Q80W20	ELOB_RAT	Tceb2	Elongin-B OS=Rattus norvegicus OX=10116 GN=Elob PE=1 SV=1
9.56097	10.6419	11.0013	10.026	11.433	11.6189	11.2635	11.9226	11.5907	15.6359	10.0523	1	15129	1	22.85	Q80W89	NDUAB_RAT	Ndufa11	NADH dehydrogenase [ubiquinone] 1 alpha subcomplex subunit 11 OS=Rattus norvegicus OX=10116 GN=Ndufa11 PE=2 SV=1
22.7137	22.8608	22.6954	22.5587	22.6257	22.5919	22.6099	22.5868	22.5622	22.424	22.662	10	22936	10	768.42	P42930;Q63922;Q9QWA8	HSPB1_RAT	Hspb1	Heat shock protein beta-1 OS=Rattus norvegicus OX=10116 GN=Hspb1 PE=1 SV=1
13.0975	14.1589	13.9016	13.8781	13.3003	13.9952	13.7971	12.7821	13.6958	13.3195	14.0018	1	37313	1	34.02	Q5HZX7	LDAH_RAT	Ldah	Lipid droplet-associated hydrolase OS=Rattus norvegicus OX=10116 GN=Ldah PE=2 SV=1
12.8759	9.14205	11.1387	11.7292	13.1628	13.0294	9.45258	11.2724	12.6468	11.607	12.2556	1	20219	1	92.6	Q8K1M5	NPW_RAT	Npw	Neuropeptide W OS=Rattus norvegicus OX=10116 GN=Npw PE=1 SV=1
7.78562	8.66341	6.96852	9	8.66763	8.41395	8.34933	8.03836	6.66519	14.4903	9.52366	1	35788	1	40.79	P02650	APOE_RAT	Apoe	Apolipoprotein E OS=Rattus norvegicus OX=10116 GN=Apoe PE=1 SV=2
16.6947	16.3315	15.612	16.1938	16.395	16.1679	16.2012	15.2293	16.2126	15.5305	15.9231	2	13460	2	100.71	Q63362	NDUA5_RAT	Ndufa5	NADH dehydrogenase [ubiquinone] 1 alpha subcomplex subunit 5 OS=Rattus norvegicus OX=10116 GN=Ndufa5 PE=1 SV=3
15.9649	15.7767	15.9226	15.9921	15.9931	15.8173	15.8153	16.0631	16.1347	16.0536	16.1566	4	33605	4	136.88	F1LU71	AUHM_RAT	Auh	Methylglutaconyl-CoA hydratase, mitochondrial OS=Rattus norvegicus OX=10116 GN=Auh PE=1 SV=2
18.7489	18.7783	18.8333	18.9563	18.7961	18.812	18.7847	19.0997	18.8941	18.6374	18.729	3	10895	3	201.83	P26772	CH10_RAT	Hspe1	10 kDa heat shock protein, mitochondrial OS=Rattus norvegicus OX=10116 GN=Hspe1 PE=1 SV=3
14.4368	14.7217	14.8649	14.5936	14.1008	14.314	14.1574	14.7355	14.0719	13.7535	14.4896	1	81614	1	22.5	Q8VH46	AFAP1_RAT	Afap1	Actin filament-associated protein 1 OS=Rattus norvegicus OX=10116 GN=Afap1 PE=1 SV=1
17.1685	17.4325	17.5295	17.7937	17.8762	17.672	17.6258	17.6075	17.4475	17.5158	17.6632	7	26639	7	363.27	Q6AYK6	CYBP_RAT	Cacybp	Calcyclin-binding protein OS=Rattus norvegicus OX=10116 GN=Cacybp PE=1 SV=1
15.1317	15.6325	15.7119	15.92	15.7461	15.8106	15.4807	15.4689	15.5474	14.6321	15.2184	4	91159	4	168.11	Q9WUL0	TOP1_RAT	Top1	DNA topoisomerase 1 OS=Rattus norvegicus OX=10116 GN=Top1 PE=1 SV=1
17.6552	17.626	17.1652	17.4542	17.7455	17.341	17.5648	17.3829	17.6999	17.6613	17.8277	2	16627	2	169.82	B0BN18	PFD2_RAT	Pfdn2	Prefoldin subunit 2 OS=Rattus norvegicus OX=10116 GN=Pfdn2 PE=2 SV=1
21.0409	21.1633	20.9413	20.7352	21.142	20.6341	21.3142	20.6974	21.2623	21.3639	21.2849	19	126766	20	1302.35	Q9JK10;Q9JK11;Q9R0D9;Q9WUE9;Q9WUF0	RTN4_RAT	Rtn4	Reticulon-4 OS=Rattus norvegicus OX=10116 GN=Rtn4 PE=1 SV=1
22.5926	22.7231	22.039	22.7775	22.7677	22.1088	22.6038	22.8638	22.6878	22.9451	23.2472	5	16073	5	436.31	P07632	SODC_RAT	Sod1	Superoxide dismutase [Cu-Zn] OS=Rattus norvegicus OX=10116 GN=Sod1 PE=1 SV=2
18.9568	17.6299	18.1507	18.364	18.0121	18.0883	17.4937	17.0476	17.7039	17.7672	17.575	1	42402	9	527.47	P82471	GNAQ_RAT	Gnaq	Guanine nucleotide-binding protein G(q) subunit alpha OS=Rattus norvegicus OX=10116 GN=Gnaq PE=2 SV=2
15.1491	15.2603	15.0565	15.2499	15.1085	15.1846	14.9298	15.1258	15.2458	14.8909	15.4375	3	75227	3	99.97	O54922	EXOC7_RAT	Exoc7	Exocyst complex component 7 OS=Rattus norvegicus OX=10116 GN=Exoc7 PE=1 SV=1
16.4332	15.7887	16.1426	16.2645	16.0739	16.0521	16.1376	16.0847	16.1281	16.0783	16.252	1	93052	1	23.64	O35430	APBA1_RAT	Apba1	Amyloid-beta A4 precursor protein-binding family A member 1 OS=Rattus norvegicus OX=10116 GN=Apba1 PE=1 SV=1
13.5783	13.8087	13.0472	13.9712	13.9651	13.386	13.2259	14.0475	13.9263	12.0877	12.1589	1	56071	2	68	P31750;Q62274;Q6GSA6	AKT1_MOUSE	Akt1	RAC-alpha serine/threonine-protein kinase OS=Mus musculus OX=10090 GN=Akt1 PE=1 SV=2
14.2496	13.3707	12.6687	13.6203	13.5756	14.4268	13.4128	8.68595	13.4907	14.5181	12.4434	1	30658	1	26.32	Q4KLM5	ABT1_RAT	Abt1	Activator of basal transcription 1 OS=Rattus norvegicus OX=10116 GN=Abt1 PE=1 SV=1
14.6349	14.4652	14.426	14.8127	14.7415	14.3175	14.8258	14.1234	14.0665	14.5844	14.3356	1	83897	1	81.32	Q5XI67	FBX30_RAT	Fbxo30	F-box only protein 30 OS=Rattus norvegicus OX=10116 GN=Fbxo30 PE=1 SV=1
17.2402	16.8305	17.1097	17.4943	17.4034	17.191	16.5979	16.9067	16.6853	17.1908	16.9131	3	103865	3	100.53	Q66HA5	C2D1A_RAT	Cc2d1a	Coiled-coil and C2 domain-containing protein 1A OS=Rattus norvegicus OX=10116 GN=Cc2d1a PE=1 SV=2
14.5238	14.5897	14.2409	14.6132	14.4451	14.1911	14.3944	14.209	14.4153	14.3087	14.5681	2	69729	2	62.01	Q62731;Q63684;Q63921	PGH1_RAT	Ptgs1	Prostaglandin G/H synthase 1 OS=Rattus norvegicus OX=10116 GN=Ptgs1 PE=2 SV=2
16.8291	16.6127	16.5362	17.3874	17.0489	17.0751	17.1755	17.2747	17.0604	16.8463	17.2738	1	32414	1	24.38	P31053	CD37_RAT	Cd37	Leukocyte antigen CD37 OS=Rattus norvegicus OX=10116 GN=Cd37 PE=2 SV=1
14.4806	13.7465	14.5723	14.6876	14.4889	14.7852	14.1709	14.0695	14.3126	14.1346	12.5174	1	22940	1	22.55	Q497C3	MTL26_RAT	Mettl26	Methyltransferase-like 26 OS=Rattus norvegicus OX=10116 GN=Mettl26 PE=2 SV=2
13.4021	14.7504	14.5677	14.4518	14.8892	14.1201	14.7061	15.0384	15.1686	14.7345	14.6584	1	45411	1	25.09	Q5HZA3	ZCH12_RAT	Zcchc12	Zinc finger CCHC domain-containing protein 12 OS=Rattus norvegicus OX=10116 GN=Zcchc12 PE=2 SV=1
15.832	15.6483	15.4089	15.9082	15.8155	15.8146	16.1067	15.3741	15.4979	15.3489	15.5248	2	65756	2	101.15	A0JN10;Q3MHS4;Q4QQW8;Q5RJZ9;Q8K1I4	PLBL2_RAT	Plbd2	Putative phospholipase B-like 2 OS=Rattus norvegicus OX=10116 GN=Plbd2 PE=1 SV=2
21.0279	21.3425	21.0172	21.2028	21.2725	21.304	21.3147	21.0771	21.0932	20.9005	21.2964	9	27345	9	769.1	A0JN18;P48500;Q6P793	TPIS_RAT	Tpi1	Triosephosphate isomerase OS=Rattus norvegicus OX=10116 GN=Tpi1 PE=1 SV=2
21.7218	21.9555	21.896	21.7685	21.7584	21.6984	21.9369	21.8099	21.8773	21.761	22.0806	29	47732	31	3062.74	Q5BJY9;Q63278;Q6IFX1	K1C18_RAT;K1C24_RAT	Krt18;Krt24	Keratin, type I cytoskeletal 18 OS=Rattus norvegicus OX=10116 GN=Krt18 PE=1 SV=3
15.0279	15.8907	15.5574	15.1439	14.9962	15.6247	15.7867	14.2303	15.2006	15.1869	13.9249	2	72876	2	99.08	Q5BJT7	CCD93_RAT	Ccdc93	Coiled-coil domain-containing protein 93 OS=Rattus norvegicus OX=10116 GN=Ccdc93 PE=1 SV=1
14.0696	13.7877	14.0145	14.0624	13.8081	13.9135	13.8708	14.3415	14.1309	14.0934	14.3561	1	20912	1	32.88	O08776;O08777;Q6AXV1;Q78E24	NDUF3_RAT	Ndufaf3	NADH dehydrogenase [ubiquinone] 1 alpha subcomplex assembly factor 3 OS=Rattus norvegicus OX=10116 GN=Ndufaf3 PE=2 SV=1
18.0356	17.9163	17.7695	18.3308	18.3815	17.8205	17.9169	18.4296	18.3145	18.1811	18.4838	1	36911	1	36.52	Q4FZU6	ANXA8_RAT	Anxa8	Annexin A8 OS=Rattus norvegicus OX=10116 GN=Anxa8 PE=1 SV=1
12.595	12.3519	13.349	13.0533	13.1472	12.6113	13.157	12.6375	12.0855	11.4708	11.8501	1	130480	1	23.6	Q920H8	HEPH_RAT	Heph	Hephaestin OS=Rattus norvegicus OX=10116 GN=Heph PE=1 SV=1
16.6209	16.6348	16.9294	16.7548	16.6568	16.6918	16.7186	17.1457	17.7501	16.8145	16.8677	3	46212	3	99.16	O55137;Q549A9	ACOT1_RAT;ACOT1_MOUSE	Acot1	Acyl-coenzyme A thioesterase 1 OS=Rattus norvegicus OX=10116 GN=Acot1 PE=1 SV=1
16.2308	16.6103	16.5317	16.2089	16.3726	16.6663	16.3931	16.1052	16.0453	16.2357	15.9011	5	53354	5	153.77	Q5U2U7	MCES_RAT	Rnmt	mRNA cap guanine-N7 methyltransferase OS=Rattus norvegicus OX=10116 GN=Rnmt PE=1 SV=1
15.8139	14.2702	13.7206	15.3668	15.6911	14.1682	14.259	13.8558	13.7931	13.9399	13.4262	3	17696	3	118.01	Q5PQR8	TPRKB_RAT	Tprkb	EKC/KEOPS complex subunit Tprkb OS=Rattus norvegicus OX=10116 GN=Tprkb PE=2 SV=1
12.2483	14.9466	15.4688	13.1706	13.4236	15.0671	15.7405	14.5995	13.8229	10.8711	13.691	1	10294	1	40.3	Q6PCV5;Q8VH49	HIG1A_RAT	Higd1a	HIG1 domain family member 1A, mitochondrial OS=Rattus norvegicus OX=10116 GN=Higd1a PE=1 SV=2
21.7733	21.961	21.9349	21.8283	21.7599	21.6499	21.9738	22.0475	21.8491	22.0095	22.0768	21	44909	25	2319.37	P09411;Q3TPE6;Q3UKV8;Q5XJE7	PGK1_RAT;PGK1_MOUSE	Pgk1	Phosphoglycerate kinase 1 OS=Rattus norvegicus OX=10116 GN=Pgk1 PE=1 SV=2
15.0025	15.3031	15.0459	15.0388	14.6848	14.8366	14.6105	14.4871	13.0158	13.0906	13.2944	3	29307	3	111.21	Q68FS1	NUBP2_RAT	Nubp2	Cytosolic Fe-S cluster assembly factor NUBP2 OS=Rattus norvegicus OX=10116 GN=Nubp2 PE=1 SV=1
16.8032	15.4171	16.2946	16.2962	16.0121	16.0794	15.6177	14.3549	16.253	16.2459	15.7266	2	51859	2	134.09	Q91XU8	CDS2_RAT	Cds2	Phosphatidate cytidylyltransferase 2 OS=Rattus norvegicus OX=10116 GN=Cds2 PE=1 SV=1
16.1136	16.0508	15.7463	15.8569	15.9558	15.7997	15.9709	15.118	15.4998	15.5775	15.3566	3	80898	3	120.56	Q5RKL3;Q64350	EI2BE_RAT	Eif2b5	Translation initiation factor eIF-2B subunit epsilon OS=Rattus norvegicus OX=10116 GN=Eif2b5 PE=1 SV=2
15.8257	16.2782	16.1237	15.8969	16.1859	16.0842	16.1985	16.125	16.0807	16.2457	16.3774	1	61663	1	84.08	Q6AZ61;Q8R3Z8	LMBD1_RAT	Lmbrd1	Probable lysosomal cobalamin transporter OS=Rattus norvegicus OX=10116 GN=Lmbrd1 PE=1 SV=1
15.2206	14.7438	14.8115	16.0995	15.3444	14.7665	15.0872	13.9655	14.676	14.9292	14.8659	1	118113	1	31.11	Q562A2	ZFR_RAT	Zfr	Zinc finger RNA-binding protein OS=Rattus norvegicus OX=10116 GN=Zfr PE=1 SV=2
20.2864	19.8116	20.1508	20.3956	20.2566	20.3077	19.8132	20.2847	20.3423	20.3602	20.2377	116	534653	121	7762.17	P38650;Q63178	DYHC1_RAT	Dync1h1	Cytoplasmic dynein 1 heavy chain 1 OS=Rattus norvegicus OX=10116 GN=Dync1h1 PE=1 SV=1
19.2251	19.1423	19.1577	19.8089	19.8918	19.5841	19.6437	19.2655	19.4379	19.3218	19.6115	7	15557	7	480.45	P04644;Q6PDV2	RS17_RAT	Rps17	40S ribosomal protein S17 OS=Rattus norvegicus OX=10116 GN=Rps17 PE=1 SV=3
15.9974	16.2773	16.0585	16.2589	16.0726	16.2269	15.7391	16.1242	15.8813	15.4332	16.145	3	53964	3	123.88	P97834	CSN1_RAT	Gps1	COP9 signalosome complex subunit 1 OS=Rattus norvegicus OX=10116 GN=Gps1 PE=1 SV=1
14.7592	14.8284	14.6351	15.1469	14.79	14.4847	14.7092	14.8074	14.6275	15.1653	14.6834	2	41595	2	94.44	O08949	TF2AA_RAT	Gtf2a1	Transcription initiation factor IIA subunit 1 OS=Rattus norvegicus OX=10116 GN=Gtf2a1 PE=1 SV=1
16.0263	16.1631	16.1194	16.183	16.1402	15.9615	16.2228	16.4074	16.5915	15.9211	16.3343	1	15655	1	48.25	P14841;Q5M968	CYTC_RAT	Cst3	Cystatin-C OS=Rattus norvegicus OX=10116 GN=Cst3 PE=1 SV=2
15.4918	11.8759	11.801	15.5417	15.2311	14.0174	14.8919	14.8287	14.8034	15.0958	13.8117	1	78526	1	24.9	Q641Y5	ATG7_RAT	Atg7	Ubiquitin-like modifier-activating enzyme ATG7 OS=Rattus norvegicus OX=10116 GN=Atg7 PE=2 SV=1
19.4487	19.7518	19.7975	19.7363	19.8939	19.8111	19.5655	19.7731	19.6523	19.49	19.5609	8	39299	8	511.63	P49432;Q6AY95	ODPB_RAT	Pdhb	Pyruvate dehydrogenase E1 component subunit beta, mitochondrial OS=Rattus norvegicus OX=10116 GN=Pdhb PE=1 SV=2
14.6696	14.3371	14.1277	14.9055	14.9799	14.2034	14.6062	14.0244	13.9772	14.4485	14.3466	1	81885	1	29.94	O70277	TRIM3_RAT	Trim3	Tripartite motif-containing protein 3 OS=Rattus norvegicus OX=10116 GN=Trim3 PE=1 SV=1
19.1513	18.7285	18.8079	18.8507	18.586	18.3474	20.9352	18.7062	17.9101	18.056	18.3354	5	48184	6	320.61	Q6P7P5;Q9WTT7	BZW1_RAT;BZW2_RAT	Bzw1;Bzw2	Basic leucine zipper and W2 domain-containing protein 1 OS=Rattus norvegicus OX=10116 GN=Bzw1 PE=1 SV=1
12.8236	13.1204	13.2703	13.9238	13.7448	13.2477	13.5485	13.7327	13.3392	13.0708	13.2524	1	76227	1	41.88	Q5XIA3	TYW4_RAT	Lcmt2	tRNA wybutosine-synthesizing protein 4 OS=Rattus norvegicus OX=10116 GN=Lcmt2 PE=2 SV=1
16.9229	17.4331	17.3453	17.6461	17.5268	17.4776	16.8599	16.0516	16.8341	17.0274	17.3713	4	43527	4	202.59	Q0D2G8;Q4KMA2;Q5CZZ8;Q6IRD5	RD23B_RAT	Rad23b	UV excision repair protein RAD23 homolog B OS=Rattus norvegicus OX=10116 GN=Rad23b PE=1 SV=1
17.9415	18.0407	18.3175	18.1856	18.2166	18.1114	18.0605	18.3122	18.3699	18.3554	18.1126	3	24503	6	370.11	P05713;P35291;P63012;Q63941;Q63942	RAB3D_RAT;RAB3A_RAT;RAB3B_RAT	Rab3a;Rab3b;Rab3d	GTP-binding protein Rab-3D OS=Rattus norvegicus OX=10116 GN=Rab3d PE=1 SV=2
19.0866	19.1691	18.9466	19.1153	19.3334	18.9857	19.0386	19.0329	19.1156	19.1855	19.3788	5	18995	5	272.68	P83868	TEBP_RAT	Ptges3	Prostaglandin E synthase 3 OS=Rattus norvegicus OX=10116 GN=Ptges3 PE=1 SV=2
18.0664	18.5105	18.5271	18.7982	18.6606	18.558	18.5139	18.6976	18.6297	18.1445	18.4158	10	47569	10	487.27	P50878	RL4_RAT	Rpl4	60S ribosomal protein L4 OS=Rattus norvegicus OX=10116 GN=Rpl4 PE=1 SV=3
16.647	16.5648	16.5317	16.5334	16.4969	16.3993	16.5114	16.8267	17.0484	16.8702	16.7506	7	81549	7	240.52	P35571	GPDM_RAT	Gpd2	Glycerol-3-phosphate dehydrogenase, mitochondrial OS=Rattus norvegicus OX=10116 GN=Gpd2 PE=1 SV=1
13.3634	13.4415	13.1832	13.6964	13.4691	13.8176	13.7935	12.9547	13.2666	13.2725	13.2895	1	10913	1	46.94	P35745	ACYP2_RAT	Acyp2	Acylphosphatase-2 OS=Rattus norvegicus OX=10116 GN=Acyp2 PE=1 SV=2
13.293	13.8638	12.4822	13.0207	13.0156	14.564	13.179	12.8014	13.213	13.6305	13.9878	1	42391	1	28.65	Q5EAJ6;Q5M859	IKIP_RAT	Ikbip	Inhibitor of nuclear factor kappa-B kinase-interacting protein OS=Rattus norvegicus OX=10116 GN=Ikbip PE=2 SV=1
15.0589	15.3446	15.6859	15.8317	15.7041	15.4318	15.5573	15.6644	15.6151	15.7417	15.7315	3	57507	3	130.76	P53042	PPP5_RAT	Ppp5c	Serine/threonine-protein phosphatase 5 OS=Rattus norvegicus OX=10116 GN=Ppp5c PE=1 SV=1
8.30057	6.95556	4.44532	6.71035	6.82371	7.28536	6.38583	7.69119	9.77297	10.0743	8.44764	1	185814	1	20.26	Q9WTR8	PHLP1_RAT	Phlpp1	PH domain leucine-rich repeat protein phosphatase 1 OS=Rattus norvegicus OX=10116 GN=Phlpp1 PE=1 SV=1
16.9118	17.5598	17.2161	16.8043	16.851	16.9866	16.8784	16.8215	17.2671	17.1169	16.9572	6	118376	6	233.36	P35559	IDE_RAT	Ide	Insulin-degrading enzyme OS=Rattus norvegicus OX=10116 GN=Ide PE=1 SV=1
19.7947	19.7172	19.7634	19.6521	19.833	19.613	19.6496	19.5084	19.6255	19.7238	19.8214	21	86121	22	1579.79	Q6P6V3;Q9ER34	ACON_RAT	Aco2	Aconitate hydratase, mitochondrial OS=Rattus norvegicus OX=10116 GN=Aco2 PE=1 SV=2
19.3766	19.5944	19.47	19.7873	19.854	19.3261	19.6215	19.5117	19.3082	19.5178	19.3889	6	18006	6	531.44	P23358	RL12_RAT	Rpl12	60S ribosomal protein L12 OS=Rattus norvegicus OX=10116 GN=Rpl12 PE=2 SV=1
13.1505	12.331	11.965	11.8495	12.775	12.3689	11.6773	12.5004	12.2333	12.3327	12.3248	1	126097	1	29.11	G3V9H8;Q9EPA1;Q9EPC3	RET_RAT	Ret	Proto-oncogene tyrosine-protein kinase receptor Ret OS=Rattus norvegicus OX=10116 GN=Ret PE=1 SV=1
14.3616	15.2218	14.817	14.5627	14.6953	14.9817	15.1692	14.9431	13.5047	14.5679	14.5433	1	57204	1	27.47	Q6AY96	T2FA_RAT	Gtf2f1	General transcription factor IIF subunit 1 OS=Rattus norvegicus OX=10116 GN=Gtf2f1 PE=1 SV=1
18.6399	18.2108	19.1397	19.1173	17.8834	19.0235	17.9796	18.6565	18.3112	18.1901	19.0049	5	28965	6	319.34	P19511	AT5F1_RAT	Atp5f1	ATP synthase F(0) complex subunit B1, mitochondrial OS=Rattus norvegicus OX=10116 GN=Atp5pb PE=1 SV=1
17.4241	17.5419	17.5421	17.7332	18.018	17.6737	17.6342	16.4429	17.8486	17.2477	17.5929	4	32151	4	226.07	Q63377	AT1B3_RAT	Atp1b3	Sodium/potassium-transporting ATPase subunit beta-3 OS=Rattus norvegicus OX=10116 GN=Atp1b3 PE=2 SV=1
18.8577	19.2097	19.1355	19.0354	19.1833	19.2319	19.0354	18.4827	18.626	18.6449	18.7703	8	48132	9	408.89	Q71UF4	RBBP7_RAT	Rbbp7	Histone-binding protein RBBP7 OS=Rattus norvegicus OX=10116 GN=Rbbp7 PE=2 SV=1
19.7552	19.0453	19.6864	19.7241	19.103	19.4925	19.2569	18.9006	19.5641	19.5334	19.4856	11	34484	11	581.48	P85970	ARPC2_RAT	Arpc2	Actin-related protein 2/3 complex subunit 2 OS=Rattus norvegicus OX=10116 GN=Arpc2 PE=1 SV=1
18.0851	18.029	18.264	18.1661	18.2418	18.2296	18.1002	17.8768	18.1427	18.0487	17.8929	16	108083	17	817.04	P23514	COPB_RAT	Copb1	Coatomer subunit beta OS=Rattus norvegicus OX=10116 GN=Copb1 PE=1 SV=1
16.5211	16.5559	16.0899	16.6279	16.8368	16.2094	16.8457	16.4098	16.204	16.372	16.229	1	25479	1	50.13	P29411	KAD3_RAT	Ak3	GTP:AMP phosphotransferase AK3, mitochondrial OS=Rattus norvegicus OX=10116 GN=Ak3 PE=2 SV=2
15.3254	15.1714	15.3029	15.4886	15.2885	15.3909	15.4572	15.1208	15.0241	15.1545	15.2444	1	88573	1	27.65	Q5XIV2	MARHA_RAT	43534	Probable E3 ubiquitin-protein ligase MARCH10 OS=Rattus norvegicus OX=10116 GN=March10 PE=1 SV=1
18.7388	18.8763	18.5665	18.7871	18.888	18.9537	18.4972	17.4486	17.966	17.8273	18.3925	2	26586	2	110.45	Q8VHK7;Q923W3	HDGF_RAT	Hdgf	Hepatoma-derived growth factor OS=Rattus norvegicus OX=10116 GN=Hdgf PE=1 SV=2
16.9042	16.6298	15.9774	16.4778	16.6499	16.2583	16.5821	14.7839	16.4334	16.1591	16.5509	3	33743	3	329.38	B1WBW4	ARM10_RAT	Armc10	Armadillo repeat-containing protein 10 OS=Rattus norvegicus OX=10116 GN=Armc10 PE=1 SV=1
16.1068	16.007	15.7678	15.2502	16.1871	16.3202	16.0123	16.6258	17.4674	16.56	14.3396	1	44842	1	66.04	Q4QR99;Q9JMA0	TGT_RAT	Qtrt1	Queuine tRNA-ribosyltransferase catalytic subunit 1 OS=Rattus norvegicus OX=10116 GN=Qtrt1 PE=2 SV=1
18.3053	18.4051	18.3214	18.3745	18.5032	18.2313	18.244	17.9934	18.0507	17.9181	18.4643	11	83170	11	697.09	Q9QUL6	NSF_RAT	Nsf	Vesicle-fusing ATPase OS=Rattus norvegicus OX=10116 GN=Nsf PE=1 SV=1
13.5945	16.6755	13.8687	14.1158	13.9164	13.8224	14.0112	13.766	13.2879	13.4002	13.4263	1	57973	3	137.41	Q6IG00;Q6IG02	K2C4_RAT;K22E_RAT	Krt2;Krt4	Keratin, type II cytoskeletal 4 OS=Rattus norvegicus OX=10116 GN=Krt4 PE=3 SV=1
16.0654	14.4271	14.298	15.0855	14.8564	15.4273	14.4571	14.4111	13.6796	13.6107	13.3104	2	70619	2	114.79	F1LRS8;Q7TSS5	CD2AP_RAT	Cd2ap	CD2-associated protein OS=Rattus norvegicus OX=10116 GN=Cd2ap PE=1 SV=2
13.9766	13.9591	13.7811	14.6325	14.4293	14.4664	13.735	14.242	14.1695	13.7668	13.5452	1	135032	1	27.64	P23385	GRM1_RAT	Grm1	Metabotropic glutamate receptor 1 OS=Rattus norvegicus OX=10116 GN=Grm1 PE=1 SV=1
16.6137	16.4547	16.5638	16.5045	16.7054	16.5141	16.6134	16.4002	16.2567	16.2205	16.5339	5	40753	5	254.25	Q561S0;Q80WE0	NDUAA_RAT	Ndufa10	NADH dehydrogenase [ubiquinone] 1 alpha subcomplex subunit 10, mitochondrial OS=Rattus norvegicus OX=10116 GN=Ndufa10 PE=1 SV=1
NaN	8.59375	13.6156	9.82775	14.2703	13.1822	9.20229	12.6268	NaN	13.633	11.2562	1	64632	1	33.24	Q6P720	ARHGP_RAT	Arhgef25	Rho guanine nucleotide exchange factor 25 OS=Rattus norvegicus OX=10116 GN=Arhgef25 PE=2 SV=1
16.1524	16.2941	16.2498	16.2734	16.2267	15.9352	16.21	16.3069	16.2323	16.4647	16.4294	4	55684	4	244.06	Q5I0D7	PEPD_RAT	Pepd	Xaa-Pro dipeptidase OS=Rattus norvegicus OX=10116 GN=Pepd PE=2 SV=1
15.0199	14.8765	14.9432	14.9278	15.0967	14.8653	15.3435	14.961	14.8741	14.7042	14.7731	3	537740	3	142.77	Q7TMA5	APOB_RAT	Apob	Apolipoprotein B-100 OS=Rattus norvegicus OX=10116 GN=Apob PE=1 SV=1
17.5119	17.6035	17.5884	17.7078	17.7726	17.6364	17.5011	16.0048	17.1973	17.7733	17.466	4	74520	6	344.22	B2R9M2;D3DTQ1;P51116;Q86V09;Q8WUM2	FXR2_HUMAN	FXR2	Fragile X mental retardation syndrome-related protein 2 OS=Homo sapiens OX=9606 GN=FXR2 PE=1 SV=2
18.4505	17.9389	17.8765	18.224	17.7989	18.2878	17.5334	17.5882	18.2012	17.8781	18.483	1	39336	1	71.64	Q8K3P4	MSI1H_RAT	Msi1	RNA-binding protein Musashi homolog 1 OS=Rattus norvegicus OX=10116 GN=Msi1 PE=2 SV=1
16.3033	15.0924	15.7084	16.0678	15.711	16.5864	15.2671	14.5662	15.3052	14.7613	15.6733	5	47638	5	298.1	P13233;Q4V796;Q64575	CN37_RAT	Cnp	2',3'-cyclic-nucleotide 3'-phosphodiesterase OS=Rattus norvegicus OX=10116 GN=Cnp PE=1 SV=2
15.9699	15.9836	16.1089	16.1295	16.4275	15.8854	16.0597	16.3052	16.2193	16.3179	16.1027	5	38205	5	251.42	Q6AY86	VP26A_RAT	Vps26a	Vacuolar protein sorting-associated protein 26A OS=Rattus norvegicus OX=10116 GN=Vps26a PE=1 SV=1
17.0777	16.9458	17.1757	17.5156	17.382	16.7523	17.0611	17.5045	17.3849	17.6676	17.5774	1	8270	2	94.89	P23411;P63174;Q3T1G5	RL38_RAT	RPL38	60S ribosomal protein L38 OS=Rattus norvegicus OX=10116 GN=Rpl38 PE=1 SV=2
16.034	16.2867	16.1329	15.9595	15.5241	15.8639	15.8434	15.3425	15.163	15.033	15.2058	1	112740	1	20.64	O08874	PKN2_RAT	Pkn2	Serine/threonine-protein kinase N2 OS=Rattus norvegicus OX=10116 GN=Pkn2 PE=1 SV=2
18.6765	18.3512	18.6618	18.8278	18.468	18.5902	18.39	17.8117	18.1602	18.1589	18.2299	12	67925	12	588.05	P61763	STXB1_BOVIN	STXBP1	Syntaxin-binding protein 1 OS=Bos taurus OX=9913 GN=STXBP1 PE=1 SV=1
19.0616	19.3275	19.2351	19.4187	19.4172	19.3415	19.4086	19.0218	19.1387	18.9969	19.1681	6	26024	6	530.57	P17220	PSA2_RAT	Psma2	Proteasome subunit alpha type-2 OS=Rattus norvegicus OX=10116 GN=Psma2 PE=1 SV=3
15.1092	15.4129	15.2411	16.0396	15.9852	14.4168	15.5927	15.3443	14.7824	14.5545	15.1131	1	65258	1	21.98	Q9QXY4	OGFR_RAT	Ogfr	Opioid growth factor receptor OS=Rattus norvegicus OX=10116 GN=Ogfr PE=1 SV=1
19.2584	19.1349	19.1712	19.0637	19.1915	18.8139	19.2185	19.102	19.1786	18.8763	19.2792	7	40655	7	698.96	O35987	NSF1C_RAT	Nsfl1c	NSFL1 cofactor p47 OS=Rattus norvegicus OX=10116 GN=Nsfl1c PE=1 SV=1
17.2322	16.5464	15.4457	16.6115	15.9473	15.4276	14.9255	14.5367	15.0678	15.3148	15.5096	1	18701	1	95.78	Q5I0P2	GCSH_RAT	Gcsh	Glycine cleavage system H protein, mitochondrial OS=Rattus norvegicus OX=10116 GN=Gcsh PE=2 SV=1
17.3582	17.2747	17.4791	17.1595	17.3967	17.1094	16.9714	17.3281	17.9244	17.2507	17.6795	9	57166	9	418.09	Q8K1Q0	NMT1_RAT;NMT1_HUMAN	Nmt1	Glycylpeptide N-tetradecanoyltransferase 1 OS=Rattus norvegicus OX=10116 GN=Nmt1 PE=1 SV=1
17.8069	17.7077	18.1697	18.1301	17.8511	18.0102	17.6696	17.8652	18.0712	18.0756	18.5192	1	16252	1	60.62	Q8K5B3	MCFD2_RAT	Mcfd2	Multiple coagulation factor deficiency protein 2 homolog OS=Rattus norvegicus OX=10116 GN=Mcfd2 PE=1 SV=1
15.6277	15.7025	16.9681	15.8861	15.2462	15.8143	16.0853	16.4842	15.8337	16.0483	15.5473	3	83954	3	178.64	Q03555	GEPH_RAT	Gphn	Gephyrin OS=Rattus norvegicus OX=10116 GN=Gphn PE=1 SV=3
16.7819	16.8357	17.1284	16.0164	15.9513	16.3439	16.386	16.6106	16.7493	16.7362	16.7741	2	25857	6	237.66	P08010	GSTM2_RAT	Gstm2	Glutathione S-transferase Mu 2 OS=Rattus norvegicus OX=10116 GN=Gstm2 PE=1 SV=2
10.3712	8.55646	9.39255	8.76587	7.88372	8.65992	8.08835	8.49442	11.0226	8.30078	10.4912	1	40712	1	49.41	P32362	DCUP_RAT	Urod	Uroporphyrinogen decarboxylase (Fragment) OS=Rattus norvegicus OX=10116 GN=Urod PE=1 SV=1
17.682	18.0703	18.2324	18.157	18.0968	18.3136	18.3513	18.0261	18.1571	17.9949	18.1965	6	105377	15	920.03	P52303	AP1B1_RAT	Ap1b1	AP-1 complex subunit beta-1 OS=Rattus norvegicus OX=10116 GN=Ap1b1 PE=1 SV=1
17.1706	16.2452	16.5654	15.2709	16.5306	16.3672	16.3073	16.8856	16.5114	16.8251	15.0561	2	64287	2	130.16	Q8CHN6	SGPL1_RAT	Sgpl1	Sphingosine-1-phosphate lyase 1 OS=Rattus norvegicus OX=10116 GN=Sgpl1 PE=2 SV=1
15.4964	15.7787	15.3069	15.4377	15.5513	15.7258	15.3465	15.7219	15.2126	15.0603	15.2776	2	91127	2	96.52	Q5XIW8;Q9Z314	SNUT1_RAT	Sart1	U4/U6.U5 tri-snRNP-associated protein 1 OS=Rattus norvegicus OX=10116 GN=Sart1 PE=1 SV=1
12.139	14.4904	13.7985	14.4802	11.3676	13.6243	13.7212	11.339	12.0545	12.4182	13.7336	1	20172	1	33.39	Q5BK20	JUPI2_RAT	Jpt2	Jupiter microtubule associated homolog 2 OS=Rattus norvegicus OX=10116 GN=Jpt2 PE=2 SV=1
15.2083	14.8032	14.4853	15.2604	14.5188	14.1082	14.6035	13.6607	14.3857	14.2759	13.9323	1	161131	1	24.43	Q4KLH6	CE162_RAT	Cep162	Centrosomal protein of 162 kDa OS=Rattus norvegicus OX=10116 GN=Cep162 PE=1 SV=2
15.3592	15.1623	14.9871	15.1721	14.917	15.2318	14.7254	15.0486	15.166	14.9787	15.0041	4	27506	4	132.07	Q6AY55	DCAKD_RAT	Dcakd	Dephospho-CoA kinase domain-containing protein OS=Rattus norvegicus OX=10116 GN=Dcakd PE=2 SV=1
17.3822	17.5729	17.5364	17.4938	17.7842	17.5791	17.6874	17.2676	17.3981	17.388	17.3571	6	64182	6	226.23	Q5M7U9;Q6Q0N3	NT5D2_RAT	Nt5dc2	5'-nucleotidase domain-containing protein 2 OS=Rattus norvegicus OX=10116 GN=Nt5dc2 PE=2 SV=2
13.7967	14.332	14.0878	14.6252	14.739	13.7461	14.0826	14.0576	14.0766	13.5738	13.8874	2	52103	3	72.51	Q9JID1	PDCD4_RAT	Pdcd4	Programmed cell death protein 4 OS=Rattus norvegicus OX=10116 GN=Pdcd4 PE=1 SV=2
17.7114	17.8521	17.9791	18.0768	17.8467	17.6843	18.0886	18.3467	17.9347	18.1368	18.3031	13	48943	14	837.54	Q62690;Q63347;Q6P7R9	PRS7_RAT	Psmc2	26S proteasome regulatory subunit 7 OS=Rattus norvegicus OX=10116 GN=Psmc2 PE=1 SV=3
14.2898	14.5695	14.1491	14.321	14.2763	14.2494	14.2284	14.0542	14.8571	13.0877	14.1276	1	63682	1	30.38	Q6MG55	ABHGA_RAT	Abhd16a	Protein ABHD16A OS=Rattus norvegicus OX=10116 GN=Abhd16a PE=2 SV=1
15.8524	14.9937	15.8602	15.699	15.6482	15.3922	15.6876	12.1099	15.2209	15.3717	15.675	1	66799	2	47	Q5U2M6	DCAF8_RAT	Dcaf8	DDB1- and CUL4-associated factor 8 OS=Rattus norvegicus OX=10116 GN=Dcaf8 PE=1 SV=1
17.5425	18.0659	17.9444	17.7426	17.816	17.6248	17.795	17.5932	17.9092	17.7484	17.7689	4	50634	26	2585.21	Q5XIF6	TBA4A_RAT	Tuba4a	Tubulin alpha-4A chain OS=Rattus norvegicus OX=10116 GN=Tuba4a PE=1 SV=1
17.1252	17.0162	17.1329	17.248	17.2358	17.41	17.0647	16.7878	16.8808	16.8756	17.4103	4	42646	4	166.57	B5DER7;Q5BK63	NDUA9_RAT	Ndufa9	NADH dehydrogenase [ubiquinone] 1 alpha subcomplex subunit 9, mitochondrial OS=Rattus norvegicus OX=10116 GN=Ndufa9 PE=1 SV=2
14.7642	15.1275	14.9063	14.508	14.7376	15.3447	15.4888	14.6635	14.9587	14.7253	14.6157	2	35018	2	60.63	B0BNG0	EMC2_RAT	Emc2	ER membrane protein complex subunit 2 OS=Rattus norvegicus OX=10116 GN=Emc2 PE=2 SV=1
14.1136	13.8834	13.8608	13.1525	12.9781	13.2819	13.5808	12.9397	14.0359	14.1955	13.8382	2	42207	2	55.25	Q3KR93;Q7TP48	APMAP_RAT	Apmap	Adipocyte plasma membrane-associated protein OS=Rattus norvegicus OX=10116 GN=Apmap PE=2 SV=2
17.4068	17.4609	17.2663	17.6904	17.5647	17.6147	17.9673	17.5739	18.1197	17.7652	18.0816	4	46546	4	375.85	Q68FS2	CSN4_RAT	Cops4	COP9 signalosome complex subunit 4 OS=Rattus norvegicus OX=10116 GN=Cops4 PE=1 SV=1
15.617	15.7996	15.7892	15.8876	15.7645	15.7088	15.7274	15.252	15.5501	15.3262	16.0115	4	46676	4	145.29	Q4V8K5	BROX_RAT	Brox	BRO1 domain-containing protein BROX OS=Rattus norvegicus OX=10116 GN=Brox PE=2 SV=1
15.7	15.7564	15.7199	15.9082	15.6423	16.0942	15.4497	14.2091	14.8647	14.8537	15.8738	3	43318	4	157.15	Q641W2	MYG1_RAT	Myg1	UPF0160 protein MYG1, mitochondrial OS=Rattus norvegicus OX=10116 GN=Myg1 PE=1 SV=1
17.5631	16.9568	16.2693	17.4781	17.5993	17.1021	17.6664	16.2868	16.9981	17.2152	17.3634	4	23783	4	154.45	P27682	7B2_RAT;7B2_PIG	Scg5	Neuroendocrine protein 7B2 OS=Rattus norvegicus OX=10116 GN=Scg5 PE=1 SV=1
18.2939	17.2383	18.4768	18.1196	17.8051	17.9931	17.5209	17.6444	17.7244	17.4487	17.5266	6	43336	7	605.3	Q5XIC0	ECI2_RAT	Eci2	Enoyl-CoA delta isomerase 2, mitochondrial OS=Rattus norvegicus OX=10116 GN=Eci2 PE=1 SV=1
16.7145	16.8582	16.817	16.8967	16.8956	16.596	16.7188	16.893	16.6442	16.8286	16.5637	6	98511	10	368	P39052	DYN2_RAT	Dnm2	Dynamin-2 OS=Rattus norvegicus OX=10116 GN=Dnm2 PE=1 SV=1
18.9851	18.6588	18.5002	19.1539	19.041	19.043	19.304	19.9302	20.3157	19.0005	20.3998	5	11182	5	317.85	P05943;Q5BJ98	S10AA_RAT	S100a10	Protein S100-A10 OS=Rattus norvegicus OX=10116 GN=S100a10 PE=1 SV=2
18.0597	18.1947	18.2578	17.5458	17.6466	17.7234	17.7827	17.876	18.1962	18.0255	17.8844	10	59794	10	376.34	P05370	G6PD_RAT	G6pdx	Glucose-6-phosphate 1-dehydrogenase OS=Rattus norvegicus OX=10116 GN=G6pdx PE=1 SV=3
18.7771	18.7397	18.9537	19.0713	19.0968	18.9375	18.8962	19.0037	18.9679	19.0796	18.9637	14	41123	14	897	Q63009	ANM1_RAT	Prmt1	Protein arginine N-methyltransferase 1 OS=Rattus norvegicus OX=10116 GN=Prmt1 PE=1 SV=1
16.5441	15.85	16.1602	15.6539	16.0273	16.3421	16.3068	16.0663	15.758	14.7147	15.6742	2	55569	3	124.34	O88808;Q9Z1A2	TUB_RAT	Tub	Tubby protein homolog OS=Rattus norvegicus OX=10116 GN=Tub PE=2 SV=1
18.2854	18.5554	18.7017	18.5432	18.3506	18.6924	18.2259	17.92	17.9121	17.8291	18.5534	3	35325	10	573.96	B1ALA8;B2R6T7;B4DNL6;D3DUX6;P09329;P60891	PRPS1_HUMAN	PRPS1	Ribose-phosphate pyrophosphokinase 1 OS=Homo sapiens OX=9606 GN=PRPS1 PE=1 SV=2
15.7688	15.8505	15.5462	15.516	15.6506	15.6146	15.4079	15.7036	15.8335	15.4156	15.2949	1	89723	1	32.44	P25977;P25978	UBF1_RAT	Ubtf	Nucleolar transcription factor 1 OS=Rattus norvegicus OX=10116 GN=Ubtf PE=1 SV=1
17.6057	17.1537	17.3815	17.2277	18.2771	17.4883	16.9986	17.2224	17.3595	17.4217	17.3632	4	193639	4	230.31	P08649;Q62895;Q8R403	CO4_RAT	C4	Complement C4 OS=Rattus norvegicus OX=10116 GN=C4 PE=1 SV=3
14.8206	15.5645	15.3583	14.9095	15.2733	14.6944	14.7947	14.7639	14.6828	14.4509	14.6315	3	34782	3	71.3	Q3KRD5	TOM34_RAT	Tomm34	Mitochondrial import receptor subunit TOM34 OS=Rattus norvegicus OX=10116 GN=Tomm34 PE=1 SV=1
15.8169	16.5856	16.1471	16.2243	15.9675	16.4518	16.352	16.4874	16.7072	16.0397	16.5845	1	26282	1	75.78	Q6AYQ4	TM109_RAT	Tmem109	Transmembrane protein 109 OS=Rattus norvegicus OX=10116 GN=Tmem109 PE=2 SV=1
17.2773	17.4121	17.4883	17.555	17.3254	17.4037	17.4685	17.5169	17.3943	17.6103	17.6556	6	64094	6	341.45	Q9QZJ7;Q9QZJ8;Q9QZP9;Q9QZR6	SEPT9_RAT	43717	Septin-9 OS=Rattus norvegicus OX=10116 GN=Sept9 PE=1 SV=1
15.2032	16.1994	15.7873	15.8333	15.4418	15.4214	15.3206	15.0566	15.8594	15.1715	15.401	1	64045	1	54.72	Q9Z1W6	LYRIC_RAT	Mtdh	Protein LYRIC OS=Rattus norvegicus OX=10116 GN=Mtdh PE=1 SV=2
18.1029	18.0041	18.1127	18.1148	18.2106	17.8843	17.9111	17.5133	17.7117	17.7203	17.711	3	51562	6	291.79	B0BNF1	SEPT8_RAT	43716	Septin-8 OS=Rattus norvegicus OX=10116 GN=Sept8 PE=1 SV=1
15.5465	15.6134	15.5168	15.3299	15.2773	15.3201	15.5668	15.3695	15.2204	14.5095	14.9371	2	33493	2	131.96	Q8VD52	PLPP_RAT	Pdxp	Pyridoxal phosphate phosphatase OS=Rattus norvegicus OX=10116 GN=Pdxp PE=1 SV=2
17.1909	17.6897	17.751	17.9274	17.9913	17.7361	17.9241	17.9277	18.059	17.6104	17.4184	2	20704	2	148.78	P20694;P62634;Q5QJQ8	CNBP_RAT	CNBP	Cellular nucleic acid-binding protein OS=Rattus norvegicus OX=10116 GN=Cnbp PE=2 SV=1
17.3837	17.5041	17.4353	17.4551	17.605	17.5554	17.7149	16.6983	17.256	17.5124	17.5421	7	69043	7	482.92	P41499;Q62626	PTN11_RAT	Ptpn11	Tyrosine-protein phosphatase non-receptor type 11 OS=Rattus norvegicus OX=10116 GN=Ptpn11 PE=1 SV=4
17.2827	16.9808	17.8911	17.0119	16.9351	16.9826	16.5858	17.685	16.6092	16.8314	16.1655	6	46021	6	388.38	B2GV54	NCEH1_RAT	Nceh1	Neutral cholesterol ester hydrolase 1 OS=Rattus norvegicus OX=10116 GN=Nceh1 PE=1 SV=1
15.3097	15.5666	15.1414	15.9355	16.1231	15.629	15.978	15.7157	15.6302	15.4512	15.7854	2	27703	2	131.89	P19234;Q6PDU9	NDUV2_RAT	Ndufv2	NADH dehydrogenase [ubiquinone] flavoprotein 2, mitochondrial OS=Rattus norvegicus OX=10116 GN=Ndufv2 PE=1 SV=2
14.8148	14.8364	14.6727	14.9671	14.59	15.1397	14.4942	15.0609	14.9204	14.714	15.4294	2	31247	2	112.48	Q5RJK8	ACBD6_RAT	Acbd6	Acyl-CoA-binding domain-containing protein 6 OS=Rattus norvegicus OX=10116 GN=Acbd6 PE=1 SV=1
16.0924	15.9238	16.4368	16.7586	16.2564	16.4322	16.3912	15.7824	16.9061	15.986	16.0798	1	20211	1	33.35	Q641Z5	CHAC2_RAT	Chac2	Putative glutathione-specific gamma-glutamylcyclotransferase 2 OS=Rattus norvegicus OX=10116 GN=Chac2 PE=2 SV=1
19.7994	19.0518	18.8214	19.3342	19.0243	18.9771	18.7631	19.1645	18.8745	18.7775	18.8473	10	22507	11	694.1	Q68G22;Q9R063	PRDX5_RAT	Prdx5	Peroxiredoxin-5, mitochondrial OS=Rattus norvegicus OX=10116 GN=Prdx5 PE=1 SV=1
23.0115	22.0939	21.4297	22.3919	22.443	21.9495	22.3188	22.1347	22.1275	22.2391	22.1259	7	27925	10	882.5	P35215;P63102;P70197;P97286;Q52KK1;Q6IRF4	1433Z_RAT	Ywhaz	14-3-3 protein zeta/delta OS=Rattus norvegicus OX=10116 GN=Ywhaz PE=1 SV=1
18.0675	17.6461	17.5658	17.716	17.4844	17.6743	17.7754	17.5358	17.7317	17.3687	18.7539	5	80704	6	326.3	Q3B7D4;Q63028;Q64722	ADDA_RAT	Add1	Alpha-adducin OS=Rattus norvegicus OX=10116 GN=Add1 PE=1 SV=2
10.7028	11.2334	11.2408	12.3681	12.5811	11.8105	11.9252	12.4443	12.0146	17.4772	12.8841	4	53031	4	179.84	B2R9Q1;B3KSE6;P10909;P11380;P11381;Q2TU75;Q5HYC1;Q7Z5B9	CLUS_HUMAN	CLU	Clusterin OS=Homo sapiens OX=9606 GN=CLU PE=1 SV=1
17.5703	17.1791	16.7183	17.0139	17.2452	16.8763	16.9359	16.6882	16.8079	16.9413	16.5798	4	28386	5	240.82	Q711G3	IAH1_RAT	Iah1	Isoamyl acetate-hydrolyzing esterase 1 homolog OS=Rattus norvegicus OX=10116 GN=Iah1 PE=2 SV=2
14.8456	15.4232	15.1897	15.4477	15.2782	15.2711	15.5309	15.466	15.206	15.2626	15.3051	4	82711	4	178.65	A1A5N5;P97878	EXOC5_RAT	Exoc5	Exocyst complex component 5 OS=Rattus norvegicus OX=10116 GN=Exoc5 PE=1 SV=1
16.6579	17.5638	17.8002	17.9739	18.1132	18.0398	18.373	18.0689	18.3628	17.9153	18.4179	2	8249	2	112.66	P29419	ATP5I_RAT;ATP5I_HUMAN	Atp5i	ATP synthase subunit e, mitochondrial OS=Rattus norvegicus OX=10116 GN=Atp5me PE=1 SV=3
16.928	16.7891	16.7544	16.3579	16.76	16.8847	16.5799	17.8314	15.2761	14.989	14.8546	3	59605	3	131.74	D4A1R8	CPNE1_RAT	Cpne1	Copine-1 OS=Rattus norvegicus OX=10116 GN=Cpne1 PE=1 SV=1
14.7705	14.4157	14.6306	14.8244	14.8796	14.0836	13.8554	15.4811	14.2011	10.9124	13.0213	1	75775	1	54.85	Q5RKH6	OS9_RAT	Os9	Protein OS-9 OS=Rattus norvegicus OX=10116 GN=Os9 PE=1 SV=1
18.3732	18.5428	18.5085	18.5531	18.5862	18.7982	18.6718	17.5821	18.2473	17.8647	18.5449	9	47919	9	544.35	P38656	LA_RAT	Ssb	Lupus La protein homolog OS=Rattus norvegicus OX=10116 GN=Ssb PE=1 SV=1
15.5296	15.5952	15.5264	15.4909	15.4392	15.2218	15.4427	14.6363	15.2363	15.2281	15.2797	3	25102	4	210.75	Q9JHW5	VAMP7_RAT	Vamp7	Vesicle-associated membrane protein 7 OS=Rattus norvegicus OX=10116 GN=Vamp7 PE=1 SV=1
18.5251	18.6499	18.7103	18.6647	18.7158	18.6441	18.3759	18.1071	18.2948	17.9179	18.6347	6	35304	6	345.26	Q5RJR8;Q63742	LRC59_RAT	Lrrc59	Leucine-rich repeat-containing protein 59 OS=Rattus norvegicus OX=10116 GN=Lrrc59 PE=1 SV=1
18.1364	18.4754	18.6821	18.6475	18.5671	18.3355	18.6104	18.3152	18.5092	18.615	18.225	4	23575	5	317.27	P35427	RL13A_RAT	Rpl13a	60S ribosomal protein L13a OS=Rattus norvegicus OX=10116 GN=Rpl13a PE=1 SV=2
13.8996	13.9714	14.3013	13.8859	14.0654	13.6853	13.6545	13.9688	14.141	13.7984	14.1716	2	70250	2	75.29	Q7TSA0	MIRO2_RAT	Rhot2	Mitochondrial Rho GTPase 2 OS=Rattus norvegicus OX=10116 GN=Rhot2 PE=1 SV=1
17.1107	17.1027	17.0512	17.13	17.2826	17.0762	17.2134	16.6272	16.9494	16.9673	17.0411	5	30523	5	258.58	A2RUW1	TOLIP_RAT	Tollip	Toll-interacting protein OS=Rattus norvegicus OX=10116 GN=Tollip PE=1 SV=1
19.474	19.5529	19.0522	19.2362	19.2963	19.2569	19.2891	19.4546	19.3974	19.2387	19.4374	3	17292	4	348.75	A2A2D1;B2R4E7;B7Z8N4;D3DPJ5;P16949	STMN1_HUMAN	STMN1	Stathmin OS=Homo sapiens OX=9606 GN=STMN1 PE=1 SV=3
13.5525	11.5437	12.7791	13.5375	13.8889	12.4381	13.2958	13.4398	11.4811	13.5817	10.3024	1	68346	1	21.44	P0DL28	FBXW8_RAT	Fbxw8	F-box/WD repeat-containing protein 8 OS=Rattus norvegicus OX=10116 GN=Fbxw8 PE=1 SV=1
8.88615	10.0213	9.38579	11.0073	9.29131	8.82735	8.23668	12.5584	13.7687	8.00151	12.3368	1	22100	1	34.81	Q29081	PMVK_PIG	PMVK	Phosphomevalonate kinase OS=Sus scrofa OX=9823 GN=PMVK PE=1 SV=4
17.8028	17.2708	17.3805	17.5315	17.3897	17.3254	17.1873	17.4682	16.8333	17.212	16.9603	3	56480	3	177.36	Q99ML5	PCYOX_RAT	Pcyox1	Prenylcysteine oxidase OS=Rattus norvegicus OX=10116 GN=Pcyox1 PE=1 SV=1
16.2269	17.0158	17.1502	17.0861	17.0797	16.9664	16.9918	16.7856	16.8493	16.7692	17.1651	2	28971	2	102.09	Q5PPH0	ENOPH_RAT	Enoph1	Enolase-phosphatase E1 OS=Rattus norvegicus OX=10116 GN=Enoph1 PE=2 SV=1
15.3041	14.85	14.9127	14.131	14.9261	14.8478	14.4006	13.1353	14.0608	14.5318	14.5529	2	24780	2	49.73	Q642A4	CH082_RAT	0	UPF0598 protein C8orf82 homolog OS=Rattus norvegicus OX=10116 PE=2 SV=1
15.6306	15.8362	15.4333	15.3865	15.0942	15.63	15.1738	15.3161	14.816	14.6794	14.903	1	39057	1	35.38	Q6AXS4	RENR_RAT	Atp6ap2	Renin receptor OS=Rattus norvegicus OX=10116 GN=Atp6ap2 PE=2 SV=1
15.6619	15.2263	15.1935	8.69941	15.6146	15.7572	14.1344	14.239	15.1558	14.4183	11.1341	1	23201	1	96.72	Q9JJL4	RHOQ_RAT	Rhoq	Rho-related GTP-binding protein RhoQ OS=Rattus norvegicus OX=10116 GN=Rhoq PE=2 SV=1
15.9017	15.9576	15.5836	16.0111	15.2732	15.7159	15.8011	10.1424	14.814	15.8169	15.7382	1	17000	1	22.77	P04250	MYG_LAGMA	MB	Myoglobin OS=Lagostomus maximus OX=10154 GN=MB PE=1 SV=2
15.0998	15.0862	14.9721	15.4055	15.6025	15.3529	15.4055	15.3883	15.3968	15.1808	15.1734	2	46700	2	75.82	O89099;P63035;P97694;P97695	CYH1_RAT;CYH2_RAT	Cyth1;Cyth2	Cytohesin-1 OS=Rattus norvegicus OX=10116 GN=Cyth1 PE=1 SV=1
16.3071	16.88	17.0183	16.9112	16.9168	16.7926	16.9363	17.145	17.0786	17.1696	16.968	5	81206	7	351.78	Q04931;Q5XIT2	SSRP1_RAT;SSRP1_CHICK	Ssrp1	FACT complex subunit SSRP1 OS=Rattus norvegicus OX=10116 GN=Ssrp1 PE=1 SV=2
16.0774	16.2389	16.2937	16.261	16.1462	15.9348	16.0663	16.3446	16.1908	15.8236	16.4739	3	54821	4	197.22	Q5FVH2	PLD3_RAT	Pld3	Phospholipase D3 OS=Rattus norvegicus OX=10116 GN=Pld3 PE=1 SV=1
13.061	12.8604	13.0058	13.0541	12.7075	13.2216	12.5449	11.881	11.9337	12.5768	13.1326	2	70779	2	59.89	P57790;Q9ERI3	KEAP1_RAT	Keap1	Kelch-like ECH-associated protein 1 OS=Rattus norvegicus OX=10116 GN=Keap1 PE=2 SV=1
15.506	15.25	15.2489	15.7345	15.4279	15.4902	15.0802	15.0564	15.1379	14.9063	15.044	2	47389	2	88.1	P29066;P36576	ARRB1_RAT;ARRB2_BOVIN;ARRC_RAT	Arr3;Arrb1	Beta-arrestin-1 OS=Rattus norvegicus OX=10116 GN=Arrb1 PE=1 SV=1
19.6129	19.0013	19.1579	19.1647	19.1697	18.9497	18.8171	19.1052	19.0926	19.2899	19.1702	12	63702	14	889.99	Q63537;Q9Z1H0	SYN2_RAT	Syn2	Synapsin-2 OS=Rattus norvegicus OX=10116 GN=Syn2 PE=1 SV=1
17.5612	18.5767	17.75	17.6586	17.2497	17.7341	17.4124	17.8584	18.1157	17.8025	17.8246	8	33099	8	338.67	Q9JHB5	TSNAX_RAT	Tsnax	Translin-associated protein X OS=Rattus norvegicus OX=10116 GN=Tsnax PE=1 SV=1
13.9229	13.9705	14.0512	13.9684	13.7656	14.7019	13.9227	17.1918	14.4398	14.902	12.996	3	34899	3	110.11	Q4V8B2	DCNL3_RAT	Dcun1d3	DCN1-like protein 3 OS=Rattus norvegicus OX=10116 GN=Dcun1d3 PE=2 SV=1
12.3367	11.7381	11.692	12.5282	12.9809	12.2014	12.8773	12.2958	12.0262	11.7422	12.6857	1	43311	1	48.53	Q4QQW9;Q5RJZ7;Q63068	PHAX_RAT	Phax	Phosphorylated adapter RNA export protein OS=Rattus norvegicus OX=10116 GN=Phax PE=1 SV=2
18.4281	18.4166	18.4895	18.2976	17.9088	18.3927	18.0878	18.1443	18.7773	18.3269	18.8594	9	33292	9	667.24	P70629;P70630;Q5XIH7	PHB2_RAT	Phb2	Prohibitin-2 OS=Rattus norvegicus OX=10116 GN=Phb2 PE=1 SV=1
14.9675	15.3213	14.9819	15.0761	14.8557	15.4593	14.7857	15.4727	15.2037	15.3901	15.6036	3	75916	3	110.41	Q4QQS8	NUP85_RAT	Nup85	Nuclear pore complex protein Nup85 OS=Rattus norvegicus OX=10116 GN=Nup85 PE=2 SV=1
20.7149	20.4626	20.9837	20.9928	20.7162	20.7295	20.5168	20.8397	20.7484	20.8644	20.5258	9	33196	19	1176.04	Q05962	ADT1_RAT	Slc25a4	ADP/ATP translocase 1 OS=Rattus norvegicus OX=10116 GN=Slc25a4 PE=1 SV=3
14.7158	14.8429	15.0307	14.9004	14.857	15.062	14.6222	15.2615	15.0902	14.6874	15.0094	3	22383	3	89.27	Q4KM73	KCY_RAT	Cmpk1	UMP-CMP kinase OS=Rattus norvegicus OX=10116 GN=Cmpk1 PE=1 SV=2
14.4099	14.9311	14.854	14.7393	14.4298	14.7043	14.5707	14.6931	15.095	14.8449	15.0697	1	62340	1	37.29	Q5NDL0	EOGT_RAT	Eogt	EGF domain-specific O-linked N-acetylglucosamine transferase OS=Rattus norvegicus OX=10116 GN=Eogt PE=2 SV=1
18.6735	18.7393	18.6245	18.5201	18.7858	18.6703	18.5573	18.26	18.5457	18.7682	18.5929	4	31216	6	479.88	Q9Z0V5	PRDX4_RAT	Prdx4	Peroxiredoxin-4 OS=Rattus norvegicus OX=10116 GN=Prdx4 PE=2 SV=1
15.4566	15.634	14.8556	15.3583	15.6904	15.4723	15.661	14.1813	15.059	14.9886	15.3404	1	23278	1	35.17	Q6P4Z9	CSN8_RAT	Cops8	COP9 signalosome complex subunit 8 OS=Rattus norvegicus OX=10116 GN=Cops8 PE=2 SV=1
16.1713	15.7302	15.869	15.6068	15.5215	15.6275	15.5942	13.0146	13.0028	15.2569	15.6943	1	31512	1	23.01	Q5XIJ4	F210A_RAT	Fam210a	Protein FAM210A OS=Rattus norvegicus OX=10116 GN=Fam210a PE=2 SV=1
16.5585	16.5394	16.5448	16.5908	16.8552	17.1865	16.2444	15.4692	16.3059	15.9282	16.8291	4	55549	4	279.28	Q5FWT1	FA98A_RAT	Fam98a	Protein FAM98A OS=Rattus norvegicus OX=10116 GN=Fam98a PE=2 SV=1
18.8598	18.4163	18.2693	18.8939	18.4142	18.4071	17.9816	17.656	17.9155	17.7979	18.3962	9	27445	9	503.13	P85971	6PGL_RAT	Pgls	6-phosphogluconolactonase OS=Rattus norvegicus OX=10116 GN=Pgls PE=1 SV=1
20.7526	20.4712	20.6104	20.5408	20.6266	20.4222	20.4997	20.0423	20.4196	20.6558	20.3771	17	88476	17	1170.24	A0A0G2JZ52	HNRPU_RAT	Hnrnpu	Heterogeneous nuclear ribonucleoprotein U OS=Rattus norvegicus OX=10116 GN=Hnrnpu PE=1 SV=1
16.4649	16.6363	16.632	16.9076	17.0668	16.7361	16.9268	16.8068	16.8768	16.9065	16.8877	2	22565	4	289.95	P01121;P62747;Q9CUV7	RHOB_RAT	RHOB	Rho-related GTP-binding protein RhoB OS=Rattus norvegicus OX=10116 GN=Rhob PE=1 SV=1
13.6809	13.619	13.8533	13.6761	13.6874	13.7662	13.5717	13.4629	13.1209	13.6886	13.8012	1	219883	1	29.47	O55164	MPDZ_RAT	Mpdz	Multiple PDZ domain protein OS=Rattus norvegicus OX=10116 GN=Mpdz PE=1 SV=1
8.76869	6.85874	10.1718	7.07665	5.68383	7.789	10.6465	1.62813	8.55529	10.3186	9.59162	1	57567	2	85.65	Q66H20;Q78ZE9;Q7TNW8	PTBP2_RAT	Ptbp2	Polypyrimidine tract-binding protein 2 OS=Rattus norvegicus OX=10116 GN=Ptbp2 PE=1 SV=1
16.8498	17.0041	17.2149	17.272	17.2477	17.3567	17.0531	17.4122	17.4775	17.2243	17.252	3	35226	3	120.35	O35532	MSMO1_RAT	Msmo1	Methylsterol monooxygenase 1 OS=Rattus norvegicus OX=10116 GN=Msmo1 PE=2 SV=1
14.7926	15.1042	14.9853	14.987	14.659	14.7521	14.7165	14.5246	15.1036	14.769	14.9336	1	26199	1	37.28	P53563;P70613;P70614;Q52KS0;Q62678;Q62836;Q64087;Q64128	B2CL1_RAT	Bcl2l1	Bcl-2-like protein 1 OS=Rattus norvegicus OX=10116 GN=Bcl2l1 PE=1 SV=2
18.9511	18.7871	18.8885	19.1421	19.2214	19.0011	19.1189	18.7267	18.6694	18.7742	19.0206	9	64776	9	503.73	P49088;Q66HR8	ASNS_RAT;ASNS_HUMAN	Asns	Asparagine synthetase [glutamine-hydrolyzing] OS=Rattus norvegicus OX=10116 GN=Asns PE=2 SV=3
16.7735	17.1023	18.1055	17.5094	17.2949	17.2093	17.2468	17.5059	16.081	16.8457	16.6691	1	35004	1	59.17	Q5XIT3	YIPF2_RAT	Yipf2	Protein YIPF2 OS=Rattus norvegicus OX=10116 GN=Yipf2 PE=2 SV=1
14.1788	16.5775	16.1708	15.6428	15.5991	15.798	14.9047	15.9031	16.8336	15.957	16.1117	1	59461	1	22.28	Q9QYW0	AATF_RAT	Aatf	Protein AATF OS=Rattus norvegicus OX=10116 GN=Aatf PE=1 SV=1
16.6507	16.5033	16.2903	16.5169	16.8388	16.161	16.5847	16.5112	16.4086	16.8416	16.8392	2	19785	2	51.99	A1L111;Q5XIF3	NDUS4_RAT	Ndufs4	NADH dehydrogenase [ubiquinone] iron-sulfur protein 4, mitochondrial OS=Rattus norvegicus OX=10116 GN=Ndufs4 PE=1 SV=1
18.8496	18.9005	18.8312	18.8917	18.9762	18.6443	19.0119	18.5174	18.6909	18.8618	18.6002	7	42701	7	496.4	P85515	ACTZ_RAT	Actr1a	Alpha-centractin OS=Rattus norvegicus OX=10116 GN=Actr1a PE=1 SV=1
14.5967	14.5331	13.8546	12.8189	14.0614	14.1633	14.4849	13.1069	12.4984	13.0402	12.9694	2	29305	2	75.34	Q4KM35	PSB10_RAT	Psmb10	Proteasome subunit beta type-10 OS=Rattus norvegicus OX=10116 GN=Psmb10 PE=2 SV=1
18.0068	17.3887	18.212	17.8539	17.3677	17.5497	16.9986	16.3717	17.3597	17.2484	17.2448	4	42285	8	485.95	Q9JID2	GNA11_RAT	Gna11	Guanine nucleotide-binding protein subunit alpha-11 OS=Rattus norvegicus OX=10116 GN=Gna11 PE=2 SV=1
14.8857	15.1256	15.1794	15.305	14.9038	15.2929	14.7497	15.0265	15.1625	15.0197	15.3705	1	40333	1	46.13	Q66H28	TM206_RAT	Tmem206	Transmembrane protein 206 OS=Rattus norvegicus OX=10116 GN=Tmem206 PE=1 SV=1
15.5435	16.1393	15.4119	15.4482	15.3284	15.2307	15.475	14.2778	14.7772	15.408	15.3333	7	347478	9	305.55	P51111	HD_RAT	Htt	Huntingtin OS=Rattus norvegicus OX=10116 GN=Htt PE=1 SV=1
22.4706	22.6278	22.6236	22.7706	22.6657	22.9118	22.521	22.5161	22.4564	22.3858	22.6564	10	36090	25	2161.9	P04797;P09328;Q5M916;Q9ESV6;Q9QWU4	G3P_RAT;G3PT_RAT;G3P1_ECOLI	Gapdh;Gapdhs	Glyceraldehyde-3-phosphate dehydrogenase OS=Rattus norvegicus OX=10116 GN=Gapdh PE=1 SV=3
18.302	17.3437	16.8773	17.0695	17.1366	17.019	17.023	16.8607	16.2578	16.9843	16.9775	9	113501	11	739.36	O35937;P27008	PARP1_RAT	Parp1	Poly [ADP-ribose] polymerase 1 OS=Rattus norvegicus OX=10116 GN=Parp1 PE=1 SV=4
18.4377	18.0947	19.2039	19.3105	18.4812	19.184	18.723	18.3996	18.5885	18.4485	18.975	1	15509	2	167.63	Q6LED0	H31_RAT	0	Histone H3.1 OS=Rattus norvegicus OX=10116 PE=1 SV=3
18.5203	17.3851	17.3802	18.1139	18.4155	17.8981	18.2239	16.0238	16.38	17.35	18.6267	1	68971	1	56.13	P11661	NU5M_RAT	Mtnd5	NADH-ubiquinone oxidoreductase chain 5 OS=Rattus norvegicus OX=10116 GN=Mtnd5 PE=3 SV=3
17.8581	18.2789	18.2014	18.1058	17.9127	17.6526	17.8824	18.2933	18.2001	17.5504	18.21	2	16722	2	106.46	P18445	RL27A_RAT	Rpl27a	60S ribosomal protein L27a OS=Rattus norvegicus OX=10116 GN=Rpl27a PE=1 SV=3
16.6286	16.4348	16.7468	16.7835	16.5399	16.8479	16.5516	16.4897	15.7362	16.1116	16.3853	2	29831	2	81.44	P69682;Q4QR67	NECP1_RAT	Necap1	Adaptin ear-binding coat-associated protein 1 OS=Rattus norvegicus OX=10116 GN=Necap1 PE=1 SV=1
17.0146	17.099	17.1939	16.8813	16.9568	16.9968	17.0884	16.1172	16.9725	16.856	16.9725	3	46862	3	154.83	P12007	IVD_RAT	Ivd	Isovaleryl-CoA dehydrogenase, mitochondrial OS=Rattus norvegicus OX=10116 GN=Ivd PE=1 SV=2
18.7105	18.4495	17.8628	18.4741	18.4264	18.3019	17.9423	15.5591	17.0894	18.0235	18.1928	3	33648	3	260.81	Q5XID1	CPIN1_RAT	Ciapin1	Anamorsin OS=Rattus norvegicus OX=10116 GN=Ciapin1 PE=1 SV=1
15.6315	15.5479	15.6606	15.1936	15.4114	14.9604	15.5126	14.9739	14.9558	15.6959	15.4463	1	53514	1	40.4	P08485	ACM4_RAT	Chrm4	Muscarinic acetylcholine receptor M4 OS=Rattus norvegicus OX=10116 GN=Chrm4 PE=1 SV=1
19.6095	19.5495	19.4009	19.3888	19.6366	19.365	19.2677	18.728	19.0041	19.1194	19.1436	10	49093	11	715.16	Q641Y0	OST48_RAT	Ddost	Dolichyl-diphosphooligosaccharide--protein glycosyltransferase 48 kDa subunit OS=Rattus norvegicus OX=10116 GN=Ddost PE=2 SV=1
15.0932	14.6246	14.3333	15.4803	15.1462	16.2728	14.513	14.4141	14.5222	13.98	15.011	2	51411	2	70.27	P83888;Q9Z310	TBG1_RAT	Tubg1	Tubulin gamma-1 chain OS=Rattus norvegicus OX=10116 GN=Tubg1 PE=2 SV=1
17.0358	15.6488	16.4115	17.7026	15.7167	16.7539	16.2691	16.5068	16.4272	15.8368	17.6185	2	11997	2	104.65	P05942	S10A4_RAT	S100a4	Protein S100-A4 OS=Rattus norvegicus OX=10116 GN=S100a4 PE=2 SV=1
16.9578	16.6583	16.6241	16.4285	16.6186	16.4974	16.226	15.5547	16.0376	15.8103	16.6108	1	44242	1	23.69	Q68FV6	GLMP_RAT	Glmp	Glycosylated lysosomal membrane protein OS=Rattus norvegicus OX=10116 GN=Glmp PE=2 SV=1
17.4441	17.4829	17.5664	17.566	17.6196	17.2993	17.5195	17.8083	17.619	17.4547	17.9099	1	45219	1	24.05	Q4AEG4;Q8R416	PKR1_RAT	Prokr1	Prokineticin receptor 1 OS=Rattus norvegicus OX=10116 GN=Prokr1 PE=2 SV=1
18.9971	18.9566	18.9597	18.9949	19.1384	18.8402	19.1138	18.852	19.0731	19.0009	18.7488	6	37750	6	329.49	Q5U2R0	MAT2B_RAT	Mat2b	Methionine adenosyltransferase 2 subunit beta OS=Rattus norvegicus OX=10116 GN=Mat2b PE=2 SV=1
19.7259	20.0211	19.6819	19.8479	19.7028	19.8167	19.6953	19.4643	19.6709	19.5439	19.7465	13	91687	13	768.81	A2RRT8;P49134	ITB1_RAT	Itgb1	Integrin beta-1 OS=Rattus norvegicus OX=10116 GN=Itgb1 PE=2 SV=1
15.0799	12.4724	15.4236	15.1239	14.5334	15.5539	14.0525	14.3105	14.0374	14.648	14.5765	2	69186	2	104.46	Q62074	KPCI_MOUSE	Prkci	Protein kinase C iota type OS=Mus musculus OX=10090 GN=Prkci PE=1 SV=3
13.0331	13.4171	12.9156	13.1627	12.8906	12.9082	12.9461	13.0352	12.1682	9.89297	13.0624	1	39355	1	20.05	O35277;O35926;Q9QYD1	CD5R2_MOUSE	Cdk5r2	Cyclin-dependent kinase 5 activator 2 OS=Mus musculus OX=10090 GN=Cdk5r2 PE=1 SV=2
18.4535	18.2228	18.4667	18.8161	18.5759	18.4025	18.4835	17.8878	18.2134	18.3536	18.408	1	39207	1	38.97	Q6AZ83;Q811R7	G6PC3_RAT	G6pc3	Glucose-6-phosphatase 3 OS=Rattus norvegicus OX=10116 GN=G6pc3 PE=2 SV=1
14.1327	14.6222	13.8734	14.3306	14.5128	14.217	14.1427	13.8444	14.7353	14.0676	14.302	2	18818	2	75.96	Q6MGD0	CUTA_RAT	Cuta	Protein CutA OS=Rattus norvegicus OX=10116 GN=Cuta PE=1 SV=2
13.7155	14.2648	13.3293	12.6487	13.616	13.625	13.6691	12.1798	12.9426	13.3749	13.4976	1	42637	1	20.14	Q63707	PYRD_RAT	Dhodh	Dihydroorotate dehydrogenase (quinone), mitochondrial OS=Rattus norvegicus OX=10116 GN=Dhodh PE=1 SV=1
16.9791	17.1364	17.2566	17.0948	16.8393	17.1469	17.0403	16.9256	17.0707	17.0742	16.9605	2	38620	2	144.16	Q5M7T1	CIAO1_RAT	Ciao1	Probable cytosolic iron-sulfur protein assembly protein CIAO1 OS=Rattus norvegicus OX=10116 GN=Ciao1 PE=2 SV=1
17.3131	17.2071	17.3931	17.3404	17.5678	17.3124	17.5728	16.9769	17.099	17.102	17.3987	7	63407	7	279.79	Q63135;Q63612	CR1L_RAT	Cr1l	Complement component receptor 1-like protein OS=Rattus norvegicus OX=10116 GN=Cr1l PE=1 SV=1
17.2829	16.04	16.1109	16.2137	15.7786	15.3886	15.563	15.6957	15.5594	16.187	15.9549	1	48046	1	24.27	P61480	WDR12_RAT	Wdr12	Ribosome biogenesis protein WDR12 OS=Rattus norvegicus OX=10116 GN=Wdr12 PE=2 SV=1
14.3162	14.5806	14.4237	14.3579	14.4754	14.05	14.1983	13.8075	13.894	12.7345	14.1111	3	32269	3	120.39	Q562B5	PGAM5_RAT	Pgam5	Serine/threonine-protein phosphatase PGAM5, mitochondrial OS=Rattus norvegicus OX=10116 GN=Pgam5 PE=2 SV=1
10.4983	15.8638	15.3438	11.4604	12.2502	16.6283	16.1802	13.5171	14.0255	14.1585	12.7072	1	19779	1	21.05	P20068;Q9QV80	NEUT_RAT	Nts	Neurotensin/neuromedin N OS=Rattus norvegicus OX=10116 GN=Nts PE=1 SV=1
19.1449	19.0434	19.022	18.9473	19.0778	18.9799	19.0904	18.7159	18.7428	18.8456	18.8039	9	32566	9	594.67	A6KEC5;P85973	PNPH_RAT	Pnp	Purine nucleoside phosphorylase OS=Rattus norvegicus OX=10116 GN=Pnp PE=1 SV=1
12.0386	13.7486	13.8953	14.0213	14.1818	13.8432	14.3204	14.0361	11.9777	14.4901	13.8219	1	92808	1	24.39	B2GV05	RBM5_RAT	Rbm5	RNA-binding protein 5 OS=Rattus norvegicus OX=10116 GN=Rbm5 PE=1 SV=1
18.5494	18.8591	19.0595	18.8762	18.6446	18.891	18.7006	18.5831	18.6951	18.5922	18.7416	8	34381	13	896.78	P20070;Q64569;Q64720	NB5R3_RAT	Cyb5r3	NADH-cytochrome b5 reductase 3 OS=Rattus norvegicus OX=10116 GN=Cyb5r3 PE=1 SV=2
14.8372	14.5622	14.6894	15.4554	15.0553	15.6671	14.7843	14.191	14.2271	14.2562	13.9897	1	80431	1	20.06	A1L1J9;Q5I0G9	LMF2_RAT	Lmf2	Lipase maturation factor 2 OS=Rattus norvegicus OX=10116 GN=Lmf2 PE=2 SV=1
16.908	17.311	17.3846	16.9585	16.7545	17.0356	16.8357	17.4568	17.203	15.8774	16.6235	1	32554	1	21	B0BMY1;F7FC79	LAAT1_RAT	Pqlc2	Lysosomal amino acid transporter 1 homolog OS=Rattus norvegicus OX=10116 GN=Pqlc2 PE=1 SV=1
17.6958	17.4558	17.1445	17.2725	17.304	17.0438	17.0698	16.8849	16.8221	16.7119	16.9313	6	57798	8	465.98	Q505J8	SYFA_RAT	Farsa	Phenylalanine--tRNA ligase alpha subunit OS=Rattus norvegicus OX=10116 GN=Farsa PE=1 SV=1
19.549	19.4807	19.549	19.4845	19.4597	19.4481	19.4515	19.0995	19.0024	19.833	18.9547	7	21455	7	592.29	P47875	CSRP1_RAT	Csrp1	Cysteine and glycine-rich protein 1 OS=Rattus norvegicus OX=10116 GN=Csrp1 PE=1 SV=2
14.6765	12.9055	12.4191	14.2468	14.4018	13.0372	14.0082	14.1826	13.9762	14.4262	14.0492	2	23349	2	47.94	Q4FZT8	SPRY4_RAT	Spryd4	SPRY domain-containing protein 4 OS=Rattus norvegicus OX=10116 GN=Spryd4 PE=2 SV=1
10.3239	11.7526	11.9628	10.8002	9.73338	11.5082	11.7207	10.7701	11.3056	10.3704	10.9016	1	93385	1	39.61	D3ZQL6	MILK1_RAT	Micall1	MICAL-like protein 1 OS=Rattus norvegicus OX=10116 GN=Micall1 PE=1 SV=1
12.1995	12.7667	13.799	13.8895	13.3002	13.4249	13.2036	13.3946	13.0931	13.5467	12.9682	2	39358	3	84.16	P19007	HPT_RABIT;HPT_CANLF	HP	Haptoglobin OS=Oryctolagus cuniculus OX=9986 GN=HP PE=1 SV=2
15.0611	14.7097	14.5832	15.3032	15.1342	14.8435	14.9941	15.0567	14.85	14.4424	14.6463	4	104992	4	155.2	O54921	EXOC2_RAT	Exoc2	Exocyst complex component 2 OS=Rattus norvegicus OX=10116 GN=Exoc2 PE=1 SV=1
22.5384	22.7005	22.6435	22.7879	22.6967	22.9691	22.5839	22.6536	22.6092	22.4567	22.9956	4	50225	32	2981.76	Q6P9T8	TBB4B_RAT	Tubb4b	Tubulin beta-4B chain OS=Rattus norvegicus OX=10116 GN=Tubb4b PE=1 SV=1
22.3964	22.5585	22.5014	22.6459	22.5546	22.8271	22.4418	22.5115	22.4672	22.3147	22.8535	5	50095	33	3167.43	P05218;P69897;Q6P9X8;Q8WUC1;Q9CY33	TBB5_RAT	TUBB	Tubulin beta-5 chain OS=Rattus norvegicus OX=10116 GN=Tubb5 PE=1 SV=1
19.6158	18.4631	18.409	19.1906	19.1598	19.0353	18.9633	19.1767	19.6765	18.6182	19.5097	9	62908	9	615.96	P10960;Q62841;Q64190	SAP_RAT	Psap	Prosaposin OS=Rattus norvegicus OX=10116 GN=Psap PE=1 SV=1
22.1672	22.0993	22.1804	22.4793	22.3228	21.9527	22.1995	22.4332	22.4129	22.5609	22.4266	23	83571	32	3138.68	P34058;Q1PSW2;Q66H55;Q68GV5;Q9QWC6	HS90B_RAT	Hsp90ab1	Heat shock protein HSP 90-beta OS=Rattus norvegicus OX=10116 GN=Hsp90ab1 PE=1 SV=4
15.419	15.673	15.3705	15.3513	15.3185	15.3471	15.5158	13.2518	14.7906	12.9823	15.4527	3	55170	3	121.57	Q6AYB4	HSP7E_RAT	Hspa14	Heat shock 70 kDa protein 14 OS=Rattus norvegicus OX=10116 GN=Hspa14 PE=2 SV=1
14.356	14.2192	14.9088	14.605	14.6893	14.6456	14.6934	15.5454	15.0453	14.8067	14.7873	2	53737	2	100.05	P17164;Q642C6	FUCO_RAT	Fuca1	Tissue alpha-L-fucosidase OS=Rattus norvegicus OX=10116 GN=Fuca1 PE=1 SV=1
15.6817	15.1654	15.4216	15.5299	16.1816	15.6217	15.9793	15.6497	15.4799	15.723	15.3838	4	33931	4	158.02	Q9Z0J6	GDF15_RAT	Gdf15	Growth/differentiation factor 15 OS=Rattus norvegicus OX=10116 GN=Gdf15 PE=1 SV=1
17.4416	17.6927	17.422	17.3607	17.4785	17.2905	17.1851	17.2427	17.5215	17.4805	17.1778	7	72669	7	374.37	Q5I0G4	GARS_RAT	Gars	Glycine--tRNA ligase (Fragment) OS=Rattus norvegicus OX=10116 GN=Gars PE=1 SV=1
18.7059	18.8173	18.6904	18.8933	18.8788	18.6146	18.7386	18.8869	18.5609	18.5947	18.6489	7	22635	10	453.25	P29314;Q6P9W7	RS9_RAT	Rps9	40S ribosomal protein S9 OS=Rattus norvegicus OX=10116 GN=Rps9 PE=1 SV=4
20.9545	20.9223	20.8921	20.8602	20.9793	20.6104	20.8272	20.6073	20.5845	20.6246	20.9532	16	47683	17	1065.71	P00507;Q64551;Q9QV50	AATM_RAT	Got2	Aspartate aminotransferase, mitochondrial OS=Rattus norvegicus OX=10116 GN=Got2 PE=1 SV=2
15.1175	12.6706	13.9466	15.0939	14.9596	13.7671	14.0387	15.189	13.3963	14.8504	13.4439	1	53500	1	39.64	Q5PQN6	SPE39_RAT	Vipas39	Spermatogenesis-defective protein 39 homolog OS=Rattus norvegicus OX=10116 GN=Vipas39 PE=1 SV=1
19.6632	19.1958	18.6668	19.3719	19.3489	19.093	19.316	19.1962	19.138	19.3016	19.3421	15	39147	16	1001.35	P07150;Q64664;Q9Z2J3;Q9Z2J4	ANXA1_RAT;ANXA1_HUMAN;NEXN_RAT	Anxa1;Nexn	Annexin A1 OS=Rattus norvegicus OX=10116 GN=Anxa1 PE=1 SV=2
11.7687	11.7175	12.0155	12.4461	12.2807	12.2413	12.8846	12.4317	12.1916	11.4914	11.909	1	69240	2	66.4	P05710;Q62832;Q63451;Q63479;Q63723;Q64274	PRLR_RAT	Prlr	Prolactin receptor OS=Rattus norvegicus OX=10116 GN=Prlr PE=1 SV=2
12.0175	15.7604	12.2567	13.3715	13.6275	13.4898	12.3968	11.2625	11.5951	11.6789	12.3955	1	36201	16	1408.91	E7EUT4;P00354;P04406;Q53X65	G3P_HUMAN	GAPDH	Glyceraldehyde-3-phosphate dehydrogenase OS=Homo sapiens OX=9606 GN=GAPDH PE=1 SV=3
14.3064	14.5158	14.0409	14.68	14.4312	14.7335	14.2425	14.5212	14.6903	14.7866	15.208	1	29081	1	86.65	Q8K4G6	MACD1_RAT	Macrod1	ADP-ribose glycohydrolase MACROD1 (Fragment) OS=Rattus norvegicus OX=10116 GN=Macrod1 PE=2 SV=2
15.8383	15.632	16.2332	16.5103	16.2698	16.33	16.2187	16.6457	16.2361	16.3411	16.3112	10	120450	10	441.66	Q498N5;Q6MG49;Q9WTN8	BAG6_RAT	Bag6	Large proline-rich protein BAG6 OS=Rattus norvegicus OX=10116 GN=Bag6 PE=1 SV=2
13.3074	13.1706	13.3529	13.2332	13.5949	13.081	13.4206	13.3261	13.3876	13.1324	12.1985	1	54728	1	61.34	P56522	ADRO_RAT	Fdxr	NADPH:adrenodoxin oxidoreductase, mitochondrial OS=Rattus norvegicus OX=10116 GN=Fdxr PE=1 SV=1
15.044	14.4214	15.0106	15.4334	15.1659	15.3407	14.9391	15.5106	15.5863	15.0924	15.0803	1	51143	1	64.51	O35910	MOT4_RAT	Slc16a3	Monocarboxylate transporter 4 OS=Rattus norvegicus OX=10116 GN=Slc16a3 PE=1 SV=1
13.837	14.2844	14.1679	14.1856	14.097	13.7536	14.0498	11.2253	14.6994	13.8421	12.9835	1	91116	2	46.59	Q03348	PTPRA_RAT	Ptpra	Receptor-type tyrosine-protein phosphatase alpha OS=Rattus norvegicus OX=10116 GN=Ptpra PE=1 SV=1
17.6461	17.6695	17.2987	17.4944	17.7901	17.3193	17.7065	17.3251	16.7639	17.888	17.498	7	30011	7	441.2	O08557;Q6MG60	DDAH2_RAT;DDAH1_RAT	Ddah1;Ddah2	N(G),N(G)-dimethylarginine dimethylaminohydrolase 2 OS=Rattus norvegicus OX=10116 GN=Ddah2 PE=1 SV=1
14.6419	14.4661	13.8826	14.6032	14.6513	14.0412	14.3386	14.3948	14.7175	14.443	14.817	2	32413	2	66.8	Q4V7D2	ROGDI_RAT	Rogdi	Protein rogdi homolog OS=Rattus norvegicus OX=10116 GN=Rogdi PE=1 SV=1
17.2222	17.4259	17.0617	17.3278	17.1128	17.339	17.1035	17.2505	17.189	17.0435	17.3449	1	31376	1	58.34	A2VCX1	TIPRL_RAT	Tiprl	TIP41-like protein OS=Rattus norvegicus OX=10116 GN=Tiprl PE=1 SV=1
14.2664	14.3756	14.8815	14.4607	14.7313	14.6949	14.5543	15.0933	14.201	14.7757	14.6748	3	114684	3	101.43	D4A2Z8	DHX36_RAT	Dhx36	ATP-dependent DNA/RNA helicase DHX36 OS=Rattus norvegicus OX=10116 GN=Dhx36 PE=1 SV=1
19.0543	19.2078	18.7425	19.0126	19.0571	19.0131	19.0627	18.9192	18.8451	18.7795	19.0597	65	285261	67	4671.92	O88663;P16086;P70477	SPTN1_RAT	Sptan1	Spectrin alpha chain, non-erythrocytic 1 OS=Rattus norvegicus OX=10116 GN=Sptan1 PE=1 SV=2
19.9261	18.4008	18.3395	18.7008	18.8285	18.9523	18.6156	17.7	20.1962	18.3866	19.0271	5	15088	5	555.68	Q5U318;Q78ZC9	PEA15_RAT	Pea15	Astrocytic phosphoprotein PEA-15 OS=Rattus norvegicus OX=10116 GN=Pea15 PE=1 SV=1
10.8365	14.0311	13.2913	13.2124	13.8964	12.9161	13.5271	9.71824	11.4696	11.1711	13.2673	1	570767	1	20.8	F1LMY4;O35208;Q9R1G1;Q9R272	RYR1_RAT	Ryr1	Ryanodine receptor 1 OS=Rattus norvegicus OX=10116 GN=Ryr1 PE=1 SV=1
16.0411	16.1196	16.2826	16.2161	16.328	16.4457	16.4426	16.2202	16.4679	16.6423	16.0342	1	14261	1	43.39	Q08326	MSS4_RAT	Rabif	Guanine nucleotide exchange factor MSS4 OS=Rattus norvegicus OX=10116 GN=Rabif PE=1 SV=1
15.3334	15.4758	15.2217	15.41	15.3567	15.066	15.2912	14.1877	16.4686	15.5623	15.4811	3	35310	3	113.15	P29053;P62916	TF2B_RAT	Gtf2b	Transcription initiation factor IIB OS=Rattus norvegicus OX=10116 GN=Gtf2b PE=2 SV=1
19.9371	19.83	19.8397	19.9606	19.9859	19.7197	19.8955	19.7949	19.7743	19.7808	19.8065	25	94795	26	2100.29	O88600	HSP74_RAT	Hspa4	Heat shock 70 kDa protein 4 OS=Rattus norvegicus OX=10116 GN=Hspa4 PE=1 SV=1
16.2814	16.6043	16.58	16.5352	16.5411	16.4387	16.4957	15.6468	16.277	16.2707	16.3629	11	267486	13	738.87	F1MA98;Q3T1J7	TPR_RAT	Tpr	Nucleoprotein TPR OS=Rattus norvegicus OX=10116 GN=Tpr PE=1 SV=1
18.5378	17.0683	17.6715	17.2322	17.9963	17.7366	16.3985	16.4998	19.3643	16.8019	17.5895	3	47514	3	293.33	Q6AY30	SCPDL_RAT	Sccpdh	Saccharopine dehydrogenase-like oxidoreductase OS=Rattus norvegicus OX=10116 GN=Sccpdh PE=1 SV=1
18.2045	18.4332	18.3966	17.9739	18.1585	17.9051	18.2581	17.8597	18.1406	18.036	18.1655	11	58150	11	643.1	Q794F9	4F2_RAT	Slc3a2	4F2 cell-surface antigen heavy chain OS=Rattus norvegicus OX=10116 GN=Slc3a2 PE=1 SV=1
14.5495	13.5571	15.4267	15.3134	13.2464	15.2383	13.7818	14.7079	14.5868	14.7426	15.3725	1	34044	1	53.24	Q9ERE4	GOLP3_RAT	Golph3	Golgi phosphoprotein 3 OS=Rattus norvegicus OX=10116 GN=Golph3 PE=1 SV=1
17.1908	17.2416	17.5905	17.1363	17.1637	17.2143	17.216	17.3336	17.3615	17.3578	17.4021	6	35500	7	340.59	Q3SWU3	HNRDL_RAT	Hnrnpdl	Heterogeneous nuclear ribonucleoprotein D-like OS=Rattus norvegicus OX=10116 GN=Hnrnpdl PE=1 SV=1
15.8051	15.2454	15.5327	15.7118	15.313	15.4718	14.7542	15.0719	15.5581	15.1157	15.0543	2	67870	2	76.85	Q63615	VP33A_RAT	Vps33a	Vacuolar protein sorting-associated protein 33A OS=Rattus norvegicus OX=10116 GN=Vps33a PE=1 SV=1
16.7609	16.3314	15.9455	16.3393	16.4716	15.9361	16.4839	12.2478	16.535	16.4977	16.7151	1	14725	1	95.5	B5DF51	MMGT1_RAT	Mmgt1	Membrane magnesium transporter 1 OS=Rattus norvegicus OX=10116 GN=Mmgt1 PE=2 SV=1
14.0857	14.5454	14.1434	14.0056	13.4016	14.1887	13.5517	12.1292	10.2802	13.9631	13.4509	1	65403	1	23.11	Q66H76	PAXI_RAT	Pxn	Paxillin OS=Rattus norvegicus OX=10116 GN=Pxn PE=1 SV=1
12.3594	11.2514	12.5635	12.6235	12.3506	12.5247	12.3987	12.3083	12.0443	10.8224	12.5559	1	50462	1	26.54	Q5EBA8	PCFT_RAT	Slc46a1	Proton-coupled folate transporter OS=Rattus norvegicus OX=10116 GN=Slc46a1 PE=2 SV=1
16.4055	16.4876	16.5568	16.5242	16.4479	16.5656	16.3163	15.478	16.2499	16.6589	16.7088	4	89446	4	213.84	B5DF89	CUL3_RAT	Cul3	Cullin-3 OS=Rattus norvegicus OX=10116 GN=Cul3 PE=1 SV=2
16.9817	16.3097	16.3176	16.7089	16.9213	16.963	16.2588	18.7541	16.3614	16.511	16.5323	3	21534	4	260.67	Q9ES40;Q9JKD1	PRAF3_RAT	Arl6ip5	PRA1 family protein 3 OS=Rattus norvegicus OX=10116 GN=Arl6ip5 PE=1 SV=1
17.7646	17.5829	17.8167	17.3874	17.2689	17.4035	17.5159	16.4811	16.9737	17.5019	17.66	1	77127	1	59.53	B4F766	DYM_RAT	Dym	Dymeclin OS=Rattus norvegicus OX=10116 GN=Dym PE=2 SV=1
13.8168	13.531	13.6051	13.7781	13.8254	13.6023	13.6176	13.2618	12.7867	13.1734	13.5443	2	119789	2	78.15	A1A5N8;P18910	ANPRA_RAT	Npr1	Atrial natriuretic peptide receptor 1 OS=Rattus norvegicus OX=10116 GN=Npr1 PE=1 SV=1
17.6543	17.4607	17.2266	17.2509	17.491	17.0928	17.1705	16.9141	16.8385	17.239	16.9195	9	64416	9	535.41	Q62920	PDLI5_RAT;PDLI5_HUMAN	Pdlim5	PDZ and LIM domain protein 5 OS=Rattus norvegicus OX=10116 GN=Pdlim5 PE=1 SV=2
18.0022	18.645	18.1588	18.3857	18.2117	18.1478	17.9988	17.8946	18.0751	17.4498	18.1019	8	39650	8	419.89	O09140;Q02874;Q63325	H2AY_RAT	H2afy	Core histone macro-H2A.1 OS=Rattus norvegicus OX=10116 GN=H2afy PE=1 SV=4
20.4003	20.4358	20.4459	20.3945	20.3057	20.2561	20.236	20.3341	20.2657	20.3846	20.1529	9	19761	9	967.24	P36972	APT_RAT;APT_MASHI;APT_STOLO	Aprt	Adenine phosphoribosyltransferase OS=Rattus norvegicus OX=10116 GN=Aprt PE=1 SV=1
21.4999	21.5497	21.3586	21.6636	21.8332	21.2897	21.5561	21.1848	21.2814	21.1719	21.4718	14	51230	14	1138.92	P61980;Q07244;Q15671;Q60577;Q922Y7;Q96J62	HNRPK_RAT	HNRNPK	Heterogeneous nuclear ribonucleoprotein K OS=Rattus norvegicus OX=10116 GN=Hnrnpk PE=1 SV=1
17.578	17.6693	17.5311	17.4813	17.8462	17.5311	17.6838	17.0519	17.3116	17.6038	17.7188	6	78223	6	292.92	A5D6R1;O70205;Q07266	DREB_RAT	Dbn1	Drebrin OS=Rattus norvegicus OX=10116 GN=Dbn1 PE=1 SV=3
18.4728	18.0658	18.2885	18.0272	18.039	17.9188	18.0663	17.9102	18.0024	17.8964	18.1641	4	26130	4	198.99	Q38S26	COX2_ARVSO;COX2_CONPN;COX2_ANIIM;COX2_TACSP;COX2_GEOCP	MT-CO2	Cytochrome c oxidase subunit 2 OS=Arvicanthis somalicus OX=61157 GN=MT-CO2 PE=3 SV=1
14.0226	14.7234	14.4148	14.2324	14.6142	14.161	14.1899	14.0936	14.3025	13.5826	14.2808	1	61054	1	20.79	Q6P747	HP1B3_RAT	Hp1bp3	Heterochromatin protein 1-binding protein 3 OS=Rattus norvegicus OX=10116 GN=Hp1bp3 PE=1 SV=1
15.3459	15.12	15.3825	15.3056	15.9811	15.5843	15.5851	15.2678	15.1036	15.2716	16.0535	3	45581	3	94.38	P54102;P63036	DNJA1_RAT	Dnaja1	DnaJ homolog subfamily A member 1 OS=Rattus norvegicus OX=10116 GN=Dnaja1 PE=1 SV=1
14.0699	14.3346	14.3551	14.1238	13.6244	14.4282	13.6238	13.0859	13.232	12.8314	13.339	4	111281	4	213.44	Q62824	EXOC4_RAT	Exoc4	Exocyst complex component 4 OS=Rattus norvegicus OX=10116 GN=Exoc4 PE=1 SV=1
16.979	17.2561	17.0774	16.5284	16.9072	16.733	16.8211	16.1572	15.9651	17.3663	16.2628	1	41087	1	39.75	Q5HZE2	T120A_RAT	Tmem120a	Transmembrane protein 120A OS=Rattus norvegicus OX=10116 GN=Tmem120a PE=2 SV=1
17.1095	17.0663	17.3086	17.0316	16.9778	16.6965	16.8798	17.092	17.2101	16.9494	17.1254	1	18330	1	60.35	Q812D3	PPIL3_RAT	Ppil3	Peptidyl-prolyl cis-trans isomerase-like 3 OS=Rattus norvegicus OX=10116 GN=Ppil3 PE=2 SV=1
18.6833	18.1357	17.8987	18.0443	18.1913	17.9134	17.7731	17.6613	17.2398	17.4509	17.3907	9	53116	9	532.99	Q6Q0N1	CNDP2_RAT	Cndp2	Cytosolic non-specific dipeptidase OS=Rattus norvegicus OX=10116 GN=Cndp2 PE=1 SV=1
18.613	18.731	18.5005	18.798	18.7251	18.662	18.555	19.2101	18.8841	18.6413	18.9255	3	17708	3	187.67	A0JN05;P25232;P62271	RS18_RAT	RPS18	40S ribosomal protein S18 OS=Rattus norvegicus OX=10116 GN=Rps18 PE=1 SV=3
16.3928	16.2486	16.4922	16.4532	16.258	16.1312	16.124	16.2531	16.713	16.4769	16.2603	1	46409	1	55.85	Q9R0I8	PI42A_RAT	Pip4k2a	Phosphatidylinositol 5-phosphate 4-kinase type-2 alpha OS=Rattus norvegicus OX=10116 GN=Pip4k2a PE=1 SV=1
16.8679	17.1393	16.8284	16.8404	16.8317	16.9156	16.7202	16.1755	16.6183	16.2386	17.1007	5	34818	5	188.16	Q68FX9	SIR5_RAT	Sirt5	NAD-dependent protein deacylase sirtuin-5, mitochondrial OS=Rattus norvegicus OX=10116 GN=Sirt5 PE=2 SV=1
17.5472	17.1586	17.5327	17.5293	17.5743	17.5138	17.6214	17.5091	17.4439	17.3218	17.695	4	34243	4	233.56	Q5XIK2	TMX2_RAT	Tmx2	Thioredoxin-related transmembrane protein 2 OS=Rattus norvegicus OX=10116 GN=Tmx2 PE=2 SV=1
15.0361	15.5068	15.3575	15.7084	15.3244	15.1202	14.9459	13.5297	15.513	14.8334	15.6666	4	29794	4	143.05	Q642C0	DNJC8_RAT	Dnajc8	DnaJ homolog subfamily C member 8 OS=Rattus norvegicus OX=10116 GN=Dnajc8 PE=2 SV=1
16.1021	16.3672	16.5837	16.1331	16.45	16.1304	16.4847	15.8994	15.7827	16.3513	15.8392	3	38373	3	116.87	P56603	SCAM1_RAT	Scamp1	Secretory carrier-associated membrane protein 1 OS=Rattus norvegicus OX=10116 GN=Scamp1 PE=1 SV=1
13.3786	13	13.084	14.0031	13.7759	13.08	13.3287	13.7538	13.5369	13.2098	13.3611	1	12946	1	32.27	P52504	NDUS6_RAT	Ndufs6	NADH dehydrogenase [ubiquinone] iron-sulfur protein 6, mitochondrial OS=Rattus norvegicus OX=10116 GN=Ndufs6 PE=3 SV=1
17.138	17.2906	17.4057	17.1853	17.3201	16.9554	17.1183	16.9536	16.7479	16.8409	16.8981	5	58025	5	269.63	P17425	HMCS1_RAT	Hmgcs1	Hydroxymethylglutaryl-CoA synthase, cytoplasmic OS=Rattus norvegicus OX=10116 GN=Hmgcs1 PE=1 SV=1
15.8527	16.1933	16.0273	15.5786	15.4945	16.1373	15.8596	15.5429	15.3312	15.6211	15.6368	2	55941	2	65.1	P49803;Q9R0R0	RGS7_RAT	Rgs7	Regulator of G-protein signaling 7 OS=Rattus norvegicus OX=10116 GN=Rgs7 PE=1 SV=2
18.6429	18.3599	18.3901	18.292	18.4107	18.1474	18.271	18.1367	17.9291	18.052	18.2786	5	22526	5	315.29	O35487;Q5EGY4	YKT6_RAT	Ykt6	Synaptobrevin homolog YKT6 OS=Rattus norvegicus OX=10116 GN=Ykt6 PE=1 SV=1
13.3147	13.417	13.4617	13.6165	13.5939	13.6739	13.4695	14.208	13.098	13.5242	12.8877	5	580498	6	221.94	Q2TL32;Q5BJM4	UBR4_RAT	Ubr4	E3 ubiquitin-protein ligase UBR4 OS=Rattus norvegicus OX=10116 GN=Ubr4 PE=1 SV=2
15.9619	15.9199	16.278	16.3676	16.2635	16.0935	16.0893	16.1692	16.1203	16.4068	15.778	2	61032	3	137.98	Q04736	YES_RAT;YES_MOUSE;FGR_RAT;SRC_RAT	Yes1	Tyrosine-protein kinase Yes OS=Rattus norvegicus OX=10116 GN=Yes1 PE=1 SV=1
18.2832	18.3266	18.3734	18.2908	18.4689	18.0428	18.4247	17.8608	17.7871	18.0406	18.174	10	66794	12	757.5	P70615	LMNB1_RAT	Lmnb1	Lamin-B1 OS=Rattus norvegicus OX=10116 GN=Lmnb1 PE=1 SV=3
18.275	18.1457	18.209	18.0784	18.3666	18.1645	18.3446	17.8761	17.8875	18.189	17.8952	15	103342	17	927.74	O35142	COPB2_RAT	Copb2	Coatomer subunit beta' OS=Rattus norvegicus OX=10116 GN=Copb2 PE=1 SV=3
16.6515	15.9893	16.2797	16.9362	16.8443	17.0742	16.08	13.7958	14.9201	13.8092	15.7633	4	37184	4	116.63	Q5BJR4	PRUN2_RAT	Prune2	Protein prune homolog 2 OS=Rattus norvegicus OX=10116 GN=Prune2 PE=1 SV=1
16.7251	16.9889	16.9472	16.7069	16.6766	16.7601	16.7807	16.9072	16.8435	16.6119	17.1407	3	41139	3	169.55	Q6DGG0	PPID_RAT	Ppid	Peptidyl-prolyl cis-trans isomerase D OS=Rattus norvegicus OX=10116 GN=Ppid PE=1 SV=3
16.7753	16.8369	16.7879	16.7359	16.8373	16.6948	16.7284	16.699	16.5677	16.6634	16.7234	4	38717	4	225.93	Q5XIG8	STRAP_RAT	Strap	Serine-threonine kinase receptor-associated protein OS=Rattus norvegicus OX=10116 GN=Strap PE=1 SV=1
18.1445	18.3013	18.2128	18.183	18.4523	17.5888	17.8686	18.3121	18.0871	18.2504	18.3739	2	13478	2	74.85	P17075;P60868	RS20_RAT	RPS20	40S ribosomal protein S20 OS=Rattus norvegicus OX=10116 GN=Rps20 PE=3 SV=1
13.3675	13.4468	13.5541	13.4691	13.4066	13.425	13.2402	11.6176	13.2085	13.2404	13.6659	1	67899	1	34.41	P0C8E4	M3K7_RAT	Map3k7	Mitogen-activated protein kinase kinase kinase 7 OS=Rattus norvegicus OX=10116 GN=Map3k7 PE=1 SV=1
7.56706	10.8178	10.5656	7.68605	9.08788	11.0402	10.9838	11.056	11.0502	10.3976	8.08209	1	28317	1	39.99	Q5EAN8;Q62880	TAF9B_RAT	Taf9b	Transcription initiation factor TFIID subunit 9B OS=Rattus norvegicus OX=10116 GN=Taf9b PE=2 SV=2
18.4367	17.991	18.0522	18.2373	18.0478	18.0262	17.7462	18.4294	18.1524	18.1508	18.2086	9	117419	11	475.01	Q5XI78	ODO1_RAT	Ogdh	2-oxoglutarate dehydrogenase, mitochondrial OS=Rattus norvegicus OX=10116 GN=Ogdh PE=1 SV=1
16.6698	16.5673	16.7937	16.2805	16.4684	16.5915	16.4657	16.2	16.0875	16.2493	16.3283	4	99638	4	142.68	Q62786	FPRP_RAT	Ptgfrn	Prostaglandin F2 receptor negative regulator OS=Rattus norvegicus OX=10116 GN=Ptgfrn PE=1 SV=1
14.3448	14.2744	14.4544	14.8635	14.6189	14.191	14.6216	13.9032	14.16	14.0126	14.2714	1	36204	1	45.28	Q5FVM1	TM231_RAT	Tmem231	Transmembrane protein 231 OS=Rattus norvegicus OX=10116 GN=Tmem231 PE=2 SV=2
20.4135	20.9117	20.5111	20.1303	20.3502	20.4874	20.384	19.7314	19.8556	20.2001	20.2706	5	15566	5	375.02	Q6AXU6	JUPI1_RAT	JPT1	Jupiter microtubule associated homolog 1 OS=Rattus norvegicus OX=10116 GN=JPT1 PE=1 SV=3
16.2101	15.9064	16.0259	16.0341	16.1315	15.9363	16.0186	16.2976	16.3324	16.1786	16.4337	2	78656	2	89.21	Q99N02	SO3A1_RAT	Slco3a1	Solute carrier organic anion transporter family member 3A1 OS=Rattus norvegicus OX=10116 GN=Slco3a1 PE=2 SV=1
14.3233	13.9972	14.1677	14.0473	14.3622	13.962	14.6791	13.5145	13.2427	14.124	13.5542	1	50380	1	48.85	Q99P39	NFS1_RAT	Nfs1	Cysteine desulfurase, mitochondrial OS=Rattus norvegicus OX=10116 GN=Nfs1 PE=2 SV=1
21.976	20.9784	21.5566	22.1563	21.561	21.4404	21.7679	21.2552	21.4871	22.1978	22.1103	8	14858	8	710.71	P09388;P12728;P63324	RS12_RAT	Rps12	40S ribosomal protein S12 OS=Rattus norvegicus OX=10116 GN=Rps12 PE=1 SV=2
16.8513	16.2792	16.7061	16.9147	16.6874	16.5859	16.3984	16.4773	16.5179	16.3821	16.2262	4	38686	4	270.79	Q5XI64	ABHD6_RAT	Abhd6	Monoacylglycerol lipase ABHD6 OS=Rattus norvegicus OX=10116 GN=Abhd6 PE=1 SV=1
16.3288	16.1101	16.2085	16.298	16.0374	16.0714	16.2612	16.2519	15.9941	16.0194	16.5821	1	9592	1	37.21	Q5RK28	NMES1_RAT	Nmes1	Normal mucosa of esophagus-specific gene 1 protein OS=Rattus norvegicus OX=10116 GN=Nmes1 PE=3 SV=1
13.9114	13.8376	14.0252	14.1965	14.3648	14.2641	14.0469	14.6695	14.553	14.4369	14.5791	3	27211	3	104.36	P22288	GCH1_RAT	Gch1	GTP cyclohydrolase 1 OS=Rattus norvegicus OX=10116 GN=Gch1 PE=1 SV=1
17.7011	16.1798	16.6157	18.6412	17.5323	18.0614	16.2953	17.3407	14.8143	15.1673	15.5887	1	12617	1	67.48	P63031;Q4V8N5;Q9D6C0;Q9JLG5	MPC1_RAT	Mpc1	Mitochondrial pyruvate carrier 1 OS=Rattus norvegicus OX=10116 GN=Mpc1 PE=3 SV=1
20.6746	20.8006	20.6536	20.7059	20.7442	20.6328	20.7095	20.5576	20.8605	20.8379	21.0085	8	41538	8	704.54	Q5XI22	THIC_RAT	Acat2	Acetyl-CoA acetyltransferase, cytosolic OS=Rattus norvegicus OX=10116 GN=Acat2 PE=1 SV=1
14.4146	14.7827	14.9371	14.6893	14.4496	14.774	14.7065	14.8545	15.0692	14.9299	14.7454	1	62047	1	58.09	Q66HQ5;Q8VIE8;Q8VIE9;Q8VIF0;Q8VIF1;Q9WU61	CLCC1_RAT	Clcc1	Chloride channel CLIC-like protein 1 OS=Rattus norvegicus OX=10116 GN=Clcc1 PE=1 SV=1
20.5613	20.4565	20.6192	20.7166	20.6809	20.6234	20.7336	20.7145	20.7675	20.6576	20.7567	5	13239	6	533.36	P80254	DOPD_RAT	Ddt	D-dopachrome decarboxylase OS=Rattus norvegicus OX=10116 GN=Ddt PE=1 SV=3
19.2238	18.8617	19.0068	19.0054	18.9119	18.7976	18.6666	18.1716	18.7389	18.7269	18.895	13	101518	13	551.06	D3ZUE2;O35828	CORO7_RAT	Coro7	Coronin-7 OS=Rattus norvegicus OX=10116 GN=Coro7 PE=1 SV=2
15.8615	16.1684	16.1127	16.2562	16.2544	16.2624	16.2764	16.2206	16.2365	15.8372	16.1028	1	55886	1	41.23	P12865	BS2_TRYBB	BS2	Bloodstream-specific protein 2 OS=Trypanosoma brucei brucei OX=5702 GN=BS2 PE=3 SV=1
17.8852	18.6214	18.1797	18.0726	17.7968	17.5287	17.7268	18.1584	17.7405	17.5087	18.1042	4	24351	4	213.88	P41123	RL13_RAT	Rpl13	60S ribosomal protein L13 OS=Rattus norvegicus OX=10116 GN=Rpl13 PE=1 SV=2
16.4752	16.7158	16.7261	17.1017	16.9179	16.7672	16.87	16.7734	16.8014	16.6485	17.0534	3	26022	3	187.2	Q5XII0	EPDR1_RAT	Epdr1	Mammalian ependymin-related protein 1 OS=Rattus norvegicus OX=10116 GN=Epdr1 PE=2 SV=1
16.6425	16.5148	16.5877	16.9574	16.9255	16.6178	16.786	16.2532	16.3139	16.4465	16.6113	6	41033	6	267.84	B3STU2;Q505J9	ATAD1_RAT	Atad1	ATPase family AAA domain-containing protein 1 OS=Rattus norvegicus OX=10116 GN=Atad1 PE=1 SV=1
21.9932	22.1447	22.3948	22.2899	22.107	22.311	21.9522	22.5172	22.451	22.0695	22.484	5	18389	5	514.42	P01830	THY1_RAT	Thy1	Thy-1 membrane glycoprotein OS=Rattus norvegicus OX=10116 GN=Thy1 PE=1 SV=1
18.8315	18.7419	18.7603	18.8434	18.7402	18.9366	19.0536	18.7278	18.787	18.8548	18.6925	7	24140	8	445.79	P35287;P61107;Q969L0;Q9UI11	RAB14_RAT	RAB14	Ras-related protein Rab-14 OS=Rattus norvegicus OX=10116 GN=Rab14 PE=1 SV=3
14.8191	15.0643	14.6159	14.8374	14.9118	14.7383	14.9248	14.9316	14.9869	14.6031	14.952	2	23167	2	62.62	Q6AYA1	GAR1_RAT	Gar1	H/ACA ribonucleoprotein complex subunit 1 OS=Rattus norvegicus OX=10116 GN=Gar1 PE=2 SV=1
17.995	18.3809	19.8673	19.4775	19.5194	19.2109	19.3448	19.1338	19.5403	19.3186	19.174	7	46752	7	377.3	P09034	ASSY_RAT	Ass1	Argininosuccinate synthase OS=Rattus norvegicus OX=10116 GN=Ass1 PE=1 SV=1
16.6986	17.1545	17.444	16.9564	17.0869	16.9617	17.1861	15.6195	16.8029	16.8775	17.1547	4	42072	5	401.34	Q920Q0	PALM_RAT	Palm	Paralemmin-1 OS=Rattus norvegicus OX=10116 GN=Palm PE=1 SV=1
10.4728	4.92386	10.3989	10.309	7.02518	10.6687	6.08016	15.5008	14.7704	14.3328	10.3535	1	20369	1	44.22	Q32PY9	GNTK_RAT	Idnk	Probable gluconokinase OS=Rattus norvegicus OX=10116 GN=Idnk PE=2 SV=1
18.4286	18.5676	18.6235	18.5863	18.4984	18.4551	18.2276	18.077	17.7721	17.978	18.6024	9	55110	10	592.26	Q62698	DC1L2_RAT	Dync1li2	Cytoplasmic dynein 1 light intermediate chain 2 OS=Rattus norvegicus OX=10116 GN=Dync1li2 PE=1 SV=1
15.6396	15.5316	15.4551	15.7262	16.0038	15.2825	15.7	15.794	14.8717	14.8775	15.2232	1	39921	1	23.22	Q5RJQ4	SIR2_RAT	Sirt2	NAD-dependent protein deacetylase sirtuin-2 OS=Rattus norvegicus OX=10116 GN=Sirt2 PE=1 SV=1
17.8651	18.1673	18.137	17.8127	17.9849	18.0831	18.2125	17.7566	17.6889	17.6583	17.5918	4	53874	5	483.98	P38062	MAP2_RAT	Metap2	Methionine aminopeptidase 2 OS=Rattus norvegicus OX=10116 GN=Metap2 PE=1 SV=2
17.5525	17.2843	17.7629	17.2232	17.4204	17.6814	17.4518	18.1755	17.5994	17.5152	17.2796	7	75419	7	275.13	O35547	ACSL4_RAT	Acsl4	Long-chain-fatty-acid--CoA ligase 4 OS=Rattus norvegicus OX=10116 GN=Acsl4 PE=1 SV=1
17.0438	16.8739	17.1055	16.9889	17.0224	16.9988	17.1738	16.7891	16.9581	16.8107	16.952	5	70337	6	242.9	Q99376	TFR1_RAT	Tfrc	Transferrin receptor protein 1 (Fragment) OS=Rattus norvegicus OX=10116 GN=Tfrc PE=1 SV=1
11.6797	11.9419	11.9018	12.0131	11.9049	11.6832	11.6039	11.0426	12.0722	11.5156	11.5944	1	105968	1	37.69	A6NES1;B7ZKY0;O14936;O43215;Q17RI4;Q59HA0;Q5VT16;Q5VT17;Q5VT18;Q5VT19;Q66T42;Q9BYH6;Q9NYB2;Q9NYB3	CSKP_HUMAN	CASK	Peripheral plasma membrane protein CASK OS=Homo sapiens OX=9606 GN=CASK PE=1 SV=3
18.794	18.334	18.6064	18.7372	18.8916	18.4068	18.717	18.6224	18.428	18.6976	18.4613	3	26084	6	443.45	P62824;Q62858;Q62974;Q63482;Q9CXQ1	RAB3C_RAT	Rab3c	Ras-related protein Rab-3C OS=Rattus norvegicus OX=10116 GN=Rab3c PE=1 SV=1
14.9937	14.0565	14.5453	14.5291	14.2881	14.5167	14.3726	14.1778	14.3562	13.9394	14.1205	1	50265	2	92.99	Q6AYI7;Q80WL2	BYST_RAT	Bysl	Bystin OS=Rattus norvegicus OX=10116 GN=Bysl PE=1 SV=3
14.0714	14.4041	14.2034	15.258	14.9855	14.0453	14.4738	14.4466	14.2471	14.1773	14.2899	1	14544	2	57.8	P17078	RL35_RAT	Rpl35	60S ribosomal protein L35 OS=Rattus norvegicus OX=10116 GN=Rpl35 PE=1 SV=3
15.2333	15.5895	15.3396	15.6582	15.2583	15.96	15.1532	15.0785	16.0205	15.3226	16.0609	1	25180	1	49.78	Q5M819	SERB_RAT	Psph	Phosphoserine phosphatase OS=Rattus norvegicus OX=10116 GN=Psph PE=2 SV=1
12.8571	13.5868	13.6149	13.3519	13.2211	13.4384	12.4307	12.4019	12.549	12.0225	13.1284	3	52461	3	99.57	H2BF31;Q9Z122	FADS2_RAT	Fads2	Acyl-CoA 6-desaturase OS=Rattus norvegicus OX=10116 GN=Fads2 PE=1 SV=1
18.3327	17.5245	17.4413	17.5615	17.2428	17.3985	17.0158	16.9324	16.552	16.8178	16.8127	2	36465	2	155.36	P06214	HEM2_RAT	Alad	Delta-aminolevulinic acid dehydratase OS=Rattus norvegicus OX=10116 GN=Alad PE=1 SV=1
16.9605	16.7727	16.8972	16.2281	15.7512	16.0441	15.8276	16.2054	16.4059	16.0666	16.4127	4	251773	4	164.66	F1LPQ2	ASCC3_RAT	Ascc3	Activating signal cointegrator 1 complex subunit 3 OS=Rattus norvegicus OX=10116 GN=Ascc3 PE=3 SV=1
14.9955	15.2563	15.3332	15.7463	14.9355	14.8696	15.1275	14.8364	15.1078	15.27	16.0535	1	60679	1	48.68	Q4V8C8	CDC73_RAT	Cdc73	Parafibromin OS=Rattus norvegicus OX=10116 GN=Cdc73 PE=2 SV=1
19.7824	19.4245	19.8241	19.8624	19.5795	19.6984	19.6048	19.7976	19.8187	19.786	19.7342	1	20498	7	458.35	P36403;P61751	ARF4_RAT	Arf4	ADP-ribosylation factor 4 OS=Rattus norvegicus OX=10116 GN=Arf4 PE=2 SV=2
14.1097	13.4499	12.3725	13.2542	13.0028	12.4525	12.7967	13.0537	13.586	13.1295	12.9251	1	51660	1	23.06	Q62739	RAB3I_RAT	Rab3ip	Rab-3A-interacting protein OS=Rattus norvegicus OX=10116 GN=Rab3ip PE=1 SV=1
14.7007	14.9274	15.091	15.0621	14.7395	15.0423	14.9123	15.2213	14.9045	14.614	14.5788	2	53509	2	64.47	Q6AYS4	FUCO2_RAT	Fuca2	Plasma alpha-L-fucosidase OS=Rattus norvegicus OX=10116 GN=Fuca2 PE=2 SV=1
19.3115	18.5272	19.8897	20.6719	18.7305	20.0086	18.4856	16.5371	18.494	16.6619	20.5181	1	16845	1	142.41	Q925G0	RBM3_RAT	Rbm3	RNA-binding protein 3 OS=Rattus norvegicus OX=10116 GN=Rbm3 PE=1 SV=2
13.4237	13.7469	14.1788	14.305	13.346	14.4038	13.3154	13.4168	13.273	12.5564	14.0459	1	42348	1	33.04	P0C6P6	TYY2_RAT	Yy2	Transcription factor YY2 OS=Rattus norvegicus OX=10116 GN=Yy2 PE=3 SV=1
12.0546	12.5346	12.2272	12.9293	12.8113	12.1364	12.2124	12.7299	12.186	11.8405	12.4648	1	108302	1	28.93	Q5M7V8	TR150_RAT	Thrap3	Thyroid hormone receptor-associated protein 3 OS=Rattus norvegicus OX=10116 GN=Thrap3 PE=1 SV=1
18.3092	18.6275	18.7002	18.7425	18.9101	18.1851	18.6669	18.3868	18.5664	18.865	18.9099	3	21777	3	209.19	Q05175	BASP1_RAT	Basp1	Brain acid soluble protein 1 OS=Rattus norvegicus OX=10116 GN=Basp1 PE=1 SV=2
17.512	16.6243	17.11	17.2081	17.0048	16.8574	16.545	16.804	16.6562	16.707	16.7818	8	130093	8	399.11	P55161	NCKP1_RAT	Nckap1	Nck-associated protein 1 OS=Rattus norvegicus OX=10116 GN=Nckap1 PE=2 SV=1
15.1989	14.8893	15.2188	15.7523	15.709	15.2633	15.2778	14.8079	14.9961	14.7046	15.4399	5	107395	5	199.79	Q5XI83	CP062_RAT	Vps35l	UPF0505 protein C16orf62 homolog OS=Rattus norvegicus OX=10116 PE=2 SV=1
18.4122	18.5127	18.0683	18.3776	18.6563	18.3056	18.8538	17.329	17.9714	18.2577	18.2244	1	23479	1	73.34	P36201	CRIP2_RAT	Crip2	Cysteine-rich protein 2 OS=Rattus norvegicus OX=10116 GN=Crip2 PE=2 SV=1
13.7873	13.5158	13.7398	14.1152	13.1995	14.4046	13.4398	11.9712	13.8568	12.8639	13.6364	3	43282	3	174.37	Q5XIE6	HIBCH_RAT	Hibch	3-hydroxyisobutyryl-CoA hydrolase, mitochondrial OS=Rattus norvegicus OX=10116 GN=Hibch PE=1 SV=2
18.6831	18.6583	18.8945	18.3316	18.6871	18.48	18.6791	18.5455	18.7039	18.7252	18.5446	5	25013	5	357.32	Q63584;Q9R0W6	TMEDA_RAT;TMEDA_HUMAN	Tmed10	Transmembrane emp24 domain-containing protein 10 OS=Rattus norvegicus OX=10116 GN=Tmed10 PE=1 SV=2
22.1603	22.0674	22.0564	21.9566	22.1095	22.1144	22.0451	22.0053	21.9969	21.9022	22.1686	35	103466	49	4538.11	Q9Z1P2	ACTN1_RAT	Actn1	Alpha-actinin-1 OS=Rattus norvegicus OX=10116 GN=Actn1 PE=1 SV=1
19.4499	19.0055	19.3726	19.447	19.1316	19.3478	18.8239	18.8582	19.2073	19.1363	19.1832	11	53715	11	512.23	P85968	6PGD_RAT	Pgd	6-phosphogluconate dehydrogenase, decarboxylating OS=Rattus norvegicus OX=10116 GN=Pgd PE=1 SV=1
14.4169	14.8514	14.8524	15.2666	15.2733	15.0623	14.9458	15.0061	15.4971	15.3846	15.4168	1	51839	1	25.31	Q09325	MGAT1_RAT	Mgat1	Alpha-1,3-mannosyl-glycoprotein 2-beta-N-acetylglucosaminyltransferase OS=Rattus norvegicus OX=10116 GN=Mgat1 PE=2 SV=1
13.8272	13.8816	13.9446	13.8628	13.6594	13.6727	13.633	13.5596	13.9752	13.8061	14.0448	1	68641	1	40.33	Q499N5	ACSF2_RAT	Acsf2	Acyl-CoA synthetase family member 2, mitochondrial OS=Rattus norvegicus OX=10116 GN=Acsf2 PE=2 SV=1
15.7305	15.7135	15.7958	15.7363	15.9047	15.4034	15.6082	15.0177	15.2901	15.4473	15.4419	10	202744	11	396.6	P15146	MTAP2_RAT	Map2	Microtubule-associated protein 2 OS=Rattus norvegicus OX=10116 GN=Map2 PE=1 SV=3
15.8631	16.1663	16.1941	16.0053	15.4187	16.3388	15.1405	16.0307	16.2217	15.8873	16.4717	1	57161	1	47.41	O70539;P50554;Q66HM1	GABT_RAT	Abat	4-aminobutyrate aminotransferase, mitochondrial OS=Rattus norvegicus OX=10116 GN=Abat PE=1 SV=3
14.8036	14.5039	14.5632	14.6957	14.6877	14.6698	14.6295	12.7515	14.6315	14.7388	14.8208	1	49834	1	30.87	Q9JLN3;Q9R0J8	LGMN_RAT	Lgmn	Legumain OS=Rattus norvegicus OX=10116 GN=Lgmn PE=1 SV=1
15.3757	15.4087	15.5541	15.5569	15.3791	15.6227	15.4107	15.1651	15.2802	15.3171	15.3285	2	52375	2	129.9	Q99MI7	UBA3_RAT	Uba3	NEDD8-activating enzyme E1 catalytic subunit OS=Rattus norvegicus OX=10116 GN=Uba3 PE=1 SV=1
18.449	17.3911	18.8567	17.6894	18.9932	17.9264	17.4399	17.4837	17.6298	19.6143	18.8552	1	67450	1	108.65	O89043;Q9QYV6	DPOA2_RAT	Pola2	DNA polymerase alpha subunit B OS=Rattus norvegicus OX=10116 GN=Pola2 PE=1 SV=2
16.5851	16.6366	16.6513	16.5523	16.6809	16.7626	16.6619	16.6133	16.8186	16.7147	16.6932	3	25862	3	184.1	D3ZTX0	TMED7_RAT	Tmed7	Transmembrane emp24 domain-containing protein 7 OS=Rattus norvegicus OX=10116 GN=Tmed7 PE=1 SV=1
10.2615	11.2906	10.3955	10.1984	10.6829	9.30148	10.9901	10.8352	11.3971	10.1553	10.4408	1	15697	1	46.06	Q27I66	T22D1_BATSU	TSC22D1	TSC22 domain family protein 1 OS=Bathyergus suillus OX=10172 GN=TSC22D1 PE=2 SV=1
12.0132	13.4261	13.805	13.9571	13.4749	13.5683	13.8392	13.4505	14.2142	14.059	13.4649	1	11934	1	26.92	Q6PCU8	NDUV3_RAT	Ndufv3	NADH dehydrogenase [ubiquinone] flavoprotein 3, mitochondrial OS=Rattus norvegicus OX=10116 GN=Ndufv3 PE=3 SV=1
16.4507	16.4485	16.47	16.4432	16.631	16.2312	16.3773	15.913	16.1599	16.3773	16.7802	1	51135	1	70.91	Q5XIG6	GALK2_RAT	Galk2	N-acetylgalactosamine kinase OS=Rattus norvegicus OX=10116 GN=Galk2 PE=2 SV=1
18.5239	18.5336	18.7902	18.4495	18.3634	18.3551	18.5267	18.0009	18.5843	18.4741	18.3612	6	44860	7	325.46	Q5XIP9	TMM43_RAT	Tmem43	Transmembrane protein 43 OS=Rattus norvegicus OX=10116 GN=Tmem43 PE=2 SV=1
20.3896	20.3592	20.4426	20.3817	20.3419	20.3695	20.3149	20.2527	20.2481	20.2505	20.3596	10	32353	11	845.67	P81155;Q9JI32	VDAC2_RAT	Vdac2	Voltage-dependent anion-selective channel protein 2 OS=Rattus norvegicus OX=10116 GN=Vdac2 PE=1 SV=2
16.8218	16.6028	16.6392	16.6046	16.7367	16.5522	16.7864	16.169	16.2035	16.4668	16.689	2	35616	4	206.28	Q5BJ92	PP4C_RAT	Ppp4c	Serine/threonine-protein phosphatase 4 catalytic subunit OS=Rattus norvegicus OX=10116 GN=Ppp4c PE=2 SV=1
19.2452	19.3239	19.1092	19.105	19.1709	19.0602	18.8981	19.2288	18.88	18.4808	18.788	19	132151	19	1167.19	P18614	ITA1_RAT	Itga1	Integrin alpha-1 OS=Rattus norvegicus OX=10116 GN=Itga1 PE=1 SV=1
13.6262	13.4226	13.2698	14.14	13.8303	13.4441	13.5337	13.3855	13.3013	13.1044	13.5955	1	89051	1	39.11	Q4V8C2	ZW10_RAT	Zw10	Centromere/kinetochore protein zw10 homolog OS=Rattus norvegicus OX=10116 GN=Zw10 PE=2 SV=3
20.0035	20.0381	20.0064	19.8959	19.9054	19.9083	19.8019	19.6771	19.6789	19.7197	19.8314	91	535152	96	5551.32	O08879;O08880;O08881;P30427	PLEC_RAT	Plec	Plectin OS=Rattus norvegicus OX=10116 GN=Plec PE=1 SV=2
13.685	13.9024	13.6382	12.9432	12.9449	13.2161	13.1686	12.535	13.328	12.7037	13.0419	1	55192	3	77.68	A1JUI9;O00401;Q7Z746	WASL_HUMAN	WASL	Neural Wiskott-Aldrich syndrome protein OS=Homo sapiens OX=9606 GN=WASL PE=1 SV=2
14.1787	14.681	14.9279	13.6547	14.4201	14.248	13.6766	13.5349	14.403	13.2112	14.4971	1	554201	1	23.01	Q9JKS6;Q9JLT1	PCLO_RAT	Pclo	Protein piccolo OS=Rattus norvegicus OX=10116 GN=Pclo PE=1 SV=1
16.9454	16.8266	16.7389	17.0043	16.8933	16.835	16.7696	17.1396	16.9004	16.9575	17.3702	4	29722	4	220.25	Q4FZX7	SRPRB_RAT	Srprb	Signal recognition particle receptor subunit beta OS=Rattus norvegicus OX=10116 GN=Srprb PE=2 SV=1
12.6291	13.2965	13.0874	13.167	11.8163	12.7739	12.6825	13.0528	13.4572	13.5528	13.401	1	95721	1	31.66	D3ZEH5;D3ZSU1	SIDT2_RAT	Sidt2	SID1 transmembrane family member 2 OS=Rattus norvegicus OX=10116 GN=Sidt2 PE=1 SV=2
15.101	15.6979	15.4771	15.1676	15.2092	15.5147	14.9954	14.865	15.0743	15.2288	15.3588	3	61169	4	154.83	Q5M7W6	F234A_RAT	Fam234a	Protein FAM234A OS=Rattus norvegicus OX=10116 GN=Fam234a PE=1 SV=1
20.0231	19.2082	19.4452	19.5694	19.4232	19.6688	18.989	19.7032	19.584	19.4653	19.5179	15	87392	15	971.24	Q5FWT3;Q9JMI8;Q9QYH8;Q9WUD2	TRPV2_RAT	Trpv2	Transient receptor potential cation channel subfamily V member 2 OS=Rattus norvegicus OX=10116 GN=Trpv2 PE=1 SV=2
16.5345	16.7927	17.0597	16.7851	16.342	17.2139	16.4084	16.6809	16.9536	16.7419	17.1809	5	98866	5	222.97	Q9WTP0;Q9WTP1	E41L1_RAT	Epb41l1	Band 4.1-like protein 1 OS=Rattus norvegicus OX=10116 GN=Epb41l1 PE=1 SV=1
18.1437	18.0235	18.0191	17.879	18.0866	17.9709	17.9506	16.7096	17.7442	17.7165	18.1545	9	83635	9	546.71	Q5XIN6	LETM1_RAT	Letm1	Mitochondrial proton/calcium exchanger protein OS=Rattus norvegicus OX=10116 GN=Letm1 PE=1 SV=1
13.3338	13.3742	13.7221	12.719	13.0293	13.7449	12.4182	9.99252	8.72734	13.2863	14.6066	1	38660	1	51.65	Q68FW4	STX18_RAT	Stx18	Syntaxin-18 OS=Rattus norvegicus OX=10116 GN=Stx18 PE=2 SV=1
16.1021	15.9541	16.1106	16.091	16.2296	16.1052	16.2397	16.0602	16.6369	16.1309	15.7711	4	23247	4	252.84	Q5EB77	RAB18_RAT	Rab18	Ras-related protein Rab-18 OS=Rattus norvegicus OX=10116 GN=Rab18 PE=2 SV=1
18.8214	18.472	18.8669	19.0137	18.723	18.8522	18.6971	18.8636	18.8152	18.8428	18.7821	1	20631	8	509.8	P26437;P84083	ARF5_RAT	ARF5	ADP-ribosylation factor 5 OS=Rattus norvegicus OX=10116 GN=Arf5 PE=1 SV=2
18.323	18.3317	18.3533	18.5175	18.4898	18.2547	18.4353	18.2403	18.4034	18.8975	18.4559	7	36314	8	457.29	O55091;Q3UUR6;Q9EQH0	IMPCT_RAT;IMPCT_MOUSE	Impact	Protein IMPACT OS=Rattus norvegicus OX=10116 GN=Impact PE=1 SV=1
19.1462	19.1922	19.1891	19.1572	19.2221	18.9401	19.0558	18.8144	19.035	18.9097	19.1052	12	107188	12	788.03	Q62883;Q63259;Q63795;Q64643	PTPRN_RAT	Ptprn	Receptor-type tyrosine-protein phosphatase-like N OS=Rattus norvegicus OX=10116 GN=Ptprn PE=1 SV=2
20.4909	20.0423	20.5228	20.3821	20.0437	19.9781	19.6703	20.2327	19.3585	19.142	19.4617	10	48542	10	880.26	Q63081;Q641Y3	PDIA6_RAT	Pdia6	Protein disulfide-isomerase A6 OS=Rattus norvegicus OX=10116 GN=Pdia6 PE=1 SV=2
19.5919	19.3434	19.6747	19.1519	19.1319	19.2362	19.3456	18.5029	19.3424	19.3898	19.5275	9	39876	9	662.32	P16036	MPCP_RAT	Slc25a3	Phosphate carrier protein, mitochondrial OS=Rattus norvegicus OX=10116 GN=Slc25a3 PE=1 SV=1
14.1186	15.068	14.9107	14.3582	14.1227	14.2346	13.9977	14.6667	15.0123	14.0326	14.7599	4	55239	4	131.58	O35217	MINP1_RAT	Minpp1	Multiple inositol polyphosphate phosphatase 1 OS=Rattus norvegicus OX=10116 GN=Minpp1 PE=1 SV=3
15.2985	15.5135	15.2226	15.4164	15.6794	15.3815	15.4378	15.1898	15.3242	15.2882	15.1529	2	38576	2	67.61	P29147;Q5U2Q2	BDH_RAT	Bdh1	D-beta-hydroxybutyrate dehydrogenase, mitochondrial OS=Rattus norvegicus OX=10116 GN=Bdh1 PE=1 SV=2
13.8971	11.8725	12.3706	14.0717	13.6441	14.0221	13.805	11.1935	13.9955	12.5411	14.6637	2	9509	2	83.91	P62078;Q9QUT4	TIM8B_RAT	Timm8b	Mitochondrial import inner membrane translocase subunit Tim8 B OS=Rattus norvegicus OX=10116 GN=Timm8b PE=3 SV=1
7.17746	12.6795	12.7128	12.2319	11.3114	12.3066	12.4169	9.98193	10.8104	12.6165	12.5097	1	48188	1	27.86	Q99P55	SGPP1_RAT	Sgpp1	Sphingosine-1-phosphate phosphatase 1 OS=Rattus norvegicus OX=10116 GN=Sgpp1 PE=1 SV=2
17.943	18.0016	18.1928	17.9219	17.8751	17.9666	17.8764	17.8499	17.9641	17.9031	17.6299	7	49228	8	627.85	Q5U2Q7	ERF1_RAT	Etf1	Eukaryotic peptide chain release factor subunit 1 OS=Rattus norvegicus OX=10116 GN=Etf1 PE=2 SV=3
15.4128	15.5046	15.6274	16.5707	16.6426	16.5197	16.1516	16.8234	16.6621	16.9238	16.5919	5	27067	6	377.19	Q9Z1B2	GSTM5_RAT	Gstm5	Glutathione S-transferase Mu 5 OS=Rattus norvegicus OX=10116 GN=Gstm5 PE=1 SV=3
15.6262	16.0018	15.9018	15.7876	15.8493	15.7254	15.9244	15.149	15.7603	15.4317	15.8938	3	55953	3	152.58	Q6AYB5	SRP54_RAT	Srp54	Signal recognition particle 54 kDa protein OS=Rattus norvegicus OX=10116 GN=Srp54 PE=2 SV=1
[truncated: 287 more rows]
